# Supplementary material for: TORC1-dependent translation drives chromatin remodeling during the germ-cell-to-maternal transition in Drosophila
Source: EMBO J. 2026 Jan 26;45(5):1648–71. doi: 10.1038/s44318-026-00697-0 (PMC12953698; doi:10.1038/s44318-026-00697-0)
Supplement: Supplementary file 2 — Dataset EV1 [file 44318_2026_697_MOESM2_ESM.xlsx]

## Sheet: Legend 
Dataset EV1: RNA-seq analysis of differentially expressed genes in zfrp8, mio, and raptor GKD ovaries. This table lists genes that are significantly upregulated or downregulated in GKD ovaries compared to controls (|log₂FC|) ≥ 2, FDR < 0.05). Upregulated genes include early oogenesis transcripts, whereas downregulated genes include maternal RNAs such as wispy and zelda. Shared and unique targets …

## Sheet: Mio_vs_WT_all_genes
baseMean	log2FoldChange	lfcSE	pvalue	padj	gene_id	gene_name	status
5888.59	2.55433	0.0639951	0	0	FBgn0034398	CG15098	up_regulated
5533.92	4.01194	0.0996724	0	0	FBgn0261565	Lmpt	up_regulated
5347.53	4.82415	0.121924	0	0	FBgn0026061	Mipp1	up_regulated
11504.1	4.86407	0.124701	0	0	FBgn0003149	Prm	up_regulated
3205.76	5.10619	0.120016	0	0	FBgn0014863	Mlp84B	up_regulated
11617.5	5.20084	0.1289	0	0	FBgn0038294	Mf	up_regulated
3323.35	5.33089	0.123219	0	0	FBgn0034638	CG10433	up_regulated
7420.17	5.45679	0.0928881	0	0	FBgn0035917	Zasp66	up_regulated
11645.5	5.46522	0.125463	0	0	FBgn0002789	Mp20	up_regulated
15473.6	5.56095	0.131245	0	0	FBgn0283471	wupA	up_regulated
15208.6	5.67185	0.138584	0	0	FBgn0004117	Tm2	up_regulated
32519.3	5.78274	0.149496	0	0	FBgn0002773	Mlc2	up_regulated
1397.21	5.92002	0.143442	0	0	FBgn0034920	CG5597	up_regulated
1755.07	6.01822	0.146182	0	0	FBgn0037513	pyd3	up_regulated
20053.4	7.5455	0.170151	0	0	FBgn0011828	Pxn	up_regulated
2150.57	7.54596	0.186927	0	0	FBgn0031313	CG5080	up_regulated
5699.1	5.92198	0.163585	1.28709e-286	8.31307e-284	FBgn0026562	SPARC	up_regulated
2843.51	6.12849	0.170548	3.05815e-282	1.86547e-279	FBgn0039529	CG5612	up_regulated
1340.15	6.58448	0.185959	5.69567e-275	3.2915e-272	FBgn0036742	CG7497	up_regulated
6894.88	4.309	0.122321	1.5133e-272	8.30803e-270	FBgn0000261	Cat	up_regulated
10124.1	5.67545	0.161694	1.32754e-269	6.94114e-267	FBgn0010424	TpnC73F	up_regulated
10730.1	4.92614	0.141895	7.48954e-265	3.73796e-262	FBgn0002868	MtnA	up_regulated
22057.6	5.05331	0.148232	9.3929e-255	4.48409e-252	FBgn0004169	up	up_regulated
3720.23	6.05764	0.178259	6.00209e-254	2.74595e-251	FBgn0039897	CG1674	up_regulated
2960.9	4.95438	0.145537	6.60534e-254	2.90107e-251	FBgn0023507	D2hgdh	up_regulated
8297.04	5.89997	0.17464	2.29366e-250	9.68631e-248	FBgn0030362	regucalcin	up_regulated
776.352	6.35193	0.188773	4.30157e-250	1.74931e-247	FBgn0030304	Cyp4g15	up_regulated
4856	3.14633	0.0936501	1.0643e-248	4.17356e-246	FBgn0015766	Msr-110	up_regulated
881.639	5.2643	0.156894	3.38622e-248	1.28209e-245	FBgn0050076	CG30076	up_regulated
3012.56	5.27284	0.157538	5.84849e-246	2.14055e-243	FBgn0033919	CG8547	up_regulated
1388.1	5.6092	0.1695	1.73331e-239	6.13927e-237	FBgn0031489	CG17224	up_regulated
2485.95	7.26244	0.221744	4.21065e-237	1.44478e-234	FBgn0040732	CG16926	up_regulated
1128.37	8.3316	0.254312	4.11909e-236	1.37053e-233	FBgn0014033	Sr-CI	up_regulated
6015.47	8.87234	0.271821	8.50064e-236	2.74521e-233	FBgn0029167	Hml	up_regulated
2302.61	4.50481	0.137395	1.55212e-235	4.86922e-233	FBgn0010225	Gel	up_regulated
11008.4	5.74871	0.175812	7.30991e-235	2.22952e-232	FBgn0002772	Mlc1	up_regulated
1922.44	4.75892	0.147432	8.4241e-230	2.43412e-227	FBgn0012037	Ance	up_regulated
626.983	5.5734	0.173568	2.37543e-228	6.68775e-226	FBgn0004910	Eip63F-1	up_regulated
2706.34	5.4479	0.168644	3.78969e-228	1.04027e-225	FBgn0037447	Neurochondrin	up_regulated
2873.97	2.60482	0.0810287	2.20914e-227	5.91619e-225	FBgn0033717	CG8839	up_regulated
1271.43	6.97444	0.216272	1.37154e-226	3.58561e-224	FBgn0040398	CG14629	up_regulated
1158.2	9.09431	0.282884	1.7219e-226	4.39685e-224	FBgn0029147	NtR	up_regulated
6399.12	6.02708	0.191232	1.94271e-218	4.84796e-216	FBgn0039049	CG6726	up_regulated
736.927	6.30619	0.20112	2.00538e-216	4.89314e-214	FBgn0031327	CG5397	up_regulated
578.145	6.23281	0.199873	1.66502e-213	3.97433e-211	FBgn0028422	GluRIID	up_regulated
1202.59	6.36803	0.205496	5.79515e-212	1.35385e-209	FBgn0039756	CG9743	up_regulated
2588.57	5.41895	0.176829	4.69971e-207	1.07506e-204	FBgn0050026	CG30026	up_regulated
1255.57	5.25861	0.173452	1.30434e-202	2.86433e-200	FBgn0035427	ckd	up_regulated
3195.91	4.26784	0.141128	7.55839e-202	1.62728e-199	FBgn0030955	CG6891	up_regulated
2196.21	7.37475	0.243156	1.57296e-201	3.32136e-199	FBgn0027586	CG5867	up_regulated
436.667	6.59745	0.218047	3.73925e-201	7.7466e-199	FBgn0051201	GluRIIE	up_regulated
390.54	6.71817	0.222987	1.08337e-200	2.20285e-198	FBgn0005626	ple	up_regulated
626.237	5.63467	0.187008	6.45088e-200	1.28783e-197	FBgn0086450	su(r)	up_regulated
1961.34	2.2242	0.0741782	6.82025e-198	1.29114e-195	FBgn0031589	Naprt	up_regulated
697.596	6.31167	0.211485	1.07468e-197	2e-195	FBgn0051547	NKCC	up_regulated
1006.63	8.2961	0.27887	1.3279e-197	2.43006e-195	FBgn0036857	Aldh7A1	up_regulated
829.912	7.2539	0.241652	5.09906e-197	9.17831e-195	FBgn0026077	Gasp	up_regulated
2789.59	7.54391	0.252922	1.33558e-195	2.36527e-193	FBgn0036589	CG13067	up_regulated
1771.89	9.81269	0.334701	4.19533e-191	7.19762e-189	FBgn0036587	CG4950	up_regulated
4270.63	5.12326	0.174112	7.72818e-190	1.30547e-187	FBgn0266446	CG45076	up_regulated
5280.53	5.5511	0.190364	1.26684e-187	2.10756e-185	FBgn0285963	CG46339	up_regulated
1496.44	4.56585	0.15693	2.75088e-186	4.50815e-184	FBgn0036121	CG6310	up_regulated
638.958	5.31836	0.184035	5.38968e-185	8.57661e-183	FBgn0032612	CG13282	up_regulated
1239.44	3.83188	0.132899	1.14333e-183	1.7934e-181	FBgn0030668	CG8128	up_regulated
1178.8	3.86812	0.13377	1.45576e-183	2.2513e-181	FBgn0024234	gbb	up_regulated
2237.74	5.01255	0.174294	5.80345e-183	8.85026e-181	FBgn0262509	nrm	up_regulated
621.567	5.56079	0.193909	1.65451e-180	2.48856e-178	FBgn0029771	CG12730	up_regulated
495.602	6.87731	0.242481	2.52392e-180	3.74495e-178	FBgn0266579	tau	up_regulated
2016.11	5.28577	0.184776	6.18829e-180	9.05965e-178	FBgn0022160	Gpo1	up_regulated
753.577	5.8049	0.203619	8.92022e-180	1.28874e-177	FBgn0050296	RIC-3	up_regulated
4162.27	5.69607	0.200302	1.74243e-178	2.48465e-176	FBgn0015872	Drip	up_regulated
91432.7	5.42748	0.191829	1.46369e-176	2.03434e-174	FBgn0000044	Act57B	up_regulated
853.75	5.43397	0.192742	3.03468e-176	4.1651e-174	FBgn0266417	ringer	up_regulated
1636.64	5.75384	0.202976	5.05827e-176	6.85677e-174	FBgn0035490	CG1136	up_regulated
983.841	4.95044	0.177086	4.79646e-173	6.42257e-171	FBgn0051374	sals	up_regulated
2682.6	6.78385	0.243442	6.60346e-173	8.73566e-171	FBgn0260228	CG42502	up_regulated
1439.15	5.68746	0.204381	1.80648e-172	2.36133e-170	FBgn0033128	Tsp42Eg	up_regulated
841.773	5.86749	0.210207	5.37114e-172	6.93825e-170	FBgn0026721	fat-spondin	up_regulated
779.816	4.60198	0.164903	2.43594e-171	3.11008e-169	FBgn0034438	CG9416	up_regulated
2178.77	4.70372	0.168554	2.89096e-171	3.64859e-169	FBgn0266758	Esyt2	up_regulated
10547.5	2.39094	0.0860961	2.7019e-170	3.37123e-168	FBgn0035499	Chd64	up_regulated
43741.9	5.4231	0.195521	9.01883e-170	1.11266e-167	FBgn0264695	Mhc	up_regulated
2374.37	4.92602	0.177823	3.2503e-169	3.96536e-167	FBgn0052687	CG32687	up_regulated
501.188	7.104	0.258032	4.94373e-169	5.96507e-167	FBgn0029608	CG3091	up_regulated
1828.51	5.74822	0.208454	6.45405e-168	7.70277e-166	FBgn0051373	CG31373	up_regulated
476.343	5.66113	0.206926	6.7646e-167	7.9866e-165	FBgn0038076	Cyp313a4	up_regulated
848.66	8.07201	0.292087	2.5574e-166	2.98726e-164	FBgn0243514	eater	up_regulated
19988.6	3.33527	0.121759	1.12455e-165	1.29975e-163	FBgn0029506	Tsp42Ee	up_regulated
876.119	9.29678	0.337517	1.41125e-165	1.61412e-163	FBgn0037228	CG1092	up_regulated
387.988	5.99325	0.220631	3.81871e-164	4.32262e-162	FBgn0036101	NijA	up_regulated
2048.94	4.07173	0.149863	1.71378e-163	1.92013e-161	FBgn0000244	by	up_regulated
939.721	3.34212	0.122849	2.29951e-163	2.55037e-161	FBgn0086909	CG31751	up_regulated
776.055	5.0136	0.184817	5.5804e-163	6.12728e-161	FBgn0038088	CG10126	up_regulated
4501.76	5.44337	0.201208	5.51496e-162	5.99547e-160	FBgn0032156	CG13124	up_regulated
1315.86	6.34885	0.233961	4.4996e-161	4.84369e-159	FBgn0015380	drl	up_regulated
632.137	6.75672	0.252079	1.25068e-160	1.33325e-158	FBgn0039620	wat	up_regulated
3950.11	6.11189	0.229223	2.20595e-157	2.3068e-155	FBgn0264489	CG43897	up_regulated
2263.84	7.14235	0.267609	1.28123e-156	1.32716e-154	FBgn0039486	CAH9	up_regulated
522.511	7.20273	0.27101	1.75717e-156	1.80315e-154	FBgn0030369	Cyp318a1	up_regulated
1257.3	6.38249	0.241817	3.71563e-156	3.77755e-154	FBgn0036551	CG17029	up_regulated
599.482	7.18377	0.270383	2.95164e-155	2.9733e-153	FBgn0036891	CG9372	up_regulated
6317.74	2.57147	0.0971529	7.71577e-155	7.70174e-153	FBgn0041789	Pax	up_regulated
924.421	5.29101	0.199891	4.02675e-154	3.94765e-152	FBgn0025680	cry	up_regulated
2484.85	5.76922	0.22007	2.62573e-153	2.55137e-151	FBgn0032899	CG9338	up_regulated
518.727	6.20523	0.236208	5.2925e-151	5.09751e-149	FBgn0033978	Cyp6a23	up_regulated
464.579	7.98654	0.306199	1.25109e-150	1.18611e-148	FBgn0038832	CG15695	up_regulated
2745.58	4.82884	0.185419	1.25309e-150	1.18611e-148	FBgn0265413	CG44325	up_regulated
1267.53	6.57041	0.25268	9.49183e-150	8.90772e-148	FBgn0029930	CG12541	up_regulated
662.565	6.90738	0.266728	1.00752e-147	9.21879e-146	FBgn0038761	CG17190	up_regulated
1449.87	2.41814	0.0939093	8.76722e-147	7.95571e-145	FBgn0015801	Reg-5	up_regulated
936.903	7.22335	0.285136	2.89808e-143	2.60827e-141	FBgn0030102	SmydA-9	up_regulated
1567	5.167	0.203092	4.87908e-143	4.35547e-141	FBgn0010651	MFS14	up_regulated
30356	6.33619	0.249414	9.32077e-143	8.25339e-141	FBgn0003137	Ppn	up_regulated
1095.17	5.82931	0.230721	1.17413e-142	1.03136e-140	FBgn0052354	CG32354	up_regulated
2395.94	5.21584	0.205855	8.27653e-142	7.21241e-140	FBgn0010482	l(2)01289	up_regulated
1048.08	7.30333	0.288371	1.21485e-141	1.05032e-139	FBgn0031801	CG9498	up_regulated
2839.96	5.0532	0.200374	3.5338e-141	3.03133e-139	FBgn0039927	CG11155	up_regulated
506.267	7.11638	0.283579	2.2401e-139	1.89202e-137	FBgn0032774	CG17549	up_regulated
631.355	7.02116	0.281293	3.12531e-139	2.61954e-137	FBgn0086367	t	up_regulated
992.89	3.48071	0.139802	1.03938e-137	8.64576e-136	FBgn0034436	CG11961	up_regulated
4451.51	4.29255	0.172131	1.14867e-137	9.41966e-136	FBgn0030309	CG1572	up_regulated
350.571	7.77236	0.311808	1.14958e-137	9.41966e-136	FBgn0030887	CG6867	up_regulated
894.993	5.46136	0.219993	1.30909e-136	1.06473e-134	FBgn0035049	Mmp1	up_regulated
618.602	4.2411	0.171425	4.66838e-136	3.76903e-134	FBgn0039738	Mgat2	up_regulated
2646.96	5.79803	0.233898	6.98768e-136	5.60035e-134	FBgn0000014	abd-A	up_regulated
4390.88	6.13344	0.247525	1.06265e-135	8.39418e-134	FBgn0259994	OtopLa	up_regulated
2927.75	4.72912	0.190879	1.44509e-135	1.13336e-133	FBgn0043841	vir-1	up_regulated
5757.72	3.40764	0.137857	2.18856e-135	1.70428e-133	FBgn0024315	Picot	up_regulated
2241.77	6.19829	0.249978	4.81951e-135	3.72664e-133	FBgn0034761	CG4250	up_regulated
722.57	6.79735	0.275839	6.75086e-135	5.18353e-133	FBgn0051690	CG31690	up_regulated
307.51	6.98286	0.282971	1.98974e-134	1.50672e-132	FBgn0031888	Pvf2	up_regulated
576.983	5.56134	0.226337	2.12407e-134	1.59742e-132	FBgn0015033	Cyp4d8	up_regulated
470.778	7.09485	0.28977	4.81205e-134	3.59431e-132	FBgn0263830	CG40486	up_regulated
2010.86	2.50998	0.102118	7.74571e-134	5.74648e-132	FBgn0035321	CG1275	up_regulated
4218.11	5.78038	0.234398	8.77235e-134	6.46446e-132	FBgn0038774	CG5023	up_regulated
18151.9	3.23011	0.132321	2.82382e-132	2.06704e-130	FBgn0033635	Prip	up_regulated
313.248	7.03765	0.288204	5.72415e-132	4.16233e-130	FBgn0011576	Cyp4d2	up_regulated
1098.75	5.5948	0.229205	1.17965e-131	8.46575e-130	FBgn0033387	CG8008	up_regulated
1798.26	4.39346	0.180563	1.41059e-131	1.00574e-129	FBgn0003091	Pkc53E	up_regulated
745.89	5.14877	0.211589	1.82497e-131	1.29279e-129	FBgn0030828	CG5162	up_regulated
3914.01	5.55947	0.228632	3.30436e-131	2.32576e-129	FBgn0063649	CG6006	up_regulated
1495.22	5.19726	0.214113	9.96152e-131	6.92263e-129	FBgn0265356	tn	up_regulated
2234.03	3.58673	0.147603	1.0699e-130	7.3884e-129	FBgn0025879	Timp	up_regulated
4326.86	4.21493	0.17376	2.07829e-130	1.41737e-128	FBgn0027590	GstE12	up_regulated
453.054	7.19468	0.298784	2.08158e-129	1.41085e-127	FBgn0051676	CG31676	up_regulated
3160.86	8.23234	0.341371	2.88541e-129	1.94367e-127	FBgn0001114	Glt	up_regulated
548.818	8.93665	0.367986	6.72467e-129	4.47496e-127	FBgn0031261	nAChRbeta3	up_regulated
427.274	6.23527	0.258107	1.16298e-128	7.6925e-127	FBgn0286198	LKRSDH	up_regulated
7651.24	3.04605	0.12668	2.16046e-128	1.42047e-126	FBgn0000083	AnxB9	up_regulated
528.147	5.9764	0.247865	3.81676e-128	2.49453e-126	FBgn0031935	CG13793	up_regulated
735.551	5.51342	0.23006	6.82211e-128	4.43235e-126	FBgn0035090	CG2736	up_regulated
861.374	6.61251	0.277071	3.69931e-127	2.37534e-125	FBgn0027844	CAH1	up_regulated
564.37	4.18691	0.175074	4.99645e-127	3.18959e-125	FBgn0033903	CG8323	up_regulated
377.246	4.77545	0.199995	6.66507e-127	4.2302e-125	FBgn0045761	CHKov1	up_regulated
496.905	5.79091	0.242556	1.26856e-126	7.95933e-125	FBgn0085410	TrissinR	up_regulated
3060.41	3.35769	0.140766	3.57416e-126	2.21719e-124	FBgn0015777	nrv2	up_regulated
1887.18	5.14554	0.216117	4.28229e-126	2.64155e-124	FBgn0011274	Dif	up_regulated
642.607	6.92705	0.293505	1.85698e-124	1.13276e-122	FBgn0035484	CG11594	up_regulated
475.486	5.38118	0.22773	1.91391e-124	1.16104e-122	FBgn0029994	Ldsdh1	up_regulated
370.89	3.53868	0.1496	3.79999e-124	2.29252e-122	FBgn0032253	LManI	up_regulated
582.806	5.17745	0.219707	4.43352e-124	2.66011e-122	FBgn0265262	Vha68-1	up_regulated
965.72	6.22535	0.265337	9.42654e-124	5.62518e-122	FBgn0040832	CG8012	up_regulated
289.543	6.85983	0.29063	1.32904e-123	7.88802e-122	FBgn0043806	CG32032	up_regulated
574.003	4.12316	0.175049	1.79131e-123	1.05745e-121	FBgn0031322	CG5001	up_regulated
8356.47	4.02215	0.171174	6.897e-123	4.04968e-121	FBgn0033875	CG6357	up_regulated
1439.13	6.41611	0.273869	9.86833e-123	5.76352e-121	FBgn0033079	Fmo-2	up_regulated
1522.66	4.88383	0.208855	1.84127e-122	1.06969e-120	FBgn0030976	CG7378	up_regulated
5845.98	2.55437	0.109063	7.68389e-122	4.44048e-120	FBgn0027779	VhaSFD	up_regulated
426.811	5.98094	0.255523	4.51561e-121	2.59588e-119	FBgn0262057	Spn77Ba	up_regulated
908.445	2.91958	0.125119	4.74048e-121	2.71096e-119	FBgn0031703	CG12512	up_regulated
895.967	6.29692	0.269235	5.29663e-121	3.01332e-119	FBgn0261999	Ca-Ma2d	up_regulated
3066.77	5.23779	0.22377	6.07393e-121	3.43772e-119	FBgn0031908	CG5177	up_regulated
508.038	4.6767	0.200856	7.5222e-121	4.23558e-119	FBgn0039328	CHKov2	up_regulated
1828.79	3.53694	0.151991	1.16843e-120	6.54562e-119	FBgn0050035	Tret1-1	up_regulated
1736.6	3.8917	0.167336	1.67297e-120	9.3245e-119	FBgn0027596	Kank	up_regulated
1912.14	6.26774	0.269768	2.3891e-120	1.32486e-118	FBgn0032629	beat-IIIc	up_regulated
438.84	5.823	0.251666	6.34105e-120	3.48124e-118	FBgn0053494	CG33494	up_regulated
562.359	4.8855	0.209589	1.46193e-119	7.98605e-118	FBgn0033304	Cyp6a13	up_regulated
479.288	6.8484	0.296802	3.45981e-119	1.88063e-117	FBgn0051826	CG31826	up_regulated
1939.76	2.87133	0.125007	2.05031e-117	1.10355e-115	FBgn0050344	CG30344	up_regulated
751.969	10.0523	0.437189	2.85078e-117	1.52691e-115	FBgn0040102	lectin-24Db	up_regulated
258.629	6.12289	0.265955	5.93737e-117	3.16467e-115	FBgn0036993	CG5910	up_regulated
1623.81	5.7287	0.25	9.78103e-117	5.1882e-115	FBgn0263980	Stacl	up_regulated
1625.45	5.21779	0.227429	1.04065e-116	5.49346e-115	FBgn0250819	CG33521	up_regulated
948.523	3.53203	0.154109	1.83862e-116	9.65937e-115	FBgn0085354	CG34325	up_regulated
876.9	6.76905	0.296565	3.8993e-116	2.03878e-114	FBgn0035695	CG10226	up_regulated
2097.68	5.28162	0.231648	1.61885e-115	8.41303e-114	FBgn0010389	htl	up_regulated
2254.85	4.66555	0.204431	1.62437e-115	8.41303e-114	FBgn0050104	NT5E-2	up_regulated
210.78	5.4488	0.239151	6.0732e-115	3.13069e-113	FBgn0263390	Nha2	up_regulated
424.686	6.49626	0.287981	6.49926e-115	3.33467e-113	FBgn0037853	CG14696	up_regulated
406.244	5.04098	0.222378	2.71216e-114	1.38509e-112	FBgn0033134	Tsp42El	up_regulated
333.981	7.8401	0.34865	4.24084e-113	2.15576e-111	FBgn0035623	mthl2	up_regulated
589.841	7.80685	0.343571	4.97524e-113	2.51742e-111	FBgn0001089	Gal	up_regulated
2344.43	4.75667	0.210635	7.06162e-113	3.55672e-111	FBgn0263397	Ih	up_regulated
998.415	5.97944	0.26437	7.69801e-113	3.85955e-111	FBgn0051997	CG31997	up_regulated
7100.39	3.49201	0.155168	7.74665e-113	3.86628e-111	FBgn0265991	Zasp52	up_regulated
396.693	4.52869	0.200893	1.01958e-112	5.06563e-111	FBgn0038912	CG6656	up_regulated
447.683	4.8516	0.215835	1.31389e-112	6.49843e-111	FBgn0033872	CG6329	up_regulated
3397.11	9.34844	0.419083	1.43345e-112	7.05798e-111	FBgn0016684	NaPi-T	up_regulated
516.356	6.51157	0.291529	4.54477e-112	2.21785e-110	FBgn0041605	cpx	up_regulated
4232.55	4.8734	0.217949	1.06355e-111	5.16715e-110	FBgn0034723	CG13506	up_regulated
617.41	6.1635	0.275515	4.93028e-111	2.38478e-109	FBgn0033679	CG8888	up_regulated
507.649	5.30374	0.236983	5.12043e-111	2.46589e-109	FBgn0038420	CG10311	up_regulated
1070.86	3.41877	0.153849	1.68304e-110	8.06976e-109	FBgn0030745	CG4239	up_regulated
1134.51	6.18611	0.277393	2.45731e-110	1.1731e-108	FBgn0029507	Tsp42Ed	up_regulated
3734.38	2.33552	0.105449	2.59696e-109	1.22381e-107	FBgn0262026	CG42837	up_regulated
430.969	9.15622	0.417156	3.41504e-109	1.60244e-107	FBgn0040099	lectin-28C	up_regulated
1333.58	2.23828	0.101102	6.45592e-109	3.01643e-107	FBgn0035298	SCOT	up_regulated
1740.98	3.95587	0.179429	2.33724e-108	1.08282e-106	FBgn0035679	CG10467	up_regulated
360.718	4.70952	0.213346	2.84744e-108	1.31365e-106	FBgn0037796	CG12814	up_regulated
1723.48	2.19313	0.0996306	6.30902e-108	2.88637e-106	FBgn0263199	Galk	up_regulated
1354.98	5.15283	0.234525	1.08991e-107	4.94512e-106	FBgn0259736	CG42390	up_regulated
565.399	5.21279	0.237403	1.35234e-107	6.11056e-106	FBgn0046763	CG17278	up_regulated
388.718	5.01288	0.228107	1.95194e-107	8.78375e-106	FBgn0040383	CG5254	up_regulated
564.314	5.99581	0.273555	2.13323e-107	9.56037e-106	FBgn0036501	CG7272	up_regulated
784.294	5.211	0.238984	4.58656e-107	2.04717e-105	FBgn0013771	Cyp6a9	up_regulated
1423.78	3.15503	0.144	5.72903e-107	2.54675e-105	FBgn0038407	CG6126	up_regulated
514.591	4.36894	0.198705	7.72162e-107	3.41869e-105	FBgn0015040	Cyp9c1	up_regulated
294.804	5.27756	0.240067	8.15147e-107	3.5945e-105	FBgn0031630	CG15629	up_regulated
5102.71	2.40509	0.109988	1.55674e-106	6.83722e-105	FBgn0037671	ATP6AP2	up_regulated
416.744	5.08136	0.232355	2.95542e-106	1.29285e-104	FBgn0039277	Nepl16	up_regulated
547.304	7.17538	0.332567	3.68024e-106	1.60354e-104	FBgn0035625	Blimp-1	up_regulated
1747.14	3.30335	0.151621	6.63801e-106	2.88084e-104	FBgn0032218	CG5381	up_regulated
450.086	6.41352	0.293246	1.9025e-105	8.2242e-104	FBgn0039667	FipoQ	up_regulated
5515.88	4.28604	0.197651	7.30407e-105	3.12057e-103	FBgn0035710	SP1173	up_regulated
548.93	8.3334	0.389363	1.1032e-104	4.69502e-103	FBgn0003515	st	up_regulated
2847.03	6.12736	0.282873	5.80564e-104	2.46123e-102	FBgn0001145	Gs2	up_regulated
2108.16	4.86231	0.2252	6.0622e-104	2.56011e-102	FBgn0051999	CG31999	up_regulated
1831.1	5.09715	0.237691	7.68624e-103	3.20893e-101	FBgn0039155	Kal1	up_regulated
2323.48	2.19395	0.10244	1.17581e-102	4.89032e-101	FBgn0030749	AnxB11	up_regulated
356.551	6.55981	0.307907	1.87868e-102	7.75486e-101	FBgn0032614	CG13284	up_regulated
8266.75	5.28743	0.247128	2.81004e-102	1.15559e-100	FBgn0034501	CG13868	up_regulated
10888.7	2.41005	0.112589	4.64363e-102	1.9025e-100	FBgn0000064	Ald1	up_regulated
12569.3	2.23816	0.104307	2.31851e-101	9.42861e-100	FBgn0015221	Fer2LCH	up_regulated
11792.7	5.57339	0.261621	2.88821e-101	1.17021e-99	FBgn0264894	CG44085	up_regulated
409.3	6.31972	0.2977	1.03869e-100	4.19297e-99	FBgn0051445	CG31445	up_regulated
380.82	7.98894	0.37688	2.71253e-100	1.09097e-98	FBgn0265052	St3	up_regulated
378.747	6.46013	0.304505	3.16824e-100	1.26961e-98	FBgn0037601	Cyp313b1	up_regulated
465.038	6.25631	0.293593	4.76276e-100	1.90164e-98	FBgn0023525	CG3191	up_regulated
638.496	3.74461	0.178129	1.82371e-99	7.203e-98	FBgn0036549	CG10516	up_regulated
743.145	5.29716	0.251843	7.31741e-99	2.86947e-97	FBgn0031245	CG3625	up_regulated
503.515	3.86072	0.183212	8.5306e-99	3.33331e-97	FBgn0033905	CG18324	up_regulated
371.44	5.72396	0.273038	8.79992e-99	3.42635e-97	FBgn0031530	Pgant2	up_regulated
981.214	4.98386	0.236543	1.37927e-98	5.33254e-97	FBgn0031869	CG18304	up_regulated
509.541	3.42587	0.163408	1.52854e-98	5.8889e-97	FBgn0250871	pot	up_regulated
1186.89	3.73039	0.178205	6.03934e-98	2.3186e-96	FBgn0038419	CG14879	up_regulated
583.88	3.84476	0.183636	1.34732e-97	5.10124e-96	FBgn0052280	CG32280	up_regulated
290.978	4.89211	0.233581	1.42464e-97	5.37545e-96	FBgn0025712	CG13920	up_regulated
484.892	5.086	0.243639	1.68954e-97	6.35314e-96	FBgn0003460	so	up_regulated
1476.63	3.28955	0.15771	2.79684e-97	1.04454e-95	FBgn0034733	CG4752	up_regulated
370.414	5.70492	0.273993	3.90736e-97	1.45433e-95	FBgn0020269	mspo	up_regulated
1347.67	3.13714	0.150346	4.63225e-97	1.71831e-95	FBgn0001123	Galphas	up_regulated
250.606	5.35309	0.256287	5.66322e-97	2.08665e-95	FBgn0034985	CG3328	up_regulated
2992.85	3.58155	0.172769	4.37187e-96	1.59479e-94	FBgn0261560	Thor	up_regulated
1018.21	3.27894	0.158722	1.42211e-95	5.17044e-94	FBgn0032820	fbp	up_regulated
271.516	3.90567	0.188773	2.02683e-95	7.32059e-94	FBgn0036288	CG10660	up_regulated
796.281	4.63328	0.22442	2.66361e-95	9.58899e-94	FBgn0052813	CG32813	up_regulated
3885.98	5.0627	0.245346	6.25896e-95	2.24586e-93	FBgn0267408	AOX1	up_regulated
337.437	5.01797	0.244928	1.81188e-94	6.45922e-93	FBgn0030653	CG7860	up_regulated
250.908	6.82356	0.330946	1.94956e-94	6.92757e-93	FBgn0035571	CG12493	up_regulated
1838.67	2.42409	0.117915	1.96215e-94	6.94981e-93	FBgn0033777	CG17574	up_regulated
265.66	3.93906	0.192752	2.92346e-94	1.03214e-92	FBgn0024980	Syx4	up_regulated
230.146	5.68698	0.277905	4.73715e-94	1.66711e-92	FBgn0051675	CG31675	up_regulated
20838.6	2.05957	0.100603	1.5302e-93	5.36791e-92	FBgn0014184	Oda	up_regulated
547.266	3.97484	0.195486	6.0297e-93	2.10178e-91	FBgn0030796	CG4829	up_regulated
384.181	6.1004	0.299447	7.87484e-93	2.73626e-91	FBgn0031251	CG4213	up_regulated
21827.2	5.80754	0.285181	8.75698e-93	3.03317e-91	FBgn0016123	Alp4	up_regulated
4294.26	5.04972	0.248792	8.21368e-92	2.82715e-90	FBgn0266451	fau	up_regulated
919.23	7.55144	0.380539	1.24293e-91	4.26482e-90	FBgn0030334	Karl	up_regulated
1107.62	6.45224	0.318752	1.27793e-91	4.37124e-90	FBgn0083228	Frq2	up_regulated
5132.72	2.20853	0.109139	1.7828e-91	6.06041e-90	FBgn0010352	Nc73EF	up_regulated
481.079	4.26202	0.211882	3.84964e-91	1.3046e-89	FBgn0028482	bdl	up_regulated
181.408	7.12119	0.354258	9.14016e-91	3.08797e-89	FBgn0046113	GluRIIC	up_regulated
1030.52	6.45051	0.320963	1.05101e-90	3.53992e-89	FBgn0285879	disco-r	up_regulated
253.965	7.07259	0.352478	1.34449e-90	4.51452e-89	FBgn0032946	nrv3	up_regulated
279.587	7.03952	0.35034	1.74846e-90	5.85308e-89	FBgn0039595	AstA-R2	up_regulated
490.936	7.54275	0.372223	3.34325e-90	1.11577e-88	FBgn0036547	CG17032	up_regulated
1726.21	4.61091	0.230379	9.11589e-90	3.03311e-88	FBgn0032889	CG9331	up_regulated
261.464	6.07357	0.306129	4.16909e-88	1.37881e-86	FBgn0032178	Spn31A	up_regulated
803.662	8.527	0.436817	4.19576e-88	1.38347e-86	FBgn0283437	PPO1	up_regulated
338.458	5.60563	0.284353	6.31882e-88	2.07726e-86	FBgn0035708	axed	up_regulated
2489.03	5.02491	0.254383	1.27437e-87	4.17688e-86	FBgn0032129	jp	up_regulated
7026.12	5.10887	0.258343	2.19244e-87	7.16456e-86	FBgn0000046	Act87E	up_regulated
420.091	6.42455	0.324523	4.00353e-87	1.30442e-85	FBgn0037433	CG17919	up_regulated
570.11	6.09044	0.308235	5.42135e-87	1.76114e-85	FBgn0034497	Mpcp1	up_regulated
12630.6	4.16028	0.211205	7.12467e-87	2.30764e-85	FBgn0261258	rgn	up_regulated
458.023	4.52043	0.229498	1.10844e-86	3.57962e-85	FBgn0051323	CG31323	up_regulated
1801.56	2.58932	0.13192	1.30235e-86	4.19349e-85	FBgn0036318	Wbp2	up_regulated
3168.3	4.68882	0.23892	1.87236e-86	6.01125e-85	FBgn0016797	fz2	up_regulated
987.108	2.11084	0.107524	1.99276e-86	6.37914e-85	FBgn0037070	CG11309	up_regulated
1636.73	8.59667	0.434951	2.45096e-86	7.82311e-85	FBgn0043783	CG32444	up_regulated
3754.83	5.7743	0.294409	5.99912e-86	1.90377e-84	FBgn0053519	Unc-89	up_regulated
515.291	3.71463	0.190219	7.00387e-86	2.21621e-84	FBgn0035767	Cln7	up_regulated
4150.17	6.49244	0.331351	7.05698e-86	2.2266e-84	FBgn0286508	Had1	up_regulated
473.097	4.55779	0.233187	7.54777e-86	2.37463e-84	FBgn0050269	CG30269	up_regulated
351.338	4.2195	0.215878	7.62099e-86	2.39081e-84	FBgn0033980	Cyp6a20	up_regulated
233.325	8.63534	0.443585	9.04529e-86	2.82955e-84	FBgn0039789	CG9717	up_regulated
2011.56	5.15599	0.263241	1.1623e-85	3.62559e-84	FBgn0020521	pio	up_regulated
2010.85	4.94601	0.252663	1.32778e-85	4.13004e-84	FBgn0032666	CG5758	up_regulated
381.883	5.51865	0.281902	1.53101e-85	4.74873e-84	FBgn0036106	CG6409	up_regulated
162.015	5.63335	0.291162	2.52971e-84	7.78045e-83	FBgn0032402	PLCXD	up_regulated
631.059	6.11595	0.315558	2.69665e-84	8.27074e-83	FBgn0036945	Ssk	up_regulated
15077.7	3.31048	0.170758	2.8498e-84	8.7161e-83	FBgn0000055	Adh	up_regulated
632.383	5.519	0.287775	4.72718e-84	1.43382e-82	FBgn0030234	CG15211	up_regulated
1456.32	3.49381	0.180636	5.5604e-84	1.68191e-82	FBgn0051352	Unc-115a	up_regulated
783.221	5.81589	0.301284	5.60761e-84	1.69153e-82	FBgn0045852	ham	up_regulated
362.653	4.20968	0.217988	8.49443e-84	2.55531e-82	FBgn0035656	CG10479	up_regulated
157.573	6.08397	0.317162	9.14593e-84	2.74378e-82	FBgn0037166	CG11426	up_regulated
246.327	8.84887	0.463727	9.19449e-84	2.75083e-82	FBgn0038262	CG14857	up_regulated
431.931	5.8866	0.303571	1.15774e-83	3.45435e-82	FBgn0003429	slo	up_regulated
323.212	6.40884	0.334878	1.18656e-83	3.53075e-82	FBgn0003129	Poxm	up_regulated
189.088	5.33869	0.27723	1.67285e-83	4.9643e-82	FBgn0040805	CG12355	up_regulated
9132.34	3.38622	0.175918	3.7494e-83	1.10966e-81	FBgn0025885	Inos	up_regulated
18518.5	4.96055	0.258129	8.75782e-83	2.58497e-81	FBgn0041180	Tep4	up_regulated
1007.26	2.80311	0.145971	1.1756e-82	3.46062e-81	FBgn0030731	Mfe2	up_regulated
172.985	5.87664	0.307012	1.56627e-82	4.59831e-81	FBgn0004514	Oct-TyrR	up_regulated
590.97	3.23417	0.168844	2.56257e-82	7.48326e-81	FBgn0264494	CG17646	up_regulated
15459.1	2.17403	0.113611	3.91539e-82	1.14034e-80	FBgn0263598	Vha68-2	up_regulated
1018.8	2.5226	0.132452	1.86934e-81	5.42999e-80	FBgn0034958	CG3907	up_regulated
11014.3	2.20159	0.11541	2.4742e-81	7.16799e-80	FBgn0003748	Treh	up_regulated
6900.42	2.37496	0.12464	3.16138e-81	9.13474e-80	FBgn0001128	Gpdh1	up_regulated
213.427	7.84901	0.411996	4.11077e-81	1.18468e-79	FBgn0039161	CG13606	up_regulated
702.23	3.20752	0.16865	4.15272e-81	1.19363e-79	FBgn0053126	NLaz	up_regulated
479.806	9.33776	0.497885	6.5078e-81	1.86568e-79	FBgn0259715	CG42369	up_regulated
330.102	5.80938	0.306006	7.16515e-81	2.04878e-79	FBgn0035192	galene	up_regulated
338.114	4.87654	0.258267	1.00519e-80	2.86676e-79	FBgn0034605	Ugt49C1	up_regulated
941.02	4.62621	0.244213	3.29903e-80	9.38428e-79	FBgn0020299	stumps	up_regulated
2436.81	5.00849	0.26499	3.7395e-80	1.06098e-78	FBgn0266377	Pde8	up_regulated
421.111	5.39199	0.285219	4.04814e-80	1.14558e-78	FBgn0259740	CG42394	up_regulated
2216.74	5.29811	0.281968	6.82618e-80	1.92677e-78	FBgn0033446	CG1648	up_regulated
302.185	8.26189	0.435344	7.30501e-80	2.05664e-78	FBgn0028936	NimB5	up_regulated
174.176	6.09832	0.32463	9.47008e-80	2.65937e-78	FBgn0037817	Cyp12e1	up_regulated
6215.16	3.46219	0.183865	1.04676e-79	2.932e-78	FBgn0036279	Ncc69	up_regulated
842.927	4.3633	0.231853	1.05965e-79	2.96054e-78	FBgn0050345	CG30345	up_regulated
376.453	6.64384	0.351235	1.13888e-79	3.17383e-78	FBgn0011603	ine	up_regulated
204.611	5.33909	0.28334	1.21865e-79	3.38753e-78	FBgn0020372	TM4SF	up_regulated
7367.79	4.23015	0.224833	1.37207e-79	3.80437e-78	FBgn0000636	Fas3	up_regulated
2437.93	3.93033	0.208819	1.4666e-79	4.05623e-78	FBgn0033504	CAP	up_regulated
1332.99	3.16159	0.168496	1.87744e-79	5.17946e-78	FBgn0062978	CG31808	up_regulated
984.793	6.1719	0.326302	3.73652e-79	1.02568e-77	FBgn0034512	CG18067	up_regulated
1411.79	6.40859	0.340742	3.81224e-79	1.04385e-77	FBgn0036381	CG8745	up_regulated
893.425	2.54637	0.13568	4.73885e-79	1.29113e-77	FBgn0004057	Zw	up_regulated
28819.3	2.0624	0.10983	4.95415e-79	1.34312e-77	FBgn0004907	14-3-3zeta	up_regulated
255.467	5.16854	0.275719	1.14487e-78	3.09624e-77	FBgn0035431	CG14968	up_regulated
1415.19	3.23801	0.173509	1.34286e-78	3.62274e-77	FBgn0085484	Pdxk	up_regulated
576.053	2.64428	0.141721	1.92584e-78	5.18277e-77	FBgn0035085	CG3770	up_regulated
857.253	3.93637	0.210393	2.02673e-78	5.44096e-77	FBgn0011296	l(2)efl	up_regulated
386.18	6.7728	0.36406	2.49282e-78	6.6759e-77	FBgn0005775	Con	up_regulated
1707	4.98469	0.266375	2.54756e-78	6.8059e-77	FBgn0261673	nemy	up_regulated
310.333	5.21135	0.281332	6.19946e-78	1.65219e-76	FBgn0033132	Tsp42Ej	up_regulated
773.54	5.55073	0.297729	8.95282e-78	2.38019e-76	FBgn0264815	Pde1c	up_regulated
358.305	5.71936	0.306983	1.23179e-77	3.25906e-76	FBgn0024293	Spn43Ab	up_regulated
197.598	4.76164	0.255942	1.24579e-77	3.28818e-76	FBgn0040507	ACXD	up_regulated
422.444	6.58303	0.357806	1.50797e-77	3.96112e-76	FBgn0031907	CG5171	up_regulated
484.995	7.32403	0.395508	3.22348e-77	8.44722e-76	FBgn0032495	CG16820	up_regulated
469.068	4.83372	0.260322	3.7561e-77	9.81953e-76	FBgn0035410	CG14964	up_regulated
218.825	5.23464	0.283527	3.91519e-77	1.02111e-75	FBgn0032013	Scgalpha	up_regulated
2507.65	2.29313	0.123931	4.35598e-77	1.13338e-75	FBgn0010435	emp	up_regulated
404.305	7.81529	0.428036	1.77625e-76	4.59982e-75	FBgn0032908	CG9270	up_regulated
2096.56	4.78518	0.260449	2.45813e-76	6.35066e-75	FBgn0266448	CG45078	up_regulated
247.487	5.88762	0.31909	3.12918e-76	8.06536e-75	FBgn0038072	CG6225	up_regulated
822.337	8.80679	0.486466	3.29791e-76	8.48033e-75	FBgn0033367	PPO2	up_regulated
739.402	6.24313	0.340755	4.74068e-76	1.21618e-74	FBgn0025525	bab2	up_regulated
277.59	6.79824	0.373491	6.60923e-76	1.69159e-74	FBgn0036550	CG17026	up_regulated
471.998	5.14876	0.280827	1.19963e-75	3.04906e-74	FBgn0028424	JhI-26	up_regulated
189.846	3.32618	0.182157	3.60483e-75	9.12006e-74	FBgn0030041	CG12116	up_regulated
571.538	4.96349	0.271194	8.25451e-75	2.07877e-73	FBgn0034275	CG5002	up_regulated
1098.98	3.58532	0.197157	1.31305e-74	3.29915e-73	FBgn0033483	egr	up_regulated
830.938	4.92901	0.27112	2.61687e-74	6.51546e-73	FBgn0000504	dsx	up_regulated
288.5	4.98153	0.276197	3.1908e-74	7.92646e-73	FBgn0085407	Pvf3	up_regulated
3204.92	2.43404	0.134198	4.51151e-74	1.1182e-72	FBgn0035770	pst	up_regulated
531.148	6.74507	0.369559	4.67256e-74	1.15551e-72	FBgn0260004	Snmp1	up_regulated
239.042	4.57751	0.253403	6.25965e-74	1.54452e-72	FBgn0004513	Mdr65	up_regulated
233.766	5.81877	0.323606	8.72513e-74	2.14803e-72	FBgn0285896	btl	up_regulated
656.366	2.29667	0.127073	9.38311e-74	2.30485e-72	FBgn0026602	Ady43A	up_regulated
173.697	5.29344	0.294676	1.11822e-73	2.73454e-72	FBgn0035091	CG3829	up_regulated
247.478	8.80232	0.486661	1.28849e-73	3.1439e-72	FBgn0037845	CG14694	up_regulated
3929.48	3.09697	0.171639	2.00709e-73	4.88643e-72	FBgn0034420	CG10737	up_regulated
895.232	3.53174	0.196233	3.15697e-73	7.66893e-72	FBgn0051116	ClC-a	up_regulated
2467.11	2.32135	0.12869	3.93309e-73	9.53318e-72	FBgn0030882	Gss1	up_regulated
999.29	4.44959	0.246801	4.06415e-73	9.82916e-72	FBgn0263316	Mrp4	up_regulated
232.109	7.00117	0.391181	6.19714e-73	1.49549e-71	FBgn0035608	blanks	up_regulated
335.44	8.0894	0.450477	1.65884e-72	3.98557e-71	FBgn0261628	CG42711	up_regulated
623.856	3.95328	0.220338	2.14274e-72	5.13697e-71	FBgn0030968	CG7322	up_regulated
284.54	5.06298	0.284016	2.51212e-72	6.00939e-71	FBgn0087011	CG41520	up_regulated
719.952	6.01552	0.337524	2.76022e-72	6.58853e-71	FBgn0031081	Nep3	up_regulated
58515.1	2.26554	0.126453	2.83425e-72	6.75055e-71	FBgn0262736	Vha16-1	up_regulated
204.623	4.69565	0.26241	3.34871e-72	7.95862e-71	FBgn0039008	CG6972	up_regulated
1536.79	8.06886	0.448185	5.08697e-72	1.20377e-70	FBgn0039297	CG11852	up_regulated
146.568	5.50183	0.30797	5.48284e-72	1.29188e-70	FBgn0032603	CG17928	up_regulated
149.147	7.63374	0.426147	5.6227e-72	1.322e-70	FBgn0033744	Dh44-R2	up_regulated
1084.76	4.99828	0.280148	6.20275e-72	1.45526e-70	FBgn0020414	Idgf3	up_regulated
288.347	6.09433	0.342981	6.54908e-72	1.53324e-70	FBgn0261089	Sytalpha	up_regulated
197.347	6.2648	0.349802	6.65114e-72	1.55382e-70	FBgn0050106	CCHa1-R	up_regulated
1394.98	3.12812	0.175718	6.82867e-72	1.59191e-70	FBgn0032213	CG5390	up_regulated
808.445	4.3167	0.241224	7.03133e-72	1.63568e-70	FBgn0034758	CG13510	up_regulated
1080.07	5.74659	0.320921	1.11651e-71	2.59181e-70	FBgn0029932	CG4607	up_regulated
147.982	5.66177	0.317528	1.99271e-71	4.60632e-70	FBgn0262139	trh	up_regulated
151.347	6.29494	0.356837	2.86852e-71	6.61688e-70	FBgn0052407	CG32407	up_regulated
707.671	6.7459	0.380478	3.38829e-71	7.79945e-70	FBgn0001235	hth	up_regulated
441.728	5.28858	0.29915	3.4087e-71	7.83004e-70	FBgn0052195	CG32195	up_regulated
608.643	8.51486	0.489413	3.76134e-71	8.62203e-70	FBgn0037683	CG18473	up_regulated
542.629	2.85432	0.16101	7.53751e-71	1.72421e-69	FBgn0025632	CG4313	up_regulated
338.319	7.16066	0.405199	7.84885e-71	1.79169e-69	FBgn0039827	CG1544	up_regulated
378.997	6.47076	0.370334	1.09587e-70	2.49639e-69	FBgn0260642	Antp	up_regulated
290.577	6.20162	0.352398	2.29261e-70	5.21178e-69	FBgn0000473	Cyp6a2	up_regulated
975.492	5.17349	0.294351	2.32716e-70	5.27939e-69	FBgn0265726	Nna1	up_regulated
490.012	8.41727	0.488031	3.77475e-70	8.52814e-69	FBgn0028543	NimB2	up_regulated
7524.5	4.3295	0.245727	4.89043e-70	1.10261e-68	FBgn0000635	Fas2	up_regulated
658.307	5.14902	0.293697	5.41737e-70	1.21891e-68	FBgn0259680	Pkcdelta	up_regulated
526.656	5.71919	0.326041	7.80927e-70	1.75349e-68	FBgn0085426	Rgk3	up_regulated
299.406	6.96641	0.392555	8.27195e-70	1.85359e-68	FBgn0039747	AdoR	up_regulated
1224.74	4.73908	0.270034	9.59715e-70	2.14617e-68	FBgn0035968	Slc45-1	up_regulated
260.263	5.86525	0.332589	1.11449e-69	2.48722e-68	FBgn0034137	CG4945	up_regulated
1106.59	5.35656	0.305885	1.1951e-69	2.66171e-68	FBgn0085400	side-V	up_regulated
200.125	7.70222	0.442078	1.28849e-69	2.8639e-68	FBgn0267252	Ggamma30A	up_regulated
7353.98	5.11021	0.290817	1.30155e-69	2.88708e-68	FBgn0052311	zormin	up_regulated
278.97	8.34281	0.477909	2.32953e-69	5.1569e-68	FBgn0085360	CG34331	up_regulated
249.611	3.55681	0.202579	2.61239e-69	5.77144e-68	FBgn0040658	CG13516	up_regulated
197.791	6.72087	0.381332	3.63241e-69	7.99275e-68	FBgn0032670	CG5783	up_regulated
820.757	6.34826	0.360455	4.57141e-69	1.00388e-67	FBgn0039048	CG17111	up_regulated
1415.39	3.99022	0.22852	1.83909e-68	4.03059e-67	FBgn0260768	CG42566	up_regulated
881.193	2.6044	0.149885	1.97284e-68	4.31509e-67	FBgn0050456	CG30456	up_regulated
903.851	2.56869	0.14759	2.62129e-68	5.71067e-67	FBgn0031813	CG9527	up_regulated
465.817	5.21177	0.298471	4.77033e-68	1.03719e-66	FBgn0259244	CG42342	up_regulated
257.067	9.10856	0.526732	6.33274e-68	1.37418e-66	FBgn0002939	ninaD	up_regulated
169.865	8.50831	0.486943	7.35919e-68	1.59377e-66	FBgn0034479	CG8654	up_regulated
1049.83	5.80983	0.334142	1.07764e-67	2.32923e-66	FBgn0002930	nec	up_regulated
1103.3	5.92795	0.340904	1.5713e-67	3.38956e-66	FBgn0085387	shakB	up_regulated
718.237	2.76989	0.160164	1.78978e-67	3.8533e-66	FBgn0035868	CG7194	up_regulated
5998.63	3.84115	0.222685	2.91885e-67	6.2718e-66	FBgn0261113	Xrp1	up_regulated
1056.06	2.13789	0.12407	3.59539e-67	7.71043e-66	FBgn0023000	mth	up_regulated
1037.71	2.49806	0.144895	4.7386e-67	1.01225e-65	FBgn0032775	CG17544	up_regulated
244.256	4.80378	0.278613	5.45078e-67	1.15988e-65	FBgn0003390	shf	up_regulated
330.414	5.2507	0.308945	7.51909e-67	1.5969e-65	FBgn0040260	Ugt37D1	up_regulated
1365.75	3.49009	0.202917	8.66062e-67	1.83578e-65	FBgn0038638	CG7702	up_regulated
1736.64	2.49453	0.145275	8.99696e-67	1.9034e-65	FBgn0039266	CG11791	up_regulated
9021.43	2.53451	0.147336	9.48539e-67	2.00288e-65	FBgn0262515	VhaAC45	up_regulated
236.794	7.86739	0.46219	9.78939e-67	2.0631e-65	FBgn0028542	NimB4	up_regulated
357.901	5.33486	0.314001	1.05896e-66	2.22747e-65	FBgn0265048	cv-d	up_regulated
373.207	6.81263	0.394007	1.59207e-66	3.33605e-65	FBgn0038198	Npc2b	up_regulated
113.076	6.43861	0.375874	2.78862e-66	5.83221e-65	FBgn0025697	santa-maria	up_regulated
131.583	7.00396	0.408626	4.51135e-66	9.32856e-65	FBgn0031055	et	up_regulated
2175.48	2.47603	0.145207	8.12588e-66	1.67711e-64	FBgn0265042	Irk1	up_regulated
875.481	3.88953	0.22869	8.43232e-66	1.73384e-64	FBgn0046258	CG12880	up_regulated
2970.92	6.02763	0.351909	8.62811e-66	1.77078e-64	FBgn0011746	ana	up_regulated
321.514	4.74535	0.281595	9.45871e-66	1.93762e-64	FBgn0037560	CR18228	up_regulated
489.382	2.91493	0.171321	1.0363e-65	2.11891e-64	FBgn0259175	ome	up_regulated
692.854	2.62098	0.153647	1.14817e-65	2.3433e-64	FBgn0022709	Adk1	up_regulated
180.496	6.46811	0.380523	1.35134e-65	2.75281e-64	FBgn0264753	Rgk1	up_regulated
1521.1	5.73598	0.337248	1.87859e-65	3.81981e-64	FBgn0038037	Cyp9f2	up_regulated
488.858	5.4841	0.321435	2.22026e-65	4.50618e-64	FBgn0030997	CG7990	up_regulated
10205.7	2.2423	0.131959	2.25947e-65	4.5773e-64	FBgn0262511	Vha44	up_regulated
125.3	6.19424	0.367413	3.19955e-65	6.46982e-64	FBgn0065032	Arpc3B	up_regulated
749.4	5.49465	0.324981	4.2126e-65	8.50263e-64	FBgn0032683	kon	up_regulated
302.746	6.88469	0.402152	4.3428e-65	8.74935e-64	FBgn0033221	CG12825	up_regulated
3571.05	4.5536	0.268234	4.72592e-65	9.50377e-64	FBgn0259209	Mlp60A	up_regulated
274.021	6.34028	0.372231	6.02602e-65	1.20961e-63	FBgn0003386	Shaw	up_regulated
484.858	5.13481	0.304826	8.12091e-65	1.62715e-63	FBgn0260499	qvr	up_regulated
4375.75	2.76332	0.163586	1.02633e-64	2.05265e-63	FBgn0003206	Ras64B	up_regulated
223.736	8.53046	0.502469	3.43288e-64	6.84083e-63	FBgn0035452	CG10359	up_regulated
310.289	5.31017	0.317546	4.59066e-64	9.13143e-63	FBgn0037448	CG15186	up_regulated
629.055	4.79943	0.286303	4.61018e-64	9.15366e-63	FBgn0030884	CG6847	up_regulated
287.333	5.59377	0.332099	1.32353e-63	2.61843e-62	FBgn0032798	CG10132	up_regulated
194.226	4.75267	0.284514	1.6077e-63	3.16922e-62	FBgn0038237	Pde6	up_regulated
257.539	7.15415	0.42691	2.13037e-63	4.19201e-62	FBgn0032322	CG16743	up_regulated
348.51	6.55222	0.389046	2.48184e-63	4.86618e-62	FBgn0038143	CG9813	up_regulated
197.694	4.52109	0.270477	2.53679e-63	4.96505e-62	FBgn0031973	Spn28Dc	up_regulated
124.93	7.11736	0.423062	2.76328e-63	5.39872e-62	FBgn0039024	Nepl15	up_regulated
370.477	4.06341	0.243037	3.01249e-63	5.87515e-62	FBgn0259678	sqa	up_regulated
175.902	6.82316	0.408471	4.95729e-63	9.65089e-62	FBgn0038173	Adgf-C	up_regulated
396.468	6.40742	0.383789	6.04343e-63	1.17446e-61	FBgn0263219	Dscam4	up_regulated
581.6	5.28189	0.315242	6.62352e-63	1.28492e-61	FBgn0004878	cas	up_regulated
1399.96	2.07386	0.124712	1.47662e-62	2.85949e-61	FBgn0034335	GstE1	up_regulated
283.511	3.80722	0.229183	1.49848e-62	2.89672e-61	FBgn0031857	LUBEL	up_regulated
566.775	6.33164	0.379554	3.51554e-62	6.76018e-61	FBgn0031296	CG4415	up_regulated
367.774	2.82111	0.170466	4.35727e-62	8.36414e-61	FBgn0033543	CG12338	up_regulated
210.947	7.59701	0.454213	9.87445e-62	1.88232e-60	FBgn0035777	CG8563	up_regulated
521.211	9.81731	0.599425	1.04764e-61	1.9936e-60	FBgn0003308	ry	up_regulated
739.81	5.34177	0.323963	1.14031e-61	2.1662e-60	FBgn0031002	CG14196	up_regulated
677.146	2.16883	0.131796	1.59707e-61	3.02341e-60	FBgn0015571	alpha-Est3	up_regulated
155.699	6.13535	0.371523	1.64477e-61	3.10835e-60	FBgn0036364	CG14109	up_regulated
616.473	5.47358	0.331456	2.75591e-61	5.1993e-60	FBgn0001991	Ca-alpha1D	up_regulated
563.438	2.33972	0.142359	3.51309e-61	6.6051e-60	FBgn0033665	Zip48C	up_regulated
636.269	5.65527	0.344234	3.91006e-61	7.33889e-60	FBgn0259977	Tdc1	up_regulated
391.519	6.15671	0.371792	4.45768e-61	8.35245e-60	FBgn0011695	EbpIII	up_regulated
1083.1	8.08226	0.491838	5.43013e-61	1.01572e-59	FBgn0039682	Obp99c	up_regulated
1136.61	2.31006	0.141043	6.65161e-61	1.23998e-59	FBgn0035020	CG13585	up_regulated
414.914	4.25571	0.260753	6.87351e-61	1.27917e-59	FBgn0036923	CG17732	up_regulated
2656.15	3.33686	0.204058	8.21145e-61	1.52558e-59	FBgn0032006	Pvr	up_regulated
163.129	7.25295	0.443087	1.52298e-60	2.82472e-59	FBgn0038130	CG8630	up_regulated
502.833	4.61971	0.282374	2.35577e-60	4.3546e-59	FBgn0010423	TpnC47D	up_regulated
292.106	8.02366	0.487677	2.63168e-60	4.85644e-59	FBgn0036727	SecCl	up_regulated
165.692	8.82767	0.535783	2.78478e-60	5.13035e-59	FBgn0004580	Cbp53E	up_regulated
218.774	6.25185	0.380612	2.84508e-60	5.23266e-59	FBgn0004620	GluRIIA	up_regulated
15283.8	2.5539	0.157122	5.22424e-60	9.57632e-59	FBgn0015776	nrv1	up_regulated
1604.78	2.38014	0.146714	6.10274e-60	1.1168e-58	FBgn0024754	Flo1	up_regulated
3764.99	2.35164	0.144785	8.42558e-60	1.53932e-58	FBgn0024183	vig	up_regulated
338.519	4.7518	0.291418	1.04047e-59	1.89774e-58	FBgn0030332	CG9360	up_regulated
168.832	6.57828	0.402845	1.57888e-59	2.87497e-58	FBgn0261341	verm	up_regulated
1825.19	2.88744	0.179487	5.08415e-59	9.21187e-58	FBgn0050021	metro	up_regulated
317.88	4.01482	0.24862	5.67076e-59	1.02578e-57	FBgn0035904	GstO3	up_regulated
2703.51	4.85467	0.302215	9.05388e-59	1.6297e-57	FBgn0037565	CG9626	up_regulated
6140.18	2.12393	0.132077	1.16588e-58	2.09515e-57	FBgn0025683	CG3164	up_regulated
161.284	6.09169	0.37924	1.50404e-58	2.69842e-57	FBgn0038977	CG5376	up_regulated
517.14	2.47353	0.154203	2.20964e-58	3.95789e-57	FBgn0027930	MP1	up_regulated
869.166	5.34507	0.333974	2.48563e-58	4.44499e-57	FBgn0032593	Trpgamma	up_regulated
484.756	5.302	0.332082	2.64581e-58	4.72374e-57	FBgn0035089	Phk-3	up_regulated
1848.11	7.64631	0.47515	2.93006e-58	5.22274e-57	FBgn0032075	Tsp29Fb	up_regulated
250.344	5.33287	0.333007	3.75529e-58	6.68283e-57	FBgn0000451	ect	up_regulated
7380.73	2.71801	0.170156	5.31503e-58	9.44321e-57	FBgn0003888	betaTub60D	up_regulated
134.598	5.03474	0.316861	8.97043e-58	1.5912e-56	FBgn0039525	CG5646	up_regulated
3626.31	4.43771	0.278754	1.1055e-57	1.95465e-56	FBgn0032897	CG9336	up_regulated
207.214	5.28394	0.332552	1.18932e-57	2.09947e-56	FBgn0086604	side-VIII	up_regulated
504.423	5.75225	0.360402	1.56663e-57	2.75667e-56	FBgn0266346	CngB	up_regulated
2396.48	7.1894	0.453782	2.60035e-57	4.55373e-56	FBgn0287423	Nplp2	up_regulated
150.911	5.79823	0.364067	2.86241e-57	5.00465e-56	FBgn0036377	CG10710	up_regulated
2082.93	3.04373	0.192222	3.46734e-57	6.01443e-56	FBgn0000320	eya	up_regulated
1547.85	5.47511	0.344057	3.71444e-57	6.43289e-56	FBgn0050418	nord	up_regulated
584.833	6.34655	0.402581	5.36552e-57	9.24857e-56	FBgn0038147	CCHa2	up_regulated
476.002	8.01342	0.500149	5.7387e-57	9.87632e-56	FBgn0022355	Tsf1	up_regulated
1451.79	2.26609	0.143233	6.38866e-57	1.09777e-55	FBgn0035252	CG7970	up_regulated
273.613	5.09492	0.319904	7.44085e-57	1.27657e-55	FBgn0051313	CG31313	up_regulated
1414.4	5.49233	0.347041	8.99008e-57	1.53756e-55	FBgn0011286	RyR	up_regulated
126.367	6.04003	0.383399	1.54711e-56	2.64188e-55	FBgn0035791	CG8539	up_regulated
1487.39	3.2812	0.208204	2.02683e-56	3.45569e-55	FBgn0038842	hdly	up_regulated
764.067	3.1563	0.200397	2.07715e-56	3.53599e-55	FBgn0259111	Ndae1	up_regulated
4252.59	4.72459	0.299791	2.33854e-56	3.97479e-55	FBgn0265180	CG44245	up_regulated
2043.63	3.02836	0.192646	2.6157e-56	4.43901e-55	FBgn0031418	CG3609	up_regulated
238.056	9.27276	0.581745	3.0606e-56	5.18602e-55	FBgn0028939	NimC2	up_regulated
522.783	11.6076	0.755672	3.41826e-56	5.78313e-55	FBgn0036563	CG13075	up_regulated
463.218	5.44219	0.345983	3.43528e-56	5.80298e-55	FBgn0033159	Dscam1	up_regulated
778.384	3.30757	0.211298	4.77817e-56	8.05903e-55	FBgn0283680	IP3K2	up_regulated
180.826	6.62972	0.420411	5.37266e-56	9.04782e-55	FBgn0039896	yellow-h	up_regulated
260.411	4.12657	0.264925	5.53695e-56	9.31022e-55	FBgn0051217	modSP	up_regulated
117.744	6.39675	0.411325	5.75304e-56	9.65878e-55	FBgn0032857	CG10947	up_regulated
109.014	6.15473	0.393299	1.00841e-55	1.68785e-54	FBgn0038680	Cyp12a5	up_regulated
168.46	5.76554	0.371764	1.17515e-55	1.96395e-54	FBgn0036259	CG9760	up_regulated
162.386	4.91209	0.314633	1.34697e-55	2.24768e-54	FBgn0260653	serp	up_regulated
4443.38	2.23943	0.143214	1.36566e-55	2.27541e-54	FBgn0030521	CtsB1	up_regulated
193.172	3.77554	0.241056	1.45452e-55	2.41979e-54	FBgn0039774	CDase	up_regulated
145.749	7.47035	0.476222	1.45981e-55	2.42492e-54	FBgn0028699	Rh50	up_regulated
503.813	3.59181	0.230361	1.81251e-55	3.00625e-54	FBgn0031220	CG4822	up_regulated
798.247	2.68433	0.172157	1.87912e-55	3.11202e-54	FBgn0030503	Tango2	up_regulated
282.951	3.63256	0.232833	2.16891e-55	3.58655e-54	FBgn0030077	CG15365	up_regulated
563.697	3.86699	0.248627	2.56059e-55	4.22786e-54	FBgn0032022	CG14275	up_regulated
364.257	4.74592	0.303356	2.78992e-55	4.5996e-54	FBgn0267486	Ptp36E	up_regulated
602.566	3.6305	0.233372	4.30682e-55	7.08979e-54	FBgn0015576	alpha-Est8	up_regulated
940.352	6.88198	0.44673	7.33411e-55	1.20552e-53	FBgn0028886	CG15279	up_regulated
211.036	6.3369	0.405805	1.21013e-54	1.98022e-53	FBgn0039321	CG10550	up_regulated
172.537	7.4694	0.477223	1.30817e-54	2.13746e-53	FBgn0030257	SmydA-4	up_regulated
414.739	4.0722	0.263601	1.51379e-54	2.46243e-53	FBgn0004852	Ac76E	up_regulated
5712	2.52677	0.163407	1.75083e-54	2.84381e-53	FBgn0023537	CG17896	up_regulated
453.767	5.06056	0.330136	6.22101e-54	1.00304e-52	FBgn0259216	RhoGAP102A	up_regulated
198.842	4.04284	0.262317	6.27039e-54	1.00951e-52	FBgn0036759	CG5577	up_regulated
158.179	7.13967	0.473686	7.66035e-54	1.23149e-52	FBgn0051102	CG31102	up_regulated
269.112	5.10728	0.331827	8.69473e-54	1.39573e-52	FBgn0033204	CG2065	up_regulated
910.435	4.22667	0.274659	9.15929e-54	1.46816e-52	FBgn0038181	CG9297	up_regulated
468.233	4.21212	0.274222	1.1072e-53	1.77217e-52	FBgn0037835	CG14687	up_regulated
138.895	6.1275	0.402065	1.26622e-53	2.02374e-52	FBgn0038541	TyrRII	up_regulated
16319.4	4.78667	0.312635	1.83604e-53	2.92594e-52	FBgn0005666	bt	up_regulated
349.553	2.03798	0.133478	2.86304e-53	4.54937e-52	FBgn0037000	ZnT77C	up_regulated
644.021	6.49367	0.419586	3.09373e-53	4.90884e-52	FBgn0030251	CG2145	up_regulated
222.473	5.08601	0.334328	3.16751e-53	5.01865e-52	FBgn0026255	clumsy	up_regulated
6444.97	2.12673	0.139482	5.54111e-53	8.75416e-52	FBgn0039737	CG7920	up_regulated
298.022	6.02545	0.395096	6.59079e-53	1.03975e-51	FBgn0001258	Ldh	up_regulated
2309.3	3.82167	0.251591	1.09563e-52	1.71858e-51	FBgn0263873	sick	up_regulated
1075.41	4.19835	0.27551	1.25392e-52	1.96406e-51	FBgn0040091	Ugt317A1	up_regulated
1391.59	2.43879	0.160572	1.47731e-52	2.31066e-51	FBgn0027610	Dic1	up_regulated
2024.14	2.34481	0.154768	1.58426e-52	2.47441e-51	FBgn0028399	TMS1	up_regulated
909.503	4.6227	0.30397	1.75039e-52	2.72615e-51	FBgn0263200	Galt	up_regulated
410.594	4.17923	0.275091	1.90447e-52	2.96191e-51	FBgn0052082	IRSp53	up_regulated
123.78	6.46015	0.425966	2.05888e-52	3.19752e-51	FBgn0015773	NetA	up_regulated
172.32	8.12826	0.534566	2.0995e-52	3.25601e-51	FBgn0026592	Fie	up_regulated
233.101	4.28346	0.281804	2.21615e-52	3.43206e-51	FBgn0004360	Wnt2	up_regulated
8594.78	3.87259	0.25633	3.46799e-52	5.35563e-51	FBgn0010434	cora	up_regulated
1379.39	5.2677	0.350176	4.94981e-52	7.62257e-51	FBgn0033652	ths	up_regulated
3055.11	5.24781	0.347268	5.05636e-52	7.77575e-51	FBgn0260964	Vmat	up_regulated
126.649	5.18355	0.343682	5.80661e-52	8.91701e-51	FBgn0034387	Cyp12b2	up_regulated
670.465	4.88236	0.324672	7.14426e-52	1.09406e-50	FBgn0029761	SK	up_regulated
161.753	4.01076	0.267269	7.29085e-52	1.11495e-50	FBgn0260386	mtg	up_regulated
2045.86	3.52159	0.234149	8.52857e-52	1.297e-50	FBgn0001250	if	up_regulated
759.455	3.59512	0.238728	1.00274e-51	1.52283e-50	FBgn0036821	CG3961	up_regulated
484.628	3.24634	0.215375	1.37282e-51	2.08199e-50	FBgn0036756	Cln3	up_regulated
606.659	4.81122	0.320182	1.38336e-51	2.09507e-50	FBgn0264386	Ca-alpha1T	up_regulated
1266.97	4.76871	0.317107	1.68533e-51	2.54889e-50	FBgn0035612	frm	up_regulated
1603.31	4.43639	0.296845	2.20679e-51	3.32838e-50	FBgn0010263	Rbp9	up_regulated
248.266	3.87475	0.259565	2.55514e-51	3.84848e-50	FBgn0034198	CG11400	up_regulated
2763	4.57833	0.305496	2.6975e-51	4.05178e-50	FBgn0262508	CG43078	up_regulated
150.477	8.35073	0.551438	2.82541e-51	4.23812e-50	FBgn0038874	ETHR	up_regulated
146.697	5.47225	0.366584	2.88555e-51	4.32242e-50	FBgn0034755	CG3746	up_regulated
197.65	5.40095	0.362022	3.51648e-51	5.25319e-50	FBgn0041181	Tep3	up_regulated
518.874	3.65659	0.245088	5.16795e-51	7.69933e-50	FBgn0038839	Ktl	up_regulated
996.901	2.95768	0.198403	9.3159e-51	1.37855e-49	FBgn0004133	blow	up_regulated
315.311	10.3027	0.700868	9.95155e-51	1.47063e-49	FBgn0039081	Irk2	up_regulated
333.592	4.75798	0.319758	1.04978e-50	1.54927e-49	FBgn0010453	Wnt4	up_regulated
184.426	7.99107	0.529892	1.06453e-50	1.56893e-49	FBgn0033949	Had2	up_regulated
15668	2.3277	0.15651	1.36901e-50	2.01228e-49	FBgn0013272	Gp150	up_regulated
21256.8	2.04361	0.137548	2.27855e-50	3.32693e-49	FBgn0000043	Act42A	up_regulated
338.213	3.27928	0.220987	2.48775e-50	3.62755e-49	FBgn0037057	CG10512	up_regulated
1550.24	4.76716	0.321967	2.55215e-50	3.71652e-49	FBgn0265045	Strn-Mlck	up_regulated
130.571	5.22892	0.351437	3.56442e-50	5.17689e-49	FBgn0030993	Mec2	up_regulated
133.45	5.19394	0.350031	3.63266e-50	5.26904e-49	FBgn0000459	disco	up_regulated
718.513	2.67084	0.180349	3.80514e-50	5.51193e-49	FBgn0038981	CG5346	up_regulated
581.582	6.44637	0.433123	4.23474e-50	6.11808e-49	FBgn0027073	Ugt49B1	up_regulated
475.659	2.50914	0.169739	4.83334e-50	6.97372e-49	FBgn0052694	CG32694	up_regulated
991.715	4.28211	0.288977	5.34376e-50	7.70007e-49	FBgn0027578	Nepl21	up_regulated
150.441	6.18002	0.418858	5.62743e-50	8.09819e-49	FBgn0261612	CngA	up_regulated
8752.52	8.15909	0.550781	5.85386e-50	8.41175e-49	FBgn0039313	CG11892	up_regulated
1892.75	3.49226	0.236775	5.86065e-50	8.41175e-49	FBgn0034490	CG9864	up_regulated
344.764	4.74928	0.322832	6.40227e-50	9.16518e-49	FBgn0053653	Cadps	up_regulated
477.478	3.41967	0.231615	8.21001e-50	1.17377e-48	FBgn0023479	teq	up_regulated
2713.15	3.83339	0.262541	4.49014e-49	6.32886e-48	FBgn0031975	Tg	up_regulated
439.227	4.39398	0.30012	4.51538e-49	6.35627e-48	FBgn0038653	Octalpha2R	up_regulated
97.2133	6.5689	0.447828	8.37718e-49	1.17473e-47	FBgn0261788	Ank2	up_regulated
1100.03	5.58974	0.383096	8.7014e-49	1.21554e-47	FBgn0038975	Nrx-1	up_regulated
323.909	3.24344	0.222351	9.79981e-49	1.36724e-47	FBgn0034756	Cyp6d2	up_regulated
619.893	4.04986	0.277196	1.14842e-48	1.60022e-47	FBgn0034408	sano	up_regulated
5239.28	2.89747	0.199017	1.23921e-48	1.72235e-47	FBgn0035696	Best2	up_regulated
2885.33	3.38394	0.233103	1.90708e-48	2.64058e-47	FBgn0286071	AdamTS-A	up_regulated
229.369	3.99667	0.275874	2.47186e-48	3.41827e-47	FBgn0032252	loh	up_regulated
221.648	5.25145	0.359898	2.95402e-48	4.0799e-47	FBgn0040532	CG8369	up_regulated
162.973	4.82738	0.332051	5.45302e-48	7.51244e-47	FBgn0033710	CG17739	up_regulated
134.137	6.68085	0.458757	5.62345e-48	7.73753e-47	FBgn0036282	Smyd4-2	up_regulated
173.193	7.08148	0.485615	8.70625e-48	1.19344e-46	FBgn0038017	CG4115	up_regulated
251.675	3.80245	0.263369	1.09739e-47	1.50241e-46	FBgn0025391	Scgdelta	up_regulated
423.5	6.66103	0.464307	1.12614e-47	1.53985e-46	FBgn0032136	Apoltp	up_regulated
143.02	5.44355	0.375663	1.19125e-47	1.62685e-46	FBgn0033113	Spn42Dc	up_regulated
1428.53	5.63205	0.39049	2.07291e-47	2.82039e-46	FBgn0039257	tnc	up_regulated
284.118	9.59803	0.674081	2.32825e-47	3.16389e-46	FBgn0030562	CG9400	up_regulated
279.143	5.50875	0.38293	2.80382e-47	3.80073e-46	FBgn0035287	CG13937	up_regulated
981.271	3.26927	0.227484	3.07888e-47	4.16845e-46	FBgn0034142	CG8306	up_regulated
201.339	6.53742	0.451352	4.06444e-47	5.49601e-46	FBgn0038603	PKD	up_regulated
516.569	4.2519	0.296489	4.17475e-47	5.63129e-46	FBgn0053556	form3	up_regulated
409.813	4.70539	0.327479	4.41468e-47	5.94763e-46	FBgn0036975	CG5618	up_regulated
682.756	5.84122	0.41045	4.62689e-47	6.21827e-46	FBgn0051974	CG31974	up_regulated
1042.65	2.09982	0.146849	7.56801e-47	1.01585e-45	FBgn0053111	CG33111	up_regulated
229.979	4.57523	0.318831	7.7843e-47	1.04234e-45	FBgn0035241	CG12105	up_regulated
244.262	5.25913	0.371839	9.99474e-47	1.33506e-45	FBgn0035331	MsR1	up_regulated
2692.53	6.39848	0.446602	1.07178e-46	1.42818e-45	FBgn0036262	CG6910	up_regulated
229.427	5.62178	0.397199	1.15885e-46	1.54233e-45	FBgn0050195	CG30195	up_regulated
112.564	6.29855	0.445919	1.32406e-46	1.76007e-45	FBgn0268063	ltl	up_regulated
160.935	7.58792	0.531167	1.67132e-46	2.21632e-45	FBgn0037140	SLC22A	up_regulated
480.365	2.03322	0.142864	1.87018e-46	2.47404e-45	FBgn0037548	CG7900	up_regulated
900.309	2.88751	0.203869	2.48643e-46	3.28137e-45	FBgn0030941	wgn	up_regulated
333.396	7.62465	0.531057	5.34704e-46	7.0312e-45	FBgn0039612	Nepl19	up_regulated
288.722	2.82764	0.201146	1.00065e-45	1.31269e-44	FBgn0029648	CG3603	up_regulated
183.195	8.71555	0.612272	1.41748e-45	1.85727e-44	FBgn0085466	CG34437	up_regulated
234.25	10.2311	0.725017	1.67205e-45	2.18561e-44	FBgn0053509	CG33509	up_regulated
164.572	7.52893	0.534519	1.87801e-45	2.4519e-44	FBgn0033320	CG8586	up_regulated
1205.77	3.70426	0.263785	2.16855e-45	2.82788e-44	FBgn0026160	tna	up_regulated
184.453	4.84287	0.348034	5.40617e-45	7.04149e-44	FBgn0266354	CG45002	up_regulated
224.285	4.68639	0.335628	6.11389e-45	7.95386e-44	FBgn0085425	CG34396	up_regulated
280.344	5.75811	0.409366	7.9437e-45	1.02977e-43	FBgn0031294	IA-2	up_regulated
549.321	4.36384	0.313261	9.65173e-45	1.24972e-43	FBgn0000395	cv-2	up_regulated
241.79	11.2606	0.864216	1.34642e-44	1.73722e-43	FBgn0039085	Ugt303B3	up_regulated
198.793	5.48108	0.394091	1.43053e-44	1.84357e-43	FBgn0038916	dnd	up_regulated
857.504	3.42346	0.247313	1.72633e-44	2.21957e-43	FBgn0040600	CG13631	up_regulated
134.569	8.62021	0.613774	1.83315e-44	2.35415e-43	FBgn0032613	Nepl9	up_regulated
309.93	3.87168	0.278712	2.10616e-44	2.7016e-43	FBgn0052982	CG32982	up_regulated
2531.99	4.12481	0.297794	2.35004e-44	3.00739e-43	FBgn0038465	Irc	up_regulated
2373.93	2.62314	0.189162	2.77546e-44	3.54356e-43	FBgn0028490	CG31705	up_regulated
186.649	3.78422	0.273948	2.85873e-44	3.64563e-43	FBgn0033633	Smyd4-3	up_regulated
107.535	6.59025	0.476268	3.54675e-44	4.51255e-43	FBgn0260026	CG42494	up_regulated
264.292	3.7258	0.27101	4.88236e-44	6.1975e-43	FBgn0040491	Buffy	up_regulated
245.388	5.87822	0.420549	5.71081e-44	7.22404e-43	FBgn0000024	Ace	up_regulated
466.64	5.4275	0.390708	5.75653e-44	7.2735e-43	FBgn0028496	CG30116	up_regulated
209.093	4.74389	0.341712	6.27492e-44	7.91028e-43	FBgn0004959	phm	up_regulated
297.16	4.46488	0.323815	6.41799e-44	8.08136e-43	FBgn0033033	scaf	up_regulated
539.172	3.57006	0.259263	6.42746e-44	8.08402e-43	FBgn0004858	elB	up_regulated
369.789	5.83408	0.420022	6.65589e-44	8.36175e-43	FBgn0040942	CG12643	up_regulated
100.203	5.95303	0.43079	8.79199e-44	1.10327e-42	FBgn0025692	Lfg	up_regulated
676.838	6.62402	0.480204	9.52075e-44	1.18928e-42	FBgn0035094	CG9380	up_regulated
1780.55	6.4201	0.467105	1.17432e-43	1.46523e-42	FBgn0038337	CG6125	up_regulated
767.002	4.35761	0.318073	1.3276e-43	1.65272e-42	FBgn0014380	RhoL	up_regulated
827.891	4.40245	0.319127	1.55287e-43	1.93097e-42	FBgn0019643	AANAT1	up_regulated
198.219	6.45504	0.470829	2.39996e-43	2.98094e-42	FBgn0037275	CG14655	up_regulated
130.566	9.55018	0.708579	3.63776e-43	4.50311e-42	FBgn0030748	Traf-like	up_regulated
104.283	8.57189	0.620716	3.86806e-43	4.7828e-42	FBgn0035587	Gdap1	up_regulated
337.985	7.23465	0.534586	3.92166e-43	4.84362e-42	FBgn0014031	Spat	up_regulated
946.259	2.93582	0.214498	4.10948e-43	5.06989e-42	FBgn0011591	fng	up_regulated
404.488	7.15384	0.522626	4.6857e-43	5.76783e-42	FBgn0262870	axo	up_regulated
18598.9	5.50643	0.403379	5.96789e-43	7.32969e-42	FBgn0037577	CG7443	up_regulated
216.367	5.36149	0.394742	6.41484e-43	7.86983e-42	FBgn0052506	tbc	up_regulated
520.205	6.18121	0.457195	8.48577e-43	1.03873e-41	FBgn0264006	dysc	up_regulated
606.308	2.60874	0.192262	1.38925e-42	1.69489e-41	FBgn0000723	FER	up_regulated
532.07	3.21872	0.237372	1.45909e-42	1.77812e-41	FBgn0020257	Ppa	up_regulated
260.214	3.42999	0.254584	2.24518e-42	2.73002e-41	FBgn0039043	CG17121	up_regulated
128.572	5.8403	0.430772	2.78806e-42	3.38264e-41	FBgn0063495	GstE5	up_regulated
28972.7	3.90517	0.288783	3.13157e-42	3.79103e-41	FBgn0262608	CG43134	up_regulated
105.154	4.68565	0.349403	4.13491e-42	5.00014e-41	FBgn0035649	CG10483	up_regulated
83.596	6.87854	0.50609	4.5536e-42	5.49434e-41	FBgn0034135	Syn2	up_regulated
473.977	3.44462	0.257158	8.35294e-42	1.00126e-40	FBgn0032779	Alp12	up_regulated
3512.23	3.19145	0.237586	8.64171e-42	1.03474e-40	FBgn0030052	CG12065	up_regulated
143.063	6.07982	0.449176	9.54144e-42	1.14123e-40	FBgn0029799	CG15772	up_regulated
364.514	6.90487	0.516723	1.16095e-41	1.38556e-40	FBgn0020416	Idgf1	up_regulated
1344.63	3.49879	0.261226	1.18602e-41	1.41395e-40	FBgn0001168	h	up_regulated
139.814	5.18197	0.390403	1.70154e-41	2.02415e-40	FBgn0016032	lbm	up_regulated
101.412	6.46815	0.480343	1.74012e-41	2.0678e-40	FBgn0031264	CG11835	up_regulated
33804.7	3.50613	0.262137	2.06013e-41	2.44543e-40	FBgn0000299	Col4a1	up_regulated
1119.74	3.0382	0.228056	2.44281e-41	2.89655e-40	FBgn0262475	bru2	up_regulated
581.612	4.39159	0.326416	2.58042e-41	3.05641e-40	FBgn0031918	CG6055	up_regulated
676.536	2.2283	0.166483	2.67691e-41	3.16729e-40	FBgn0032729	L2HGDH	up_regulated
189.359	4.69885	0.352042	2.76243e-41	3.26496e-40	FBgn0259224	CG42324	up_regulated
2116.63	2.53666	0.190109	3.06718e-41	3.62126e-40	FBgn0284221	Sema5c	up_regulated
1940.72	2.47985	0.185651	3.22063e-41	3.79834e-40	FBgn0011770	Gip	up_regulated
412.967	3.52894	0.263539	3.85874e-41	4.54603e-40	FBgn0000928	fs(1)Yb	up_regulated
88.7672	7.6063	0.5644	4.92406e-41	5.79488e-40	FBgn0035246	CG13928	up_regulated
700.297	3.9661	0.298857	5.18923e-41	6.09388e-40	FBgn0030574	sbm	up_regulated
283.696	5.47356	0.417869	5.77521e-41	6.77477e-40	FBgn0030237	CG15209	up_regulated
130.349	5.17123	0.388276	8.79781e-41	1.02985e-39	FBgn0030156	CG15247	up_regulated
398.769	14.3714	2.69041	1.0844e-40	1.26667e-39	FBgn0052581	CG32581	up_regulated
1321.74	3.61278	0.273384	1.25507e-40	1.46292e-39	FBgn0028550	Atf3	up_regulated
781.751	2.59569	0.195253	1.27984e-40	1.49021e-39	FBgn0028956	mthl3	up_regulated
98.6294	8.2807	0.619662	1.31351e-40	1.52779e-39	FBgn0032387	CG16965	up_regulated
28325.1	2.21905	0.1674	1.32858e-40	1.54368e-39	FBgn0002921	Atpalpha	up_regulated
140.668	6.14992	0.461846	1.42822e-40	1.65771e-39	FBgn0025625	Sik2	up_regulated
150.936	5.55169	0.416916	1.62852e-40	1.88819e-39	FBgn0000015	Abd-B	up_regulated
5304.92	2.02054	0.152672	1.81195e-40	2.09203e-39	FBgn0042135	Gdap2	up_regulated
166.357	8.45322	0.647617	2.00029e-40	2.30706e-39	FBgn0046878	Obp83cd	up_regulated
477.159	3.0979	0.234653	2.07887e-40	2.39517e-39	FBgn0259163	CG42268	up_regulated
285.12	5.76167	0.441703	2.81201e-40	3.23646e-39	FBgn0033268	Obp44a	up_regulated
42940.1	3.71739	0.282093	2.88449e-40	3.3164e-39	FBgn0284408	trol	up_regulated
418.923	5.08742	0.385089	3.58091e-40	4.1085e-39	FBgn0051146	Nlg1	up_regulated
560.809	3.03502	0.230345	3.88639e-40	4.45434e-39	FBgn0024732	Drep1	up_regulated
125.024	4.37866	0.334272	4.45927e-40	5.09499e-39	FBgn0015011	AhcyL2	up_regulated
227.559	10.7546	0.83977	4.76228e-40	5.43554e-39	FBgn0039309	CG11891	up_regulated
394.4	9.2853	0.72635	5.46025e-40	6.2257e-39	FBgn0259896	NimC1	up_regulated
403.118	14.4468	2.70214	6.33819e-40	7.21175e-39	FBgn0263996	CG43739	up_regulated
297.684	7.07937	0.538825	6.5627e-40	7.45175e-39	FBgn0052669	CG32669	up_regulated
80.7481	7.89791	0.599789	6.72581e-40	7.62907e-39	FBgn0036768	CG7402	up_regulated
188.458	4.28143	0.326798	8.79853e-40	9.93908e-39	FBgn0053143	CG33143	up_regulated
2688.15	3.39896	0.260142	9.66096e-40	1.08909e-38	FBgn0004859	ci	up_regulated
1808.24	2.08623	0.159321	1.01896e-39	1.14751e-38	FBgn0029002	miple2	up_regulated
6497.3	5.05377	0.386504	1.0618e-39	1.19452e-38	FBgn0261015	Pif1A	up_regulated
5828.57	3.62756	0.277124	1.15875e-39	1.30093e-38	FBgn0038826	Syp	up_regulated
1107.07	3.42523	0.261984	1.22699e-39	1.37614e-38	FBgn0050460	CG30460	up_regulated
277.712	9.77438	0.742116	1.39552e-39	1.56196e-38	FBgn0053265	Muc68E	up_regulated
324.622	3.55807	0.272075	1.49584e-39	1.67084e-38	FBgn0038804	CG10877	up_regulated
121.976	6.86848	0.52312	1.71491e-39	1.90971e-38	FBgn0015034	Cyp4e1	up_regulated
187.12	8.16946	0.62843	1.97017e-39	2.18952e-38	FBgn0031417	CG3597	up_regulated
897.071	4.05956	0.312642	3.28515e-39	3.63252e-38	FBgn0010473	tutl	up_regulated
730.382	3.38289	0.261663	7.00935e-39	7.71169e-38	FBgn0005771	noc	up_regulated
1081.7	10.8774	0.851635	7.86381e-39	8.64311e-38	FBgn0040349	CG3699	up_regulated
161.746	6.39204	0.495263	8.74105e-39	9.59767e-38	FBgn0027494	RpS10a	up_regulated
1862.72	2.51543	0.195413	1.33621e-38	1.46423e-37	FBgn0029508	Tsp42Ea	up_regulated
634.119	2.96802	0.230821	1.42897e-38	1.56432e-37	FBgn0041184	Socs36E	up_regulated
224.364	4.72071	0.367831	1.472e-38	1.60982e-37	FBgn0004839	otk	up_regulated
134.275	5.64502	0.441114	1.7498e-38	1.90982e-37	FBgn0035103	Vdup1	up_regulated
219.794	7.14408	0.558613	2.20535e-38	2.39987e-37	FBgn0030160	CG9691	up_regulated
111.901	5.24051	0.409508	2.67021e-38	2.90286e-37	FBgn0262029	d	up_regulated
90.3713	6.94195	0.534026	2.70273e-38	2.93531e-37	FBgn0034887	St1	up_regulated
89.5058	7.26995	0.566881	4.26086e-38	4.62034e-37	FBgn0032803	CG13082	up_regulated
8501.44	3.45252	0.269776	4.2646e-38	4.62034e-37	FBgn0267348	LanB2	up_regulated
731.689	5.13877	0.399229	4.26687e-38	4.62034e-37	FBgn0001227	Hsp67Ba	up_regulated
209.904	6.45177	0.508245	4.45351e-38	4.81769e-37	FBgn0051721	Trim9	up_regulated
1155.13	2.60627	0.203873	5.14917e-38	5.55928e-37	FBgn0035132	mthl10	up_regulated
142.233	6.69708	0.522466	5.30658e-38	5.71238e-37	FBgn0034943	Fmo-1	up_regulated
2640.91	2.0007	0.156389	5.53383e-38	5.95117e-37	FBgn0028663	VhaM9.7-b	up_regulated
137.216	4.92714	0.386077	5.83911e-38	6.27333e-37	FBgn0037553	CG18249	up_regulated
405.162	2.66935	0.209618	8.92779e-38	9.5543e-37	FBgn0028540	CG9008	up_regulated
859.916	2.54006	0.199971	1.22831e-37	1.30434e-36	FBgn0033261	udd	up_regulated
124.448	5.49129	0.435073	1.56514e-37	1.6572e-36	FBgn0085390	Dgk	up_regulated
149.104	8.50229	0.667795	1.78048e-37	1.87978e-36	FBgn0030544	CG13403	up_regulated
68.9923	5.41211	0.430458	1.95961e-37	2.0669e-36	FBgn0027550	CG6495	up_regulated
5197.41	3.66678	0.289152	2.03421e-37	2.14354e-36	FBgn0030816	CG16700	up_regulated
114.535	5.61716	0.438922	2.27816e-37	2.396e-36	FBgn0032891	Oseg5	up_regulated
297.437	3.60312	0.285157	2.5735e-37	2.70403e-36	FBgn0085397	Fili	up_regulated
71.0613	6.08562	0.480585	2.77663e-37	2.91188e-36	FBgn0033388	CG8046	up_regulated
2229.46	2.27412	0.179763	3.07307e-37	3.2151e-36	FBgn0262512	Vha14-1	up_regulated
400.776	2.13579	0.168914	3.07455e-37	3.2151e-36	FBgn0030839	CG5613	up_regulated
87.5747	5.84281	0.464916	3.20263e-37	3.34585e-36	FBgn0038042	Scgbeta	up_regulated
276.167	3.8593	0.304239	3.31301e-37	3.45788e-36	FBgn0017482	T3dh	up_regulated
1017.99	2.40658	0.190517	3.66504e-37	3.81804e-36	FBgn0036910	Cyp305a1	up_regulated
1976.3	8.0478	0.638108	5.31526e-37	5.5058e-36	FBgn0035189	CG9119	up_regulated
820.517	6.25249	0.494571	5.78561e-37	5.98737e-36	FBgn0028491	CG2930	up_regulated
1776.78	3.20431	0.254268	6.02076e-37	6.22485e-36	FBgn0060296	pain	up_regulated
462.209	5.11364	0.408719	6.63267e-37	6.85105e-36	FBgn0085474	CG34445	up_regulated
722.091	3.84882	0.305062	7.80685e-37	8.0412e-36	FBgn0027106	Inx7	up_regulated
126.493	7.2504	0.581614	1.07126e-36	1.09929e-35	FBgn0031389	CG4259	up_regulated
255.232	6.53457	0.514039	1.13148e-36	1.16001e-35	FBgn0038290	CG6912	up_regulated
128.771	5.32078	0.428493	1.5265e-36	1.56061e-35	FBgn0031490	CG17264	up_regulated
90.5758	5.63031	0.449581	1.52984e-36	1.56257e-35	FBgn0034013	unc-5	up_regulated
232.003	4.15878	0.332713	1.73622e-36	1.77172e-35	FBgn0033936	Achl	up_regulated
1228.95	2.82525	0.226795	2.61232e-36	2.66078e-35	FBgn0033987	ckn	up_regulated
72.5729	5.60372	0.449663	2.71202e-36	2.75978e-35	FBgn0037408	NPFR	up_regulated
562.243	5.02898	0.402832	2.80521e-36	2.85196e-35	FBgn0051140	CG31140	up_regulated
290.12	7.68094	0.634382	2.91438e-36	2.96021e-35	FBgn0015035	Cyp4e3	up_regulated
340.486	6.69574	0.530962	3.12003e-36	3.16617e-35	FBgn0037386	CG1208	up_regulated
572.464	2.3116	0.185414	3.18213e-36	3.22323e-35	FBgn0033654	Sobp	up_regulated
83.4826	6.8465	0.543548	4.29013e-36	4.33354e-35	FBgn0037730	CG9444	up_regulated
1014	3.37948	0.271773	5.08805e-36	5.12539e-35	FBgn0004893	bowl	up_regulated
276.897	4.17772	0.336917	5.97582e-36	6.00316e-35	FBgn0034085	Ptp52F	up_regulated
330.042	2.97415	0.240387	5.9829e-36	6.00477e-35	FBgn0029830	Grip	up_regulated
79.7419	5.80241	0.466743	9.42992e-36	9.43816e-35	FBgn0031515	CG9664	up_regulated
1942.22	2.66523	0.215349	1.00436e-35	1.00253e-34	FBgn0086408	stl	up_regulated
579.764	2.80886	0.228087	1.14708e-35	1.14395e-34	FBgn0028527	CG18507	up_regulated
83.1688	5.37706	0.436346	1.31154e-35	1.3056e-34	FBgn0033807	AQP	up_regulated
982.084	3.60744	0.292774	1.63561e-35	1.62525e-34	FBgn0004629	Cys	up_regulated
210.437	4.90155	0.397859	1.64445e-35	1.63255e-34	FBgn0262593	Shab	up_regulated
103.133	5.29222	0.429683	1.79616e-35	1.77835e-34	FBgn0033192	Corin	up_regulated
4178.99	5.18703	0.420305	1.90548e-35	1.88488e-34	FBgn0087002	apolpp	up_regulated
2638.57	3.94294	0.320034	1.91412e-35	1.89172e-34	FBgn0265487	mbl	up_regulated
288.866	2.91633	0.236662	2.31413e-35	2.28294e-34	FBgn0026319	Traf4	up_regulated
120.745	4.30436	0.348211	2.41239e-35	2.37774e-34	FBgn0035977	PGRP-LF	up_regulated
8027.26	2.21049	0.179737	2.74878e-35	2.70445e-34	FBgn0262559	Mdh2	up_regulated
616.095	2.92131	0.238071	3.20586e-35	3.1457e-34	FBgn0025631	moody	up_regulated
666.924	6.87895	0.570494	3.9076e-35	3.82061e-34	FBgn0260011	NimC4	up_regulated
1458.72	2.83073	0.231269	4.26946e-35	4.1707e-34	FBgn0261703	gce	up_regulated
640.467	4.36497	0.356019	4.34845e-35	4.24409e-34	FBgn0011722	Tig	up_regulated
17007.2	2.01167	0.164139	5.8044e-35	5.63504e-34	FBgn0005671	Vha55	up_regulated
3264.39	2.24657	0.183818	7.18299e-35	6.94883e-34	FBgn0022097	Vha36-1	up_regulated
2760.13	3.16077	0.258836	7.99288e-35	7.71872e-34	FBgn0004456	mew	up_regulated
13374.2	3.2398	0.265819	8.8775e-35	8.55794e-34	FBgn0261800	LanB1	up_regulated
242.399	4.18154	0.348789	1.11557e-34	1.07352e-33	FBgn0033130	Tsp42Ei	up_regulated
71.7346	5.16173	0.426245	1.18214e-34	1.1346e-33	FBgn0052170	CG32170	up_regulated
62.4468	6.395	0.522311	1.26655e-34	1.21456e-33	FBgn0013342	nSyb	up_regulated
883.572	2.91373	0.240242	1.57689e-34	1.50952e-33	FBgn0024321	NK7.1	up_regulated
94.7574	5.41064	0.449231	1.83136e-34	1.7516e-33	FBgn0259099	DCX-EMAP	up_regulated
305.045	8.79572	0.730557	1.86248e-34	1.77981e-33	FBgn0024836	stan	up_regulated
984.21	2.74277	0.226231	2.48146e-34	2.36514e-33	FBgn0004055	uzip	up_regulated
419.353	2.60355	0.215554	2.60871e-34	2.48427e-33	FBgn0035023	ITP	up_regulated
186.581	7.11672	0.593222	2.85966e-34	2.71383e-33	FBgn0053533	lectin-37Db	up_regulated
433.106	2.91587	0.241407	3.06159e-34	2.90296e-33	FBgn0035356	CG16986	up_regulated
1764.65	2.36378	0.195765	3.34482e-34	3.16877e-33	FBgn0032694	MESR3	up_regulated
870.787	4.16197	0.344318	3.39638e-34	3.21485e-33	FBgn0050197	CG30197	up_regulated
1333.33	10.4217	0.859187	3.45689e-34	3.26931e-33	FBgn0038257	smp-30	up_regulated
157.299	5.24366	0.435112	3.88072e-34	3.66698e-33	FBgn0038631	CG7695	up_regulated
103.452	5.25201	0.432013	3.92689e-34	3.70742e-33	FBgn0031548	CG8852	up_regulated
133.362	7.67735	0.629804	4.06427e-34	3.83382e-33	FBgn0053514	CG33514	up_regulated
229.161	10.0961	0.845015	4.16058e-34	3.9213e-33	FBgn0033904	CG18327	up_regulated
138.271	4.57779	0.386027	5.6151e-34	5.28763e-33	FBgn0029526	CR18166	up_regulated
71.0569	6.94967	0.573366	6.02313e-34	5.667e-33	FBgn0038878	CG3301	up_regulated
665.052	2.33712	0.194716	6.93365e-34	6.5181e-33	FBgn0038243	CG8066	up_regulated
938.755	3.23859	0.270312	8.93179e-34	8.38214e-33	FBgn0028675	Sur	up_regulated
20757.8	3.37697	0.281686	9.94347e-34	9.3236e-33	FBgn0016075	vkg	up_regulated
1150.45	2.22035	0.18505	1.0558e-33	9.89137e-33	FBgn0031360	CG31937	up_regulated
105.477	7.55838	0.641916	1.07001e-33	1.0016e-32	FBgn0036552	CG17028	up_regulated
99.4702	4.96646	0.418699	1.75254e-33	1.63352e-32	FBgn0035439	CG14961	up_regulated
291.637	4.06172	0.340399	1.789e-33	1.66609e-32	FBgn0002543	robo2	up_regulated
109.492	4.79675	0.403633	1.91185e-33	1.77748e-32	FBgn0039656	CG11951	up_regulated
106.107	6.2489	0.5313	2.20347e-33	2.04342e-32	FBgn0034126	jtb	up_regulated
205.736	5.06562	0.426402	2.3091e-33	2.13811e-32	FBgn0034200	Gbp2	up_regulated
114.56	6.64536	0.56026	2.96129e-33	2.73695e-32	FBgn0086680	vvl	up_regulated
245.971	2.55354	0.214541	3.05521e-33	2.82138e-32	FBgn0039118	CG10208	up_regulated
671.654	5.67866	0.472872	3.63802e-33	3.35113e-32	FBgn0000592	Est-6	up_regulated
110.461	3.98532	0.336392	3.87874e-33	3.56987e-32	FBgn0030769	CG13012	up_regulated
691.613	3.92506	0.330499	4.04358e-33	3.71536e-32	FBgn0263392	Tet	up_regulated
779.764	9.28035	0.794318	4.75721e-33	4.36376e-32	FBgn0035076	Ance-5	up_regulated
591.827	3.04061	0.256676	5.63628e-33	5.16581e-32	FBgn0024179	wit	up_regulated
158.669	5.14847	0.440647	6.58891e-33	6.01882e-32	FBgn0051248	CG31248	up_regulated
113.253	8.52275	0.718307	7.78954e-33	7.10375e-32	FBgn0038156	side-IV	up_regulated
1116.32	3.10482	0.263399	8.66969e-33	7.8933e-32	FBgn0033448	hebe	up_regulated
639.13	2.64779	0.223979	1.23474e-32	1.12231e-31	FBgn0031745	rau	up_regulated
467.487	2.10869	0.179001	1.24486e-32	1.13057e-31	FBgn0032162	CG4592	up_regulated
968.459	3.15904	0.267978	1.40525e-32	1.27412e-31	FBgn0003890	betaTub97EF	up_regulated
5163.59	2.49087	0.210837	1.59572e-32	1.44443e-31	FBgn0085446	CG34417	up_regulated
101.652	8.91906	0.763089	1.62686e-32	1.47141e-31	FBgn0262483	Rbp	up_regulated
96.469	4.74941	0.4035	1.65201e-32	1.4917e-31	FBgn0262970	CR43281	up_regulated
100.479	5.41358	0.465573	1.79684e-32	1.62114e-31	FBgn0026403	Ndg	up_regulated
260.355	5.22504	0.442698	1.86021e-32	1.67556e-31	FBgn0085475	CG34446	up_regulated
215.788	4.15991	0.352975	2.21529e-32	1.99049e-31	FBgn0026872	CG14777	up_regulated
313.258	5.3486	0.455512	2.38093e-32	2.13583e-31	FBgn0263131	CG43373	up_regulated
246.424	6.26369	0.536206	2.72593e-32	2.44332e-31	FBgn0015037	Cyp4p1	up_regulated
87.1596	5.00166	0.430661	3.06661e-32	2.7442e-31	FBgn0039915	Gat	up_regulated
64.6158	6.32584	0.540609	3.32819e-32	2.97586e-31	FBgn0037153	olf413	up_regulated
186.471	4.73325	0.404737	3.8709e-32	3.45548e-31	FBgn0035914	CG6282	up_regulated
111.394	4.52461	0.387415	3.87507e-32	3.4564e-31	FBgn0051777	CG31777	up_regulated
1279.97	3.59193	0.307732	4.06161e-32	3.61691e-31	FBgn0030040	CG15347	up_regulated
2579.24	2.34284	0.200788	4.30141e-32	3.82735e-31	FBgn0028990	Spn27A	up_regulated
171.291	3.28373	0.283777	4.76048e-32	4.22213e-31	FBgn0028523	CG5888	up_regulated
8469.59	2.54104	0.217133	4.99969e-32	4.42358e-31	FBgn0261955	kdn	up_regulated
98.6699	6.62455	0.580565	7.74849e-32	6.83361e-31	FBgn0014000	Hf	up_regulated
7287.68	2.17941	0.187393	7.96988e-32	7.02322e-31	FBgn0035694	CG13299	up_regulated
109.791	5.16056	0.441257	8.61627e-32	7.58674e-31	FBgn0260482	CG32599	up_regulated
651.534	2.15695	0.18557	8.76328e-32	7.71e-31	FBgn0030518	CG11134	up_regulated
513.955	6.91649	0.592328	9.02544e-32	7.92795e-31	FBgn0002563	Lsp1beta	up_regulated
68.4544	5.27821	0.455524	9.2536e-32	8.12187e-31	FBgn0016013	Faa	up_regulated
3796.86	2.01222	0.173478	1.03757e-31	9.09218e-31	FBgn0003076	Pgm1	up_regulated
62.9126	6.04295	0.522542	1.11778e-31	9.77944e-31	FBgn0033579	CG13229	up_regulated
210.71	4.70744	0.410979	1.41282e-31	1.2351e-30	FBgn0052476	mthl14	up_regulated
9319.17	4.54157	0.392379	1.44733e-31	1.26426e-30	FBgn0086906	sls	up_regulated
3632.48	3.01498	0.261056	1.69353e-31	1.47697e-30	FBgn0001297	kay	up_regulated
1681.28	4.13688	0.35909	2.65408e-31	2.30553e-30	FBgn0261563	wb	up_regulated
786.991	2.38169	0.207286	3.60269e-31	3.12461e-30	FBgn0038744	CG4733	up_regulated
11362.5	2.78472	0.242467	4.0094e-31	3.46912e-30	FBgn0250788	beta-Spec	up_regulated
240.428	3.79515	0.33434	4.26325e-31	3.68007e-30	FBgn0032900	CG14401	up_regulated
597.086	3.72899	0.325806	4.28568e-31	3.69652e-30	FBgn0003463	sog	up_regulated
140.214	5.42168	0.472926	4.86807e-31	4.19555e-30	FBgn0025709	CNT2	up_regulated
186.716	7.82291	0.705585	4.92579e-31	4.24197e-30	FBgn0038897	CG5849	up_regulated
125.705	6.01687	0.533013	6.50441e-31	5.57956e-30	FBgn0034538	CG16799	up_regulated
72.1582	6.23913	0.545301	7.75813e-31	6.63946e-30	FBgn0036984	CG13248	up_regulated
71.3961	5.69732	0.499958	9.89769e-31	8.45075e-30	FBgn0051778	CG31778	up_regulated
72.283	5.6349	0.496832	1.12653e-30	9.60348e-30	FBgn0260874	Ir76a	up_regulated
136.048	3.03234	0.267941	1.29521e-30	1.10329e-29	FBgn0029524	CG3176	up_regulated
65.592	5.37335	0.470244	1.31532e-30	1.11955e-29	FBgn0031528	CG15412	up_regulated
552.676	2.77681	0.24395	1.36339e-30	1.15956e-29	FBgn0026088	CG14818	up_regulated
56.3809	6.36388	0.563293	1.54748e-30	1.31411e-29	FBgn0032470	Ttc30	up_regulated
135.102	7.77399	0.68312	1.87593e-30	1.59055e-29	FBgn0024997	CG2681	up_regulated
959.603	3.92465	0.346424	1.93652e-30	1.6394e-29	FBgn0032684	Ugt301D1	up_regulated
108.247	13.9187	3.13126	2.28883e-30	1.93169e-29	FBgn0035343	CG16762	up_regulated
67.3115	4.55256	0.404331	2.46787e-30	2.0812e-29	FBgn0052368	CG32368	up_regulated
72.1198	5.36061	0.47436	2.74247e-30	2.311e-29	FBgn0029826	CG6041	up_regulated
584.166	2.36281	0.208457	2.80093e-30	2.35845e-29	FBgn0038038	Sccpdh2	up_regulated
83.1614	5.61599	0.498845	3.0065e-30	2.52767e-29	FBgn0027790	GV1	up_regulated
631.155	9.04267	0.807738	3.05958e-30	2.57033e-29	FBgn0037818	CG6465	up_regulated
85.8883	6.58881	0.58198	3.45508e-30	2.90037e-29	FBgn0085282	CG34253	up_regulated
113.471	8.3131	0.724441	3.56489e-30	2.99026e-29	FBgn0031689	Cyp28d1	up_regulated
1106.71	2.12762	0.188325	3.74018e-30	3.1349e-29	FBgn0038972	CG7054	up_regulated
130.386	3.50512	0.312011	3.79965e-30	3.18231e-29	FBgn0037518	CG2641	up_regulated
78.9112	6.38689	0.563465	3.88079e-30	3.24532e-29	FBgn0038494	beat-IIb	up_regulated
79.5261	4.94397	0.441901	4.33079e-30	3.61338e-29	FBgn0052647	CG32647	up_regulated
577.086	3.69359	0.328045	4.82214e-30	4.02028e-29	FBgn0260400	elav	up_regulated
318.096	2.92711	0.261094	5.54617e-30	4.62041e-29	FBgn0039006	Cyp6d4	up_regulated
1647.63	2.89274	0.257718	6.36137e-30	5.2915e-29	FBgn0023095	caps	up_regulated
132.276	8.32122	0.742062	6.42116e-30	5.3372e-29	FBgn0261804	CG42750	up_regulated
81.3732	6.50864	0.575766	7.26308e-30	6.01876e-29	FBgn0031937	CG13795	up_regulated
340.255	2.69426	0.240343	9.0888e-30	7.51468e-29	FBgn0038536	CG7655	up_regulated
461.209	2.62294	0.234529	9.4257e-30	7.78737e-29	FBgn0036196	CG11658	up_regulated
1142.81	3.56184	0.319198	1.7536e-29	1.43905e-28	FBgn0264089	sli	up_regulated
89.5982	5.35679	0.477866	1.79961e-29	1.47351e-28	FBgn0030992	CG33253	up_regulated
832.23	4.19073	0.374944	2.04379e-29	1.67095e-28	FBgn0029768	SPR	up_regulated
824.019	2.52201	0.226836	2.69526e-29	2.19866e-28	FBgn0038881	CG16791	up_regulated
73.5626	5.8778	0.529902	2.75457e-29	2.24371e-28	FBgn0261588	pdm3	up_regulated
116.5	4.9665	0.445632	3.03135e-29	2.4655e-28	FBgn0031926	CG6739	up_regulated
714.28	2.84102	0.256756	3.19016e-29	2.59082e-28	FBgn0260866	dnr1	up_regulated
79.2616	7.3014	0.658193	3.2317e-29	2.62262e-28	FBgn0037230	Nepl11	up_regulated
401.939	3.75895	0.339581	3.77924e-29	3.05793e-28	FBgn0263220	Hk	up_regulated
99.8746	10.3837	1.05125	3.83906e-29	3.10404e-28	FBgn0013973	Gycbeta100B	up_regulated
1313.98	3.17981	0.287331	3.89812e-29	3.14947e-28	FBgn0285955	cv-c	up_regulated
470.394	3.53229	0.318645	3.96882e-29	3.20424e-28	FBgn0003892	ptc	up_regulated
249.953	9.40059	0.842665	3.99542e-29	3.22334e-28	FBgn0050016	CG30016	up_regulated
491.965	5.46599	0.495083	4.2779e-29	3.44871e-28	FBgn0028863	CG4587	up_regulated
164.804	4.51797	0.405898	5.35247e-29	4.30235e-28	FBgn0038260	CG14855	up_regulated
8576.96	2.5193	0.228154	6.3809e-29	5.11404e-28	FBgn0262579	Sarm	up_regulated
80.6045	8.82367	0.829559	7.3612e-29	5.88681e-28	FBgn0031791	AANATL2	up_regulated
1042.88	2.4275	0.220764	8.43519e-29	6.7261e-28	FBgn0030847	CG12991	up_regulated
236.81	3.75813	0.339857	8.93402e-29	7.11353e-28	FBgn0039527	CG5639	up_regulated
2147.63	3.02258	0.274634	9.10607e-29	7.24526e-28	FBgn0014396	tim	up_regulated
60.772	6.00549	0.544513	9.44458e-29	7.50916e-28	FBgn0039315	CG13658	up_regulated
101.332	6.30464	0.575487	9.79008e-29	7.77822e-28	FBgn0052750	CG32750	up_regulated
704.018	3.90383	0.355518	1.08062e-28	8.5731e-28	FBgn0005631	robo1	up_regulated
2680.83	2.51229	0.228745	1.18466e-28	9.38498e-28	FBgn0265178	CG44243	up_regulated
568.654	3.08392	0.281142	1.25109e-28	9.90411e-28	FBgn0033518	Prx2540-2	up_regulated
72.4399	9.01814	0.877381	1.42688e-28	1.12876e-27	FBgn0028573	prc	up_regulated
817.589	2.85038	0.260299	1.54643e-28	1.22157e-27	FBgn0262562	CG43102	up_regulated
162.141	3.47297	0.319002	1.63413e-28	1.28899e-27	FBgn0003255	rk	up_regulated
235.519	3.60812	0.328401	1.65534e-28	1.30479e-27	FBgn0001217	Hsc70-2	up_regulated
118.633	8.50309	0.802433	1.66204e-28	1.30912e-27	FBgn0040837	CG8620	up_regulated
128.27	3.75629	0.345054	1.67969e-28	1.32208e-27	FBgn0052088	sunn	up_regulated
401.875	4.33238	0.399425	1.91782e-28	1.50519e-27	FBgn0031473	CG3104	up_regulated
77.7033	7.16928	0.663025	2.40565e-28	1.88268e-27	FBgn0031538	CG3246	up_regulated
1759.71	4.25354	0.391321	2.85915e-28	2.23124e-27	FBgn0264001	bru3	up_regulated
358.041	4.75748	0.4385	3.11593e-28	2.4299e-27	FBgn0032726	CG10621	up_regulated
56.5645	4.79879	0.441455	3.19294e-28	2.48818e-27	FBgn0033775	Cyp9h1	up_regulated
449.056	3.70091	0.340265	3.5404e-28	2.75114e-27	FBgn0259173	corn	up_regulated
258.931	3.22075	0.296311	3.62388e-28	2.81401e-27	FBgn0031939	CG13796	up_regulated
123.181	3.52813	0.323425	3.73524e-28	2.89844e-27	FBgn0085384	CG34355	up_regulated
70.6218	4.8163	0.44211	3.75699e-28	2.91326e-27	FBgn0034476	Toll-7	up_regulated
67.463	5.99651	0.545955	4.25274e-28	3.28839e-27	FBgn0039585	CG1894	up_regulated
60.8056	5.68548	0.532542	5.45857e-28	4.20893e-27	FBgn0264443	CG43861	up_regulated
89.5847	13.3596	2.88098	5.80142e-28	4.46701e-27	FBgn0037100	CapaR	up_regulated
85.3247	3.3122	0.308176	6.35427e-28	4.88585e-27	FBgn0086704	stops	up_regulated
96.2636	5.22847	0.483279	7.14792e-28	5.4884e-27	FBgn0039681	CG7582	up_regulated
372.761	3.68012	0.339401	8.06822e-28	6.18207e-27	FBgn0015575	alpha-Est7	up_regulated
205.097	8.11563	0.751414	9.01387e-28	6.89222e-27	FBgn0034885	Eglp4	up_regulated
621.17	2.6668	0.246624	9.15309e-28	6.9938e-27	FBgn0285958	Fuca	up_regulated
88.7175	6.74839	0.622039	9.34125e-28	7.13261e-27	FBgn0034221	CG10764	up_regulated
81.7934	7.51358	0.688908	1.01884e-27	7.76862e-27	FBgn0034162	CG6426	up_regulated
452.37	2.11538	0.195949	1.19007e-27	9.05538e-27	FBgn0020294	ko	up_regulated
408.536	7.14439	0.66411	1.24086e-27	9.43534e-27	FBgn0034837	RpL22-like	up_regulated
88.7596	4.43043	0.414634	1.29179e-27	9.81581e-27	FBgn0032785	CG10026	up_regulated
87.0432	5.22775	0.492855	1.38352e-27	1.05056e-26	FBgn0004870	bab1	up_regulated
4841.27	2.51971	0.234319	1.50739e-27	1.14303e-26	FBgn0265274	Inx3	up_regulated
869.448	2.28445	0.212641	1.77984e-27	1.34684e-26	FBgn0032025	CG7778	up_regulated
89.9741	4.25256	0.399528	1.9117e-27	1.44463e-26	FBgn0259236	comm3	up_regulated
147.35	6.65732	0.630356	1.93683e-27	1.46261e-26	FBgn0039800	Npc2g	up_regulated
62.4627	6.46571	0.601081	2.02078e-27	1.52496e-26	FBgn0029804	CG3097	up_regulated
6007.79	9.92968	0.924482	2.08106e-27	1.56937e-26	FBgn0039312	CG10514	up_regulated
66.7444	5.54031	0.521179	2.21571e-27	1.66862e-26	FBgn0039323	CG10559	up_regulated
116.245	6.25253	0.587857	2.30809e-27	1.737e-26	FBgn0038250	CG3505	up_regulated
287.8	2.70559	0.252917	2.33625e-27	1.75578e-26	FBgn0035755	CG14830	up_regulated
100.92	4.25838	0.402718	2.56431e-27	1.92586e-26	FBgn0036463	Reck	up_regulated
187.204	2.40133	0.224564	2.71354e-27	2.03377e-26	FBgn0034706	CG11275	up_regulated
438.183	2.61077	0.243478	2.8515e-27	2.1299e-26	FBgn0037930	CG14715	up_regulated
1561.3	2.95365	0.276287	2.88027e-27	2.14846e-26	FBgn0265082	Cdep	up_regulated
169.376	5.27476	0.495393	2.90991e-27	2.16909e-26	FBgn0024244	drm	up_regulated
84.01	3.16123	0.298373	3.76236e-27	2.79136e-26	FBgn0034267	CG4984	up_regulated
96.905	7.37208	0.686661	3.76249e-27	2.79136e-26	FBgn0262534	CG43088	up_regulated
546.332	5.20768	0.484932	3.94262e-27	2.92302e-26	FBgn0043535	Obp57a	up_regulated
95.6721	6.13667	0.572073	4.44399e-27	3.29029e-26	FBgn0040636	CG13255	up_regulated
500.118	10.5556	1.03281	5.11341e-27	3.78337e-26	FBgn0037714	CG9396	up_regulated
202.628	2.2694	0.213636	5.28849e-27	3.91028e-26	FBgn0027608	CG2082	up_regulated
302.45	6.70657	0.64119	5.36812e-27	3.96648e-26	FBgn0032773	fon	up_regulated
85.6346	6.05812	0.574249	5.77586e-27	4.25916e-26	FBgn0036997	CG5955	up_regulated
205.582	9.00602	0.869815	5.90603e-27	4.35223e-26	FBgn0264699	CG43968	up_regulated
416.347	2.16683	0.20419	5.94656e-27	4.37916e-26	FBgn0260005	wtrw	up_regulated
289.233	6.97605	0.664438	6.11305e-27	4.49272e-26	FBgn0028526	CG15293	up_regulated
122.967	4.83455	0.459903	6.7102e-27	4.925e-26	FBgn0033658	Twdlbeta	up_regulated
300.301	2.15536	0.202752	7.2499e-27	5.31756e-26	FBgn0023001	melt	up_regulated
86.1649	13.4042	2.9694	7.40228e-27	5.4257e-26	FBgn0026755	Ugt37B1	up_regulated
4379.27	2.4245	0.228598	7.59256e-27	5.56146e-26	FBgn0082582	tmod	up_regulated
84.5839	3.93976	0.376387	8.19389e-27	5.99793e-26	FBgn0032682	grnd	up_regulated
53.8171	6.01392	0.569193	9.81715e-27	7.18136e-26	FBgn0034655	CG10307	up_regulated
273.394	2.29724	0.217873	1.40863e-26	1.02769e-25	FBgn0033431	CG1827	up_regulated
115.007	7.31659	0.683977	1.66331e-26	1.20948e-25	FBgn0036806	Cyp12c1	up_regulated
216.209	4.40904	0.42238	1.91946e-26	1.39297e-25	FBgn0031602	CG15431	up_regulated
3735.4	2.19679	0.209017	1.94091e-26	1.40668e-25	FBgn0031037	CG14207	up_regulated
450.314	3.88429	0.372388	2.08664e-26	1.5113e-25	FBgn0030484	GstT4	up_regulated
431.432	3.57956	0.341656	2.17609e-26	1.57401e-25	FBgn0027585	CG8740	up_regulated
40.2612	6.54968	0.624651	2.20095e-26	1.5899e-25	FBgn0033139	Tsp42Er	up_regulated
2009.38	2.23575	0.212797	2.24003e-26	1.616e-25	FBgn0004435	Galphaq	up_regulated
159.468	6.0488	0.577047	2.32831e-26	1.67749e-25	FBgn0265416	Neto	up_regulated
114.584	10.6654	1.13052	2.49625e-26	1.79495e-25	FBgn0034292	CG5767	up_regulated
73.7848	10.8293	1.36046	2.57728e-26	1.852e-25	FBgn0027934	alpha-Est4aPsi	up_regulated
79.2872	5.73569	0.542765	2.76967e-26	1.98505e-25	FBgn0037750	Whamy	up_regulated
283.169	2.78605	0.266483	3.26971e-26	2.34191e-25	FBgn0032076	Argl	up_regulated
862.229	11.959	1.13656	3.32837e-26	2.38237e-25	FBgn0038180	Cht5	up_regulated
65.1458	6.64684	0.629706	3.50172e-26	2.50156e-25	FBgn0031902	Wnt6	up_regulated
92.7363	4.86977	0.464712	3.53035e-26	2.52037e-25	FBgn0035112	CG13877	up_regulated
731.283	4.76189	0.457211	3.62854e-26	2.5871e-25	FBgn0015774	NetB	up_regulated
67.5658	7.42331	0.699992	4.35597e-26	3.0957e-25	FBgn0032850	Kua	up_regulated
406.447	5.34634	0.516208	4.37284e-26	3.10568e-25	FBgn0053080	CG33080	up_regulated
49.6129	6.546	0.627794	4.39142e-26	3.11686e-25	FBgn0010015	CanA1	up_regulated
158.527	4.46479	0.427908	5.06237e-26	3.58844e-25	FBgn0261046	Dscam3	up_regulated
407.759	3.00395	0.289796	6.60123e-26	4.6672e-25	FBgn0036732	Oatp74D	up_regulated
403.297	2.77506	0.266505	7.33461e-26	5.17571e-25	FBgn0035355	CG16985	up_regulated
102.056	6.39476	0.620361	7.50853e-26	5.29163e-25	FBgn0038595	CG7142	up_regulated
142.705	4.46427	0.434638	7.87372e-26	5.54189e-25	FBgn0032685	CG10211	up_regulated
102.301	4.25103	0.409965	8.65739e-26	6.08567e-25	FBgn0000557	eEF1alpha2	up_regulated
9358.29	2.1211	0.204602	1.21359e-25	8.49825e-25	FBgn0250789	alpha-Spec	up_regulated
85.1047	7.45288	0.723831	1.40298e-25	9.80569e-25	FBgn0039536	unc80	up_regulated
3783.25	2.78839	0.270506	1.76769e-25	1.23233e-24	FBgn0004449	Ten-m	up_regulated
213.948	2.4607	0.23877	1.99655e-25	1.39012e-24	FBgn0030011	Gbeta5	up_regulated
366.199	4.70184	0.460953	2.00405e-25	1.39445e-24	FBgn0040609	CG3348	up_regulated
3741.12	2.67456	0.260349	2.08612e-25	1.44881e-24	FBgn0034724	babos	up_regulated
89.9384	8.01029	0.784156	2.10325e-25	1.45978e-24	FBgn0000477	DNaseII	up_regulated
198.039	6.74675	0.652311	2.13515e-25	1.48098e-24	FBgn0033760	CG8785	up_regulated
76.6543	6.21762	0.60655	2.6103e-25	1.80372e-24	FBgn0033065	Cyp6w1	up_regulated
591.273	4.60171	0.448258	2.87477e-25	1.98397e-24	FBgn0035293	CG5687	up_regulated
149.083	7.47219	0.734012	2.89057e-25	1.99362e-24	FBgn0032836	CG10680	up_regulated
1577.79	3.76451	0.367877	3.17771e-25	2.18754e-24	FBgn0033438	Mmp2	up_regulated
234.396	3.18739	0.312799	3.3583e-25	2.31041e-24	FBgn0034639	CG15673	up_regulated
342.301	3.65732	0.35879	3.66012e-25	2.51019e-24	FBgn0010395	Itgbn	up_regulated
100.823	8.57927	0.823854	3.79999e-25	2.60449e-24	FBgn0034045	CG8249	up_regulated
724.889	4.06107	0.396689	4.11153e-25	2.80925e-24	FBgn0000490	dpp	up_regulated
478.689	3.59046	0.351706	4.451e-25	3.03742e-24	FBgn0041182	Tep2	up_regulated
198.408	2.76442	0.271479	4.4729e-25	3.05046e-24	FBgn0019952	Orct	up_regulated
672.742	2.16242	0.211785	5.59102e-25	3.79415e-24	FBgn0037956	CG6959	up_regulated
83.1153	9.30463	0.992628	5.87893e-25	3.98461e-24	FBgn0030575	CG5321	up_regulated
1578.69	7.44825	0.726876	6.02507e-25	4.08114e-24	FBgn0040827	CG13315	up_regulated
66.7177	8.14228	0.799621	6.74001e-25	4.55698e-24	FBgn0052499	Cda4	up_regulated
1904.71	2.20956	0.217213	7.98567e-25	5.39254e-24	FBgn0037016	CG13252	up_regulated
48.0284	5.17615	0.517621	8.0483e-25	5.43149e-24	FBgn0000422	Ddc	up_regulated
53.1704	6.5143	0.63416	8.14606e-25	5.49072e-24	FBgn0033124	Tsp42Ec	up_regulated
60.1196	6.20718	0.613193	9.0107e-25	6.06606e-24	FBgn0038865	cDIP	up_regulated
102.574	6.31789	0.62169	9.3614e-25	6.28799e-24	FBgn0052204	CG32204	up_regulated
239.532	2.57496	0.25464	9.75324e-25	6.54588e-24	FBgn0040850	CG15210	up_regulated
69.8432	4.0938	0.406637	9.82028e-25	6.58684e-24	FBgn0051436	CG31436	up_regulated
5802.74	8.99781	0.883086	1.06577e-24	7.14415e-24	FBgn0052656	Muc11A	up_regulated
165.407	2.46134	0.243154	1.1434e-24	7.65985e-24	FBgn0031428	CG9886	up_regulated
466.624	4.41644	0.439641	1.15931e-24	7.76171e-24	FBgn0034588	CG9394	up_regulated
221.759	2.75863	0.274031	1.32769e-24	8.87823e-24	FBgn0051674	CG31674	up_regulated
191.615	3.73008	0.370646	1.39107e-24	9.28508e-24	FBgn0038612	cona	up_regulated
5898.18	2.21365	0.21832	1.4561e-24	9.70142e-24	FBgn0039928	Cals	up_regulated
83.6034	6.10179	0.600549	1.62202e-24	1.07807e-23	FBgn0051792	CG31792	up_regulated
40.8116	6.92821	0.677762	1.74321e-24	1.15792e-23	FBgn0262035	CG42846	up_regulated
192.089	6.79439	0.680941	1.81099e-24	1.20149e-23	FBgn0040606	CG6503	up_regulated
45.9469	6.06284	0.603485	1.82359e-24	1.20912e-23	FBgn0038202	CG12402	up_regulated
200.395	8.04588	0.788218	1.94802e-24	1.29006e-23	FBgn0039326	CG10562	up_regulated
417.227	4.92689	0.488057	2.01989e-24	1.33524e-23	FBgn0063497	GstE3	up_regulated
38.4029	6.29127	0.623916	2.12633e-24	1.40391e-23	FBgn0013949	Elal	up_regulated
61.4558	8.65053	0.908796	2.16389e-24	1.42786e-23	FBgn0032772	CG17350	up_regulated
298.159	4.8552	0.487367	2.17243e-24	1.43263e-23	FBgn0031568	CG10019	up_regulated
615.702	2.00853	0.200029	2.54815e-24	1.67738e-23	FBgn0032140	CG13117	up_regulated
2816.65	9.24809	0.919038	2.74129e-24	1.80344e-23	FBgn0025454	Cyp6g1	up_regulated
309.184	6.64062	0.660788	2.83163e-24	1.86064e-23	FBgn0046302	CG10650	up_regulated
241.624	2.57632	0.257677	3.08572e-24	2.02155e-23	FBgn0036926	CG7646	up_regulated
835.768	3.06216	0.305756	3.48621e-24	2.2812e-23	FBgn0016076	vri	up_regulated
38.9289	6.50617	0.654801	3.9351e-24	2.5734e-23	FBgn0032693	Cyp310a1	up_regulated
58.428	4.97622	0.499759	4.34666e-24	2.84086e-23	FBgn0050424	CG30424	up_regulated
50.1997	4.17225	0.418905	4.76335e-24	3.1058e-23	FBgn0027111	miple1	up_regulated
107.843	7.85681	0.780423	4.88374e-24	3.17863e-23	FBgn0026565	Ass	up_regulated
90.3488	4.63424	0.47171	4.92579e-24	3.2041e-23	FBgn0259935	CG42458	up_regulated
92.327	6.91331	0.691834	5.53299e-24	3.59268e-23	FBgn0038516	P5cr-2	up_regulated
122.179	10.7294	1.1838	5.75404e-24	3.73401e-23	FBgn0031520	CG8837	up_regulated
147.54	3.93862	0.398045	5.83296e-24	3.78298e-23	FBgn0085427	CG34398	up_regulated
294.532	2.56564	0.257425	6.1893e-24	4.00935e-23	FBgn0003090	pk	up_regulated
270.914	5.6081	0.558047	7.13782e-24	4.6129e-23	FBgn0032089	Rcd-1r	up_regulated
474.586	2.17815	0.21937	7.29118e-24	4.70924e-23	FBgn0037092	M6	up_regulated
461.468	3.97737	0.402724	8.30187e-24	5.34945e-23	FBgn0039114	Lsd-1	up_regulated
64.4778	7.18963	0.72396	1.01719e-23	6.52759e-23	FBgn0038291	CG3984	up_regulated
52.2201	5.50224	0.559699	1.02454e-23	6.56708e-23	FBgn0052333	CG32333	up_regulated
217.046	7.10436	0.726831	1.02694e-23	6.57865e-23	FBgn0038733	CG11407	up_regulated
8375.53	2.74598	0.277658	1.07035e-23	6.85275e-23	FBgn0264975	Nrg	up_regulated
54.8467	9.10921	1.02831	1.07949e-23	6.90724e-23	FBgn0003117	pnr	up_regulated
123.523	3.07769	0.312593	1.43611e-23	9.13057e-23	FBgn0033302	Cyp6a14	up_regulated
541.407	2.97722	0.30316	1.50094e-23	9.53173e-23	FBgn0034602	Lapsyn	up_regulated
44.3993	7.45542	0.751547	1.55415e-23	9.85251e-23	FBgn0033484	CG2269	up_regulated
52.389	9.40067	1.07073	1.59874e-23	1.01235e-22	FBgn0039051	CG17109	up_regulated
68.8063	7.70808	0.810064	1.91871e-23	1.21147e-22	FBgn0039151	CG13607	up_regulated
554.745	2.48568	0.252503	1.97698e-23	1.24754e-22	FBgn0050089	CG30089	up_regulated
788.147	3.41058	0.347207	2.43957e-23	1.53065e-22	FBgn0259822	Ca-beta	up_regulated
151.474	7.36909	0.752721	2.60701e-23	1.63385e-22	FBgn0028518	CG18480	up_regulated
66.548	5.80912	0.587931	2.79975e-23	1.75264e-22	FBgn0051719	RluA-1	up_regulated
76.1122	9.30922	1.05914	2.98279e-23	1.86616e-22	FBgn0033724	CG8501	up_regulated
122.905	8.99069	0.918623	3.42391e-23	2.13848e-22	FBgn0029848	Btnd	up_regulated
95.8494	4.39583	0.450132	3.46709e-23	2.16299e-22	FBgn0032405	firl	up_regulated
113.671	2.80175	0.288391	3.51171e-23	2.18958e-22	FBgn0287209	Gfat1	up_regulated
100.743	6.03609	0.618849	4.05383e-23	2.5233e-22	FBgn0052600	dpr8	up_regulated
334.436	2.96748	0.305677	4.18734e-23	2.60493e-22	FBgn0030357	Sclp	up_regulated
2322.08	2.37455	0.243043	4.27925e-23	2.65909e-22	FBgn0034390	CG15093	up_regulated
80.9439	4.6742	0.487725	4.39297e-23	2.72821e-22	FBgn0001208	Hn	up_regulated
793.094	2.10986	0.216612	6.37935e-23	3.93513e-22	FBgn0033649	pyr	up_regulated
9674.59	2.2946	0.235866	6.47074e-23	3.98926e-22	FBgn0022382	Pka-R2	up_regulated
44.8201	5.25441	0.545812	6.71463e-23	4.13729e-22	FBgn0031306	CG4577	up_regulated
109.197	5.46864	0.569832	9.21196e-23	5.64753e-22	FBgn0031835	CG11319	up_regulated
44.7361	6.78179	0.711723	9.99111e-23	6.10815e-22	FBgn0032615	CG6012	up_regulated
677.146	5.81842	0.603464	1.04463e-22	6.38287e-22	FBgn0030667	CG15599	up_regulated
218.959	3.18866	0.330456	1.21089e-22	7.37824e-22	FBgn0038034	Cyp9f3	up_regulated
337.163	4.58518	0.475659	1.34094e-22	8.14803e-22	FBgn0266801	CG45263	up_regulated
2215.82	2.27569	0.236012	1.34638e-22	8.1766e-22	FBgn0004666	sim	up_regulated
61.529	7.60156	0.810467	1.3734e-22	8.33607e-22	FBgn0033136	Tsp42Eo	up_regulated
55.2986	6.48337	0.667693	1.40575e-22	8.51532e-22	FBgn0032638	SPH93	up_regulated
1550.43	2.27148	0.235505	1.5037e-22	9.10177e-22	FBgn0037873	SdhC	up_regulated
48.3586	6.29573	0.64959	1.54632e-22	9.35459e-22	FBgn0259992	CG42489	up_regulated
1180.48	2.83797	0.294296	1.8341e-22	1.10773e-21	FBgn0259927	CG42450	up_regulated
78.6816	7.83551	0.851043	1.85128e-22	1.11748e-21	FBgn0030985	Obp18a	up_regulated
57.0958	8.68073	0.938353	2.39699e-22	1.44056e-21	FBgn0053012	CG33012	up_regulated
90.5544	4.63634	0.480208	2.7156e-22	1.62847e-21	FBgn0038654	CG14298	up_regulated
54.9425	6.86736	0.722312	2.83171e-22	1.69624e-21	FBgn0035719	tow	up_regulated
90.3907	4.28035	0.448932	2.84646e-22	1.70415e-21	FBgn0003499	sr	up_regulated
81.2152	4.19086	0.440674	3.37728e-22	2.01535e-21	FBgn0053557	CG33557	up_regulated
94.6993	5.53082	0.593515	3.44678e-22	2.05571e-21	FBgn0036862	Gbs-76A	up_regulated
498.101	3.3875	0.356549	3.4817e-22	2.07541e-21	FBgn0037989	ATP8B	up_regulated
84.8227	4.93982	0.514528	3.83723e-22	2.28486e-21	FBgn0031887	Ugt307A1	up_regulated
170.202	5.41563	0.567446	3.93168e-22	2.33856e-21	FBgn0037429	Osi19	up_regulated
94.5087	3.64319	0.382676	4.30376e-22	2.5571e-21	FBgn0038674	CG14285	up_regulated
64.1029	3.41552	0.360898	4.43952e-22	2.63492e-21	FBgn0000658	fj	up_regulated
203.045	4.90286	0.515699	4.74791e-22	2.81491e-21	FBgn0026175	SkpC	up_regulated
98.0134	4.69328	0.497633	4.76579e-22	2.82398e-21	FBgn0039647	jus	up_regulated
51.2991	5.44043	0.575561	5.30021e-22	3.1322e-21	FBgn0062412	Ctr1B	up_regulated
349.381	6.03511	0.631536	5.91756e-22	3.48952e-21	FBgn0038194	Cyp6d5	up_regulated
70.0721	6.47811	0.685104	7.16119e-22	4.21157e-21	FBgn0040377	Vha36-3	up_regulated
98.6126	3.16902	0.33461	7.3141e-22	4.29919e-21	FBgn0015036	Cyp4ae1	up_regulated
76.0871	3.57437	0.381385	7.48381e-22	4.39659e-21	FBgn0030367	Cyp311a1	up_regulated
199.711	7.51663	0.795704	7.58641e-22	4.45448e-21	FBgn0037090	Est-Q	up_regulated
73.8948	4.92409	0.525586	8.97033e-22	5.24743e-21	FBgn0035949	CG13314	up_regulated
384.425	5.57948	0.59489	9.15226e-22	5.351e-21	FBgn0033820	CG4716	up_regulated
70.5788	7.81494	0.839931	9.19514e-22	5.37321e-21	FBgn0036698	CG7724	up_regulated
2399.19	2.61008	0.277254	1.17032e-21	6.7882e-21	FBgn0010246	Myo61F	up_regulated
53.4811	5.53694	0.587418	1.19986e-21	6.95589e-21	FBgn0053548	SmydA-8	up_regulated
1494.96	7.67756	0.809372	1.26839e-21	7.33766e-21	FBgn0034394	CG15096	up_regulated
68.8677	7.5564	0.830597	1.28982e-21	7.45772e-21	FBgn0030425	Nep6	up_regulated
300.165	2.54106	0.270243	1.30362e-21	7.53358e-21	FBgn0033234	MFS12	up_regulated
47.76	8.89365	1.05837	1.33939e-21	7.7362e-21	FBgn0036786	skl	up_regulated
99.7859	3.36594	0.362388	1.39499e-21	8.04044e-21	FBgn0030300	Sk1	up_regulated
65.9736	6.737	0.726098	1.45968e-21	8.40885e-21	FBgn0031622	CG3251	up_regulated
84.3761	4.67103	0.501455	1.48826e-21	8.56454e-21	FBgn0041710	yellow-f	up_regulated
49.579	5.54057	0.58866	1.54361e-21	8.87371e-21	FBgn0030078	CG10970	up_regulated
1516.27	2.61419	0.278462	1.54765e-21	8.89228e-21	FBgn0022710	Ac13E	up_regulated
105.317	4.46278	0.480492	1.6096e-21	9.23857e-21	FBgn0051370	CG31370	up_regulated
55.6782	5.15672	0.553904	2.00832e-21	1.14971e-20	FBgn0031855	meng	up_regulated
41.0526	4.94819	0.536648	2.32268e-21	1.32552e-20	FBgn0039613	Nepl20	up_regulated
3308.46	2.12812	0.227422	2.5426e-21	1.44726e-20	FBgn0036927	Gabat	up_regulated
12727.1	2.11269	0.226037	2.61876e-21	1.48907e-20	FBgn0002719	Men	up_regulated
41.7941	7.50749	0.818442	2.73566e-21	1.55474e-20	FBgn0031860	CG11236	up_regulated
214.451	5.57395	0.592828	2.96806e-21	1.68333e-20	FBgn0051300	CG31300	up_regulated
87.7995	11.0078	1.47077	3.328e-21	1.88358e-20	FBgn0031547	Sr-CIV	up_regulated
52.6769	5.16635	0.560243	3.87196e-21	2.18582e-20	FBgn0033756	CG17760	up_regulated
296.68	3.08044	0.332523	4.24462e-21	2.39127e-20	FBgn0260943	Rbp6	up_regulated
65.6479	5.95671	0.649609	4.44229e-21	2.49879e-20	FBgn0036208	CG10361	up_regulated
152.073	7.32883	0.799879	4.4949e-21	2.52709e-20	FBgn0035040	CG4741	up_regulated
51.8364	4.02545	0.435046	4.52444e-21	2.54239e-20	FBgn0032124	CG17855	up_regulated
297.777	3.27774	0.35633	5.37334e-21	3.01324e-20	FBgn0026439	Eaat1	up_regulated
117.778	2.82012	0.304635	5.46807e-21	3.0648e-20	FBgn0035131	mthl9	up_regulated
45.1337	6.85039	0.730502	5.5175e-21	3.09093e-20	FBgn0036588	CG13068	up_regulated
3395.93	9.43692	1.01384	6.19313e-21	3.46489e-20	FBgn0030594	fiz	up_regulated
197.297	2.40963	0.260179	6.19451e-21	3.46489e-20	FBgn0035678	CG10469	up_regulated
2613.4	2.81152	0.304716	6.95142e-21	3.88036e-20	FBgn0263930	dally	up_regulated
985.346	2.04935	0.222261	8.5325e-21	4.74604e-20	FBgn0085408	Shrm	up_regulated
4188.35	5.43445	0.59022	8.72804e-21	4.84989e-20	FBgn0036091	CG18628	up_regulated
176.686	3.38599	0.371658	8.95567e-21	4.97386e-20	FBgn0003866	tsh	up_regulated
115.026	3.361	0.366632	9.20353e-21	5.10894e-20	FBgn0261799	dsx-c73A	up_regulated
50.0482	5.91955	0.651757	9.92176e-21	5.50485e-20	FBgn0259201	CG42305	up_regulated
45.8667	12.7072	3.2821	1.19793e-20	6.62967e-20	FBgn0028853	CG15263	up_regulated
114.887	2.48784	0.271258	1.23063e-20	6.80381e-20	FBgn0036294	CG10654	up_regulated
37.6339	6.91708	0.764663	1.3858e-20	7.64245e-20	FBgn0039500	CG5984	up_regulated
56.0334	5.6805	0.635888	1.38962e-20	7.65963e-20	FBgn0034140	Lst	up_regulated
57.9089	8.50866	1.03916	1.40515e-20	7.74138e-20	FBgn0027929	NimB1	up_regulated
30.9072	6.7052	0.731836	1.40636e-20	7.74413e-20	FBgn0064237	Idgf5	up_regulated
55.5676	9.82074	1.3603	1.44194e-20	7.93608e-20	FBgn0034139	CG4927	up_regulated
46.9435	12.6015	3.12891	1.54014e-20	8.46382e-20	FBgn0034289	CG10910	up_regulated
1399.22	2.52125	0.275763	1.59394e-20	8.75072e-20	FBgn0040297	Nhe2	up_regulated
59.4378	5.52085	0.612016	2.01741e-20	1.10425e-19	FBgn0033502	CG12910	up_regulated
3673.78	3.28974	0.361149	2.01957e-20	1.10488e-19	FBgn0050069	CG30069	up_regulated
101.826	2.66222	0.294118	2.19618e-20	1.1997e-19	FBgn0014342	mia	up_regulated
129.939	4.09128	0.449439	2.22623e-20	1.21491e-19	FBgn0036181	Muc68Ca	up_regulated
37.5789	7.33432	0.82176	2.34507e-20	1.2785e-19	FBgn0038299	Spn88Eb	up_regulated
71.7877	8.65468	0.95681	2.49744e-20	1.35954e-19	FBgn0032770	CG13086	up_regulated
34.9807	11.9195	2.87413	2.66419e-20	1.44887e-19	FBgn0085485	CG34456	up_regulated
65.9027	7.14501	0.795476	2.85762e-20	1.54947e-19	FBgn0038405	CG8927	up_regulated
441.079	2.07936	0.22965	3.24515e-20	1.75699e-19	FBgn0031974	CG12560	up_regulated
81.7125	5.10893	0.562348	3.8562e-20	2.08166e-19	FBgn0039319	CG13659	up_regulated
55.0805	4.70254	0.523296	4.08302e-20	2.20086e-19	FBgn0036730	qjt	up_regulated
116.444	3.89537	0.430884	5.36779e-20	2.87925e-19	FBgn0030317	CG1561	up_regulated
75.7153	6.96813	0.769976	5.39077e-20	2.89017e-19	FBgn0052667	ssp7	up_regulated
99.6872	4.17974	0.466236	5.82413e-20	3.11946e-19	FBgn0262104	CG42857	up_regulated
219.041	2.4489	0.272714	5.96196e-20	3.19017e-19	FBgn0010452	trn	up_regulated
345.124	2.28232	0.253811	8.02719e-20	4.27649e-19	FBgn0037846	CG6574	up_regulated
710.824	2.37752	0.265486	8.19385e-20	4.36317e-19	FBgn0052369	CG32369	up_regulated
37.0205	6.89717	0.769543	9.05373e-20	4.81171e-19	FBgn0020429	GluRIIB	up_regulated
3793.89	2.16509	0.241525	9.17411e-20	4.87098e-19	FBgn0010228	HmgZ	up_regulated
80.988	5.59564	0.628385	9.50326e-20	5.04086e-19	FBgn0040505	Alk	up_regulated
97.1439	3.44873	0.38685	9.71454e-20	5.15044e-19	FBgn0260753	Pdfr	up_regulated
1368.78	2.40266	0.26856	9.89273e-20	5.24238e-19	FBgn0014388	sty	up_regulated
59.3491	4.39224	0.494826	1.08672e-19	5.75323e-19	FBgn0053203	CG33203	up_regulated
939.106	2.00065	0.224234	1.41298e-19	7.45889e-19	FBgn0261545	CG42663	up_regulated
56.4139	7.47706	0.856729	1.42699e-19	7.52923e-19	FBgn0050148	CG30148	up_regulated
57.6254	6.19233	0.70969	1.57346e-19	8.29411e-19	FBgn0005636	nvy	up_regulated
776.261	4.44572	0.500107	1.76009e-19	9.25567e-19	FBgn0053196	dpy	up_regulated
826.823	2.55121	0.286955	1.84523e-19	9.69873e-19	FBgn0032713	Ugt36D1	up_regulated
91.894	4.51406	0.510242	1.86446e-19	9.79508e-19	FBgn0004607	zfh2	up_regulated
121.006	5.0991	0.574125	1.98499e-19	1.04134e-18	FBgn0028940	Cyp28a5	up_regulated
1978.28	9.21781	1.03858	2.11522e-19	1.1086e-18	FBgn0033093	CG3270	up_regulated
3670.06	2.59347	0.293958	2.30792e-19	1.20786e-18	FBgn0016694	Pdp1	up_regulated
1374.23	2.36532	0.267336	2.37952e-19	1.24415e-18	FBgn0265276	l(3)neo38	up_regulated
127.206	2.45373	0.277377	2.57564e-19	1.34541e-18	FBgn0032800	CG10137	up_regulated
34.2173	5.21184	0.596887	2.69311e-19	1.4061e-18	FBgn0015570	alpha-Est2	up_regulated
3720.49	2.26043	0.255169	2.69877e-19	1.40839e-18	FBgn0004606	zfh1	up_regulated
30154.4	10.2219	1.14022	2.8395e-19	1.48042e-18	FBgn0030999	Mur18B	up_regulated
252.002	4.42576	0.504917	2.89067e-19	1.50639e-18	FBgn0284226	CG46310	up_regulated
61.0347	9.12732	1.08536	3.07301e-19	1.59837e-18	FBgn0031800	CG9497	up_regulated
358.127	4.16287	0.471818	3.16042e-19	1.64306e-18	FBgn0032010	CG8086	up_regulated
5819.44	3.21009	0.364938	3.27887e-19	1.70383e-18	FBgn0262160	CG9932	up_regulated
48.0812	6.78168	0.771462	3.32642e-19	1.72772e-18	FBgn0038126	CG8483	up_regulated
53.3494	3.67745	0.419876	3.52527e-19	1.83014e-18	FBgn0038957	CG7059	up_regulated
212.954	5.41302	0.617159	3.63565e-19	1.88566e-18	FBgn0042696	NfI	up_regulated
40.6154	4.9397	0.563924	3.65877e-19	1.89676e-18	FBgn0052580	Muc14A	up_regulated
79.2444	5.78697	0.660446	3.92304e-19	2.03184e-18	FBgn0030613	Rab3-GEF	up_regulated
113.968	3.17038	0.362319	4.00952e-19	2.07565e-18	FBgn0004581	bgcn	up_regulated
93.7483	3.7651	0.428518	4.14237e-19	2.1424e-18	FBgn0058298	CG40298	up_regulated
2868.27	6.74552	0.765309	4.42376e-19	2.28578e-18	FBgn0030593	CG9512	up_regulated
175.954	2.26528	0.258358	4.55926e-19	2.35358e-18	FBgn0005564	Shal	up_regulated
24106.9	5.38641	0.612299	4.88052e-19	2.51587e-18	FBgn0029896	CG3168	up_regulated
499.802	3.56211	0.409532	6.03882e-19	3.10277e-18	FBgn0035113	pyx	up_regulated
111.353	2.68951	0.309651	6.46142e-19	3.3168e-18	FBgn0031299	CG4629	up_regulated
44.2935	4.84356	0.557571	6.68503e-19	3.42838e-18	FBgn0263029	CG43324	up_regulated
744.553	2.54403	0.291944	7.24975e-19	3.71279e-18	FBgn0004885	tok	up_regulated
126.687	2.89877	0.335455	7.47008e-19	3.82384e-18	FBgn0035727	CG10063	up_regulated
237.721	2.66525	0.307433	7.67904e-19	3.92715e-18	FBgn0003984	vn	up_regulated
735.514	8.36736	0.96524	8.87485e-19	4.53026e-18	FBgn0036461	Zip71B	up_regulated
198.996	2.13865	0.245704	9.03992e-19	4.61023e-18	FBgn0036834	CG6836	up_regulated
478.545	2.4904	0.286421	1.00071e-18	5.09638e-18	FBgn0033494	KCNQ	up_regulated
78.3849	8.78676	1.12228	1.00865e-18	5.13442e-18	FBgn0053105	p24-2	up_regulated
179.725	3.32281	0.381629	1.02138e-18	5.19684e-18	FBgn0028988	Spn42Dd	up_regulated
87.2718	2.97676	0.345303	1.07794e-18	5.48207e-18	FBgn0051183	CG31183	up_regulated
49.9962	6.61474	0.781024	1.21435e-18	6.16156e-18	FBgn0033135	Tsp42En	up_regulated
37.813	12.1914	3.06885	1.27697e-18	6.47628e-18	FBgn0058198	CG40198	up_regulated
143.311	2.62469	0.30422	1.27885e-18	6.48282e-18	FBgn0052196	CG32196	up_regulated
181.439	6.76307	0.778757	1.41511e-18	7.15044e-18	FBgn0264750	CG44008	up_regulated
125.013	3.21387	0.371001	1.46283e-18	7.38138e-18	FBgn0024150	Ac78C	up_regulated
98.4863	3.97536	0.461068	1.50635e-18	7.59747e-18	FBgn0032139	CG13116	up_regulated
89.7793	5.44859	0.64091	1.58196e-18	7.9715e-18	FBgn0030634	CG9164	up_regulated
49.5659	4.88577	0.567327	1.76332e-18	8.86505e-18	FBgn0038452	CG14905	up_regulated
45.3628	4.36979	0.508879	1.99528e-18	1.0022e-17	FBgn0033321	CG8738	up_regulated
5156.39	2.43034	0.282598	2.07155e-18	1.04004e-17	FBgn0261552	ps	up_regulated
62.3803	7.34703	0.864501	2.46504e-18	1.23308e-17	FBgn0033366	Ance-4	up_regulated
151.06	6.33317	0.734941	2.57971e-18	1.28927e-17	FBgn0031561	IM33	up_regulated
77.0622	3.41918	0.403234	2.64845e-18	1.32182e-17	FBgn0004575	Syn	up_regulated
549.425	2.69606	0.31626	2.77158e-18	1.38139e-17	FBgn0036433	CG9628	up_regulated
42.3359	5.37368	0.633578	2.91912e-18	1.45163e-17	FBgn0030310	PGRP-SA	up_regulated
30.3076	6.66931	0.793604	3.05256e-18	1.51642e-17	FBgn0032287	CG6415	up_regulated
44.0651	7.36644	0.881421	3.09187e-18	1.53475e-17	FBgn0263216	CG43386	up_regulated
33.5626	6.73312	0.80629	3.15826e-18	1.56629e-17	FBgn0031936	CG13794	up_regulated
66.9623	4.85135	0.567636	3.38733e-18	1.67838e-17	FBgn0039494	grass	up_regulated
63.0986	11.1762	2.65357	3.40522e-18	1.68648e-17	FBgn0040718	CG15353	up_regulated
60.5542	5.83609	0.682301	3.5651e-18	1.76407e-17	FBgn0039102	SPE	up_regulated
58.852	8.20513	0.982005	3.93643e-18	1.94606e-17	FBgn0046876	Obp83ef	up_regulated
96.9509	7.73615	0.901773	4.20522e-18	2.07707e-17	FBgn0041712	yellow-d	up_regulated
58.2007	5.57457	0.653189	4.23747e-18	2.09112e-17	FBgn0050285	CG30285	up_regulated
29.7723	11.214	2.73568	4.72422e-18	2.32818e-17	FBgn0029765	CG16756	up_regulated
289.757	6.19456	0.730179	5.33304e-18	2.62351e-17	FBgn0265185	CG44250	up_regulated
74.0509	2.89023	0.344143	5.97093e-18	2.92813e-17	FBgn0037902	CG5281	up_regulated
49.2913	5.5139	0.650514	6.41942e-18	3.14245e-17	FBgn0050196	CG30196	up_regulated
225.572	3.01549	0.356136	6.44109e-18	3.15166e-17	FBgn0039129	RpS19b	up_regulated
35.8016	8.92517	1.33541	6.55666e-18	3.20569e-17	FBgn0036560	CG5895	up_regulated
62.8368	7.05536	0.821599	6.56027e-18	3.20569e-17	FBgn0038139	PK2-R2	up_regulated
978.136	2.51845	0.297373	6.63506e-18	3.24079e-17	FBgn0050015	CG30015	up_regulated
541.226	2.74727	0.325134	6.85798e-18	3.34669e-17	FBgn0040765	luna	up_regulated
6064.26	9.40316	1.10223	7.13337e-18	3.47799e-17	FBgn0027556	CG4928	up_regulated
27.5265	8.24319	1.0827	7.91222e-18	3.8509e-17	FBgn0038795	CG4335	up_regulated
1407.82	8.05989	0.949465	8.60247e-18	4.18313e-17	FBgn0051288	CG31288	up_regulated
45.1329	6.24081	0.73555	8.99373e-18	4.37146e-17	FBgn0032945	CG8665	up_regulated
2453.53	2.44553	0.290423	9.38824e-18	4.55917e-17	FBgn0038720	CG6231	up_regulated
161.809	4.67049	0.55447	9.96727e-18	4.83609e-17	FBgn0033782	sug	up_regulated
38.0403	6.00736	0.715568	1.02767e-17	4.98182e-17	FBgn0033753	Cyp301a1	up_regulated
124.366	4.89033	0.587223	1.03846e-17	5.02967e-17	FBgn0261990	CG42808	up_regulated
172.221	4.15395	0.494357	1.13902e-17	5.50458e-17	FBgn0014135	bnl	up_regulated
83.3731	8.87389	1.06049	1.2823e-17	6.1873e-17	FBgn0035476	CG12766	up_regulated
389.412	11.6806	1.57319	1.58061e-17	7.60523e-17	FBgn0038846	CG5697	up_regulated
145.655	6.54523	0.784658	1.60952e-17	7.74095e-17	FBgn0041194	Prat2	up_regulated
1049.07	2.11449	0.252715	1.80514e-17	8.66658e-17	FBgn0038924	CG6028	up_regulated
27.7807	4.75554	0.582585	2.16461e-17	1.03697e-16	FBgn0035941	CG13313	up_regulated
363.375	3.1533	0.379213	2.33125e-17	1.1152e-16	FBgn0034219	mthl4	up_regulated
46.1701	6.6256	0.823638	2.33196e-17	1.1152e-16	FBgn0051051	CG31051	up_regulated
83.6894	7.49019	0.936792	2.34395e-17	1.12044e-16	FBgn0038756	CG4783	up_regulated
1720.69	2.11351	0.254185	2.61894e-17	1.24971e-16	FBgn0000489	Pka-C3	up_regulated
52.3273	3.73048	0.455064	2.69239e-17	1.28421e-16	FBgn0004919	gol	up_regulated
320.119	5.84726	0.697658	2.69678e-17	1.28574e-16	FBgn0085195	CG34166	up_regulated
31.8566	8.19722	1.04174	2.70351e-17	1.28839e-16	FBgn0039760	CG9682	up_regulated
1158.32	2.0819	0.250956	2.99202e-17	1.4228e-16	FBgn0039430	CG5455	up_regulated
550.975	2.04727	0.247212	3.30676e-17	1.56975e-16	FBgn0038412	Zip89B	up_regulated
31.3283	8.35929	1.12452	3.34675e-17	1.58736e-16	FBgn0043578	PGRP-SB1	up_regulated
43.793	5.40057	0.657453	3.37462e-17	1.59988e-16	FBgn0054054	CG34054	up_regulated
182.787	6.8709	0.838097	3.55954e-17	1.6861e-16	FBgn0030157	CG1468	up_regulated
587.339	10.8087	1.31506	4.45014e-17	2.10071e-16	FBgn0053511	CG33511	up_regulated
52.8254	6.55459	0.810336	4.54339e-17	2.14381e-16	FBgn0028400	Syt4	up_regulated
381.673	2.656	0.323698	4.78282e-17	2.25581e-16	FBgn0037973	CG18547	up_regulated
42.1044	5.03678	0.620255	4.88536e-17	2.3022e-16	FBgn0015400	kek2	up_regulated
67.625	6.4011	0.768001	4.89581e-17	2.30614e-16	FBgn0031879	uif	up_regulated
35.2872	6.18433	0.749844	5.32688e-17	2.50489e-16	FBgn0001323	knrl	up_regulated
41.2034	12.0537	2.92784	5.34112e-17	2.51051e-16	FBgn0037129	CG14565	up_regulated
48.4296	5.64292	0.687813	5.68161e-17	2.66712e-16	FBgn0030272	CG15201	up_regulated
60.0765	7.28227	0.89339	5.74974e-17	2.69795e-16	FBgn0034736	gas	up_regulated
64.0347	8.87886	1.14726	5.76087e-17	2.70202e-16	FBgn0029769	frma	up_regulated
74.6508	7.89092	0.951953	5.78841e-17	2.71378e-16	FBgn0052266	CG32266	up_regulated
974.295	7.38517	0.896088	6.3862e-17	2.98894e-16	FBgn0038681	Cyp12a4	up_regulated
80.6853	2.33731	0.285799	6.55264e-17	3.06423e-16	FBgn0010223	Galphaf	up_regulated
31.2979	11.9187	3.10016	7.25812e-17	3.38836e-16	FBgn0015574	alpha-Est6	up_regulated
99.5409	6.77011	0.8152	8.01052e-17	3.73325e-16	FBgn0032285	CG17108	up_regulated
53.2598	7.51251	0.904245	8.20184e-17	3.81756e-16	FBgn0034860	CG9812	up_regulated
3989.52	6.52912	0.794344	8.32411e-17	3.87283e-16	FBgn0051198	CG31198	up_regulated
65.2224	9.788	1.46371	8.46419e-17	3.93466e-16	FBgn0037127	CG14566	up_regulated
138.758	6.99028	0.843571	8.74786e-17	4.06481e-16	FBgn0000640	Fbp2	up_regulated
164.106	6.79227	0.823473	9.93134e-17	4.60499e-16	FBgn0085359	CG34330	up_regulated
37.2242	3.92932	0.48729	1.06152e-16	4.92001e-16	FBgn0034290	CG5773	up_regulated
53.1368	5.69175	0.699683	1.07699e-16	4.98749e-16	FBgn0033981	Cyp6a21	up_regulated
642.295	10.8223	1.35107	1.07928e-16	4.99601e-16	FBgn0260463	Unc-115b	up_regulated
1308.85	8.25175	1.01314	1.10365e-16	5.10666e-16	FBgn0033913	CG8468	up_regulated
29.3421	6.94625	0.864092	1.1172e-16	5.16719e-16	FBgn0033312	CG8642	up_regulated
26.0945	7.53685	0.975132	1.1466e-16	5.29866e-16	FBgn0264087	Slob	up_regulated
30.1759	11.6617	2.91224	1.1501e-16	5.31264e-16	FBgn0045038	Proc	up_regulated
186.357	3.50723	0.433402	1.15535e-16	5.33461e-16	FBgn0039467	CG14253	up_regulated
1289.44	5.67226	0.698033	1.24504e-16	5.73911e-16	FBgn0029990	CG2233	up_regulated
43.54	3.9716	0.490712	1.26242e-16	5.81676e-16	FBgn0026411	Lim1	up_regulated
5539.26	8.86381	1.08213	1.30847e-16	6.02388e-16	FBgn0027560	Tps1	up_regulated
39.4631	5.99673	0.73233	1.36806e-16	6.29033e-16	FBgn0032665	CG15152	up_regulated
42.3601	5.77886	0.713627	1.569e-16	7.19315e-16	FBgn0023535	arg	up_regulated
34.6718	4.30946	0.537431	1.73504e-16	7.93452e-16	FBgn0085452	CG34423	up_regulated
51.8239	4.29822	0.537076	1.84499e-16	8.42679e-16	FBgn0039848	Loxl1	up_regulated
32.8207	10.21	2.58975	1.96327e-16	8.95957e-16	FBgn0265533	CR44383	up_regulated
119.571	4.09465	0.510254	2.00933e-16	9.16214e-16	FBgn0003009	ord	up_regulated
34.3363	5.13648	0.641718	2.06399e-16	9.40483e-16	FBgn0262366	CG43064	up_regulated
157.622	9.30835	1.42303	2.10845e-16	9.59819e-16	FBgn0036809	CG12477	up_regulated
164.51	2.71746	0.338828	2.24229e-16	1.02032e-15	FBgn0033799	GLaz	up_regulated
44.0975	8.72558	1.13268	2.30449e-16	1.04689e-15	FBgn0051562	CR31562	up_regulated
32.098	11.8967	3.06773	2.37449e-16	1.07735e-15	FBgn0266431	CG45061	up_regulated
22.5246	6.48749	0.803211	2.38882e-16	1.0834e-15	FBgn0052284	CG32284	up_regulated
285.459	4.09253	0.51359	2.71967e-16	1.23193e-15	FBgn0030798	CG13003	up_regulated
56.953	6.93288	0.914202	2.94608e-16	1.33229e-15	FBgn0032299	CG17127	up_regulated
3036.64	4.62842	0.577981	3.01378e-16	1.36178e-15	FBgn0086708	stv	up_regulated
327.158	8.06604	1.04089	3.15898e-16	1.42505e-15	FBgn0063499	GstE10	up_regulated
104.894	4.03293	0.50395	3.25364e-16	1.46654e-15	FBgn0036934	sNPF-R	up_regulated
58.7875	4.1732	0.520732	3.3993e-16	1.53094e-15	FBgn0053493	CG33493	up_regulated
185.256	5.91649	0.735167	3.58869e-16	1.61293e-15	FBgn0259101	CG42249	up_regulated
1492.64	2.97806	0.373693	3.81851e-16	1.71342e-15	FBgn0004198	ct	up_regulated
28.9597	5.8983	0.743725	4.06816e-16	1.82029e-15	FBgn0263118	tx	up_regulated
40.1864	6.39132	0.792956	4.06831e-16	1.82029e-15	FBgn0003326	sca	up_regulated
43.7353	4.85503	0.612579	4.29469e-16	1.91924e-15	FBgn0263239	dar1	up_regulated
29.8732	6.88158	0.866267	4.64148e-16	2.07169e-15	FBgn0262728	Pal2	up_regulated
27.9431	8.27952	1.1496	4.73125e-16	2.1109e-15	FBgn0063667	CG32335	up_regulated
44.5092	5.98012	0.745815	4.85083e-16	2.16337e-15	FBgn0033880	CG6553	up_regulated
69.8884	4.42302	0.560439	4.85463e-16	2.16418e-15	FBgn0032318	CG14072	up_regulated
112.892	4.02346	0.513586	5.21094e-16	2.31926e-15	FBgn0026064	KP78a	up_regulated
6048.99	3.37729	0.427105	6.28255e-16	2.79055e-15	FBgn0261836	Msp300	up_regulated
3137.98	9.73543	1.21702	6.44352e-16	2.86089e-15	FBgn0038938	CG7084	up_regulated
37.5669	6.15301	0.784826	6.89913e-16	3.05207e-15	FBgn0262685	CG43155	up_regulated
35.642	5.8123	0.731048	6.93305e-16	3.06584e-15	FBgn0284244	l(2)k05911	up_regulated
92.405	3.1071	0.395655	6.99985e-16	3.09413e-15	FBgn0063491	GstE9	up_regulated
61.1348	4.17734	0.531596	7.35906e-16	3.24899e-15	FBgn0032375	CG14932	up_regulated
115.293	6.6129	0.857805	7.51391e-16	3.3147e-15	FBgn0040256	Ugt35C1	up_regulated
31.4666	7.9068	1.06601	7.82725e-16	3.45153e-15	FBgn0003651	svp	up_regulated
120.019	6.927	0.870486	7.83823e-16	3.45499e-15	FBgn0028396	TotA	up_regulated
34.0316	4.75478	0.606196	7.90252e-16	3.48193e-15	FBgn0035344	Cyp4d20	up_regulated
84.1996	5.91117	0.760285	8.86485e-16	3.89812e-15	FBgn0034480	CG16898	up_regulated
53.5083	8.90228	1.40039	8.92639e-16	3.92047e-15	FBgn0036750	CG6034	up_regulated
94.3454	3.66577	0.470227	8.98566e-16	3.94493e-15	FBgn0047095	CG33939	up_regulated
66.0555	3.29019	0.422186	9.08865e-16	3.98695e-15	FBgn0030617	CG9095	up_regulated
163.609	3.27884	0.419199	9.10621e-16	3.99306e-15	FBgn0028738	ETH	up_regulated
599.981	2.03884	0.259624	1.01851e-15	4.45548e-15	FBgn0040089	meso18E	up_regulated
63.3562	10.5068	1.59532	1.10872e-15	4.84432e-15	FBgn0085227	CG34198	up_regulated
36.6141	5.8145	0.738368	1.23459e-15	5.38571e-15	FBgn0030926	psh	up_regulated
70.4873	7.70011	0.978948	1.4215e-15	6.18633e-15	FBgn0261930	vnd	up_regulated
98.3433	9.67865	2.54093	1.52701e-15	6.63236e-15	FBgn0031074	SkpE	up_regulated
32.3387	6.166	0.785844	1.55009e-15	6.72992e-15	FBgn0030897	Frq1	up_regulated
38.1109	4.73763	0.614205	1.64669e-15	7.13974e-15	FBgn0003380	Sh	up_regulated
67.7137	8.0059	1.00968	1.66694e-15	7.22296e-15	FBgn0050339	CG30339	up_regulated
6576.51	2.55961	0.328594	1.70802e-15	7.38933e-15	FBgn0267033	mamo	up_regulated
25.0065	6.83965	0.903138	1.80922e-15	7.81789e-15	FBgn0033054	CG14591	up_regulated
52.3248	4.78138	0.626077	2.02895e-15	8.75702e-15	FBgn0030994	HP1D3csd	up_regulated
46.6798	7.2246	1.03389	2.06648e-15	8.91551e-15	FBgn0033158	CG12164	up_regulated
657.582	7.27134	0.938012	2.07745e-15	8.95581e-15	FBgn0040736	BomS3	up_regulated
47.661	4.66572	0.604016	2.26198e-15	9.72458e-15	FBgn0032233	dpr19	up_regulated
2905.97	2.46241	0.317271	2.29058e-15	9.84369e-15	FBgn0260486	Ziz	up_regulated
46.834	5.3754	0.689406	2.45174e-15	1.0528e-14	FBgn0014143	croc	up_regulated
27.5549	6.03026	0.79931	2.4649e-15	1.05804e-14	FBgn0039788	Rpt6R	up_regulated
66.7051	3.87551	0.503813	2.82605e-15	1.21022e-14	FBgn0033274	CG14757	up_regulated
38.3748	3.85915	0.50198	3.1021e-15	1.32688e-14	FBgn0031959	spz3	up_regulated
58.2949	5.15895	0.6684	3.19046e-15	1.36361e-14	FBgn0032283	CG7296	up_regulated
32.1797	5.21127	0.67451	3.4331e-15	1.4639e-14	FBgn0040828	CG13306	up_regulated
55.7025	4.065	0.537602	4.36469e-15	1.85537e-14	FBgn0063923	Kaz1-ORFB	up_regulated
28.8685	4.16659	0.554397	4.47316e-15	1.90075e-14	FBgn0031337	CG14346	up_regulated
64.1255	4.33161	0.563305	4.57322e-15	1.94251e-14	FBgn0261262	CG42613	up_regulated
1049.38	7.8822	1.01251	5.12618e-15	2.17318e-14	FBgn0002565	Lsp2	up_regulated
41.4144	5.03198	0.662116	5.69259e-15	2.40866e-14	FBgn0051076	CG31076	up_regulated
69.4562	2.39781	0.315177	5.98244e-15	2.53032e-14	FBgn0002306	sas	up_regulated
127.494	3.02004	0.399911	6.09189e-15	2.57463e-14	FBgn0033982	Cyp317a1	up_regulated
36.3597	4.4035	0.576508	6.16255e-15	2.60249e-14	FBgn0267339	p38c	up_regulated
74.5636	7.08292	0.945987	6.29043e-15	2.65548e-14	FBgn0051769	CG31769	up_regulated
41.9695	7.65097	1.06659	6.84054e-15	2.88216e-14	FBgn0053465	CG33465	up_regulated
715.088	9.40313	1.25657	6.89699e-15	2.90372e-14	FBgn0053281	CG33281	up_regulated
29.2947	6.88631	0.93966	7.57247e-15	3.18566e-14	FBgn0004197	Ser	up_regulated
391.93	2.92784	0.387692	8.03965e-15	3.37702e-14	FBgn0039075	CG4393	up_regulated
27.4467	7.85839	1.15291	9.92119e-15	4.15147e-14	FBgn0025595	AkhR	up_regulated
27.8928	7.25691	0.966345	9.94432e-15	4.15957e-14	FBgn0051221	CG31221	up_regulated
22.3249	6.52844	0.871964	1.01814e-14	4.25227e-14	FBgn0263321	CG43402	up_regulated
158.464	14.0664	3.23655	1.03006e-14	4.29876e-14	FBgn0000527	e	up_regulated
27.5676	7.25799	1.00857	1.07636e-14	4.48858e-14	FBgn0053458	CG33458	up_regulated
29.9498	5.65249	0.75571	1.08188e-14	4.5099e-14	FBgn0010014	CanB	up_regulated
54.4469	10.2968	1.61555	1.11651e-14	4.64897e-14	FBgn0030837	CG8661	up_regulated
29.3718	5.65728	0.773372	1.20815e-14	5.02864e-14	FBgn0031563	CG10031	up_regulated
49.5849	6.7754	0.890642	1.23769e-14	5.14963e-14	FBgn0002562	Lsp1alpha	up_regulated
45.93	6.29947	0.847059	1.27802e-14	5.31339e-14	FBgn0004228	mex1	up_regulated
43.27	6.13029	0.832509	1.28859e-14	5.35529e-14	FBgn0038172	Adgf-D	up_regulated
45.9901	3.15091	0.422019	1.36162e-14	5.65452e-14	FBgn0015572	alpha-Est4	up_regulated
36.4355	6.02554	0.828243	1.39151e-14	5.77647e-14	FBgn0050054	CG30054	up_regulated
34.39	5.40452	0.722924	1.42638e-14	5.91674e-14	FBgn0052259	CG32259	up_regulated
39.2618	4.38505	0.592004	1.43961e-14	5.96938e-14	FBgn0031232	CG11617	up_regulated
63.2018	3.0693	0.409636	1.44744e-14	5.99958e-14	FBgn0032895	twit	up_regulated
27.0131	6.56015	0.895029	1.48124e-14	6.13042e-14	FBgn0261514	NimA	up_regulated
29.2365	5.94303	0.785645	1.59338e-14	6.57967e-14	FBgn0085317	CG34288	up_regulated
431.497	2.39829	0.319804	1.60951e-14	6.64376e-14	FBgn0261505	CR42653	up_regulated
74.6199	6.8059	0.92148	1.79578e-14	7.3932e-14	FBgn0040653	IM4	up_regulated
247.433	2.13883	0.284825	1.88993e-14	7.76625e-14	FBgn0030893	RhoGAP16F	up_regulated
520.658	9.62936	1.30515	1.89894e-14	7.80038e-14	FBgn0061356	CG18003	up_regulated
248.658	2.28827	0.307185	1.94653e-14	7.98389e-14	FBgn0039226	Ude	up_regulated
25.4252	6.08938	0.804688	1.97349e-14	8.08984e-14	FBgn0000092	dyw	up_regulated
668.926	2.55256	0.341306	2.0635e-14	8.4479e-14	FBgn0036454	CG17839	up_regulated
69.423	6.6273	0.924264	2.3432e-14	9.57154e-14	FBgn0265186	CG44251	up_regulated
45.2041	9.81181	1.60628	2.57766e-14	1.05214e-13	FBgn0040255	Ugt35E2	up_regulated
28.1908	7.64693	1.05012	2.64379e-14	1.07793e-13	FBgn0051975	CG31975	up_regulated
38.9064	5.25533	0.724342	3.30412e-14	1.34219e-13	FBgn0037562	Nazo	up_regulated
22.9756	6.26251	0.86016	3.47592e-14	1.41041e-13	FBgn0261611	CG42700	up_regulated
21.1056	8.64608	1.43616	3.60779e-14	1.46121e-13	FBgn0030326	CG2444	up_regulated
58.8507	5.05912	0.679689	3.63021e-14	1.46921e-13	FBgn0243486	rdo	up_regulated
48.4002	3.12777	0.425339	3.78377e-14	1.52854e-13	FBgn0033809	CG4630	up_regulated
242.272	2.13792	0.289402	3.91574e-14	1.58127e-13	FBgn0002609	E(spl)m3-HLH	up_regulated
328.121	2.1469	0.288868	4.00625e-14	1.61723e-13	FBgn0051710	CG31710	up_regulated
22.8187	8.84235	1.46085	4.14535e-14	1.67154e-13	FBgn0051103	CG31103	up_regulated
31.7941	6.25437	0.848415	4.50258e-14	1.81292e-13	FBgn0046689	Takl1	up_regulated
783.465	2.08485	0.282691	4.55281e-14	1.8318e-13	FBgn0020415	Idgf2	up_regulated
65.8592	7.6704	1.03427	4.68409e-14	1.88255e-13	FBgn0038613	Vha100-4	up_regulated
38.5995	6.07462	0.820282	6.00965e-14	2.40649e-13	FBgn0034329	BomS1	up_regulated
30.4349	5.2245	0.722911	6.73073e-14	2.68447e-13	FBgn0029123	SoxN	up_regulated
36.3945	4.60831	0.62894	7.07351e-14	2.81301e-13	FBgn0029837	Tsp5D	up_regulated
29.0243	7.53605	1.09709	7.08469e-14	2.81644e-13	FBgn0053110	CG33110	up_regulated
618.343	2.23496	0.305542	7.26572e-14	2.88422e-13	FBgn0004583	ex	up_regulated
1142.82	9.27109	1.26577	7.58172e-14	3.00532e-13	FBgn0001187	Hex-C	up_regulated
87.1172	7.08122	1.02317	7.74997e-14	3.06758e-13	FBgn0038542	TyrR	up_regulated
130.563	6.02071	0.838383	8.24727e-14	3.25738e-13	FBgn0011822	Pgcl	up_regulated
78.2785	5.36729	0.760448	9.02818e-14	3.55813e-13	FBgn0052971	CG32971	up_regulated
49.4868	6.09678	0.83198	9.53374e-14	3.75064e-13	FBgn0263046	CG43341	up_regulated
173.766	3.20676	0.443294	9.54208e-14	3.75258e-13	FBgn0037519	CG3014	up_regulated
33.579	6.71761	0.978628	9.87797e-14	3.88328e-13	FBgn0054003	NimB3	up_regulated
24.7777	5.71471	0.794551	1.0924e-13	4.28528e-13	FBgn0263031	CG43326	up_regulated
22.2124	4.57662	0.642018	1.16724e-13	4.57562e-13	FBgn0037238	CG1090	up_regulated
32.6954	7.16002	1.04053	1.16903e-13	4.58101e-13	FBgn0044011	Spn43Ad	up_regulated
217.632	7.33533	1.27504	1.19043e-13	4.65987e-13	FBgn0262101	CG42854	up_regulated
35.2994	11.9052	3.1116	1.20169e-13	4.70225e-13	FBgn0053993	CG33993	up_regulated
690.84	3.43494	0.477758	1.21533e-13	4.75055e-13	FBgn0038063	Octbeta2R	up_regulated
31.6944	10.2339	2.67134	1.39606e-13	5.43957e-13	FBgn0026314	Ugt35B1	up_regulated
48.7534	8.16837	1.17669	1.42527e-13	5.54947e-13	FBgn0030270	CG15199	up_regulated
45.9098	5.10319	0.709165	1.50232e-13	5.84117e-13	FBgn0031089	CG9572	up_regulated
89.6712	2.69455	0.375644	1.67206e-13	6.48505e-13	FBgn0037206	CG12768	up_regulated
40.9983	5.89849	0.84363	1.68232e-13	6.52257e-13	FBgn0031446	Trf5	up_regulated
26.4584	5.69281	0.805162	1.7009e-13	6.58994e-13	FBgn0005659	Ets98B	up_regulated
51.3653	2.93762	0.413732	1.89017e-13	7.29494e-13	FBgn0261584	CG42694	up_regulated
26.5249	9.031	1.51356	1.89617e-13	7.31296e-13	FBgn0015038	Cyp9b1	up_regulated
91.7078	3.60806	0.510546	2.2085e-13	8.4966e-13	FBgn0053978	CG33978	up_regulated
30.5186	4.0786	0.580526	2.21743e-13	8.52797e-13	FBgn0031821	KFase	up_regulated
2270.27	7.08729	0.986011	2.2203e-13	8.53603e-13	FBgn0003067	Pepck1	up_regulated
97.3593	7.2466	1.0004	2.30639e-13	8.8639e-13	FBgn0263234	Phae1	up_regulated
64.8333	10.3952	1.68965	2.30731e-13	8.86432e-13	FBgn0014865	Mtk	up_regulated
53.5683	5.32946	0.745312	2.54599e-13	9.75398e-13	FBgn0037698	CG16779	up_regulated
42.1372	5.93391	0.842796	2.60317e-13	9.96957e-13	FBgn0265089	eIF4E3	up_regulated
781.662	2.02054	0.282536	2.61236e-13	1.00013e-12	FBgn0261549	rdgA	up_regulated
21.9857	5.401	0.754977	2.74823e-13	1.05068e-12	FBgn0041337	Cyp309a2	up_regulated
268.913	8.60796	1.19843	2.82334e-13	1.07827e-12	FBgn0042086	Tsp42Eb	up_regulated
2233.54	2.25052	0.314057	2.99177e-13	1.1418e-12	FBgn0038679	CG6040	up_regulated
102.367	3.30924	0.47509	3.13647e-13	1.19661e-12	FBgn0038079	NijC	up_regulated
210.851	2.18752	0.30797	3.19448e-13	1.21705e-12	FBgn0028983	Spn55B	up_regulated
33.8894	5.6226	0.792595	3.28103e-13	1.24829e-12	FBgn0030928	CG15044	up_regulated
136.155	3.23352	0.459767	3.48941e-13	1.32546e-12	FBgn0034199	Gbp1	up_regulated
77.9641	4.67591	0.657419	3.50078e-13	1.32913e-12	FBgn0038866	CG5810	up_regulated
19.486	8.20689	1.43289	3.59921e-13	1.36556e-12	FBgn0051030	CG31030	up_regulated
85.2791	3.45984	0.491903	3.81133e-13	1.44454e-12	FBgn0039844	CG1607	up_regulated
29.6269	4.07742	0.582152	3.83096e-13	1.45069e-12	FBgn0001216	Hsc70-1	up_regulated
25.3498	7.99036	1.22826	3.83151e-13	1.45069e-12	FBgn0039031	Gbp3	up_regulated
243.572	8.57942	1.19183	3.83333e-13	1.45088e-12	FBgn0034883	Eglp2	up_regulated
47.0159	4.15942	0.600548	3.8952e-13	1.47328e-12	FBgn0032230	lft	up_regulated
51.8711	3.61431	0.517027	4.18e-13	1.57774e-12	FBgn0004644	hh	up_regulated
443.671	2.49588	0.354323	4.26668e-13	1.6088e-12	FBgn0003366	sev	up_regulated
21.8758	6.0333	0.859651	4.27364e-13	1.61087e-12	FBgn0038606	CG15803	up_regulated
21.6587	5.19186	0.740998	4.28552e-13	1.61479e-12	FBgn0034094	Tsf3	up_regulated
31.2368	5.05281	0.729525	4.31448e-13	1.62459e-12	FBgn0000153	b	up_regulated
64.9018	4.67709	0.67183	4.45342e-13	1.67518e-12	FBgn0039925	Kif3C	up_regulated
105.975	4.22071	0.603454	4.53466e-13	1.70457e-12	FBgn0085409	smal	up_regulated
15.7281	9.88537	2.6742	4.61797e-13	1.73529e-12	FBgn0027563	CG9631	up_regulated
140.471	2.35075	0.336146	5.05668e-13	1.89561e-12	FBgn0034861	CG9815	up_regulated
30.9289	7.94353	1.23187	5.32034e-13	1.99037e-12	FBgn0030348	CG10352	up_regulated
35.565	4.58606	0.65894	5.35606e-13	2.00237e-12	FBgn0034693	CG11073	up_regulated
42.8602	4.24126	0.617529	5.43109e-13	2.02904e-12	FBgn0011706	rpr	up_regulated
718.098	2.52855	0.36144	5.65597e-13	2.1109e-12	FBgn0003301	rut	up_regulated
73.5758	4.26989	0.615331	6.04883e-13	2.25292e-12	FBgn0034647	pirk	up_regulated
8286.7	2.25632	0.322021	6.08888e-13	2.26707e-12	FBgn0260745	mfas	up_regulated
16336.7	2.00154	0.28455	6.30516e-13	2.34601e-12	FBgn0014163	fax	up_regulated
300.993	4.56599	0.658319	6.44999e-13	2.39827e-12	FBgn0040968	CG14933	up_regulated
93.9077	2.59957	0.374048	6.54521e-13	2.43285e-12	FBgn0031397	CG15385	up_regulated
651.568	6.29953	0.886975	6.63874e-13	2.46594e-12	FBgn0042201	Nplp3	up_regulated
35.2686	6.43786	0.971949	6.70121e-13	2.48831e-12	FBgn0013307	Odc1	up_regulated
31.9311	7.74512	1.36525	6.87719e-13	2.55279e-12	FBgn0036627	Gagr	up_regulated
2560.59	2.18593	0.311276	7.03002e-13	2.60776e-12	FBgn0286785	scb	up_regulated
17.6529	10.7662	2.96948	7.04984e-13	2.61423e-12	FBgn0287218	CG46448	up_regulated
38.1851	3.75256	0.54534	7.23463e-13	2.68094e-12	FBgn0039481	Cpr97Eb	up_regulated
18.7772	6.68799	1.00248	7.58321e-13	2.80538e-12	FBgn0003944	Ubx	up_regulated
22.8276	5.11551	0.746141	8.49572e-13	3.13662e-12	FBgn0000241	bw	up_regulated
18.4628	10.9511	3.0327	8.79275e-13	3.24301e-12	FBgn0261631	CG42714	up_regulated
28.8456	5.16046	0.740527	9.37704e-13	3.45271e-12	FBgn0040817	CG14132	up_regulated
39.4248	3.92053	0.572128	9.94756e-13	3.65298e-12	FBgn0042206	GstD10	up_regulated
18.6694	6.98333	1.05873	1.02282e-12	3.75479e-12	FBgn0041707	7B2	up_regulated
34.9692	5.15017	0.74618	1.03806e-12	3.80946e-12	FBgn0045759	bin	up_regulated
38.1128	4.77457	0.685282	1.13236e-12	4.14858e-12	FBgn0035816	CG13685	up_regulated
139.921	3.8832	0.561296	1.15456e-12	4.2285e-12	FBgn0034439	CG10062	up_regulated
93.5549	6.36958	0.927307	1.21133e-12	4.43052e-12	FBgn0030747	CG4301	up_regulated
117.737	6.13947	0.882104	1.41712e-12	5.17286e-12	FBgn0038292	CG3987	up_regulated
35.1688	5.78317	0.84653	1.42959e-12	5.21667e-12	FBgn0023541	Cyp4d14	up_regulated
85.3028	4.87389	0.713005	1.56511e-12	5.69226e-12	FBgn0033437	CG12926	up_regulated
452.443	2.99989	0.437107	1.60497e-12	5.83142e-12	FBgn0037936	CG6908	up_regulated
113.656	2.1953	0.321514	1.63903e-12	5.95321e-12	FBgn0030347	CG15739	up_regulated
501.535	6.05933	0.875214	1.72225e-12	6.24513e-12	FBgn0030569	CG9411	up_regulated
57.108	8.15072	1.21707	1.79556e-12	6.50454e-12	FBgn0051380	CG31380	up_regulated
23.6255	11.3745	3.13886	1.81919e-12	6.58797e-12	FBgn0053346	CG33346	up_regulated
81.5428	3.6182	0.528909	1.89009e-12	6.8402e-12	FBgn0261649	tinc	up_regulated
25.3303	4.93855	0.7407	1.89261e-12	6.84708e-12	FBgn0030262	Vago	up_regulated
1213.45	2.92197	0.427792	2.04666e-12	7.39463e-12	FBgn0017448	CG2187	up_regulated
97.3314	2.37278	0.348367	2.05345e-12	7.41673e-12	FBgn0038012	CG10013	up_regulated
32.7786	3.51085	0.52187	2.06728e-12	7.46422e-12	FBgn0063498	GstE2	up_regulated
92.0999	3.80159	0.560996	2.09546e-12	7.5635e-12	FBgn0250835	CG15394	up_regulated
29.2311	6.37173	0.961451	2.09863e-12	7.56747e-12	FBgn0001981	esg	up_regulated
38.7751	5.96818	0.887871	2.10948e-12	7.60409e-12	FBgn0035776	CG8564	up_regulated
36.4891	5.0576	0.742496	2.26323e-12	8.14496e-12	FBgn0036289	CG10657	up_regulated
19.7468	4.22644	0.625582	2.26443e-12	8.1466e-12	FBgn0040262	Ugt37C2	up_regulated
151.634	2.74007	0.403081	2.29241e-12	8.24456e-12	FBgn0002733	E(spl)mbeta-HLH	up_regulated
46.6343	3.88254	0.584981	2.29856e-12	8.26398e-12	FBgn0035636	Cralbp	up_regulated
22.0987	4.72728	0.698248	2.41054e-12	8.6609e-12	FBgn0264002	MsR2	up_regulated
58.1438	7.13592	1.06338	2.47934e-12	8.90227e-12	FBgn0051326	CG31326	up_regulated
316.763	2.75691	0.406153	2.49723e-12	8.95772e-12	FBgn0032187	CG4839	up_regulated
133.855	4.24211	0.623609	2.80007e-12	1.00113e-11	FBgn0035985	Cpr67B	up_regulated
55.744	6.20537	0.918913	2.99182e-12	1.0676e-11	FBgn0085261	CG34232	up_regulated
33.5495	5.77254	0.871824	3.06547e-12	1.09317e-11	FBgn0001320	kni	up_regulated
92.5748	5.40465	0.795173	3.14263e-12	1.11997e-11	FBgn0002564	Lsp1gamma	up_regulated
71.1491	5.94527	0.876244	3.21103e-12	1.14397e-11	FBgn0025620	CG13360	up_regulated
23.7211	9.12613	1.60487	3.26897e-12	1.16423e-11	FBgn0039053	CG6738	up_regulated
38.3421	8.07017	1.21051	3.37366e-12	1.19957e-11	FBgn0030929	CG15043	up_regulated
265.322	9.19968	1.41965	3.4469e-12	1.22442e-11	FBgn0052843	Dh31-R	up_regulated
30.3596	8.07022	1.44437	3.59408e-12	1.27588e-11	FBgn0033558	CG12344	up_regulated
20.8465	5.83731	0.862707	3.59543e-12	1.27595e-11	FBgn0038261	CG14856	up_regulated
38.6013	2.92697	0.439427	3.72012e-12	1.31892e-11	FBgn0030723	dpr18	up_regulated
128.518	4.54039	0.679006	3.81668e-12	1.35271e-11	FBgn0039685	Obp99b	up_regulated
54.1057	5.05557	0.759297	3.99636e-12	1.41503e-11	FBgn0037067	Cpr78Ca	up_regulated
35.3357	4.23075	0.635505	4.053e-12	1.43462e-11	FBgn0039651	Cyt-c1L	up_regulated
19.4825	5.4032	0.818295	4.38836e-12	1.55033e-11	FBgn0022800	Cad96Ca	up_regulated
348.102	2.58019	0.384599	4.78161e-12	1.68546e-11	FBgn0039678	Obp99a	up_regulated
1085.9	9.99631	1.49107	4.84693e-12	1.70771e-11	FBgn0039308	CG11889	up_regulated
37.4155	7.07123	1.15537	5.07673e-12	1.78605e-11	FBgn0028852	CG15262	up_regulated
136.938	2.27584	0.339816	5.09043e-12	1.79029e-11	FBgn0039809	CG15547	up_regulated
216.515	2.26471	0.337077	5.24426e-12	1.84262e-11	FBgn0025111	Ant2	up_regulated
1254.24	2.30552	0.343369	5.37457e-12	1.886e-11	FBgn0267001	Ten-a	up_regulated
6166.49	10.1516	1.48903	5.88256e-12	2.05768e-11	FBgn0038658	CG14292	up_regulated
19.6785	7.41543	1.23047	6.4966e-12	2.26813e-11	FBgn0036789	AstC-R2	up_regulated
17.1493	9.80527	2.69086	7.25556e-12	2.52988e-11	FBgn0033876	Syngr	up_regulated
52.6495	5.3091	0.793658	7.34396e-12	2.55908e-11	FBgn0039801	Npc2h	up_regulated
264.961	8.49705	1.31636	7.58429e-12	2.64031e-11	FBgn0034262	swi2	up_regulated
36.2292	3.75423	0.571815	8.28531e-12	2.87888e-11	FBgn0029082	hbs	up_regulated
18.1669	8.58445	1.55034	8.75519e-12	3.03927e-11	FBgn0033395	Cyp4p2	up_regulated
71.8309	2.97583	0.454334	8.82991e-12	3.06424e-11	FBgn0034725	CG6044	up_regulated
41.7403	9.5173	1.72051	9.25978e-12	3.21037e-11	FBgn0033222	CG12824	up_regulated
60.1152	4.21634	0.639896	9.3438e-12	3.23643e-11	FBgn0050151	CG30151	up_regulated
229.793	5.44658	0.81828	9.35437e-12	3.23907e-11	FBgn0010387	Acbp2	up_regulated
17.0703	9.75569	2.68688	9.39619e-12	3.25253e-11	FBgn0040503	CG7763	up_regulated
21.1197	5.08198	0.776064	1.0009e-11	3.45921e-11	FBgn0263354	CG42784	up_regulated
176.82	9.50375	1.44668	1.02493e-11	3.54001e-11	FBgn0030998	CG14195	up_regulated
39.0167	2.88524	0.439731	1.06094e-11	3.66209e-11	FBgn0036787	CG4306	up_regulated
72.3451	6.44883	0.977336	1.08697e-11	3.75076e-11	FBgn0040299	Myo28B1	up_regulated
826.806	2.95501	0.44987	1.12431e-11	3.87596e-11	FBgn0284230	CG46314	up_regulated
23.4653	6.19505	0.955734	1.14764e-11	3.95268e-11	FBgn0003965	v	up_regulated
637.671	7.41823	1.11522	1.18129e-11	4.06602e-11	FBgn0004512	Mdr49	up_regulated
29.6295	4.52857	0.702455	1.2511e-11	4.30089e-11	FBgn0264908	pHCl-1	up_regulated
120.259	6.8776	1.03092	1.28592e-11	4.41644e-11	FBgn0037065	CG12974	up_regulated
191.334	3.86681	0.587057	1.32544e-11	4.54933e-11	FBgn0284247	ds	up_regulated
32.7289	10.0458	2.7085	1.34854e-11	4.62716e-11	FBgn0031942	CG7203	up_regulated
506.786	3.21493	0.491045	1.3866e-11	4.75629e-11	FBgn0260458	PGRP-LD	up_regulated
18.6635	7.29436	1.23925	1.46736e-11	5.0239e-11	FBgn0262580	CG43120	up_regulated
54.1082	3.31006	0.509552	1.48702e-11	5.08486e-11	FBgn0036876	CG9451	up_regulated
358.018	9.98566	1.60638	1.54702e-11	5.28674e-11	FBgn0031702	fusl	up_regulated
21.1693	7.6213	1.26689	1.57864e-11	5.39311e-11	FBgn0000036	nAChRalpha1	up_regulated
32.5428	6.28954	0.974561	1.61511e-11	5.51429e-11	FBgn0085447	sif	up_regulated
33.8096	5.34281	0.828647	1.68769e-11	5.75312e-11	FBgn0023550	FarO	up_regulated
32.5831	4.48568	0.691669	1.72933e-11	5.89142e-11	FBgn0039290	CG13654	up_regulated
1234.64	9.39487	1.43416	1.80427e-11	6.14101e-11	FBgn0024995	CG2680	up_regulated
579.529	8.86553	1.36335	1.83039e-11	6.22412e-11	FBgn0054043	CG34043	up_regulated
388.048	9.04808	1.3739	1.8676e-11	6.34867e-11	FBgn0053282	CG33282	up_regulated
44.7493	5.33143	0.837407	2.14565e-11	7.26913e-11	FBgn0010329	Tbh	up_regulated
55.1186	3.73841	0.582331	2.15421e-11	7.29586e-11	FBgn0040321	GNBP3	up_regulated
129.195	2.72251	0.419946	2.19641e-11	7.42963e-11	FBgn0030600	hiw	up_regulated
15.5822	7.02511	1.18047	2.24814e-11	7.5976e-11	FBgn0030763	CG9782	up_regulated
32.7174	4.04932	0.632646	2.41338e-11	8.13598e-11	FBgn0036836	CG11619	up_regulated
483.833	5.41951	0.83745	2.50566e-11	8.43671e-11	FBgn0287184	FASN3	up_regulated
17.1686	6.80803	1.15527	2.6219e-11	8.81999e-11	FBgn0036260	Rh7	up_regulated
171.56	3.03361	0.473055	2.74126e-11	9.21871e-11	FBgn0034356	Pepck2	up_regulated
57.6805	6.7654	1.06465	2.81145e-11	9.44029e-11	FBgn0040735	BomT2	up_regulated
23.6666	4.70139	0.743568	2.82024e-11	9.464e-11	FBgn0030271	CG15202	up_regulated
13190.5	2.20865	0.341267	2.9756e-11	9.97013e-11	FBgn0002526	LanA	up_regulated
39.1661	5.89212	0.907486	3.02042e-11	1.01172e-10	FBgn0034229	CG4847	up_regulated
37.901	4.7974	0.7453	3.09806e-11	1.03646e-10	FBgn0035711	CG8519	up_regulated
19.5223	7.73227	1.44868	3.15734e-11	1.05597e-10	FBgn0265959	rdgC	up_regulated
95.3971	2.33274	0.361451	3.18973e-11	1.06616e-10	FBgn0040251	Ugt302K1	up_regulated
18.9614	6.64774	1.15097	3.41172e-11	1.13828e-10	FBgn0004372	aly	up_regulated
36.0077	4.11255	0.643192	3.4931e-11	1.16437e-10	FBgn0010105	comm	up_regulated
36.9612	7.58738	1.42903	3.66171e-11	1.2202e-10	FBgn0052085	CG32085	up_regulated
22.7918	7.74837	1.30539	3.68129e-11	1.22598e-10	FBgn0260474	CG30002	up_regulated
37.5754	6.90275	1.08435	3.6953e-11	1.23027e-10	FBgn0034279	CG18635	up_regulated
16.9202	5.78803	0.917693	3.77838e-11	1.25755e-10	FBgn0086675	fne	up_regulated
14.4291	10.2116	2.84861	3.80254e-11	1.26521e-10	FBgn0028481	CG4341	up_regulated
84.0855	5.15995	0.805616	3.82595e-11	1.27261e-10	FBgn0031012	CG8051	up_regulated
22.7997	3.96261	0.622789	3.86232e-11	1.28432e-10	FBgn0004573	5-HT7	up_regulated
54.9233	3.97321	0.629191	4.42159e-11	1.46497e-10	FBgn0087012	5-HT2A	up_regulated
23.4784	11.4479	3.32451	4.63136e-11	1.5317e-10	FBgn0035932	CG13308	up_regulated
33.678	3.75371	0.592731	4.75619e-11	1.57251e-10	FBgn0261561	CG42675	up_regulated
78.1451	2.68592	0.423655	4.77409e-11	1.57795e-10	FBgn0264478	CG43886	up_regulated
26.9477	4.85622	0.77148	4.8469e-11	1.60057e-10	FBgn0037684	Srr	up_regulated
88.5319	6.83227	1.32454	4.98154e-11	1.64355e-10	FBgn0034998	CG13577	up_regulated
1340.58	6.7461	1.0578	5.23734e-11	1.72639e-10	FBgn0028494	CG6424	up_regulated
264.644	7.15722	1.11113	5.44986e-11	1.79536e-10	FBgn0000639	Fbp1	up_regulated
22.6292	9.18234	2.60908	5.48542e-11	1.80653e-10	FBgn0040717	Nplp4	up_regulated
2493.72	2.06971	0.325434	6.17951e-11	2.02843e-10	FBgn0034718	wdp	up_regulated
14.7385	5.70453	0.908428	6.26108e-11	2.05459e-10	FBgn0052191	CG32191	up_regulated
185.414	2.43348	0.38524	6.73484e-11	2.20479e-10	FBgn0033521	CG12896	up_regulated
23.9721	7.23396	1.39332	6.98368e-11	2.28489e-10	FBgn0046875	Obp83g	up_regulated
141.782	2.23475	0.355488	7.49024e-11	2.44843e-10	FBgn0051955	CG31955	up_regulated
31.1771	7.92509	1.50542	7.87713e-11	2.57184e-10	FBgn0032494	CG5945	up_regulated
34.2786	4.63772	0.737347	8.23628e-11	2.6875e-10	FBgn0038818	Nep4	up_regulated
62.5512	5.66398	0.905192	8.69676e-11	2.83607e-10	FBgn0032835	CG16772	up_regulated
30.0347	5.08508	0.814793	8.72732e-11	2.84435e-10	FBgn0038105	yellow-f2	up_regulated
74.3617	6.10747	0.961233	8.95812e-11	2.9161e-10	FBgn0037801	CG3999	up_regulated
367.481	6.67891	1.05341	9.20625e-11	2.9951e-10	FBgn0034247	CG6484	up_regulated
21.7469	5.09278	0.814815	9.64519e-11	3.13233e-10	FBgn0259098	CG42246	up_regulated
26.2357	4.89426	0.802985	9.74378e-11	3.16061e-10	FBgn0038946	rdhB	up_regulated
15.7884	8.18382	1.55522	1.00023e-10	3.24161e-10	FBgn0038498	beat-IIa	up_regulated
73.2251	4.90598	0.80452	1.01294e-10	3.28182e-10	FBgn0040338	TfIIA-S-2	up_regulated
33.0943	4.54127	0.732221	1.06948e-10	3.45786e-10	FBgn0037195	CG11226	up_regulated
30.6326	4.84414	0.783569	1.08104e-10	3.49316e-10	FBgn0002592	E(spl)m2-BFM	up_regulated
41.3638	3.08791	0.503871	1.13922e-10	3.67686e-10	FBgn0054010	Glyat	up_regulated
409.541	2.02341	0.323335	1.18572e-10	3.81906e-10	FBgn0002945	nkd	up_regulated
133.266	8.77237	1.47146	1.24267e-10	3.99897e-10	FBgn0042137	CG18814	up_regulated
1433.57	9.8797	1.57771	1.24535e-10	4.00642e-10	FBgn0032706	Irk3	up_regulated
21.5303	4.88359	0.79417	1.31221e-10	4.21783e-10	FBgn0085386	CG34357	up_regulated
43.1507	7.44562	1.21128	1.42255e-10	4.56448e-10	FBgn0033821	CG10799	up_regulated
16.0247	6.89654	1.16701	1.52195e-10	4.87911e-10	FBgn0033725	Cpr49Ac	up_regulated
32.74	6.91999	1.12609	1.57048e-10	5.02737e-10	FBgn0038734	CG11453	up_regulated
47.4933	6.98096	1.14255	1.63771e-10	5.23648e-10	FBgn0037288	CG14661	up_regulated
30.2852	5.96509	0.984111	1.77548e-10	5.66707e-10	FBgn0259716	Nepl6	up_regulated
21.1664	5.91449	0.997885	1.85507e-10	5.90568e-10	FBgn0262018	CadN2	up_regulated
41.9031	3.24669	0.53639	1.88386e-10	5.9921e-10	FBgn0035445	Ids	up_regulated
112.344	3.12689	0.513182	2.00457e-10	6.36868e-10	FBgn0054034	CG34034	up_regulated
18.5803	4.7162	0.773538	2.06457e-10	6.55172e-10	FBgn0053547	Rim	up_regulated
20.9315	10.3504	2.85355	2.17965e-10	6.91019e-10	FBgn0028430	He	up_regulated
26.4249	4.61533	0.750389	2.27907e-10	7.21365e-10	FBgn0042179	Ugt305A1	up_regulated
18.242	6.36814	1.0895	2.31152e-10	7.31425e-10	FBgn0041234	Gr59f	up_regulated
16.6768	5.1895	0.856053	2.34021e-10	7.40179e-10	FBgn0052483	CG32483	up_regulated
43.7867	4.48405	0.750042	2.34053e-10	7.40179e-10	FBgn0011589	Elk	up_regulated
433.339	8.13632	1.34289	2.39124e-10	7.55344e-10	FBgn0036553	CG17027	up_regulated
25.812	4.2989	0.714326	2.39626e-10	7.56503e-10	FBgn0010052	Jhe	up_regulated
271.206	2.17901	0.354199	2.39628e-10	7.56503e-10	FBgn0051431	CG31431	up_regulated
35.861	8.64471	1.5007	2.42399e-10	7.64811e-10	FBgn0044812	TotC	up_regulated
153.304	3.44326	0.569251	2.59193e-10	8.15689e-10	FBgn0032116	Mco1	up_regulated
23.3312	5.68403	0.962074	2.72102e-10	8.5509e-10	FBgn0039015	Takl2	up_regulated
40.2621	4.33639	0.709034	2.7345e-10	8.5908e-10	FBgn0036956	CG13813	up_regulated
15.8734	7.07167	1.28524	2.76297e-10	8.67528e-10	FBgn0019929	Ser7	up_regulated
32.8776	6.18435	1.04672	2.8234e-10	8.85234e-10	FBgn0034511	GNBP-like3	up_regulated
1398.55	9.97757	1.63416	2.86352e-10	8.97559e-10	FBgn0032669	CG15155	up_regulated
882.715	2.54763	0.419531	3.15228e-10	9.85536e-10	FBgn0000056	Adhr	up_regulated
33.282	4.86886	0.83106	3.29303e-10	1.02837e-09	FBgn0024294	Spn43Aa	up_regulated
472.431	6.70087	1.10121	3.31027e-10	1.03346e-09	FBgn0000406	Cyt-b5-r	up_regulated
277.471	7.35212	1.21067	3.31862e-10	1.03577e-09	FBgn0034717	CG5819	up_regulated
28.4111	6.11084	1.0654	3.37311e-10	1.05188e-09	FBgn0035157	CG13894	up_regulated
18.2005	10.5835	2.94668	3.38722e-10	1.05598e-09	FBgn0050281	CG30281	up_regulated
1980.76	10.3778	1.68979	3.64882e-10	1.13592e-09	FBgn0039052	CG6733	up_regulated
60.3929	2.98475	0.497591	3.73787e-10	1.16332e-09	FBgn0031632	CG15628	up_regulated
205.553	3.77048	0.628315	3.86117e-10	1.19999e-09	FBgn0033397	Cyp4p3	up_regulated
116.274	2.4054	0.400041	3.93298e-10	1.22058e-09	FBgn0035699	CG13300	up_regulated
538.826	2.08826	0.344726	4.2097e-10	1.30388e-09	FBgn0260660	Mp	up_regulated
30.6893	3.55444	0.593827	4.2649e-10	1.32023e-09	FBgn0037678	CG16749	up_regulated
29.4116	3.0897	0.518172	4.40081e-10	1.36038e-09	FBgn0037974	CG12224	up_regulated
203.46	9.59787	1.59963	4.43136e-10	1.36944e-09	FBgn0031004	CG7992	up_regulated
59.7022	3.85875	0.649784	4.50064e-10	1.39046e-09	FBgn0039941	CG17167	up_regulated
20.9735	7.98939	1.42163	4.71049e-10	1.45448e-09	FBgn0037870	CG18577	up_regulated
22.5265	5.79649	0.998025	4.78155e-10	1.47559e-09	FBgn0032810	CG13077	up_regulated
33.0708	4.44723	0.742822	4.93132e-10	1.51882e-09	FBgn0038621	CG10864	up_regulated
37.7803	5.7401	0.983047	4.94936e-10	1.52395e-09	FBgn0036877	CG9452	up_regulated
45.5457	2.63274	0.443144	5.03562e-10	1.5492e-09	FBgn0030925	Hayan	up_regulated
12.7838	7.9244	1.56804	5.19735e-10	1.59846e-09	FBgn0010114	hig	up_regulated
26.2847	4.73838	0.787011	5.19864e-10	1.59846e-09	FBgn0002985	odd	up_regulated
65.4797	3.33218	0.563238	5.68615e-10	1.74348e-09	FBgn0031646	snsl	up_regulated
30.1164	4.94874	0.856132	5.72469e-10	1.75431e-09	FBgn0029898	CG14439	up_regulated
11.5857	9.21962	2.69576	5.87735e-10	1.79959e-09	FBgn0053516	dpr3	up_regulated
225.803	3.97215	0.669771	6.26153e-10	1.91615e-09	FBgn0037520	CG18268	up_regulated
10.7028	7.50098	1.49992	6.35468e-10	1.94358e-09	FBgn0036157	CG7560	up_regulated
69.5013	5.82909	0.965466	6.4873e-10	1.98303e-09	FBgn0033659	Damm	up_regulated
31.7644	4.62589	0.784011	6.99558e-10	2.13484e-09	FBgn0040257	Ugt302E1	up_regulated
342.51	7.03396	1.18029	7.13559e-10	2.17636e-09	FBgn0259989	CG42486	up_regulated
73.9428	5.99636	1.0152	7.2327e-10	2.20475e-09	FBgn0260954	CG42586	up_regulated
22.4947	3.96955	0.688034	7.40335e-10	2.25614e-09	FBgn0050446	Tdc2	up_regulated
19.6627	4.43907	0.757471	7.5465e-10	2.29913e-09	FBgn0031116	CG1695	up_regulated
13.5485	6.98316	1.28014	7.56298e-10	2.30351e-09	FBgn0038404	CG8925	up_regulated
304.916	7.04163	1.19095	7.58584e-10	2.30919e-09	FBgn0034331	BomBc2	up_regulated
12.4004	6.33479	1.12698	8.32631e-10	2.52583e-09	FBgn0037396	CG11459	up_regulated
27.7143	6.53589	1.15928	8.32741e-10	2.52583e-09	FBgn0033958	jef	up_regulated
32.0043	9.01684	2.63266	8.47203e-10	2.56827e-09	FBgn0038819	Cpr92F	up_regulated
13.1643	10.1435	2.98782	8.65563e-10	2.62176e-09	FBgn0036659	CG9701	up_regulated
19.5878	5.55981	0.964992	8.91427e-10	2.69861e-09	FBgn0050502	fa2h	up_regulated
38.032	3.65438	0.629473	9.46267e-10	2.86147e-09	FBgn0265595	CG44422	up_regulated
118.106	3.05899	0.517783	9.5103e-10	2.87508e-09	FBgn0039028	CG13840	up_regulated
13.1472	6.54248	1.21686	9.55027e-10	2.88479e-09	FBgn0051871	CG31871	up_regulated
1628.73	8.77993	1.46919	9.55498e-10	2.88541e-09	FBgn0039325	CG10560	up_regulated
12.3761	9.0091	2.66302	9.56227e-10	2.88682e-09	FBgn0037139	CG14563	up_regulated
27.595	5.55724	0.953461	1.02237e-09	3.08143e-09	FBgn0039840	pHCl-2	up_regulated
17.5556	6.13941	1.10461	1.07368e-09	3.23251e-09	FBgn0259196	CG42300	up_regulated
95.9637	4.58199	0.785293	1.08428e-09	3.26264e-09	FBgn0051477	ATPsynepsilonL	up_regulated
26.0153	5.17062	0.916754	1.08823e-09	3.27363e-09	FBgn0037114	Cpr78E	up_regulated
102.73	2.02941	0.346754	1.10183e-09	3.31365e-09	FBgn0053108	CG33108	up_regulated
27.7479	11.2197	3.08597	1.10763e-09	3.32946e-09	FBgn0037124	CG14568	up_regulated
14.8303	7.77611	1.56035	1.1077e-09	3.32946e-09	FBgn0031560	CG16713	up_regulated
306.453	6.2402	1.0671	1.13274e-09	3.40287e-09	FBgn0025583	BomS2	up_regulated
47.2213	4.92457	0.867887	1.25366e-09	3.75995e-09	FBgn0033250	CG14762	up_regulated
22.2287	4.49303	0.794749	1.30471e-09	3.90879e-09	FBgn0039622	eIF4E6	up_regulated
1536.74	8.75298	1.48534	1.32722e-09	3.97407e-09	FBgn0039324	CG10553	up_regulated
15.2192	7.93787	1.59182	1.36206e-09	4.07282e-09	FBgn0039054	Cow	up_regulated
25.6659	8.053	1.48252	1.41347e-09	4.21966e-09	FBgn0035092	Nplp1	up_regulated
38.306	3.17613	0.560018	1.43754e-09	4.28917e-09	FBgn0263744	CR43669	up_regulated
16.5145	5.52817	0.969967	1.49702e-09	4.46302e-09	FBgn0032428	CG6405	up_regulated
47.5414	6.07778	1.0458	1.56974e-09	4.67854e-09	FBgn0042102	CG18745	up_regulated
1069.08	2.14283	0.367483	1.58965e-09	4.73661e-09	FBgn0029881	pigs	up_regulated
105.442	5.5837	0.961143	1.64688e-09	4.90314e-09	FBgn0038450	CG17560	up_regulated
30.8322	4.27234	0.75735	1.66875e-09	4.96419e-09	FBgn0034839	CG13540	up_regulated
25.8167	3.74039	0.657402	1.73138e-09	5.14214e-09	FBgn0035578	CG13707	up_regulated
34.5279	3.16454	0.557552	1.73507e-09	5.15171e-09	FBgn0005660	Ets21C	up_regulated
21.4221	8.02427	1.47428	1.75368e-09	5.20557e-09	FBgn0036066	CG14160	up_regulated
23.4833	5.49115	0.986273	1.78243e-09	5.28705e-09	FBgn0085382	CG34353	up_regulated
48.6819	2.29224	0.398489	1.78257e-09	5.28705e-09	FBgn0051119	HDAC11	up_regulated
18.5409	4.69179	0.806102	1.82141e-09	5.39349e-09	FBgn0053093	CG33093	up_regulated
34.2843	3.53306	0.613396	1.85116e-09	5.4801e-09	FBgn0033061	SmydA-5	up_regulated
15.6901	5.85489	1.08947	1.96309e-09	5.79896e-09	FBgn0036676	CG13028	up_regulated
69.9941	4.85978	0.856893	1.9958e-09	5.8924e-09	FBgn0029828	CG6067	up_regulated
10.4926	7.23699	1.49371	2.01298e-09	5.93834e-09	FBgn0035756	unc-13-4A	up_regulated
37.1596	4.84564	0.836695	2.16627e-09	6.37174e-09	FBgn0033133	Tsp42Ek	up_regulated
996.769	2.58474	0.450015	2.17374e-09	6.39199e-09	FBgn0266450	Kr-h1	up_regulated
48.7511	2.8866	0.507183	2.28726e-09	6.71681e-09	FBgn0051125	CG31125	up_regulated
23.9418	7.71653	1.61827	2.29568e-09	6.73972e-09	FBgn0036278	CrzR	up_regulated
16.2268	6.21483	1.13482	2.33828e-09	6.86296e-09	FBgn0051414	Gba1b	up_regulated
18.9209	4.77713	0.859245	2.52679e-09	7.40832e-09	FBgn0040959	Peritrophin-15a	up_regulated
17.9572	3.72148	0.66598	2.60326e-09	7.62845e-09	FBgn0036729	CG13733	up_regulated
15.4248	5.14536	0.936333	2.70192e-09	7.91123e-09	FBgn0259211	grh	up_regulated
13.5717	6.54295	1.19672	2.82776e-09	8.27086e-09	FBgn0085244	CG34215	up_regulated
21.4803	3.66499	0.660202	3.23145e-09	9.40401e-09	FBgn0030588	CG9521	up_regulated
15.4449	4.67636	0.842436	3.27845e-09	9.53574e-09	FBgn0017590	klg	up_regulated
41.5823	2.86324	0.507554	3.30967e-09	9.61634e-09	FBgn0037754	CG8500	up_regulated
13.303	10.2849	3.08731	3.3252e-09	9.65636e-09	FBgn0039593	Sid	up_regulated
24.8317	3.90768	0.693772	3.39835e-09	9.85835e-09	FBgn0034789	PIP5K59B	up_regulated
280.674	2.00988	0.351556	3.4118e-09	9.89214e-09	FBgn0003068	per	up_regulated
28.3358	6.50374	1.2008	3.55273e-09	1.02899e-08	FBgn0037765	CG9458	up_regulated
16.0351	7.07041	1.38771	3.6029e-09	1.04279e-08	FBgn0023179	amon	up_regulated
577.96	9.18969	1.61458	3.65289e-09	1.05661e-08	FBgn0050277	Oatp58Da	up_regulated
1405.03	8.98114	1.56992	3.78187e-09	1.09276e-08	FBgn0051663	CG31663	up_regulated
55.6449	6.05241	1.06134	3.90951e-09	1.12905e-08	FBgn0038033	CG10097	up_regulated
178.282	2.56798	0.457326	3.96553e-09	1.14432e-08	FBgn0262123	l(2)41Ab	up_regulated
963.63	6.90933	1.21316	3.9676e-09	1.14462e-08	FBgn0037146	CG7470	up_regulated
76.7104	2.77556	0.496044	4.208e-09	1.21238e-08	FBgn0005614	trpl	up_regulated
25.4816	5.44082	1.03071	4.3501e-09	1.25233e-08	FBgn0030899	Hesr	up_regulated
29.0915	5.54982	1.00182	4.46565e-09	1.28459e-08	FBgn0038295	Gyc88E	up_regulated
28.6655	3.9467	0.702582	4.48316e-09	1.28929e-08	FBgn0005586	Rab3	up_regulated
15.8762	7.98464	1.64454	4.6726e-09	1.34166e-08	FBgn0036410	CG8100	up_regulated
57.9009	3.4033	0.617021	4.77845e-09	1.37026e-08	FBgn0052115	CG32115	up_regulated
36.909	2.6871	0.483267	5.18461e-09	1.48247e-08	FBgn0016650	Lgr1	up_regulated
17.4642	5.5075	0.999886	5.19798e-09	1.48591e-08	FBgn0030261	CG15203	up_regulated
37.6989	3.57353	0.656104	5.20811e-09	1.48805e-08	FBgn0039900	Syt7	up_regulated
28.8476	2.85671	0.51764	5.56919e-09	1.58913e-08	FBgn0032780	CG13085	up_regulated
40.1134	5.33599	0.953744	5.73769e-09	1.63593e-08	FBgn0031579	CG15422	up_regulated
55.2787	2.72473	0.49545	6.05247e-09	1.72255e-08	FBgn0052436	CG32436	up_regulated
18.407	4.62905	0.853523	6.12415e-09	1.7425e-08	FBgn0037409	Osi24	up_regulated
394.252	7.57968	1.36441	6.25185e-09	1.77745e-08	FBgn0038353	CG5399	up_regulated
22.7233	3.78676	0.689221	6.32711e-09	1.79839e-08	FBgn0029580	CG14778	up_regulated
135.415	2.01126	0.360192	6.46182e-09	1.83525e-08	FBgn0030876	CG6762	up_regulated
18.9854	6.50193	1.29606	6.92164e-09	1.96229e-08	FBgn0013467	igl	up_regulated
26.8582	3.76533	0.697194	7.01194e-09	1.98687e-08	FBgn0028415	Met75Cb	up_regulated
79.5311	2.63391	0.476128	7.12775e-09	2.01812e-08	FBgn0034182	SmydA-7	up_regulated
241.504	8.40033	1.48154	7.21534e-09	2.04134e-08	FBgn0028381	Decay	up_regulated
33.9063	3.67137	0.676961	7.22245e-09	2.04283e-08	FBgn0030230	Rph	up_regulated
727.9	2.26454	0.407358	7.67658e-09	2.16792e-08	FBgn0029766	CG15784	up_regulated
24.2845	4.42035	0.807271	8.27207e-09	2.33429e-08	FBgn0029977	hdm	up_regulated
57.8748	7.77448	1.39098	8.46382e-09	2.38718e-08	FBgn0264776	CG44014	up_regulated
30.004	7.58842	1.39495	8.88479e-09	2.50334e-08	FBgn0037761	CG8534	up_regulated
39.5797	4.1307	0.763283	8.91498e-09	2.5112e-08	FBgn0011581	Ms	up_regulated
19.7336	8.62278	1.77934	9.43502e-09	2.65564e-08	FBgn0262150	CG42876	up_regulated
22.9041	6.48877	1.18487	9.74242e-09	2.73935e-08	FBgn0046887	Gr98b	up_regulated
25.1572	5.8719	1.05922	9.75618e-09	2.74252e-08	FBgn0053508	ppk13	up_regulated
40.8079	3.65343	0.669377	9.77972e-09	2.74843e-08	FBgn0039154	Npc2f	up_regulated
23.3158	5.81683	1.0719	1.05925e-08	2.97304e-08	FBgn0263083	CG43351	up_regulated
10.3557	7.2938	1.56268	1.08218e-08	3.03509e-08	FBgn0040363	CG11384	up_regulated
37.604	5.7365	1.14421	1.08975e-08	3.05553e-08	FBgn0038204	CG14357	up_regulated
18.7496	5.31978	0.971189	1.1052e-08	3.09648e-08	FBgn0033129	Tsp42Eh	up_regulated
17.263	7.03178	1.34648	1.14111e-08	3.19168e-08	FBgn0085246	CG34217	up_regulated
10.8921	8.79904	2.69831	1.17402e-08	3.27843e-08	FBgn0085228	CG34199	up_regulated
111.822	2.20635	0.405732	1.19017e-08	3.32181e-08	FBgn0037906	PGRP-LB	up_regulated
9.67082	5.3127	1.01302	1.1945e-08	3.33222e-08	FBgn0259223	CG42323	up_regulated
10.2823	7.35989	1.58694	1.20915e-08	3.36977e-08	FBgn0002869	MtnB	up_regulated
29.4062	7.84246	1.4796	1.24031e-08	3.453e-08	FBgn0033873	CG6337	up_regulated
497.002	7.70588	1.39492	1.28098e-08	3.5626e-08	FBgn0033788	CG13323	up_regulated
16.9542	5.83353	1.09097	1.31837e-08	3.66288e-08	FBgn0031726	Cyp6a16	up_regulated
18.3954	4.46024	0.831345	1.37417e-08	3.81406e-08	FBgn0000411	D	up_regulated
25.68	7.77438	1.46666	1.37614e-08	3.81855e-08	FBgn0052054	CG32054	up_regulated
494.879	6.48171	1.19252	1.40451e-08	3.89532e-08	FBgn0033787	CG13321	up_regulated
149.495	7.15792	1.34125	1.45308e-08	4.02899e-08	FBgn0025837	CG17636	up_regulated
36.8399	3.18736	0.591829	1.56674e-08	4.33321e-08	FBgn0262598	mtsh	up_regulated
106.77	2.90812	0.538631	1.61062e-08	4.45345e-08	FBgn0010388	Dro	up_regulated
16.8256	5.91129	1.11339	1.62801e-08	4.49814e-08	FBgn0037222	CG14642	up_regulated
13.4821	6.75549	1.49005	1.66503e-08	4.59464e-08	FBgn0035611	CG13285	up_regulated
17.5718	7.67915	1.51201	1.7049e-08	4.69994e-08	FBgn0263235	Phae2	up_regulated
28.2337	5.50035	1.07971	1.88055e-08	5.17633e-08	FBgn0036575	CG5157	up_regulated
33.844	2.83341	0.534735	1.88532e-08	5.18816e-08	FBgn0031829	IFT52	up_regulated
31.1857	6.13377	1.16891	1.92856e-08	5.30452e-08	FBgn0038211	CG9649	up_regulated
63.3373	2.59653	0.485362	2.12296e-08	5.83045e-08	FBgn0033574	Spn47C	up_regulated
21.8109	6.2926	1.1959	2.19503e-08	6.01483e-08	FBgn0034784	CG9826	up_regulated
288.223	6.96566	1.28289	2.21295e-08	6.06242e-08	FBgn0032235	CG5096	up_regulated
1948.91	12.9023	2.53756	2.29672e-08	6.28407e-08	FBgn0039452	CG14245	up_regulated
21.2619	5.89257	1.11402	2.34985e-08	6.42785e-08	FBgn0085424	nub	up_regulated
24.8768	6.77736	1.33958	2.38372e-08	6.51724e-08	FBgn0031432	Cyp309a1	up_regulated
28.824	5.65796	1.13934	2.38715e-08	6.52499e-08	FBgn0037060	CG10508	up_regulated
19.6203	7.12729	1.44372	2.4207e-08	6.61176e-08	FBgn0034010	CG8157	up_regulated
14.7767	4.53744	0.889745	2.45335e-08	6.69761e-08	FBgn0053460	CG33460	up_regulated
34.935	5.81868	1.08254	2.50815e-08	6.8404e-08	FBgn0040252	Ugt303A1	up_regulated
28.047	3.32347	0.638783	2.57126e-08	7.00905e-08	FBgn0029708	CG3556	up_regulated
25.3788	7.32326	1.4021	2.86048e-08	7.77645e-08	FBgn0053966	CG33966	up_regulated
14.1574	6.59522	1.34185	2.8712e-08	7.80147e-08	FBgn0032668	CG17681	up_regulated
984.233	7.35267	1.38025	2.91257e-08	7.90019e-08	FBgn0261989	CG42807	up_regulated
8.769	8.95799	2.78015	3.07755e-08	8.33947e-08	FBgn0033439	CG1773	up_regulated
128.33	3.39499	0.65154	3.21991e-08	8.71447e-08	FBgn0037547	CG7910	up_regulated
216.172	5.82643	1.10233	3.42123e-08	9.24566e-08	FBgn0033048	CG7881	up_regulated
43.7539	5.50415	1.04466	3.77293e-08	1.01811e-07	FBgn0038466	CG8907	up_regulated
40.3732	3.59128	0.705476	3.95901e-08	1.06649e-07	FBgn0039521	CG5402	up_regulated
33.1288	2.68204	0.522217	3.98226e-08	1.07222e-07	FBgn0038311	CG14864	up_regulated
127.247	2.10237	0.403731	4.19987e-08	1.12953e-07	FBgn0029754	CG15930	up_regulated
1633.8	9.5592	1.804	4.57811e-08	1.22814e-07	FBgn0035673	CG6602	up_regulated
19.7265	5.03859	0.975875	4.60119e-08	1.23373e-07	FBgn0051516	CG31516	up_regulated
74.2414	12.5101	3.42582	4.60872e-08	1.23544e-07	FBgn0038799	MFS9	up_regulated
41.6717	5.03666	1.0368	4.64352e-08	1.24447e-07	FBgn0004034	y	up_regulated
11.4006	5.12814	1.04532	4.80043e-08	1.28527e-07	FBgn0039283	danr	up_regulated
129.19	2.21557	0.425365	4.80635e-08	1.28654e-07	FBgn0033214	CG1941	up_regulated
17.1094	6.70362	1.51898	5.06393e-08	1.3535e-07	FBgn0034838	CG12782	up_regulated
41.5559	3.76824	0.738048	5.18337e-08	1.38442e-07	FBgn0000633	CG17716	up_regulated
13.827	6.24089	1.23864	5.23562e-08	1.39769e-07	FBgn0033582	CG9084	up_regulated
40.6072	3.95935	0.783587	5.2753e-08	1.40726e-07	FBgn0086368	tw	up_regulated
30.9432	6.1602	1.20204	5.28479e-08	1.40945e-07	FBgn0034330	BomS4	up_regulated
18.0527	5.25933	1.05325	5.33139e-08	1.42119e-07	FBgn0030918	CG15056	up_regulated
15.1217	6.64907	1.34451	5.98311e-08	1.5899e-07	FBgn0261848	CG42780	up_regulated
14.0102	3.90651	0.778848	6.22975e-08	1.65344e-07	FBgn0034950	Pask	up_regulated
27.2008	10.3027	3.01785	6.367e-08	1.68823e-07	FBgn0050042	Cpr49Ab	up_regulated
307.091	11.4918	2.52833	6.51602e-08	1.72566e-07	FBgn0039050	CG17110	up_regulated
140.667	9.31537	1.79075	6.80207e-08	1.79838e-07	FBgn0000047	Act88F	up_regulated
284.44	10.7023	2.04131	6.88553e-08	1.82001e-07	FBgn0034664	CG4377	up_regulated
22.8202	6.09265	1.36211	7.20088e-08	1.8997e-07	FBgn0262823	hemo	up_regulated
24.5122	4.4448	0.907627	7.45561e-08	1.96596e-07	FBgn0266435	CG45065	up_regulated
3087.39	9.36611	1.78926	7.46907e-08	1.96904e-07	FBgn0033047	CG7882	up_regulated
187.889	6.79063	1.34756	8.01076e-08	2.10981e-07	FBgn0040733	BomS6	up_regulated
355.836	7.4767	1.46174	8.42863e-08	2.21655e-07	FBgn0053301	CG33301	up_regulated
44.7403	3.31152	0.658771	8.50161e-08	2.2332e-07	FBgn0037635	CG9837	up_regulated
8.87137	6.57349	1.38767	8.58789e-08	2.25478e-07	FBgn0037996	CG4830	up_regulated
65.148	5.2151	1.0328	8.86525e-08	2.32705e-07	FBgn0039755	CG15531	up_regulated
104.19	2.71992	0.542327	9.27923e-08	2.43339e-07	FBgn0031623	Taf12L	up_regulated
133.089	2.11025	0.415908	1.14088e-07	2.97478e-07	FBgn0014903	CG14630	up_regulated
42.3004	5.61062	1.10189	1.14606e-07	2.98688e-07	FBgn0034642	CG15674	up_regulated
51.8175	2.43508	0.483654	1.14744e-07	2.98978e-07	FBgn0030029	CG15343	up_regulated
11.4089	9.93873	3.14925	1.21854e-07	3.16751e-07	FBgn0032048	Dh31	up_regulated
40.965	7.38182	2.51078	1.22525e-07	3.18376e-07	FBgn0052598	betaNACtes6	up_regulated
16.3989	5.70023	1.18164	1.22537e-07	3.18376e-07	FBgn0035734	CG14823	up_regulated
21.0359	5.76956	1.20728	1.2638e-07	3.27741e-07	FBgn0263030	CG43325	up_regulated
12.3848	4.85881	1.0148	1.27869e-07	3.31368e-07	FBgn0037727	Nepl12	up_regulated
5303.7	5.404	1.07904	1.36542e-07	3.53093e-07	FBgn0010019	Cyp4g1	up_regulated
4112.6	10.6108	2.07093	1.41674e-07	3.65933e-07	FBgn0032913	CG9259	up_regulated
353.234	7.10003	1.41495	1.42464e-07	3.67886e-07	FBgn0262484	CG43074	up_regulated
31.1272	3.53642	0.720274	1.4655e-07	3.78082e-07	FBgn0032225	CG5022	up_regulated
17.0664	3.67175	0.768896	1.46813e-07	3.78672e-07	FBgn0036179	CG7368	up_regulated
356.078	2.1694	0.434027	1.47774e-07	3.81061e-07	FBgn0033153	Gadd45	up_regulated
1938.85	3.61438	0.729639	1.51039e-07	3.89298e-07	FBgn0033188	Drat	up_regulated
4551.25	9.36746	1.83107	1.54525e-07	3.97908e-07	FBgn0039872	salt	up_regulated
17.987	5.57698	1.22591	1.58396e-07	4.07589e-07	FBgn0004777	Ccp84Ag	up_regulated
17.9947	5.22205	1.05753	1.58551e-07	4.07798e-07	FBgn0038693	unc79	up_regulated
17.1509	2.98389	0.611086	1.5934e-07	4.09731e-07	FBgn0010041	GstD5	up_regulated
598.892	2.16345	0.433997	1.66304e-07	4.27439e-07	FBgn0032264	Lip4	up_regulated
10.7456	4.67261	0.957264	1.72389e-07	4.42974e-07	FBgn0034286	dpr13	up_regulated
616.352	10.669	2.21463	1.82228e-07	4.67383e-07	FBgn0031522	CG3285	up_regulated
19.9613	3.72543	0.780193	1.87423e-07	4.80593e-07	FBgn0267978	ap	up_regulated
18.2085	3.99379	0.834926	1.87631e-07	4.81014e-07	FBgn0260446	GABA-B-R1	up_regulated
9.60548	6.70621	1.45225	1.88168e-07	4.82278e-07	FBgn0085391	trv	up_regulated
345.151	6.30268	1.28118	1.89909e-07	4.86174e-07	FBgn0038652	CG7720	up_regulated
16.463	4.2274	0.881608	1.94721e-07	4.98029e-07	FBgn0031728	Hsp60C	up_regulated
10.2479	5.46037	1.19663	1.98224e-07	5.06634e-07	FBgn0050090	CG30090	up_regulated
71.2933	2.29529	0.466879	2.00973e-07	5.13302e-07	FBgn0029728	CG2861	up_regulated
14.1884	5.46446	1.18234	2.01712e-07	5.1507e-07	FBgn0031701	TotM	up_regulated
1507.77	9.21103	1.82553	2.05288e-07	5.23956e-07	FBgn0039519	Cyp6a18	up_regulated
1280.71	7.93264	1.58435	2.07343e-07	5.28833e-07	FBgn0053258	CG33258	up_regulated
15.9489	4.73818	0.986876	2.08644e-07	5.31904e-07	FBgn0034484	CG11044	up_regulated
278.002	6.59972	1.32909	2.10796e-07	5.37213e-07	FBgn0024289	Sodh-1	up_regulated
10.8763	9.39104	2.93519	2.11711e-07	5.39346e-07	FBgn0029814	CG15765	up_regulated
14.9393	4.86691	0.995913	2.17649e-07	5.53833e-07	FBgn0053147	Hs3st-A	up_regulated
20.6764	5.1147	1.07911	2.26055e-07	5.74209e-07	FBgn0034957	Rsph4a	up_regulated
13.4063	6.80395	1.47942	2.26075e-07	5.74209e-07	FBgn0037697	GstZ2	up_regulated
80.6582	5.56779	1.13388	2.31735e-07	5.88311e-07	FBgn0037935	CG6834	up_regulated
2175.6	9.88015	1.97587	2.34365e-07	5.94715e-07	FBgn0051106	CG31106	up_regulated
1932.74	10.1385	2.02765	2.35174e-07	5.96629e-07	FBgn0040350	CG3690	up_regulated
25.3168	3.55082	0.740446	2.38288e-07	6.0397e-07	FBgn0028704	Nckx30C	up_regulated
20.5341	4.25074	0.896192	2.58011e-07	6.53357e-07	FBgn0025878	wrapper	up_regulated
63.8248	7.54165	2.52966	2.65226e-07	6.71473e-07	FBgn0034822	RpL37b	up_regulated
253.421	6.83267	1.38379	2.67635e-07	6.77416e-07	FBgn0037387	CG1213	up_regulated
17.8341	4.18261	0.903525	2.75835e-07	6.97528e-07	FBgn0031850	Tsp	up_regulated
18.4097	5.8411	1.21431	2.86132e-07	7.22901e-07	FBgn0032824	CG13962	up_regulated
32.4846	2.89181	0.609533	2.97709e-07	7.51113e-07	FBgn0002931	net	up_regulated
38.5328	2.56365	0.532455	2.9903e-07	7.53926e-07	FBgn0032813	PCNA2	up_regulated
580.71	2.37889	0.492571	3.22979e-07	8.12443e-07	FBgn0032422	atilla	up_regulated
10.3684	6.42188	1.56219	3.23953e-07	8.14705e-07	FBgn0039770	CG15537	up_regulated
22.7362	3.24888	0.678644	3.2403e-07	8.14713e-07	FBgn0038934	Gld2	up_regulated
30.8572	4.60476	0.978826	3.38897e-07	8.51313e-07	FBgn0032797	Hasp	up_regulated
28.2332	7.00714	1.46601	3.49008e-07	8.76512e-07	FBgn0035154	hiro	up_regulated
26.1728	3.14015	0.673704	3.50964e-07	8.8102e-07	FBgn0044028	Notum	up_regulated
216.883	2.16073	0.445069	3.51792e-07	8.82898e-07	FBgn0265669	CG44476	up_regulated
553.732	9.97129	2.08597	3.66568e-07	9.18093e-07	FBgn0085313	CG34284	up_regulated
16.7564	3.61548	0.781486	3.69206e-07	9.24489e-07	FBgn0039479	CG14257	up_regulated
73.5743	2.00255	0.414443	3.72749e-07	9.32934e-07	FBgn0052698	CARPB	up_regulated
13.2806	7.25681	1.80828	3.74447e-07	9.3697e-07	FBgn0032896	CG14400	up_regulated
17.3745	4.2866	0.900079	3.764e-07	9.41644e-07	FBgn0032004	CG8292	up_regulated
33.4113	4.03439	0.860149	3.77353e-07	9.43812e-07	FBgn0032472	CG9928	up_regulated
93.4157	7.36094	1.50124	3.99153e-07	9.98109e-07	FBgn0051087	CG31087	up_regulated
15.1679	8.78802	2.83227	4.04142e-07	1.01013e-06	FBgn0030983	CG15882	up_regulated
72.8457	2.01192	0.420897	4.08544e-07	1.02089e-06	FBgn0039807	CG15546	up_regulated
30.7127	3.24974	0.688265	4.13164e-07	1.03221e-06	FBgn0002633	E(spl)m7-HLH	up_regulated
15.231	4.80411	1.06302	4.2504e-07	1.06163e-06	FBgn0034364	CG5493	up_regulated
2749.61	8.02417	1.65398	4.43399e-07	1.10623e-06	FBgn0039311	CG10513	up_regulated
26.3951	2.68259	0.567182	4.55107e-07	1.13441e-06	FBgn0027793	CG14787	up_regulated
11.9314	5.68241	1.2448	4.68626e-07	1.16678e-06	FBgn0028532	CG7968	up_regulated
14.7708	5.22124	1.12822	4.80306e-07	1.19505e-06	FBgn0032639	CG18563	up_regulated
19.5595	7.27682	1.62137	4.91172e-07	1.22126e-06	FBgn0031558	CG16704	up_regulated
21.4387	4.69861	1.06584	4.95609e-07	1.23201e-06	FBgn0040784	karr	up_regulated
256.908	3.46845	0.752225	4.96116e-07	1.23299e-06	FBgn0250904	CG34434	up_regulated
34.3179	6.5008	1.4815	5.02026e-07	1.24711e-06	FBgn0038449	CG17562	up_regulated
19.7814	6.49499	1.59529	5.09422e-07	1.26406e-06	FBgn0031620	CG11929	up_regulated
26.3974	5.09958	1.131	5.25644e-07	1.30372e-06	FBgn0067905	IM14	up_regulated
11.8821	7.66207	1.8227	5.34657e-07	1.32548e-06	FBgn0270928	VAChT	up_regulated
13.412	4.81814	1.06118	5.59449e-07	1.38475e-06	FBgn0051706	CG31706	up_regulated
32.1854	2.99166	0.646169	5.59775e-07	1.38524e-06	FBgn0032377	CG14937	up_regulated
225.073	8.45096	1.82702	5.74707e-07	1.42123e-06	FBgn0020912	Ptx1	up_regulated
85.0275	2.49177	0.531418	5.7568e-07	1.42332e-06	FBgn0085352	CG34323	up_regulated
17.3084	6.07285	1.35378	5.84194e-07	1.44307e-06	FBgn0050154	CG30154	up_regulated
162.353	6.13491	1.3133	5.90175e-07	1.45686e-06	FBgn0033728	Cpr49Ae	up_regulated
332.799	2.31753	0.491003	6.12444e-07	1.51014e-06	FBgn0001228	CG4456	up_regulated
27.793	3.15796	0.687704	6.16871e-07	1.52071e-06	FBgn0029791	AdamTS-B	up_regulated
12.455	9.45794	2.99852	6.27917e-07	1.54759e-06	FBgn0037126	CG14567	up_regulated
38.4752	4.50283	1.00823	6.33796e-07	1.56138e-06	FBgn0031613	HP6	up_regulated
7.64484	5.95938	1.37972	6.57929e-07	1.61974e-06	FBgn0038716	CG7342	up_regulated
18.9258	6.00053	1.50405	6.75713e-07	1.66241e-06	FBgn0262881	CG43236	up_regulated
7.35796	6.78095	1.67794	6.79108e-07	1.66889e-06	FBgn0011701	repo	up_regulated
16.8017	3.44809	0.775151	7.23263e-07	1.77581e-06	FBgn0053481	dpr7	up_regulated
8.36034	8.28648	2.76165	7.55292e-07	1.85238e-06	FBgn0035799	CG14838	up_regulated
23.8738	6.36976	1.42289	7.76272e-07	1.90171e-06	FBgn0040250	Ugt304A1	up_regulated
34.9566	5.26994	1.19159	8.26273e-07	2.0215e-06	FBgn0015010	Ag5r	up_regulated
11.7377	7.92279	2.68085	8.83907e-07	2.15817e-06	FBgn0263084	HP1Lcsd	up_regulated
15.7129	5.51493	1.21164	9.16362e-07	2.23592e-06	FBgn0052237	CG32237	up_regulated
8.69074	5.63668	1.3249	9.24536e-07	2.25537e-06	FBgn0054031	CG34031	up_regulated
51.6378	4.85602	1.08252	9.52657e-07	2.32087e-06	FBgn0033027	TpnC4	up_regulated
[truncated: 9,749 more rows]

## Sheet: Raptor_vs_WT_all_genes
baseMean	log2FoldChange	lfcSE	pvalue	padj	gene_id	gene_name	status
3205.76	4.46948	0.119033	0	0	FBgn0014863	Mlp84B	up_regulated
7420.17	4.80877	0.092392	0	0	FBgn0035917	Zasp66	up_regulated
20053.4	6.77942	0.170064	0	0	FBgn0011828	Pxn	up_regulated
15208.6	5.17547	0.138338	1.61319e-306	3.01344e-303	FBgn0004117	Tm2	up_regulated
3323.35	4.58859	0.122882	3.01264e-305	4.82366e-302	FBgn0034638	CG10433	up_regulated
15473.6	4.83225	0.131089	1.37967e-298	1.93292e-295	FBgn0283471	wupA	up_regulated
11504.1	4.38316	0.124739	2.24117e-271	2.791e-268	FBgn0003149	Prm	up_regulated
32519.3	5.24113	0.149334	3.01555e-270	3.37982e-267	FBgn0002773	Mlc2	up_regulated
11617.5	4.30503	0.128797	1.44096e-246	1.4682e-243	FBgn0038294	Mf	up_regulated
22057.6	4.9637	0.148078	2.01102e-246	1.8783e-243	FBgn0004169	up	up_regulated
1397.21	4.76898	0.142188	3.84952e-246	3.31888e-243	FBgn0034920	CG5597	up_regulated
5533.92	3.3106	0.0990475	1.08705e-245	8.70261e-243	FBgn0261565	Lmpt	up_regulated
11645.5	4.01146	0.125623	1.46479e-223	1.09449e-220	FBgn0002789	Mp20	up_regulated
10124.1	5.10801	0.16143	1.23024e-219	8.61782e-217	FBgn0010424	TpnC73F	up_regulated
776.352	5.86673	0.186366	2.90433e-219	1.91481e-216	FBgn0030304	Cyp4g15	up_regulated
5347.53	3.75448	0.12159	1.54108e-209	9.59578e-207	FBgn0026061	Mipp1	up_regulated
2150.57	5.69791	0.186817	1.87218e-206	1.10439e-203	FBgn0031313	CG5080	up_regulated
1340.15	5.65083	0.184944	1.71237e-205	9.5961e-203	FBgn0036742	CG7497	up_regulated
881.639	4.55833	0.154604	2.56548e-192	1.36923e-189	FBgn0050076	CG30076	up_regulated
11008.4	5.09519	0.17567	2.06451e-185	1.05177e-182	FBgn0002772	Mlc1	up_regulated
2485.95	6.34211	0.221294	1.30439e-182	6.35636e-180	FBgn0040732	CG16926	up_regulated
5699.1	4.69827	0.163366	6.00574e-182	2.80468e-179	FBgn0026562	SPARC	up_regulated
2588.57	4.99805	0.175843	1.63021e-178	7.30856e-176	FBgn0050026	CG30026	up_regulated
1255.57	4.84826	0.171217	3.96274e-177	1.70824e-174	FBgn0035427	ckd	up_regulated
3012.56	4.40223	0.15687	9.69526e-174	4.02461e-171	FBgn0033919	CG8547	up_regulated
2706.34	4.71966	0.167976	2.7902e-173	1.11688e-170	FBgn0037447	Neurochondrin	up_regulated
3720.23	4.95286	0.177914	2.19916e-171	8.49938e-169	FBgn0039897	CG1674	up_regulated
2196.21	6.717	0.242598	1.89341e-168	6.8456e-166	FBgn0027586	CG5867	up_regulated
4270.63	4.79206	0.173581	1.9603e-167	6.86593e-165	FBgn0266446	CG45076	up_regulated
91432.7	5.2746	0.191804	5.94403e-167	2.01881e-164	FBgn0000044	Act57B	up_regulated
983.841	4.71534	0.174495	7.04432e-162	2.32214e-159	FBgn0051374	sals	up_regulated
736.927	5.36362	0.199057	1.68836e-160	5.40663e-158	FBgn0031327	CG5397	up_regulated
2682.6	6.44516	0.242829	3.84809e-157	1.19804e-154	FBgn0260228	CG42502	up_regulated
1755.07	3.87892	0.146231	1.2805e-156	3.87886e-154	FBgn0037513	pyd3	up_regulated
1636.64	5.31383	0.201652	1.94533e-152	5.59059e-150	FBgn0035490	CG1136	up_regulated
43741.9	5.13194	0.195452	2.00558e-152	5.61963e-150	FBgn0264695	Mhc	up_regulated
2789.59	6.62525	0.252441	5.31557e-152	1.45309e-149	FBgn0036589	CG13067	up_regulated
1202.59	5.31246	0.204591	1.0632e-149	2.83721e-147	FBgn0039756	CG9743	up_regulated
1271.43	5.59743	0.215682	8.50473e-148	2.21677e-145	FBgn0040398	CG14629	up_regulated
621.567	4.93158	0.190932	6.20461e-147	1.58048e-144	FBgn0029771	CG12730	up_regulated
2745.58	4.70502	0.184235	6.07381e-145	1.51278e-142	FBgn0265413	CG44325	up_regulated
1388.1	4.28978	0.168728	1.66108e-142	3.96114e-140	FBgn0031489	CG17224	up_regulated
2843.51	4.31006	0.169966	5.99437e-142	1.39969e-139	FBgn0039529	CG5612	up_regulated
2178.77	4.23065	0.167419	6.14944e-141	1.40659e-138	FBgn0266758	Esyt2	up_regulated
1158.2	7.13924	0.282711	8.59392e-141	1.92641e-138	FBgn0029147	NtR	up_regulated
2237.74	4.34399	0.173405	1.71347e-139	3.7656e-137	FBgn0262509	nrm	up_regulated
2263.84	6.69376	0.267246	2.27616e-138	4.906e-136	FBgn0039486	CAH9	up_regulated
662.565	6.60839	0.264242	5.6369e-138	1.19205e-135	FBgn0038761	CG17190	up_regulated
6015.47	6.65891	0.271929	5.2215e-134	1.08375e-131	FBgn0029167	Hml	up_regulated
4451.51	4.21726	0.171469	5.6511e-134	1.15159e-131	FBgn0030309	CG1572	up_regulated
1128.37	6.20959	0.254293	1.85237e-132	3.70739e-130	FBgn0014033	Sr-CI	up_regulated
853.75	4.63033	0.190802	2.44619e-131	4.80998e-129	FBgn0266417	ringer	up_regulated
753.577	4.86096	0.201774	3.53778e-129	6.60856e-127	FBgn0050296	RIC-3	up_regulated
6317.74	2.29808	0.0963354	2.7663e-126	5.08273e-124	FBgn0041789	Pax	up_regulated
436.667	5.12403	0.216567	4.21838e-124	7.62574e-122	FBgn0051201	GluRIIE	up_regulated
965.72	6.10708	0.263503	8.40166e-121	1.4947e-118	FBgn0040832	CG8012	up_regulated
528.147	5.65745	0.244306	2.15024e-118	3.7656e-116	FBgn0031935	CG13793	up_regulated
829.912	5.56674	0.240988	7.07935e-118	1.2022e-115	FBgn0026077	Gasp	up_regulated
1267.53	5.79192	0.251926	1.01839e-117	1.7036e-115	FBgn0029930	CG12541	up_regulated
1098.75	5.20918	0.227412	2.91953e-116	4.81207e-114	FBgn0033387	CG8008	up_regulated
1095.17	5.1921	0.229443	5.27628e-115	8.32909e-113	FBgn0052354	CG32354	up_regulated
2484.85	4.95659	0.219544	1.97276e-114	3.07093e-112	FBgn0032899	CG9338	up_regulated
501.188	5.77728	0.256578	5.11351e-114	7.7449e-112	FBgn0029608	CG3091	up_regulated
522.511	6.08638	0.269522	9.15149e-114	1.3676e-111	FBgn0030369	Cyp318a1	up_regulated
578.145	4.49813	0.199131	2.22288e-113	3.23559e-111	FBgn0028422	GluRIID	up_regulated
735.551	5.11184	0.22742	7.22423e-113	1.02493e-110	FBgn0035090	CG2736	up_regulated
1315.86	5.25212	0.233153	7.52773e-112	1.05464e-109	FBgn0015380	drl	up_regulated
3195.91	3.14239	0.140635	1.72146e-111	2.38199e-109	FBgn0030955	CG6891	up_regulated
470.778	6.39825	0.287716	4.40532e-111	6.02132e-109	FBgn0263830	CG40486	up_regulated
776.055	4.06545	0.182326	5.01052e-111	6.76602e-109	FBgn0038088	CG10126	up_regulated
4162.27	4.46344	0.200062	6.24665e-111	8.33482e-109	FBgn0015872	Drip	up_regulated
387.988	4.83814	0.217981	1.40589e-110	1.8538e-108	FBgn0036101	NijA	up_regulated
638.958	4.05044	0.182417	2.31242e-110	3.01367e-108	FBgn0032612	CG13282	up_regulated
876.119	7.54522	0.337127	3.11689e-110	4.01542e-108	FBgn0037228	CG1092	up_regulated
936.903	6.29111	0.284231	4.37934e-110	5.57768e-108	FBgn0030102	SmydA-9	up_regulated
779.816	3.61929	0.162794	1.03835e-109	1.30762e-107	FBgn0034438	CG9416	up_regulated
453.054	6.52785	0.296056	6.10615e-109	7.6042e-107	FBgn0051676	CG31676	up_regulated
4501.76	4.41128	0.200919	1.67387e-107	2.06162e-105	FBgn0032156	CG13124	up_regulated
8297.04	3.83412	0.174779	3.51904e-107	4.28711e-105	FBgn0030362	regucalcin	up_regulated
377.246	4.27564	0.195513	7.08794e-107	8.54212e-105	FBgn0045761	CHKov1	up_regulated
1178.8	2.89583	0.132013	1.01657e-106	1.2121e-104	FBgn0024234	gbb	up_regulated
406.244	4.73298	0.21728	1.06729e-105	1.25917e-103	FBgn0033134	Tsp42El	up_regulated
562.359	4.46885	0.205505	2.39186e-104	2.7925e-102	FBgn0033304	Cyp6a13	up_regulated
1771.89	7.20912	0.334956	2.49548e-104	2.88344e-102	FBgn0036587	CG4950	up_regulated
4218.11	5.07145	0.234036	6.55824e-104	7.50048e-102	FBgn0038774	CG5023	up_regulated
632.137	5.363	0.251134	5.07299e-103	5.68581e-101	FBgn0039620	wat	up_regulated
848.66	6.30582	0.29169	6.58502e-103	7.30742e-101	FBgn0243514	eater	up_regulated
924.421	4.26952	0.198647	1.51776e-102	1.66775e-100	FBgn0025680	cry	up_regulated
476.343	4.36822	0.205047	2.56203e-102	2.73478e-100	FBgn0038076	Cyp313a4	up_regulated
4390.88	5.29046	0.24736	6.05665e-102	6.40405e-100	FBgn0259994	OtopLa	up_regulated
574.003	3.64171	0.170833	1.1554e-101	1.21025e-99	FBgn0031322	CG5001	up_regulated
464.579	6.4839	0.305152	7.2284e-101	7.50147e-99	FBgn0038832	CG15695	up_regulated
450.086	6.19412	0.290176	1.53834e-100	1.58181e-98	FBgn0039667	FipoQ	up_regulated
5280.53	4.02126	0.18953	1.66039e-100	1.69179e-98	FBgn0285963	CG46339	up_regulated
30356	5.28984	0.249153	1.76497e-100	1.78214e-98	FBgn0003137	Ppn	up_regulated
6346.27	2.13176	0.101422	1.37241e-98	1.37339e-96	FBgn0263776	CG43693	up_regulated
948.523	3.17518	0.151061	2.53523e-98	2.51459e-96	FBgn0085354	CG34325	up_regulated
3066.77	4.69664	0.223189	2.78713e-98	2.74019e-96	FBgn0031908	CG5177	up_regulated
7651.24	2.64772	0.126257	3.36911e-98	3.25526e-96	FBgn0000083	AnxB9	up_regulated
1887.18	4.50312	0.215315	6.4622e-98	6.13799e-96	FBgn0011274	Dif	up_regulated
2048.94	3.10789	0.148926	1.51421e-97	1.42616e-95	FBgn0000244	by	up_regulated
2646.96	4.83519	0.233439	1.08051e-95	1.00086e-93	FBgn0000014	abd-A	up_regulated
426.811	5.21641	0.252625	8.04886e-95	7.39439e-93	FBgn0262057	Spn77Ba	up_regulated
2241.77	5.15308	0.249559	1.67398e-94	1.52536e-92	FBgn0034761	CG4250	up_regulated
496.905	4.93261	0.240293	2.45132e-94	2.21568e-92	FBgn0085410	TrissinR	up_regulated
1922.44	3.01225	0.147129	4.72888e-94	4.2401e-92	FBgn0012037	Ance	up_regulated
479.288	6.01829	0.294609	4.86884e-94	4.33095e-92	FBgn0051826	CG31826	up_regulated
1439.15	4.15361	0.203895	9.78224e-94	8.63302e-92	FBgn0033128	Tsp42Eg	up_regulated
1495.22	4.35078	0.213319	4.30579e-93	3.77026e-91	FBgn0265356	tn	up_regulated
618.602	3.40998	0.168504	6.38626e-92	5.54862e-90	FBgn0039738	Mgat2	up_regulated
475.486	4.54564	0.225104	1.26479e-91	1.09045e-89	FBgn0029994	Ldsdh1	up_regulated
507.649	4.75182	0.2344	1.51396e-91	1.2953e-89	FBgn0038420	CG10311	up_regulated
572.464	3.5586	0.175901	1.80387e-91	1.53165e-89	FBgn0033654	Sobp	up_regulated
617.41	5.52325	0.273513	5.48358e-91	4.62105e-89	FBgn0033679	CG8888	up_regulated
697.596	4.235	0.211557	1.71821e-90	1.41601e-88	FBgn0051547	NKCC	up_regulated
998.415	5.27798	0.262997	2.03336e-89	1.6635e-87	FBgn0051997	CG31997	up_regulated
841.773	4.17618	0.209751	6.88548e-89	5.59221e-87	FBgn0026721	fat-spondin	up_regulated
438.84	4.90306	0.248576	6.40449e-88	5.16414e-86	FBgn0053494	CG33494	up_regulated
350.571	6.15071	0.310748	9.26444e-88	7.41684e-86	FBgn0030887	CG6867	up_regulated
1736.6	3.2809	0.166173	1.45156e-87	1.15384e-85	FBgn0027596	Kank	up_regulated
2395.94	4.03604	0.205391	2.25482e-86	1.76728e-84	FBgn0010482	l(2)01289	up_regulated
981.214	4.61498	0.234897	4.68496e-86	3.64646e-84	FBgn0031869	CG18304	up_regulated
7026.12	5.05168	0.258026	1.07673e-85	8.32276e-84	FBgn0000046	Act87E	up_regulated
1496.44	3.05589	0.156296	1.38736e-85	1.06288e-83	FBgn0036121	CG6310	up_regulated
465.038	5.72555	0.291148	1.39403e-85	1.06288e-83	FBgn0023525	CG3191	up_regulated
362.653	4.12591	0.211452	1.75397e-85	1.32828e-83	FBgn0035656	CG10479	up_regulated
8356.47	3.3269	0.171122	6.9271e-85	5.17593e-83	FBgn0033875	CG6357	up_regulated
2302.61	2.66537	0.1372	2.18251e-84	1.61997e-82	FBgn0010225	Gel	up_regulated
745.89	4.06464	0.209888	2.84751e-84	2.09966e-82	FBgn0030828	CG5162	up_regulated
626.237	3.61429	0.186938	6.30259e-84	4.61695e-82	FBgn0086450	su(r)	up_regulated
1354.98	4.50528	0.233276	8.48211e-84	6.17322e-82	FBgn0259736	CG42390	up_regulated
506.267	5.44231	0.282976	4.86411e-83	3.42874e-81	FBgn0032774	CG17549	up_regulated
2374.37	3.41665	0.177694	7.18842e-83	5.03549e-81	FBgn0052687	CG32687	up_regulated
420.091	6.15918	0.32105	5.86845e-82	4.08532e-80	FBgn0037433	CG17919	up_regulated
258.629	5.00185	0.262521	5.97856e-81	4.13628e-79	FBgn0036993	CG5910	up_regulated
548.818	7.01818	0.367662	1.22708e-80	8.3352e-79	FBgn0031261	nAChRbeta3	up_regulated
378.747	5.71073	0.302123	3.89943e-80	2.61705e-78	FBgn0037601	Cyp313b1	up_regulated
1625.45	4.2811	0.226413	3.96545e-80	2.64552e-78	FBgn0250819	CG33521	up_regulated
861.374	5.19213	0.276194	6.10731e-80	4.05034e-78	FBgn0027844	CAH1	up_regulated
333.981	6.48612	0.346884	5.55889e-79	3.62233e-77	FBgn0035623	mthl2	up_regulated
722.57	5.1442	0.275423	1.13617e-78	7.36082e-77	FBgn0051690	CG31690	up_regulated
2927.75	3.56493	0.190354	1.38963e-78	8.95112e-77	FBgn0043841	vir-1	up_regulated
1522.66	3.8682	0.208034	2.05833e-78	1.31827e-76	FBgn0030976	CG7378	up_regulated
2344.43	3.92934	0.210261	3.23989e-78	2.06322e-76	FBgn0263397	Ih	up_regulated
605.175	2.77778	0.149764	1.79607e-77	1.13092e-75	FBgn0030218	CG1628	up_regulated
490.936	6.9181	0.370491	5.43327e-77	3.38312e-75	FBgn0036547	CG17032	up_regulated
3914.01	4.22169	0.228471	6.61575e-77	4.09665e-75	FBgn0063649	CG6006	up_regulated
582.806	4.00765	0.218059	1.55462e-76	9.57376e-75	FBgn0265262	Vha68-1	up_regulated
2839.96	3.67375	0.200058	4.2824e-76	2.62279e-74	FBgn0039927	CG11155	up_regulated
3160.86	6.25117	0.34136	9.93045e-76	6.01624e-74	FBgn0001114	Glt	up_regulated
447.683	3.88516	0.212914	4.07109e-75	2.44004e-73	FBgn0033872	CG6329	up_regulated
3571.05	4.85698	0.267588	5.33744e-74	3.14853e-72	FBgn0259209	Mlp60A	up_regulated
3950.11	4.14559	0.22933	8.07442e-74	4.73812e-72	FBgn0264489	CG43897	up_regulated
307.51	5.1105	0.282366	1.41132e-73	8.23859e-72	FBgn0031888	Pvf2	up_regulated
599.482	4.88774	0.270958	4.43934e-73	2.56475e-71	FBgn0036891	CG9372	up_regulated
2082.93	3.41666	0.190465	1.00961e-72	5.80292e-71	FBgn0000320	eya	up_regulated
565.399	4.2137	0.235303	1.81971e-72	1.04058e-70	FBgn0046763	CG17278	up_regulated
1134.51	4.9672	0.276795	2.08723e-72	1.18749e-70	FBgn0029507	Tsp42Ed	up_regulated
570.11	5.50307	0.306452	2.5303e-72	1.4323e-70	FBgn0034497	Mpcp1	up_regulated
484.892	4.31286	0.241249	3.24794e-72	1.82014e-70	FBgn0003460	so	up_regulated
1365.75	3.59488	0.200736	3.53089e-72	1.96887e-70	FBgn0038638	CG7702	up_regulated
751.969	7.80633	0.436813	6.96912e-72	3.84778e-70	FBgn0040102	lectin-24Db	up_regulated
508.038	3.51915	0.198603	4.27808e-71	2.35043e-69	FBgn0039328	CHKov2	up_regulated
2254.85	3.62089	0.203957	6.24046e-71	3.41185e-69	FBgn0050104	NT5E-2	up_regulated
230.146	4.81287	0.273027	1.77357e-70	9.60301e-69	FBgn0051675	CG31675	up_regulated
3754.83	5.19997	0.294162	2.45867e-70	1.32484e-68	FBgn0053519	Unc-89	up_regulated
1912.14	4.73948	0.269724	5.28061e-70	2.81834e-68	FBgn0032629	beat-IIIc	up_regulated
3060.41	2.45568	0.139896	1.96275e-69	1.03767e-67	FBgn0015777	nrv2	up_regulated
330.102	5.30354	0.302532	2.45705e-69	1.29289e-67	FBgn0035192	galene	up_regulated
11792.7	4.57822	0.26157	3.17465e-69	1.66269e-67	FBgn0264894	CG44085	up_regulated
1831.1	4.15716	0.237832	3.28317e-69	1.71152e-67	FBgn0039155	Kal1	up_regulated
6215.16	3.207	0.18347	5.03728e-69	2.61379e-67	FBgn0036279	Ncc69	up_regulated
1030.52	5.57861	0.320141	7.43648e-69	3.84093e-67	FBgn0285879	disco-r	up_regulated
21827.2	4.96717	0.285004	1.12314e-68	5.74802e-67	FBgn0016123	Alp4	up_regulated
18518.5	4.49698	0.257981	1.43376e-68	7.30434e-67	FBgn0041180	Tep4	up_regulated
484.995	6.844	0.393772	2.5032e-68	1.26949e-66	FBgn0032495	CG16820	up_regulated
290.978	3.98771	0.22938	5.1139e-68	2.58183e-66	FBgn0025712	CG13920	up_regulated
7100.39	2.68343	0.154794	5.64429e-68	2.83683e-66	FBgn0265991	Zasp52	up_regulated
4920.56	2.98844	0.173011	9.06247e-68	4.53447e-66	FBgn0028984	Spn88Ea	up_regulated
294.804	4.11365	0.2368	1.07456e-67	5.35272e-66	FBgn0031630	CG15629	up_regulated
4294.26	4.29446	0.248387	2.54801e-67	1.26363e-65	FBgn0266451	fau	up_regulated
414.914	4.37629	0.255091	5.66932e-67	2.7992e-65	FBgn0036923	CG17732	up_regulated
2097.68	3.97937	0.231207	6.02743e-67	2.96296e-65	FBgn0010389	htl	up_regulated
458.023	3.88659	0.22612	1.36347e-66	6.64426e-65	FBgn0051323	CG31323	up_regulated
261.464	5.18581	0.302597	2.10024e-66	1.01902e-64	FBgn0032178	Spn31A	up_regulated
796.281	3.8157	0.222821	2.25908e-66	1.09137e-64	FBgn0052813	CG32813	up_regulated
4232.55	3.71812	0.217868	3.81273e-66	1.8262e-64	FBgn0034723	CG13506	up_regulated
244.262	6.09662	0.360867	1.68842e-65	8.01857e-64	FBgn0035331	MsR1	up_regulated
255.232	8.64196	0.50141	3.19704e-65	1.51192e-63	FBgn0038290	CG6912	up_regulated
1070.86	2.56921	0.1519	4.52656e-65	2.13167e-63	FBgn0030745	CG4239	up_regulated
18151.9	2.24048	0.132174	5.13813e-65	2.40955e-63	FBgn0033635	Prip	up_regulated
218.825	4.68111	0.277584	8.99613e-65	4.14932e-63	FBgn0032013	Scgalpha	up_regulated
1623.81	4.21615	0.2499	1.67811e-64	7.67684e-63	FBgn0263980	Stacl	up_regulated
209.093	5.58136	0.328772	3.11295e-64	1.41829e-62	FBgn0004959	phm	up_regulated
1006.63	4.68669	0.280735	3.43789e-64	1.55999e-62	FBgn0036857	Aldh7A1	up_regulated
19988.6	2.04753	0.121677	6.1012e-64	2.75735e-62	FBgn0029506	Tsp42Ee	up_regulated
424.686	4.78462	0.287246	6.15022e-64	2.76834e-62	FBgn0037853	CG14696	up_regulated
210.947	7.64048	0.449082	1.01627e-63	4.53799e-62	FBgn0035777	CG8563	up_regulated
172.985	5.02934	0.301738	3.32525e-63	1.4673e-61	FBgn0004514	Oct-TyrR	up_regulated
992.89	2.30209	0.138122	4.13188e-63	1.80899e-61	FBgn0034436	CG11961	up_regulated
875.481	3.76175	0.22618	5.08297e-63	2.20814e-61	FBgn0046258	CG12880	up_regulated
1107.62	5.29855	0.318205	7.17385e-63	3.10442e-61	FBgn0083228	Frq2	up_regulated
2016.11	3.07133	0.184571	1.22893e-62	5.29765e-61	FBgn0022160	Gpo1	up_regulated
384.181	4.93723	0.29741	1.47338e-62	6.32705e-61	FBgn0031251	CG4213	up_regulated
895.967	4.47657	0.269365	1.78651e-62	7.64246e-61	FBgn0261999	Ca-Ma2d	up_regulated
2010.85	4.1874	0.251925	1.95186e-62	8.31806e-61	FBgn0032666	CG5758	up_regulated
1798.26	2.97401	0.179971	4.57009e-62	1.93289e-60	FBgn0003091	Pkc53E	up_regulated
469.068	4.26432	0.25755	7.65309e-62	3.22465e-60	FBgn0035410	CG14964	up_regulated
581.6	5.17293	0.312474	1.91884e-61	7.99491e-60	FBgn0004878	cas	up_regulated
626.983	2.86738	0.175322	3.33866e-61	1.3808e-59	FBgn0004910	Eip63F-1	up_regulated
857.253	3.41603	0.208141	6.64112e-61	2.73653e-59	FBgn0011296	l(2)efl	up_regulated
830.938	4.41853	0.269532	6.7723e-61	2.78036e-59	FBgn0000504	dsx	up_regulated
1347.67	2.43609	0.148473	6.86251e-61	2.80712e-59	FBgn0001123	Galphas	up_regulated
204.623	4.16651	0.255018	1.40592e-60	5.66816e-59	FBgn0039008	CG6972	up_regulated
1536.79	7.3518	0.448006	2.64858e-60	1.05641e-58	FBgn0039297	CG11852	up_regulated
12630.6	3.43619	0.210924	3.25266e-60	1.28819e-58	FBgn0261258	rgn	up_regulated
310.333	4.47898	0.276866	4.83117e-60	1.90661e-58	FBgn0033132	Tsp42Ej	up_regulated
197.347	5.61222	0.34481	8.32891e-60	3.27545e-58	FBgn0050106	CCHa1-R	up_regulated
260.263	5.29132	0.328609	1.62198e-58	6.2956e-57	FBgn0034137	CG4945	up_regulated
581.612	5.16509	0.319235	1.62333e-58	6.2956e-57	FBgn0031918	CG6055	up_regulated
174.176	5.11388	0.319778	1.70547e-58	6.59135e-57	FBgn0037817	Cyp12e1	up_regulated
538.156	2.06364	0.12853	1.74556e-58	6.72311e-57	FBgn0036838	CG3808	up_regulated
2011.56	4.21478	0.262764	2.66506e-58	1.02294e-56	FBgn0020521	pio	up_regulated
1266.97	5.05431	0.315619	4.82301e-58	1.83865e-56	FBgn0035612	frm	up_regulated
984.793	5.22424	0.325194	7.70851e-58	2.92871e-56	FBgn0034512	CG18067	up_regulated
583.88	2.88628	0.180856	9.36802e-58	3.54719e-56	FBgn0052280	CG32280	up_regulated
2992.85	2.73996	0.172141	1.2207e-57	4.60659e-56	FBgn0261560	Thor	up_regulated
5515.88	3.13805	0.19751	1.84283e-57	6.93103e-56	FBgn0035710	SP1173	up_regulated
279.587	5.52823	0.348947	2.80539e-57	1.0516e-55	FBgn0039595	AstA-R2	up_regulated
531.148	5.86436	0.368492	5.23169e-57	1.95456e-55	FBgn0260004	Snmp1	up_regulated
338.114	4.00231	0.254178	5.79585e-57	2.15814e-55	FBgn0034605	Ugt49C1	up_regulated
2234.03	2.32667	0.146883	6.50468e-57	2.41406e-55	FBgn0025879	Timp	up_regulated
739.81	5.08389	0.321989	9.49289e-57	3.49988e-55	FBgn0031002	CG14196	up_regulated
576.983	3.55473	0.226213	1.40814e-56	5.14086e-55	FBgn0015033	Cyp4d8	up_regulated
155.699	5.76069	0.364257	1.58156e-56	5.75522e-55	FBgn0036364	CG14109	up_regulated
289.543	4.58327	0.291387	2.1588e-56	7.83035e-55	FBgn0043806	CG32032	up_regulated
547.304	5.16336	0.332597	2.60343e-56	9.41265e-55	FBgn0035625	Blimp-1	up_regulated
547.266	3.01885	0.193114	5.84967e-56	2.09467e-54	FBgn0030796	CG4829	up_regulated
876.9	4.63391	0.296689	7.98872e-56	2.84246e-54	FBgn0035695	CG10226	up_regulated
409.3	4.63558	0.296822	8.85611e-56	3.13121e-54	FBgn0051445	CG31445	up_regulated
10730.1	2.21496	0.142132	2.553e-55	8.91402e-54	FBgn0002868	MtnA	up_regulated
783.221	4.65841	0.300423	3.93543e-55	1.36558e-53	FBgn0045852	ham	up_regulated
287.333	5.12303	0.328404	6.67926e-55	2.30342e-53	FBgn0032798	CG10132	up_regulated
4326.86	2.68531	0.173532	1.54025e-54	5.29544e-53	FBgn0027590	GstE12	up_regulated
438.183	3.6417	0.234658	1.57357e-54	5.39343e-53	FBgn0037930	CG14715	up_regulated
161.284	5.7548	0.372273	2.2217e-54	7.56864e-53	FBgn0038977	CG5376	up_regulated
396.468	5.89882	0.381519	2.33673e-54	7.93637e-53	FBgn0263219	Dscam4	up_regulated
360.718	3.2627	0.211494	3.50437e-54	1.18304e-52	FBgn0037796	CG12814	up_regulated
76.2099	5.26455	0.341538	5.02555e-54	1.68642e-52	FBgn0033817	GstE14	up_regulated
941.02	3.73728	0.242857	8.54484e-54	2.85882e-52	FBgn0020299	stumps	up_regulated
820.757	5.55348	0.35929	9.99579e-54	3.33431e-52	FBgn0039048	CG17111	up_regulated
502.833	4.29325	0.27909	1.24371e-53	4.13636e-52	FBgn0010423	TpnC47D	up_regulated
299.406	6.03664	0.390561	1.37741e-53	4.56745e-52	FBgn0039747	AdoR	up_regulated
4252.59	4.59594	0.299481	1.41566e-53	4.68046e-52	FBgn0265180	CG44245	up_regulated
323.212	5.05402	0.333316	1.54e-53	5.07657e-52	FBgn0003129	Poxm	up_regulated
244.256	4.18926	0.273156	1.6521e-53	5.43012e-52	FBgn0003390	shf	up_regulated
193.172	3.54635	0.231056	2.31904e-53	7.59993e-52	FBgn0039774	CDase	up_regulated
576.053	2.07811	0.136642	7.59939e-53	2.46168e-51	FBgn0035085	CG3770	up_regulated
5757.72	2.08723	0.137349	1.0056e-52	3.23874e-51	FBgn0024315	Picot	up_regulated
233.766	4.8242	0.320284	1.2843e-52	4.12448e-51	FBgn0285896	btl	up_regulated
250.344	4.989	0.328262	1.31427e-52	4.20867e-51	FBgn0000451	ect	up_regulated
514.591	2.99046	0.196675	2.11957e-52	6.76812e-51	FBgn0015040	Cyp9c1	up_regulated
2489.03	3.83272	0.254097	3.61894e-52	1.1523e-50	FBgn0032129	jp	up_regulated
388.718	3.42798	0.226922	3.91061e-52	1.24165e-50	FBgn0040383	CG5254	up_regulated
2437.93	3.14926	0.208338	4.12531e-52	1.30612e-50	FBgn0033504	CAP	up_regulated
495.602	3.67047	0.245475	4.24616e-52	1.34059e-50	FBgn0266579	tau	up_regulated
919.23	5.62452	0.380705	4.81231e-52	1.51507e-50	FBgn0030334	Karl	up_regulated
718.237	2.34814	0.15553	6.62609e-52	2.08026e-50	FBgn0035868	CG7194	up_regulated
2216.74	4.21398	0.281899	1.60926e-51	5.03814e-50	FBgn0033446	CG1648	up_regulated
250.606	3.80831	0.254501	4.85165e-51	1.50213e-49	FBgn0034985	CG3328	up_regulated
370.414	4.06609	0.273046	5.70448e-51	1.76132e-49	FBgn0020269	mspo	up_regulated
1037.71	2.11923	0.141904	7.13464e-51	2.19684e-49	FBgn0032775	CG17544	up_regulated
1578.59	3.59136	0.240596	7.54245e-51	2.30972e-49	FBgn0022774	Oat	up_regulated
302.185	6.51285	0.434589	8.74177e-51	2.66969e-49	FBgn0028936	NimB5	up_regulated
894.993	3.27314	0.220186	1.18197e-50	3.59986e-49	FBgn0035049	Mmp1	up_regulated
282.951	3.35266	0.225711	2.17824e-50	6.59831e-49	FBgn0030077	CG15365	up_regulated
431.931	4.50037	0.30237	2.20153e-50	6.65087e-49	FBgn0003429	slo	up_regulated
632.383	4.20822	0.286755	2.55377e-50	7.67364e-49	FBgn0030234	CG15211	up_regulated
1049.83	4.96472	0.333598	2.66214e-50	7.97788e-49	FBgn0002930	nec	up_regulated
1075.41	4.07173	0.27376	3.03026e-50	9.03276e-49	FBgn0040091	Ugt317A1	up_regulated
2970.92	5.22543	0.35133	3.15961e-50	9.39335e-49	FBgn0011746	ana	up_regulated
172.537	7.07075	0.472385	4.28196e-50	1.26295e-48	FBgn0030257	SmydA-4	up_regulated
410.594	4.01257	0.270831	5.69579e-50	1.67555e-48	FBgn0052082	IRSp53	up_regulated
175.902	5.98623	0.404818	5.9503e-50	1.74584e-48	FBgn0038173	Adgf-C	up_regulated
773.54	4.39054	0.296872	6.58938e-50	1.92327e-48	FBgn0264815	Pde1c	up_regulated
150.911	5.30068	0.358228	9.36893e-50	2.71336e-48	FBgn0036377	CG10710	up_regulated
255.467	4.0126	0.272131	1.13517e-49	3.27069e-48	FBgn0035431	CG14968	up_regulated
822.337	7.03463	0.486508	1.26491e-49	3.63515e-48	FBgn0033367	PPO2	up_regulated
589.841	5.10507	0.345005	1.63946e-49	4.6995e-48	FBgn0001089	Gal	up_regulated
975.492	4.28167	0.293331	2.50128e-49	7.13341e-48	FBgn0265726	Nna1	up_regulated
222.473	4.7999	0.328485	2.7529e-49	7.83109e-48	FBgn0026255	clumsy	up_regulated
181.408	5.16835	0.353618	3.30466e-49	9.35319e-48	FBgn0046113	GluRIIC	up_regulated
21256.8	2.00962	0.13715	3.59545e-49	1.01506e-47	FBgn0000043	Act42A	up_regulated
1825.19	2.60055	0.177909	3.68873e-49	1.03878e-47	FBgn0050021	metro	up_regulated
247.487	4.64604	0.316804	3.93787e-49	1.10616e-47	FBgn0038072	CG6225	up_regulated
126.367	5.48895	0.376156	7.14051e-49	2.00077e-47	FBgn0035791	CG8539	up_regulated
1456.32	2.61813	0.179536	9.19889e-49	2.5711e-47	FBgn0051352	Unc-115a	up_regulated
1080.07	4.6891	0.320403	9.57302e-49	2.66902e-47	FBgn0029932	CG4607	up_regulated
147.982	4.55645	0.313102	1.92678e-48	5.35865e-47	FBgn0262139	trh	up_regulated
658.307	4.22176	0.292366	2.55843e-48	7.06278e-47	FBgn0259680	Pkcdelta	up_regulated
333.592	4.56632	0.314709	2.59289e-48	7.14031e-47	FBgn0010453	Wnt4	up_regulated
639.13	3.17495	0.218717	4.85383e-48	1.33012e-46	FBgn0031745	rau	up_regulated
197.791	5.50713	0.37843	5.60066e-48	1.53103e-46	FBgn0032670	CG5783	up_regulated
516.356	4.19741	0.292204	6.10264e-48	1.6642e-46	FBgn0041605	cpx	up_regulated
910.435	3.92651	0.272179	1.54026e-47	4.16985e-46	FBgn0038181	CG9297	up_regulated
803.662	6.17303	0.437159	1.91212e-47	5.13935e-46	FBgn0283437	PPO1	up_regulated
1103.3	4.90475	0.340326	3.30156e-47	8.83148e-46	FBgn0085387	shakB	up_regulated
718.513	2.52607	0.176247	4.34741e-47	1.15738e-45	FBgn0038981	CG5346	up_regulated
233.101	3.94195	0.274661	6.50701e-47	1.72413e-45	FBgn0004360	Wnt2	up_regulated
323.909	3.06511	0.214276	6.99222e-47	1.84832e-45	FBgn0034756	Cyp6d2	up_regulated
490.012	6.79537	0.487598	9.26744e-47	2.43254e-45	FBgn0028543	NimB2	up_regulated
391.519	5.31481	0.36985	1.28981e-46	3.37761e-45	FBgn0011695	EbpIII	up_regulated
225.572	4.72609	0.330063	1.40277e-46	3.66486e-45	FBgn0039129	RpS19b	up_regulated
229.369	3.80721	0.26796	1.52087e-46	3.96418e-45	FBgn0032252	loh	up_regulated
7353.98	4.13172	0.290398	1.69634e-46	4.41127e-45	FBgn0052311	zormin	up_regulated
197.598	3.58231	0.251771	1.74543e-46	4.52843e-45	FBgn0040507	ACXD	up_regulated
310.289	4.44771	0.314895	1.85626e-46	4.80483e-45	FBgn0037448	CG15186	up_regulated
9132.34	2.49348	0.175432	1.91747e-46	4.95184e-45	FBgn0025885	Inos	up_regulated
412.967	3.6817	0.257861	2.09465e-46	5.39698e-45	FBgn0000928	fs(1)Yb	up_regulated
1747.14	2.13458	0.15054	3.19527e-46	8.2139e-45	FBgn0032218	CG5381	up_regulated
2096.56	3.67618	0.260061	3.35649e-46	8.60858e-45	FBgn0266448	CG45078	up_regulated
1415.39	3.22643	0.227286	3.65246e-46	9.34629e-45	FBgn0260768	CG42566	up_regulated
1547.85	4.88662	0.343771	3.95869e-46	1.01068e-44	FBgn0050418	nord	up_regulated
526.656	4.58587	0.32498	4.04101e-46	1.02936e-44	FBgn0085426	Rgk3	up_regulated
1414.4	4.91803	0.347086	4.91986e-46	1.25038e-44	FBgn0011286	RyR	up_regulated
213.427	5.82478	0.411762	6.9097e-46	1.74817e-44	FBgn0039161	CG13606	up_regulated
692.854	2.10525	0.148994	1.05396e-45	2.66053e-44	FBgn0022709	Adk1	up_regulated
373.207	5.57285	0.392776	1.14385e-45	2.88097e-44	FBgn0038198	Npc2b	up_regulated
743.145	3.53873	0.251674	1.33163e-45	3.34639e-44	FBgn0031245	CG3625	up_regulated
229.427	5.42256	0.391258	7.51887e-45	1.86441e-43	FBgn0050195	CG30195	up_regulated
265.66	2.6178	0.188595	8.39843e-45	2.07792e-43	FBgn0024980	Syx4	up_regulated
338.458	3.91498	0.283466	1.65379e-44	4.07801e-43	FBgn0035708	axed	up_regulated
371.44	3.77317	0.272758	1.65551e-44	4.07801e-43	FBgn0031530	Pgant2	up_regulated
283.511	3.11487	0.224169	1.68821e-44	4.14945e-43	FBgn0031857	LUBEL	up_regulated
3168.3	3.31069	0.238606	1.86414e-44	4.57184e-43	FBgn0016797	fz2	up_regulated
749.4	4.47653	0.324072	2.60285e-44	6.34191e-43	FBgn0032683	kon	up_regulated
735.764	2.22758	0.160592	2.73581e-44	6.637e-43	FBgn0027364	Six4	up_regulated
509.541	2.22384	0.16065	2.81451e-44	6.81318e-43	FBgn0250871	pot	up_regulated
484.858	4.17624	0.303178	3.37776e-44	8.15903e-43	FBgn0260499	qvr	up_regulated
396.693	2.77156	0.199919	3.49464e-44	8.4232e-43	FBgn0038912	CG6656	up_regulated
150.441	5.70397	0.413603	5.70634e-44	1.36659e-42	FBgn0261612	CngA	up_regulated
370.477	3.30706	0.239538	6.96804e-44	1.6652e-42	FBgn0259678	sqa	up_regulated
644.021	5.84508	0.418509	7.63076e-44	1.81969e-42	FBgn0030251	CG2145	up_regulated
723.034	2.51142	0.181942	8.95662e-44	2.12682e-42	FBgn0028572	qtc	up_regulated
739.402	4.66393	0.339945	9.02132e-44	2.13765e-42	FBgn0025525	bab2	up_regulated
337.437	3.34068	0.243853	1.14462e-43	2.70653e-42	FBgn0030653	CG7860	up_regulated
3055.11	4.76751	0.346298	1.37523e-43	3.23814e-42	FBgn0260964	Vmat	up_regulated
616.473	4.55722	0.330203	1.42568e-43	3.34991e-42	FBgn0001991	Ca-alpha1D	up_regulated
264.292	3.5885	0.263352	2.73353e-43	6.36953e-42	FBgn0040491	Buffy	up_regulated
542.629	2.14938	0.156795	3.12523e-43	7.26712e-42	FBgn0025632	CG4313	up_regulated
636.269	4.68378	0.343218	5.29462e-43	1.22355e-41	FBgn0259977	Tdc1	up_regulated
414.739	3.54562	0.26013	5.4319e-43	1.25269e-41	FBgn0004852	Ac76E	up_regulated
251.675	3.50641	0.25646	5.59089e-43	1.28671e-41	FBgn0025391	Scgdelta	up_regulated
3626.31	3.79566	0.278401	5.62168e-43	1.29114e-41	FBgn0032897	CG9336	up_regulated
131.583	5.54553	0.40587	6.74837e-43	1.54044e-41	FBgn0031055	et	up_regulated
273.613	4.3176	0.314812	8.47757e-43	1.92731e-41	FBgn0051313	CG31313	up_regulated
173.193	6.62011	0.481296	8.58854e-43	1.94859e-41	FBgn0038017	CG4115	up_regulated
161.753	3.50841	0.25904	1.15849e-42	2.61254e-41	FBgn0260386	mtg	up_regulated
394.4	9.54152	0.723685	1.95875e-42	4.39073e-41	FBgn0259896	NimC1	up_regulated
416.744	3.14018	0.231993	2.84615e-42	6.3672e-41	FBgn0039277	Nepl16	up_regulated
197.694	3.57857	0.264769	2.85358e-42	6.3711e-41	FBgn0031973	Spn28Dc	up_regulated
191.615	4.81894	0.35666	3.10891e-42	6.92737e-41	FBgn0038612	cona	up_regulated
479.806	6.63834	0.498471	4.04518e-42	8.96016e-41	FBgn0259715	CG42369	up_regulated
146.697	4.81836	0.360293	1.18282e-41	2.59942e-40	FBgn0034755	CG3746	up_regulated
1106.59	4.07066	0.305189	1.77216e-41	3.88697e-40	FBgn0085400	side-V	up_regulated
386.18	4.84605	0.364356	2.4808e-41	5.42005e-40	FBgn0005775	Con	up_regulated
465.817	3.9893	0.297041	2.76252e-41	6.0238e-40	FBgn0259244	CG42342	up_regulated
640.467	4.72889	0.35358	2.82386e-41	6.1456e-40	FBgn0011722	Tig	up_regulated
348.51	5.19135	0.387585	4.22272e-41	9.15439e-40	FBgn0038143	CG9813	up_regulated
2847.03	3.77227	0.28304	5.87333e-41	1.26837e-39	FBgn0001145	Gs2	up_regulated
101.412	6.30761	0.471641	6.50876e-41	1.4002e-39	FBgn0031264	CG11835	up_regulated
2178.57	2.14137	0.160978	6.95487e-41	1.4933e-39	FBgn0034709	Swim	up_regulated
180.496	5.01281	0.378615	7.51073e-41	1.60956e-39	FBgn0264753	Rgk1	up_regulated
1084.76	3.70023	0.279565	1.00638e-40	2.1444e-39	FBgn0020414	Idgf3	up_regulated
731.689	5.28553	0.396921	1.30802e-40	2.77657e-39	FBgn0001227	Hsp67Ba	up_regulated
466.64	5.1674	0.388037	1.31446e-40	2.78496e-39	FBgn0028496	CG30116	up_regulated
278.97	6.27722	0.477897	2.07958e-40	4.3812e-39	FBgn0085360	CG34331	up_regulated
33804.7	3.45884	0.262085	2.21291e-40	4.65333e-39	FBgn0000299	Col4a1	up_regulated
504.423	4.7494	0.359128	2.61594e-40	5.49054e-39	FBgn0266346	CngB	up_regulated
629.055	3.7359	0.28512	4.02126e-40	8.42435e-39	FBgn0030884	CG6847	up_regulated
218.774	5.01022	0.378328	4.32463e-40	9.043e-39	FBgn0004620	GluRIIA	up_regulated
216.515	4.11821	0.311742	4.87023e-40	1.01649e-38	FBgn0025111	Ant2	up_regulated
566.775	4.97859	0.376902	5.78889e-40	1.20598e-38	FBgn0031296	CG4415	up_regulated
7367.79	2.94233	0.224693	8.32674e-40	1.72826e-38	FBgn0000636	Fas3	up_regulated
204.611	3.68438	0.281759	1.0198e-39	2.10959e-38	FBgn0020372	TM4SF	up_regulated
284.118	8.70901	0.671382	1.25411e-39	2.58384e-38	FBgn0030562	CG9400	up_regulated
168.832	5.2471	0.400617	3.13963e-39	6.42134e-38	FBgn0261341	verm	up_regulated
18598.9	5.23516	0.402522	3.49133e-39	7.12733e-38	FBgn0037577	CG7443	up_regulated
378.997	4.73583	0.369965	3.49753e-39	7.12733e-38	FBgn0260642	Antp	up_regulated
134.137	5.93416	0.453982	3.96284e-39	8.04629e-38	FBgn0036282	Smyd4-2	up_regulated
463.218	4.47477	0.344623	4.29012e-39	8.69506e-38	FBgn0033159	Dscam1	up_regulated
358.305	3.97774	0.306231	4.44485e-39	8.99241e-38	FBgn0024293	Spn43Ab	up_regulated
335.44	5.82967	0.450835	6.98942e-39	1.40694e-37	FBgn0261628	CG42711	up_regulated
1636.73	5.67026	0.436302	6.99975e-39	1.40694e-37	FBgn0043783	CG32444	up_regulated
238.056	7.61476	0.57964	7.00456e-39	1.40694e-37	FBgn0028939	NimC2	up_regulated
16319.4	4.04232	0.312573	7.71843e-39	1.54479e-37	FBgn0005666	bt	up_regulated
513.955	7.6673	0.590641	1.14423e-38	2.27789e-37	FBgn0002563	Lsp1beta	up_regulated
285.12	5.56625	0.43706	1.59361e-38	3.15568e-37	FBgn0033268	Obp44a	up_regulated
357.901	3.97098	0.312628	1.96483e-38	3.87026e-37	FBgn0265048	cv-d	up_regulated
134.275	5.53624	0.433243	2.38691e-38	4.6852e-37	FBgn0035103	Vdup1	up_regulated
508.126	2.36043	0.184575	2.61299e-38	5.12e-37	FBgn0033205	CG2064	up_regulated
211.036	5.21428	0.403237	2.87855e-38	5.61091e-37	FBgn0039321	CG10550	up_regulated
784.294	3.04644	0.239098	3.12106e-38	6.07305e-37	FBgn0013771	Cyp6a9	up_regulated
236.794	5.85461	0.462083	3.63059e-38	7.04009e-37	FBgn0028542	NimB4	up_regulated
145.749	6.09389	0.474011	3.76049e-38	7.27938e-37	FBgn0028699	Rh50	up_regulated
128.27	4.187	0.328185	3.90736e-38	7.55064e-37	FBgn0052088	sunn	up_regulated
473.097	2.9658	0.232158	4.34053e-38	8.35887e-37	FBgn0050269	CG30269	up_regulated
338.519	3.70769	0.288355	4.59413e-38	8.83208e-37	FBgn0030332	CG9360	up_regulated
160.935	6.76818	0.527481	5.56085e-38	1.06723e-36	FBgn0037140	SLC22A	up_regulated
201.339	5.76345	0.448299	1.16846e-37	2.23483e-36	FBgn0038603	PKD	up_regulated
364.257	3.83649	0.300511	1.22379e-37	2.3364e-36	FBgn0267486	Ptp36E	up_regulated
224.285	4.20657	0.331059	1.22573e-37	2.3364e-36	FBgn0085425	CG34396	up_regulated
149.147	5.41844	0.426463	1.79689e-37	3.4077e-36	FBgn0033744	Dh44-R2	up_regulated
207.214	4.16221	0.329138	1.86212e-37	3.52544e-36	FBgn0086604	side-VIII	up_regulated
133.45	4.35056	0.344007	4.08163e-37	7.67566e-36	FBgn0000459	disco	up_regulated
1428.53	4.93979	0.390285	4.2542e-37	7.98678e-36	FBgn0039257	tnc	up_regulated
221.648	4.49373	0.354851	5.81528e-37	1.0863e-35	FBgn0040532	CG8369	up_regulated
563.697	3.09185	0.246196	6.67591e-37	1.24086e-35	FBgn0032022	CG14275	up_regulated
321.514	3.46865	0.279264	6.88674e-37	1.27792e-35	FBgn0037560	CR18228	up_regulated
488.858	4.03899	0.320489	7.90757e-37	1.46251e-35	FBgn0030997	CG7990	up_regulated
139.814	4.76996	0.383152	8.39671e-37	1.55042e-35	FBgn0016032	lbm	up_regulated
172.32	6.71267	0.533032	9.00889e-37	1.66072e-35	FBgn0026592	Fie	up_regulated
274.021	4.68121	0.371409	9.39519e-37	1.72625e-35	FBgn0003386	Shaw	up_regulated
297.437	3.50001	0.279154	9.49488e-37	1.74171e-35	FBgn0085397	Fili	up_regulated
143.063	5.60981	0.443606	9.87617e-37	1.8087e-35	FBgn0029799	CG15772	up_regulated
150.477	6.97041	0.549327	1.03674e-36	1.89556e-35	FBgn0038874	ETHR	up_regulated
484.756	4.12968	0.330607	1.10605e-36	2.019e-35	FBgn0035089	Phk-3	up_regulated
671.654	5.94236	0.469608	1.5867e-36	2.88228e-35	FBgn0000592	Est-6	up_regulated
184.426	6.68757	0.527829	1.66467e-36	3.01903e-35	FBgn0033949	Had2	up_regulated
7524.5	3.07077	0.245615	1.81294e-36	3.28261e-35	FBgn0000635	Fas2	up_regulated
105.154	4.19521	0.338017	2.1574e-36	3.90003e-35	FBgn0035649	CG10483	up_regulated
356.551	3.8322	0.309634	2.55949e-36	4.61944e-35	FBgn0032614	CG13284	up_regulated
2309.3	3.12541	0.251006	3.51888e-36	6.32045e-35	FBgn0263873	sick	up_regulated
403.118	13.7548	2.66203	3.58965e-36	6.43724e-35	FBgn0263996	CG43739	up_regulated
1942.22	2.66559	0.21401	3.77627e-36	6.76109e-35	FBgn0086408	stl	up_regulated
516.569	3.66148	0.294261	4.69232e-36	8.36114e-35	FBgn0053556	form3	up_regulated
189.088	3.4258	0.276683	4.91053e-36	8.72223e-35	FBgn0040805	CG12355	up_regulated
3929.48	2.12413	0.171151	6.71573e-36	1.19098e-34	FBgn0034420	CG10737	up_regulated
466.624	5.36668	0.4354	7.30876e-36	1.2941e-34	FBgn0034588	CG9394	up_regulated
20757.8	3.48718	0.281598	7.84329e-36	1.38655e-34	FBgn0016075	vkg	up_regulated
298.022	4.86878	0.393154	9.04605e-36	1.59666e-34	FBgn0001258	Ldh	up_regulated
564.314	3.36918	0.274639	2.00974e-35	3.51957e-34	FBgn0036501	CG7272	up_regulated
168.46	4.49314	0.368566	2.18577e-35	3.82185e-34	FBgn0036259	CG9760	up_regulated
462.209	4.95281	0.405475	2.75122e-35	4.80306e-34	FBgn0085474	CG34445	up_regulated
97.2133	5.47087	0.443288	2.83251e-35	4.93729e-34	FBgn0261788	Ank2	up_regulated
2692.53	5.49792	0.446085	3.19805e-35	5.56581e-34	FBgn0036262	CG6910	up_regulated
123.78	5.18411	0.422349	3.30123e-35	5.72759e-34	FBgn0015773	NetA	up_regulated
1394.98	2.12824	0.174385	5.27863e-35	9.11601e-34	FBgn0032213	CG5390	up_regulated
946.259	2.59691	0.212163	6.41982e-35	1.10358e-33	FBgn0011591	fng	up_regulated
113.076	4.57075	0.374774	7.21068e-35	1.23574e-33	FBgn0025697	santa-maria	up_regulated
351.338	2.61304	0.214316	7.3e-35	1.24914e-33	FBgn0033980	Cyp6a20	up_regulated
313.248	3.57142	0.293333	8.5196e-35	1.4556e-33	FBgn0011576	Cyp4d2	up_regulated
2763	3.7113	0.30518	1.30054e-34	2.21865e-33	FBgn0262508	CG43078	up_regulated
330.414	3.69295	0.307931	1.42216e-34	2.41508e-33	FBgn0040260	Ugt37D1	up_regulated
827.891	3.87086	0.317745	1.76085e-34	2.98572e-33	FBgn0019643	AANAT1	up_regulated
5239.28	2.40975	0.198513	1.76613e-34	2.99016e-33	FBgn0035696	Best2	up_regulated
515.291	2.28369	0.188549	1.81533e-34	3.0688e-33	FBgn0035767	Cln7	up_regulated
1487.39	2.51867	0.207192	1.92703e-34	3.25273e-33	FBgn0038842	hdly	up_regulated
869.166	4.03292	0.333399	2.03529e-34	3.42516e-33	FBgn0032593	Trpgamma	up_regulated
161.746	5.90694	0.488801	2.62996e-34	4.41266e-33	FBgn0027494	RpS10a	up_regulated
398.769	13.1864	2.61749	3.37098e-34	5.64753e-33	FBgn0052581	CG32581	up_regulated
642.607	3.55359	0.296122	4.2689e-34	7.13053e-33	FBgn0035484	CG11594	up_regulated
96.2636	5.66237	0.468431	4.51744e-34	7.53445e-33	FBgn0039681	CG7582	up_regulated
28972.7	3.47589	0.288274	4.5681e-34	7.60762e-33	FBgn0262608	CG43134	up_regulated
842.927	2.78382	0.231163	4.76672e-34	7.92662e-33	FBgn0050345	CG30345	up_regulated
114.535	5.23285	0.430331	6.25094e-34	1.03334e-32	FBgn0032891	Oseg5	up_regulated
2885.33	2.79431	0.232544	6.47769e-34	1.06925e-32	FBgn0286071	AdamTS-A	up_regulated
1776.78	3.04048	0.253175	9.4287e-34	1.54724e-32	FBgn0060296	pain	up_regulated
2579.24	2.39799	0.199888	9.74516e-34	1.59684e-32	FBgn0028990	Spn27A	up_regulated
381.883	3.38369	0.282179	1.08302e-33	1.76946e-32	FBgn0036106	CG6409	up_regulated
90.3713	6.39712	0.527659	1.38073e-33	2.23308e-32	FBgn0034887	St1	up_regulated
897.071	3.72095	0.311391	1.45424e-33	2.34857e-32	FBgn0010473	tutl	up_regulated
591.273	5.27906	0.44113	1.94805e-33	3.13704e-32	FBgn0035293	CG5687	up_regulated
197.65	4.26711	0.359108	2.12887e-33	3.42329e-32	FBgn0041181	Tep3	up_regulated
239.042	2.9858	0.251284	2.28714e-33	3.66727e-32	FBgn0004513	Mdr65	up_regulated
1550.24	3.82475	0.321631	2.47213e-33	3.94696e-32	FBgn0265045	Strn-Mlck	up_regulated
2436.81	3.15498	0.264872	2.60559e-33	4.15413e-32	FBgn0266377	Pde8	up_regulated
170.202	6.58537	0.551792	4.25842e-33	6.76039e-32	FBgn0037429	Osi19	up_regulated
2656.15	2.40934	0.203223	4.26627e-33	6.76327e-32	FBgn0032006	Pvr	up_regulated
670.465	3.79882	0.323609	1.41584e-32	2.22875e-31	FBgn0029761	SK	up_regulated
8594.78	3.01211	0.256188	1.5535e-32	2.4386e-31	FBgn0010434	cora	up_regulated
151.347	4.15977	0.357283	1.61048e-32	2.52451e-31	FBgn0052407	CG32407	up_regulated
330.042	2.7492	0.234738	1.7416e-32	2.72624e-31	FBgn0029830	Grip	up_regulated
224.364	4.24321	0.362733	1.91447e-32	2.98849e-31	FBgn0004839	otk	up_regulated
102.574	7.17534	0.60888	2.25466e-32	3.51464e-31	FBgn0052204	CG32204	up_regulated
146.568	3.58964	0.307151	2.87622e-32	4.46492e-31	FBgn0032603	CG17928	up_regulated
232.109	4.55351	0.392899	4.17285e-32	6.44205e-31	FBgn0035608	blanks	up_regulated
2703.51	3.51041	0.301726	5.31018e-32	8.17535e-31	FBgn0037565	CG9626	up_regulated
2713.15	3.04328	0.261722	5.40377e-32	8.30802e-31	FBgn0031975	Tg	up_regulated
138.895	4.61188	0.399828	7.75527e-32	1.18421e-30	FBgn0038541	TyrRII	up_regulated
991.715	3.34994	0.287804	8.91733e-32	1.35427e-30	FBgn0027578	Nepl21	up_regulated
257.067	6.1039	0.527956	9.24799e-32	1.40259e-30	FBgn0002939	ninaD	up_regulated
981.271	2.62215	0.225703	1.18868e-31	1.79794e-30	FBgn0034142	CG8306	up_regulated
147.54	4.42781	0.385008	1.8755e-31	2.82535e-30	FBgn0085427	CG34398	up_regulated
1083.1	5.67728	0.491957	2.18385e-31	3.27666e-30	FBgn0039682	Obp99c	up_regulated
69.8432	4.44031	0.386846	2.49387e-31	3.72684e-30	FBgn0051436	CG31436	up_regulated
499.98	2.25322	0.195783	2.98321e-31	4.44625e-30	FBgn0028622	qsm	up_regulated
476.002	5.82057	0.500569	3.00654e-31	4.47507e-30	FBgn0022355	Tsf1	up_regulated
163.129	5.1039	0.443425	3.02153e-31	4.49142e-30	FBgn0038130	CG8630	up_regulated
8501.44	3.09924	0.269592	3.48229e-31	5.16263e-30	FBgn0267348	LanB2	up_regulated
186.471	4.58668	0.398818	3.88986e-31	5.75925e-30	FBgn0035914	CG6282	up_regulated
283.943	10.0549	0.862219	5.57077e-31	8.22624e-30	FBgn0013277	Hsp70Ba	up_regulated
99.4702	4.66784	0.410584	6.02409e-31	8.88395e-30	FBgn0035439	CG14961	up_regulated
257.539	4.88297	0.427726	7.74124e-31	1.13417e-29	FBgn0032322	CG16743	up_regulated
42940.1	3.21549	0.282061	1.01148e-30	1.47805e-29	FBgn0284408	trol	up_regulated
288.5	3.11743	0.275612	1.05641e-30	1.5417e-29	FBgn0085407	Pvf3	up_regulated
138.271	4.23738	0.377585	1.09231e-30	1.59201e-29	FBgn0029526	CR18166	up_regulated
171.56	5.12646	0.449255	1.1984e-30	1.74437e-29	FBgn0034356	Pepck2	up_regulated
2108.16	2.56485	0.225297	1.26269e-30	1.83556e-29	FBgn0051999	CG31999	up_regulated
111.901	4.55042	0.402391	1.91582e-30	2.77065e-29	FBgn0262029	d	up_regulated
194.226	3.18967	0.282178	1.97544e-30	2.85318e-29	FBgn0038237	Pde6	up_regulated
223.736	5.72843	0.503633	3.0753e-30	4.41897e-29	FBgn0035452	CG10359	up_regulated
162.386	3.51643	0.311718	3.15918e-30	4.53368e-29	FBgn0260653	serp	up_regulated
253.965	4.00421	0.356398	3.24417e-30	4.6497e-29	FBgn0032946	nrv3	up_regulated
999.29	2.77865	0.246297	4.32179e-30	6.17052e-29	FBgn0263316	Mrp4	up_regulated
421.111	3.21808	0.285575	4.33351e-30	6.17939e-29	FBgn0259740	CG42394	up_regulated
634.119	2.55368	0.227823	7.84893e-30	1.11215e-28	FBgn0041184	Socs36E	up_regulated
1098.98	2.19751	0.196236	1.11568e-29	1.57092e-28	FBgn0033483	egr	up_regulated
6497.3	4.31268	0.386364	1.32743e-29	1.86206e-28	FBgn0261015	Pif1A	up_regulated
453.767	3.65939	0.329162	1.52681e-29	2.13906e-28	FBgn0259216	RhoGAP102A	up_regulated
248.266	2.83292	0.255035	1.80789e-29	2.52025e-28	FBgn0034198	CG11400	up_regulated
468.233	3.03842	0.272386	1.96016e-29	2.72574e-28	FBgn0037835	CG14687	up_regulated
9319.17	4.36796	0.39243	2.24655e-29	3.11625e-28	FBgn0086906	sls	up_regulated
260.355	4.8913	0.437486	2.28957e-29	3.16809e-28	FBgn0085475	CG34446	up_regulated
149.104	7.41975	0.664311	2.49435e-29	3.44719e-28	FBgn0030544	CG13403	up_regulated
996.901	2.19092	0.19653	2.5217e-29	3.48069e-28	FBgn0004133	blow	up_regulated
606.659	3.54126	0.319153	3.08746e-29	4.24592e-28	FBgn0264386	Ca-alpha1T	up_regulated
292.106	5.45978	0.48905	3.50053e-29	4.8022e-28	FBgn0036727	SecCl	up_regulated
2956.18	2.03782	0.183685	4.16675e-29	5.70219e-28	FBgn0034583	CG10527	up_regulated
808.445	2.67	0.240564	4.22711e-29	5.77774e-28	FBgn0034758	CG13510	up_regulated
134.598	3.46188	0.314128	4.35951e-29	5.95145e-28	FBgn0039525	CG5646	up_regulated
532.07	2.59023	0.234328	5.12392e-29	6.96953e-28	FBgn0020257	Ppa	up_regulated
130.349	4.24551	0.382836	5.33173e-29	7.2434e-28	FBgn0030156	CG15247	up_regulated
333.396	5.9334	0.530858	6.83696e-29	9.25467e-28	FBgn0039612	Nepl19	up_regulated
198.219	5.16396	0.469012	6.99202e-29	9.45315e-28	FBgn0037275	CG14655	up_regulated
1100.03	4.20971	0.382617	8.21416e-29	1.10787e-27	FBgn0038975	Nrx-1	up_regulated
291.637	3.69652	0.336248	9.2359e-29	1.24269e-27	FBgn0002543	robo2	up_regulated
125.3	4.01373	0.368196	9.29739e-29	1.24946e-27	FBgn0065032	Arpc3B	up_regulated
1521.1	3.70317	0.337339	1.01615e-28	1.36396e-27	FBgn0038037	Cyp9f2	up_regulated
730.382	2.84365	0.25909	1.10571e-28	1.47709e-27	FBgn0005771	noc	up_regulated
518.874	2.66646	0.242853	1.12813e-28	1.50525e-27	FBgn0038839	Ktl	up_regulated
236.81	3.68661	0.334246	1.33439e-28	1.77623e-27	FBgn0039527	CG5639	up_regulated
117.744	4.45942	0.410751	1.34226e-28	1.78247e-27	FBgn0032857	CG10947	up_regulated
103.452	4.68507	0.424169	1.45816e-28	1.92952e-27	FBgn0031548	CG8852	up_regulated
126.649	3.71683	0.340068	1.72926e-28	2.28019e-27	FBgn0034387	Cyp12b2	up_regulated
290.577	3.84017	0.35342	1.99128e-28	2.61951e-27	FBgn0000473	Cyp6a2	up_regulated
452.37	2.07276	0.189711	2.91311e-28	3.80982e-27	FBgn0020294	ko	up_regulated
2045.86	2.54326	0.233515	3.11125e-28	4.05948e-27	FBgn0001250	if	up_regulated
274.119	4.49594	0.413611	3.57124e-28	4.65425e-27	FBgn0262004	CG42822	up_regulated
279.143	4.15592	0.381612	3.62247e-28	4.71552e-27	FBgn0035287	CG13937	up_regulated
122.967	4.8598	0.450649	3.73513e-28	4.85653e-27	FBgn0033658	Twdlbeta	up_regulated
72.283	5.24493	0.485577	5.0495e-28	6.52766e-27	FBgn0260874	Ir76a	up_regulated
84.01	3.01161	0.279009	5.11727e-28	6.60764e-27	FBgn0034267	CG4984	up_regulated
124.93	4.61328	0.425169	8.0349e-28	1.03274e-26	FBgn0039024	Nepl15	up_regulated
186.649	2.88518	0.268289	9.70575e-28	1.24465e-26	FBgn0033633	Smyd4-3	up_regulated
73.8948	5.42446	0.506383	1.21645e-27	1.55461e-26	FBgn0035949	CG13314	up_regulated
449.056	3.62519	0.33684	1.27252e-27	1.62442e-26	FBgn0259173	corn	up_regulated
380.82	4.09633	0.382096	1.28935e-27	1.64403e-26	FBgn0265052	St3	up_regulated
1862.72	2.08177	0.194057	1.98937e-27	2.52227e-26	FBgn0029508	Tsp42Ea	up_regulated
338.213	2.32911	0.216953	2.23748e-27	2.82725e-26	FBgn0037057	CG10512	up_regulated
64.1029	3.57918	0.335762	2.83888e-27	3.57508e-26	FBgn0000658	fj	up_regulated
162.973	3.53023	0.328922	2.8996e-27	3.64336e-26	FBgn0033710	CG17739	up_regulated
13374.2	2.83924	0.26567	2.95797e-27	3.71254e-26	FBgn0261800	LanB1	up_regulated
606.308	2.01579	0.188643	3.4812e-27	4.36436e-26	FBgn0000723	FER	up_regulated
134.569	6.60257	0.611916	3.56656e-27	4.46608e-26	FBgn0032613	Nepl9	up_regulated
287.8	2.61095	0.244814	3.69633e-27	4.61342e-26	FBgn0035755	CG14830	up_regulated
140.668	4.91505	0.459009	3.9544e-27	4.93002e-26	FBgn0025625	Sik2	up_regulated
242.399	3.59508	0.343349	4.95331e-27	6.13445e-26	FBgn0033130	Tsp42Ei	up_regulated
968.459	2.83531	0.266453	6.08571e-27	7.52855e-26	FBgn0003890	betaTub97EF	up_regulated
229.979	3.35932	0.316179	9.29247e-27	1.142e-25	FBgn0035241	CG12105	up_regulated
83.1614	5.14688	0.490223	1.27574e-26	1.56268e-25	FBgn0027790	GV1	up_regulated
126.493	6.05573	0.578937	1.34765e-26	1.64896e-25	FBgn0031389	CG4259	up_regulated
700.297	3.12359	0.297178	1.35138e-26	1.65172e-25	FBgn0030574	sbm	up_regulated
1142.81	3.35128	0.317821	1.44679e-26	1.76449e-25	FBgn0264089	sli	up_regulated
269.112	3.46691	0.330976	3.12291e-26	3.75553e-25	FBgn0033204	CG2065	up_regulated
550.975	2.52039	0.241684	3.77755e-26	4.53791e-25	FBgn0038412	Zip89B	up_regulated
200.125	4.59497	0.44576	4.41984e-26	5.28682e-25	FBgn0267252	Ggamma30A	up_regulated
722.091	3.17811	0.303523	4.4731e-26	5.33913e-25	FBgn0027106	Inx7	up_regulated
130.571	3.65282	0.349296	4.88632e-26	5.82616e-25	FBgn0030993	Mec2	up_regulated
3512.23	2.46938	0.237075	5.32956e-26	6.34789e-25	FBgn0030052	CG12065	up_regulated
1379.39	3.61875	0.350056	7.24406e-26	8.60991e-25	FBgn0033652	ths	up_regulated
136.048	2.61743	0.254064	1.1007e-25	1.30409e-24	FBgn0029524	CG3176	up_regulated
883.572	2.45934	0.238193	1.31515e-25	1.55323e-24	FBgn0024321	NK7.1	up_regulated
900.309	2.08101	0.20167	1.37328e-25	1.62018e-24	FBgn0030941	wgn	up_regulated
857.504	2.52676	0.245633	1.40516e-25	1.65606e-24	FBgn0040600	CG13631	up_regulated
183.195	6.38086	0.612393	1.45359e-25	1.71086e-24	FBgn0085466	CG34437	up_regulated
707.671	3.91697	0.381648	1.50737e-25	1.77093e-24	FBgn0001235	hth	up_regulated
134.424	2.64283	0.255762	1.60266e-25	1.87893e-24	FBgn0083978	CG17672	up_regulated
188.458	3.31997	0.322199	1.62589e-25	1.90417e-24	FBgn0053143	CG33143	up_regulated
89.5982	4.86502	0.469735	1.72961e-25	2.02353e-24	FBgn0030992	CG33253	up_regulated
832.23	3.82862	0.371643	2.48343e-25	2.89338e-24	FBgn0029768	SPR	up_regulated
539.172	2.63008	0.256908	2.65529e-25	3.08399e-24	FBgn0004858	elB	up_regulated
127.247	3.41984	0.332994	2.77482e-25	3.21615e-24	FBgn0029754	CG15930	up_regulated
2396.48	4.63616	0.454046	2.80742e-25	3.24722e-24	FBgn0287423	Nplp2	up_regulated
132.276	7.54879	0.738586	2.98895e-25	3.45362e-24	FBgn0261804	CG42750	up_regulated
1681.28	3.67133	0.35833	3.01662e-25	3.482e-24	FBgn0261563	wb	up_regulated
748.018	2.11538	0.206506	4.07824e-25	4.68809e-24	FBgn0010222	Nmdmc	up_regulated
344.764	3.26782	0.321438	4.22582e-25	4.85276e-24	FBgn0053653	Cadps	up_regulated
235.519	3.30996	0.322862	4.39249e-25	5.039e-24	FBgn0001217	Hsc70-2	up_regulated
340.255	2.39423	0.234674	5.29088e-25	6.06341e-24	FBgn0038536	CG7655	up_regulated
778.384	2.13438	0.209899	6.79062e-25	7.76625e-24	FBgn0283680	IP3K2	up_regulated
79.7419	4.70114	0.461314	7.82881e-25	8.90815e-24	FBgn0031515	CG9664	up_regulated
98.6699	5.73098	0.576127	8.15095e-25	9.25591e-24	FBgn0014000	Hf	up_regulated
150.936	4.22063	0.414106	9.63015e-25	1.09135e-23	FBgn0000015	Abd-B	up_regulated
51.8239	5.16784	0.511651	1.15109e-24	1.29924e-23	FBgn0039848	Loxl1	up_regulated
62.4627	5.99851	0.590828	1.18979e-24	1.34157e-23	FBgn0029804	CG3097	up_regulated
85.6346	5.68439	0.566784	1.3428e-24	1.51257e-23	FBgn0036997	CG5955	up_regulated
1344.63	2.62727	0.260406	1.34989e-24	1.51903e-23	FBgn0001168	h	up_regulated
103.133	4.26772	0.424388	1.83134e-24	2.05257e-23	FBgn0033192	Corin	up_regulated
376.453	3.56578	0.35368	1.92544e-24	2.15158e-23	FBgn0011603	ine	up_regulated
1848.11	4.79099	0.476053	2.47084e-24	2.75007e-23	FBgn0032075	Tsp29Fb	up_regulated
70.0721	6.75087	0.673611	3.11251e-24	3.45396e-23	FBgn0040377	Vha36-3	up_regulated
2531.99	2.97251	0.297421	3.33462e-24	3.69312e-23	FBgn0038465	Irc	up_regulated
1205.77	2.63302	0.262976	3.5231e-24	3.89802e-23	FBgn0026160	tna	up_regulated
1107.07	2.60677	0.260671	4.06277e-24	4.47743e-23	FBgn0050460	CG30460	up_regulated
130.386	3.01109	0.302896	4.4963e-24	4.94549e-23	FBgn0037518	CG2641	up_regulated
481.079	2.11002	0.211944	4.93771e-24	5.42036e-23	FBgn0028482	bdl	up_regulated
71.7346	4.14108	0.418844	6.45405e-24	7.02984e-23	FBgn0052170	CG32170	up_regulated
179.725	3.71378	0.371581	6.95334e-24	7.55897e-23	FBgn0028988	Spn42Dd	up_regulated
164.572	5.3136	0.535435	7.20485e-24	7.82481e-23	FBgn0033320	CG8586	up_regulated
98.6294	6.19328	0.618254	8.12635e-24	8.80001e-23	FBgn0032387	CG16965	up_regulated
157.299	4.24886	0.430124	9.39361e-24	1.01527e-22	FBgn0038631	CG7695	up_regulated
198.996	2.30947	0.232662	9.89511e-24	1.06844e-22	FBgn0036834	CG6836	up_regulated
110.461	3.22872	0.327259	1.14214e-23	1.2297e-22	FBgn0030769	CG13012	up_regulated
520.205	4.46506	0.457267	1.53548e-23	1.64686e-22	FBgn0264006	dysc	up_regulated
21209.3	2.16615	0.219621	1.69045e-23	1.80788e-22	FBgn0002590	RpS5a	up_regulated
283.696	4.03117	0.41674	1.75409e-23	1.87237e-22	FBgn0030237	CG15209	up_regulated
619.893	2.72451	0.276062	1.89685e-23	2.01707e-22	FBgn0034408	sano	up_regulated
5998.63	2.19107	0.22246	2.04636e-23	2.17193e-22	FBgn0261113	Xrp1	up_regulated
470.394	3.10753	0.315889	2.11085e-23	2.23826e-22	FBgn0003892	ptc	up_regulated
348.102	3.68216	0.375486	2.82938e-23	2.99167e-22	FBgn0039678	Obp99a	up_regulated
1257.3	2.37484	0.244295	2.98088e-23	3.14432e-22	FBgn0036551	CG17029	up_regulated
71.0613	4.64914	0.475824	3.44832e-23	3.61203e-22	FBgn0033388	CG8046	up_regulated
127.206	2.55373	0.260697	4.09961e-23	4.29024e-22	FBgn0032800	CG10137	up_regulated
106.107	5.05767	0.527598	4.89946e-23	5.1082e-22	FBgn0034126	jtb	up_regulated
128.771	4.0918	0.425078	5.93847e-23	6.17998e-22	FBgn0031490	CG17264	up_regulated
1603.31	2.87363	0.296561	5.99884e-23	6.23123e-22	FBgn0010263	Rbp9	up_regulated
666.924	5.43218	0.570617	7.34348e-23	7.59979e-22	FBgn0260011	NimC4	up_regulated
503.813	2.21695	0.228432	7.91584e-23	8.18457e-22	FBgn0031220	CG4822	up_regulated
602.566	2.24915	0.231873	9.35134e-23	9.64212e-22	FBgn0015576	alpha-Est8	up_regulated
651.568	8.66429	0.877871	1.28381e-22	1.31526e-21	FBgn0042201	Nplp3	up_regulated
72.5729	4.24869	0.444953	2.51218e-22	2.5412e-21	FBgn0037408	NPFR	up_regulated
88.7672	5.45298	0.563994	2.76677e-22	2.78867e-21	FBgn0035246	CG13928	up_regulated
94.5087	3.53062	0.368876	3.07488e-22	3.09364e-21	FBgn0038674	CG14285	up_regulated
160.652	2.27414	0.238293	3.54012e-22	3.55216e-21	FBgn0037753	CG12947	up_regulated
54.1057	6.87075	0.72168	3.83455e-22	3.84072e-21	FBgn0037067	Cpr78Ca	up_regulated
277.59	3.55245	0.37781	3.92864e-22	3.93145e-21	FBgn0036550	CG17026	up_regulated
430.969	4.01852	0.427248	3.93309e-22	3.93239e-21	FBgn0040099	lectin-28C	up_regulated
87.5747	4.36336	0.46194	4.01996e-22	4.01208e-21	FBgn0038042	Scgbeta	up_regulated
53.4811	5.4686	0.572787	4.35762e-22	4.32981e-21	FBgn0053548	SmydA-8	up_regulated
109.791	4.17191	0.436209	4.75022e-22	4.70738e-21	FBgn0260482	CG32599	up_regulated
579.764	2.12986	0.224835	6.07889e-22	5.98175e-21	FBgn0028527	CG18507	up_regulated
165.692	5.17635	0.540068	6.10663e-22	6.00378e-21	FBgn0004580	Cbp53E	up_regulated
166.357	6.03565	0.648442	8.45433e-22	8.22976e-21	FBgn0046878	Obp83cd	up_regulated
422.444	3.35819	0.360825	1.01277e-21	9.83636e-21	FBgn0031907	CG5171	up_regulated
46.1701	7.37894	0.808128	1.01443e-21	9.84394e-21	FBgn0051051	CG31051	up_regulated
113.253	6.76485	0.716346	1.18e-21	1.14308e-20	FBgn0038156	side-IV	up_regulated
242.272	2.62794	0.27937	1.25361e-21	1.21124e-20	FBgn0002609	E(spl)m3-HLH	up_regulated
409.813	3.0841	0.326951	1.2726e-21	1.22748e-20	FBgn0036975	CG5618	up_regulated
137.216	3.58231	0.38235	1.41179e-21	1.36057e-20	FBgn0037553	CG18249	up_regulated
74.0509	2.96706	0.3178	1.4526e-21	1.39869e-20	FBgn0037902	CG5281	up_regulated
191.334	5.43981	0.575396	2.07624e-21	1.98894e-20	FBgn0284247	ds	up_regulated
123.181	2.93503	0.31249	2.12067e-21	2.02976e-20	FBgn0085384	CG34355	up_regulated
50.0482	5.89379	0.636835	2.17226e-21	2.07559e-20	FBgn0259201	CG42305	up_regulated
114.56	5.19113	0.558685	2.25878e-21	2.15458e-20	FBgn0086680	vvl	up_regulated
5197.41	2.69824	0.288668	2.40557e-21	2.28682e-20	FBgn0030816	CG16700	up_regulated
61.529	7.27713	0.801987	2.86828e-21	2.71977e-20	FBgn0033136	Tsp42Eo	up_regulated
317.88	2.31052	0.247347	3.25511e-21	3.0684e-20	FBgn0035904	GstO3	up_regulated
477.478	2.14504	0.229745	3.41987e-21	3.21829e-20	FBgn0023479	teq	up_regulated
1321.74	2.53128	0.272575	3.53376e-21	3.31712e-20	FBgn0028550	Atf3	up_regulated
180.826	3.94724	0.423971	3.5954e-21	3.36934e-20	FBgn0039896	yellow-h	up_regulated
501.535	8.20576	0.870654	4.08616e-21	3.8133e-20	FBgn0030569	CG9411	up_regulated
233.325	4.17167	0.453513	4.41369e-21	4.10528e-20	FBgn0039789	CG9717	up_regulated
631.059	2.93443	0.317566	4.80574e-21	4.46038e-20	FBgn0036945	Ssk	up_regulated
549.321	2.89008	0.312219	4.80741e-21	4.46038e-20	FBgn0000395	cv-2	up_regulated
560.809	2.12099	0.227769	4.97638e-21	4.61334e-20	FBgn0024732	Drep1	up_regulated
1411.79	3.15806	0.341627	5.84948e-21	5.40041e-20	FBgn0036381	CG8745	up_regulated
115.026	3.26274	0.353604	6.00939e-21	5.54347e-20	FBgn0261799	dsx-c73A	up_regulated
294.532	2.32177	0.250764	6.78452e-21	6.24823e-20	FBgn0003090	pk	up_regulated
142.705	3.90987	0.428973	7.62051e-21	7.00087e-20	FBgn0032685	CG10211	up_regulated
111.394	3.50743	0.381285	7.91943e-21	7.26953e-20	FBgn0051777	CG31777	up_regulated
83.1688	3.94569	0.432206	1.18789e-20	1.08419e-19	FBgn0033807	AQP	up_regulated
78.3849	9.22966	1.11874	1.22977e-20	1.1215e-19	FBgn0053105	p24-2	up_regulated
767.002	2.89512	0.317483	1.3364e-20	1.21776e-19	FBgn0014380	RhoL	up_regulated
240.428	2.98255	0.32982	1.4264e-20	1.29766e-19	FBgn0032900	CG14401	up_regulated
116.245	5.28995	0.584308	1.61975e-20	1.4676e-19	FBgn0038250	CG3505	up_regulated
546.332	4.40513	0.479144	1.64477e-20	1.48907e-19	FBgn0043535	Obp57a	up_regulated
719.952	3.07283	0.339588	1.9534e-20	1.76277e-19	FBgn0031081	Nep3	up_regulated
418.923	3.50944	0.384515	2.03176e-20	1.83202e-19	FBgn0051146	Nlg1	up_regulated
92.7363	4.16487	0.456405	2.06698e-20	1.86228e-19	FBgn0035112	CG13877	up_regulated
52.2201	4.95894	0.54879	2.1546e-20	1.9381e-19	FBgn0052333	CG32333	up_regulated
581.582	3.96132	0.433907	2.19872e-20	1.97621e-19	FBgn0027073	Ugt49B1	up_regulated
87.0432	4.35885	0.486872	2.32318e-20	2.08472e-19	FBgn0004870	bab1	up_regulated
826.823	2.589	0.284078	2.50333e-20	2.241e-19	FBgn0032713	Ugt36D1	up_regulated
65.1458	5.71803	0.623961	2.57239e-20	2.29549e-19	FBgn0031902	Wnt6	up_regulated
79.2616	5.93034	0.655201	2.8194e-20	2.50991e-19	FBgn0037230	Nepl11	up_regulated
81.3732	5.20634	0.572491	3.34677e-20	2.97231e-19	FBgn0031937	CG13795	up_regulated
11362.5	2.19284	0.241952	3.53579e-20	3.13522e-19	FBgn0250788	beta-Spec	up_regulated
49.579	5.21157	0.573848	3.60504e-20	3.19409e-19	FBgn0030078	CG10970	up_regulated
145.984	3.35172	0.369971	3.771e-20	3.33323e-19	FBgn0039748	CG15529	up_regulated
1014	2.44926	0.270578	4.28571e-20	3.7852e-19	FBgn0004893	bowl	up_regulated
209.904	4.53375	0.508732	4.64698e-20	4.09783e-19	FBgn0051721	Trim9	up_regulated
56.3809	4.98738	0.557841	5.03585e-20	4.43028e-19	FBgn0032470	Ttc30	up_regulated
143.02	3.38621	0.375981	6.72029e-20	5.88446e-19	FBgn0033113	Spn42Dc	up_regulated
210.437	3.54399	0.396095	7.24733e-20	6.32617e-19	FBgn0262593	Shab	up_regulated
158.179	4.17733	0.477699	7.92476e-20	6.90675e-19	FBgn0051102	CG31102	up_regulated
203.045	4.39329	0.490806	1.04041e-19	9.02544e-19	FBgn0026175	SkpC	up_regulated
779.764	6.96381	0.795054	1.05565e-19	9.15056e-19	FBgn0035076	Ance-5	up_regulated
232.003	2.94298	0.33026	1.14617e-19	9.91988e-19	FBgn0033936	Achl	up_regulated
4841.27	2.07087	0.233506	2.14882e-19	1.83847e-18	FBgn0265274	Inx3	up_regulated
364.514	4.54195	0.518349	2.35322e-19	2.01028e-18	FBgn0020416	Idgf1	up_regulated
60.8056	4.56569	0.526418	2.58162e-19	2.20037e-18	FBgn0264443	CG43861	up_regulated
3741.12	2.30144	0.260301	2.80401e-19	2.38086e-18	FBgn0034724	babos	up_regulated
704.018	3.12165	0.354301	2.82303e-19	2.3952e-18	FBgn0005631	robo1	up_regulated
219.794	4.88858	0.559857	2.96564e-19	2.51239e-18	FBgn0030160	CG9691	up_regulated
288.866	2.05055	0.231529	3.22865e-19	2.73313e-18	FBgn0026319	Traf4	up_regulated
69.4562	2.53847	0.28836	3.33176e-19	2.81404e-18	FBgn0002306	sas	up_regulated
4188.35	5.18415	0.58882	3.54688e-19	2.99348e-18	FBgn0036091	CG18628	up_regulated
169.865	4.37004	0.495774	3.97252e-19	3.34516e-18	FBgn0034479	CG8654	up_regulated
65.6479	5.56439	0.641293	4.08152e-19	3.43436e-18	FBgn0036208	CG10361	up_regulated
45.5457	3.45187	0.393277	4.28825e-19	3.6002e-18	FBgn0030925	Hayan	up_regulated
401.939	2.95491	0.337302	4.42622e-19	3.71326e-18	FBgn0263220	Hk	up_regulated
157.573	2.81185	0.324229	4.65958e-19	3.89445e-18	FBgn0037166	CG11426	up_regulated
133.855	5.30772	0.602211	6.20142e-19	5.17154e-18	FBgn0035985	Cpr67B	up_regulated
3632.48	2.27443	0.260482	6.75971e-19	5.63293e-18	FBgn0001297	kay	up_regulated
668.926	2.9497	0.337782	6.87494e-19	5.72469e-18	FBgn0036454	CG17839	up_regulated
73.5626	4.56289	0.525789	7.09119e-19	5.90038e-18	FBgn0261588	pdm3	up_regulated
618.343	2.63364	0.302208	7.75003e-19	6.43902e-18	FBgn0004583	ex	up_regulated
85.1047	6.24254	0.721353	8.50649e-19	7.04662e-18	FBgn0039536	unc80	up_regulated
340.486	4.65827	0.531504	9.02088e-19	7.46721e-18	FBgn0037386	CG1208	up_regulated
85.3247	2.54201	0.294508	9.49313e-19	7.84653e-18	FBgn0086704	stops	up_regulated
72.1582	4.70125	0.542601	9.78437e-19	8.0813e-18	FBgn0036984	CG13248	up_regulated
776.261	4.32193	0.498728	1.26592e-18	1.04021e-17	FBgn0053196	dpy	up_regulated
72.4399	7.09233	0.87188	1.35456e-18	1.10898e-17	FBgn0028573	prc	up_regulated
284.54	2.4598	0.286192	1.35746e-18	1.11054e-17	FBgn0087011	CG41520	up_regulated
159.468	4.95034	0.574963	1.39576e-18	1.13938e-17	FBgn0265416	Neto	up_regulated
81.7934	5.94776	0.687117	2.30052e-18	1.86168e-17	FBgn0034162	CG6426	up_regulated
126.687	2.71809	0.319165	2.51216e-18	2.0292e-17	FBgn0035727	CG10063	up_regulated
118.266	4.09723	0.478604	3.17461e-18	2.55427e-17	FBgn0052677	X11Lbeta	up_regulated
982.084	2.47583	0.291684	5.48425e-18	4.35322e-17	FBgn0004629	Cys	up_regulated
52.8254	6.62336	0.795826	6.5831e-18	5.20701e-17	FBgn0028400	Syt4	up_regulated
101.583	2.08992	0.247558	8.13444e-18	6.39346e-17	FBgn0029813	AgmNAT	up_regulated
408.536	5.53225	0.658734	1.01929e-17	7.98338e-17	FBgn0034837	RpL22-like	up_regulated
2760.13	2.17259	0.257561	1.0394e-17	8.12951e-17	FBgn0004456	mew	up_regulated
173.697	2.48609	0.298627	1.16466e-17	9.09018e-17	FBgn0035091	CG3829	up_regulated
57.9089	7.74412	1.0307	1.3356e-17	1.04026e-16	FBgn0027929	NimB1	up_regulated
692.676	2.09354	0.249594	1.46179e-17	1.13697e-16	FBgn0034606	ASPP	up_regulated
642.295	11.1415	1.35096	1.47164e-17	1.14383e-16	FBgn0260463	Unc-115b	up_regulated
198.842	2.19241	0.261011	1.50439e-17	1.16686e-16	FBgn0036759	CG5577	up_regulated
401.875	3.29223	0.39786	1.61549e-17	1.25217e-16	FBgn0031473	CG3104	up_regulated
85.8883	4.843	0.581018	1.67864e-17	1.29932e-16	FBgn0085282	CG34253	up_regulated
113.656	2.51369	0.303257	1.91448e-17	1.47779e-16	FBgn0030347	CG15739	up_regulated
4178.99	3.51675	0.4222	2.01772e-17	1.55641e-16	FBgn0087002	apolpp	up_regulated
89.5058	4.7268	0.569717	2.14923e-17	1.65557e-16	FBgn0032803	CG13082	up_regulated
369.789	3.50955	0.420784	2.32844e-17	1.7887e-16	FBgn0040942	CG12643	up_regulated
136.938	2.69554	0.325078	2.51834e-17	1.93061e-16	FBgn0039809	CG15547	up_regulated
78.1451	3.27033	0.394369	2.69088e-17	2.06007e-16	FBgn0264478	CG43886	up_regulated
151.469	2.92653	0.353008	2.88654e-17	2.20234e-16	FBgn0036168	CG7512	up_regulated
118.106	4.1756	0.499994	3.08962e-17	2.35408e-16	FBgn0039028	CG13840	up_regulated
2688.15	2.15284	0.259737	3.15059e-17	2.39727e-16	FBgn0004859	ci	up_regulated
101.826	2.30269	0.279089	3.15347e-17	2.39784e-16	FBgn0014342	mia	up_regulated
3216.96	2.01163	0.242248	3.33686e-17	2.53384e-16	FBgn0003062	Fib	up_regulated
109.014	3.28586	0.399249	3.46856e-17	2.63028e-16	FBgn0038680	Cyp12a5	up_regulated
562.243	3.32309	0.402462	3.4891e-17	2.64407e-16	FBgn0051140	CG31140	up_regulated
431.432	2.79934	0.339516	3.60413e-17	2.72755e-16	FBgn0027585	CG8740	up_regulated
59.3491	3.95002	0.481184	3.71883e-17	2.80678e-16	FBgn0053203	CG33203	up_regulated
187.12	5.16104	0.631487	4.00353e-17	3.01354e-16	FBgn0031417	CG3597	up_regulated
46.6798	7.51817	1.0187	4.66945e-17	3.50537e-16	FBgn0033158	CG12164	up_regulated
288.347	2.84006	0.348537	5.17848e-17	3.86678e-16	FBgn0261089	Sytalpha	up_regulated
37.5669	6.27996	0.768325	5.19324e-17	3.87522e-16	FBgn0262685	CG43155	up_regulated
41.0526	4.23551	0.523251	5.4177e-17	4.03466e-16	FBgn0039613	Nepl20	up_regulated
427.274	2.17505	0.264986	6.73659e-17	4.99033e-16	FBgn0286198	LKRSDH	up_regulated
554.745	2.04325	0.249247	7.76659e-17	5.72308e-16	FBgn0050089	CG30089	up_regulated
241.624	2.04333	0.250537	9.28154e-17	6.80809e-16	FBgn0036926	CG7646	up_regulated
571.538	2.22451	0.272074	1.06219e-16	7.77092e-16	FBgn0034275	CG5002	up_regulated
184.453	2.81194	0.348125	1.07645e-16	7.87008e-16	FBgn0266354	CG45002	up_regulated
61.4558	6.94927	0.903154	1.31186e-16	9.54758e-16	FBgn0032772	CG17350	up_regulated
49.5659	4.47858	0.552726	1.37175e-16	9.97702e-16	FBgn0038452	CG14905	up_regulated
164.804	3.27953	0.402768	1.4013e-16	1.01788e-15	FBgn0038260	CG14855	up_regulated
63.0986	10.5915	2.61191	1.47781e-16	1.07136e-15	FBgn0040718	CG15353	up_regulated
120.745	2.78985	0.344345	1.79982e-16	1.2981e-15	FBgn0035977	PGRP-LF	up_regulated
2638.57	2.56978	0.319119	2.11956e-16	1.51893e-15	FBgn0265487	mbl	up_regulated
109.058	3.11629	0.386231	2.13533e-16	1.52925e-15	FBgn0051100	CG31100	up_regulated
90.3488	3.67357	0.464621	2.13683e-16	1.52935e-15	FBgn0259935	CG42458	up_regulated
752.418	2.59378	0.322476	2.22434e-16	1.58792e-15	FBgn0000542	ec	up_regulated
35.3357	4.7661	0.595017	2.32298e-16	1.65518e-15	FBgn0039651	Cyt-c1L	up_regulated
541.407	2.4061	0.30051	2.44006e-16	1.73639e-15	FBgn0034602	Lapsyn	up_regulated
65.592	3.74971	0.466955	2.55224e-16	1.81507e-15	FBgn0031528	CG15412	up_regulated
870.787	2.75778	0.343681	2.60283e-16	1.84636e-15	FBgn0050197	CG30197	up_regulated
1577.79	2.9346	0.366974	2.90005e-16	2.04942e-15	FBgn0033438	Mmp2	up_regulated
66.7444	4.08769	0.517389	3.24551e-16	2.28778e-15	FBgn0039323	CG10559	up_regulated
76.1122	7.58911	1.05071	3.29143e-16	2.31869e-15	FBgn0033724	CG8501	up_regulated
46.834	5.41203	0.670747	3.51574e-16	2.4736e-15	FBgn0014143	croc	up_regulated
105.317	3.73447	0.473732	3.80936e-16	2.67347e-15	FBgn0051370	CG31370	up_regulated
313.258	3.62271	0.45531	3.96577e-16	2.77976e-15	FBgn0263131	CG43373	up_regulated
65.8185	2.74281	0.343963	4.16856e-16	2.91643e-15	FBgn0035264	Oseg4	up_regulated
1279.97	2.44577	0.307083	4.33657e-16	3.02831e-15	FBgn0030040	CG15347	up_regulated
61.1348	4.09364	0.516192	4.62001e-16	3.22423e-15	FBgn0032375	CG14932	up_regulated
5828.57	2.20944	0.276632	4.92154e-16	3.42825e-15	FBgn0038826	Syp	up_regulated
423.5	3.66383	0.466315	5.26621e-16	3.66607e-15	FBgn0032136	Apoltp	up_regulated
64.4778	5.70501	0.722136	6.53019e-16	4.5263e-15	FBgn0038291	CG3984	up_regulated
49.2913	5.04245	0.636932	6.67656e-16	4.61919e-15	FBgn0050196	CG30196	up_regulated
41.6717	7.43672	0.99071	7.01378e-16	4.84652e-15	FBgn0004034	y	up_regulated
116.444	3.34943	0.422645	7.33861e-16	5.06785e-15	FBgn0030317	CG1561	up_regulated
43.793	5.02645	0.64117	7.57741e-16	5.22632e-15	FBgn0054054	CG34054	up_regulated
169.577	2.10025	0.267233	8.04736e-16	5.54363e-15	FBgn0034909	CG4797	up_regulated
54.9425	5.57643	0.717248	1.11072e-15	7.59081e-15	FBgn0035719	tow	up_regulated
216.209	3.26562	0.420125	1.11676e-15	7.62746e-15	FBgn0031602	CG15431	up_regulated
77.7033	5.12177	0.66394	1.17029e-15	7.98821e-15	FBgn0031538	CG3246	up_regulated
69.8884	4.17993	0.536927	1.30835e-15	8.90885e-15	FBgn0032318	CG14072	up_regulated
1313.98	2.24224	0.286406	1.33785e-15	9.09314e-15	FBgn0285955	cv-c	up_regulated
112.564	3.47154	0.450786	1.41715e-15	9.6205e-15	FBgn0268063	ltl	up_regulated
75.6238	4.31638	0.549287	1.52902e-15	1.03548e-14	FBgn0035078	Tpc2	up_regulated
337.163	3.68726	0.474059	1.64022e-15	1.10878e-14	FBgn0266801	CG45263	up_regulated
56.953	6.63395	0.898931	1.6915e-15	1.14276e-14	FBgn0032299	CG17127	up_regulated
724.889	3.07442	0.395519	2.03743e-15	1.37068e-14	FBgn0000490	dpp	up_regulated
245.388	3.29933	0.422357	2.32634e-15	1.55849e-14	FBgn0000024	Ace	up_regulated
31.9311	8.41343	1.35549	2.38631e-15	1.59772e-14	FBgn0036627	Gagr	up_regulated
34.2173	4.46042	0.584372	2.69584e-15	1.80173e-14	FBgn0015570	alpha-Est2	up_regulated
162.141	2.41539	0.314064	2.74731e-15	1.83394e-14	FBgn0003255	rk	up_regulated
309.93	2.149	0.277478	2.96466e-15	1.97433e-14	FBgn0052982	CG32982	up_regulated
36.9612	8.93154	1.42513	3.33882e-15	2.21691e-14	FBgn0052085	CG32085	up_regulated
33.1288	3.58127	0.469765	3.38338e-15	2.24277e-14	FBgn0038311	CG14864	up_regulated
1759.71	3.00669	0.391838	3.38376e-15	2.24277e-14	FBgn0264001	bru3	up_regulated
84.8227	3.90887	0.505274	3.53071e-15	2.33602e-14	FBgn0031887	Ugt307A1	up_regulated
151.634	3.02418	0.394255	3.77627e-15	2.4926e-14	FBgn0002733	E(spl)mbeta-HLH	up_regulated
35.642	5.55025	0.71685	3.81377e-15	2.51588e-14	FBgn0284244	l(2)k05911	up_regulated
32.8207	9.67865	2.5413	3.87189e-15	2.55271e-14	FBgn0265533	CR44383	up_regulated
88.7596	3.11783	0.409742	3.92564e-15	2.58663e-14	FBgn0032785	CG10026	up_regulated
78.9112	4.32611	0.564576	4.17349e-15	2.74349e-14	FBgn0038494	beat-IIb	up_regulated
205.736	3.24274	0.426196	4.60221e-15	3.01647e-14	FBgn0034200	Gbp2	up_regulated
71.3961	3.80271	0.499548	4.67749e-15	3.06401e-14	FBgn0051778	CG31778	up_regulated
29.6269	4.17446	0.548684	5.32698e-15	3.47525e-14	FBgn0001216	Hsc70-1	up_regulated
938.755	2.05633	0.268933	5.7936e-15	3.76651e-14	FBgn0028675	Sur	up_regulated
450.314	2.80812	0.370859	5.91606e-15	3.84167e-14	FBgn0030484	GstT4	up_regulated
45.9469	4.52825	0.598652	6.77753e-15	4.38077e-14	FBgn0038202	CG12402	up_regulated
1049.38	7.84381	1.01245	6.93318e-15	4.47879e-14	FBgn0002565	Lsp2	up_regulated
248.658	2.26976	0.2997	8.05274e-15	5.18112e-14	FBgn0039226	Ude	up_regulated
44.0651	6.47772	0.874119	8.26868e-15	5.31701e-14	FBgn0263216	CG43386	up_regulated
439.227	2.27679	0.299977	8.84323e-15	5.67019e-14	FBgn0038653	Octalpha2R	up_regulated
305.045	5.47524	0.733956	8.9523e-15	5.73357e-14	FBgn0024836	stan	up_regulated
62.8368	6.26447	0.816941	9.40111e-15	6.01757e-14	FBgn0038139	PK2-R2	up_regulated
36.6141	5.4872	0.720626	1.03792e-14	6.62095e-14	FBgn0030926	psh	up_regulated
95.8494	3.33408	0.444377	1.28813e-14	8.16129e-14	FBgn0032405	firl	up_regulated
195.261	2.1868	0.291393	1.29983e-14	8.23081e-14	FBgn0029843	Nep1	up_regulated
124.366	4.32672	0.582589	1.46488e-14	9.23938e-14	FBgn0261990	CG42808	up_regulated
55.6782	4.06588	0.546225	1.55295e-14	9.76736e-14	FBgn0031855	meng	up_regulated
99.6872	3.2995	0.440557	1.60789e-14	1.01073e-13	FBgn0262104	CG42857	up_regulated
45.6998	3.71615	0.494472	1.64225e-14	1.03175e-13	FBgn0036186	CG6071	up_regulated
192.089	5.02048	0.681261	1.81783e-14	1.14014e-13	FBgn0040606	CG6503	up_regulated
46.8127	10.4166	2.67009	2.00499e-14	1.25401e-13	FBgn0030394	Cpr11A	up_regulated
67.3115	2.95877	0.39999	2.16428e-14	1.34837e-13	FBgn0052368	CG32368	up_regulated
49.6129	4.64586	0.626764	2.26006e-14	1.40648e-13	FBgn0010015	CanA1	up_regulated
186.357	3.17629	0.42752	2.2828e-14	1.41985e-13	FBgn0039467	CG14253	up_regulated
65.9027	5.8188	0.793341	2.44239e-14	1.5149e-13	FBgn0038405	CG8927	up_regulated
358.127	3.48902	0.46983	2.87896e-14	1.77488e-13	FBgn0032010	CG8086	up_regulated
94.3454	3.36931	0.458744	3.1974e-14	1.96472e-13	FBgn0047095	CG33939	up_regulated
33.5626	5.75594	0.797456	3.35767e-14	2.05756e-13	FBgn0031936	CG13794	up_regulated
48.3586	4.78272	0.645973	3.80562e-14	2.31686e-13	FBgn0259992	CG42489	up_regulated
100.479	3.38489	0.466024	3.95832e-14	2.40852e-13	FBgn0026403	Ndg	up_regulated
112.344	3.57144	0.485886	4.22755e-14	2.56259e-13	FBgn0054034	CG34034	up_regulated
172.221	3.61366	0.490051	4.26631e-14	2.58469e-13	FBgn0014135	bnl	up_regulated
90.3907	3.24614	0.443164	4.58312e-14	2.77363e-13	FBgn0003499	sr	up_regulated
31.6944	10.3299	2.67276	4.85751e-14	2.93651e-13	FBgn0026314	Ugt35B1	up_regulated
38.0403	5.17031	0.705963	4.95631e-14	2.99302e-13	FBgn0033753	Cyp301a1	up_regulated
30.3076	5.64935	0.783744	5.09521e-14	3.07358e-13	FBgn0032287	CG6415	up_regulated
101.332	4.18351	0.576903	5.77232e-14	3.47268e-13	FBgn0052750	CG32750	up_regulated
8752.52	4.02527	0.551487	6.25072e-14	3.75646e-13	FBgn0039313	CG11892	up_regulated
94.6993	4.19681	0.591011	6.49079e-14	3.89865e-13	FBgn0036862	Gbs-76A	up_regulated
2399.19	2.03043	0.276536	6.58584e-14	3.9515e-13	FBgn0010246	Myo61F	up_regulated
54.8467	6.73735	1.01775	6.76927e-14	4.05939e-13	FBgn0003117	pnr	up_regulated
24.8568	3.95887	0.546478	7.12159e-14	4.26382e-13	FBgn0262719	CG43163	up_regulated
39.5797	5.27689	0.726715	7.50533e-14	4.47922e-13	FBgn0011581	Ms	up_regulated
104.894	3.5974	0.492575	7.82809e-14	4.66191e-13	FBgn0036934	sNPF-R	up_regulated
77.9641	4.72945	0.645086	8.0261e-14	4.77476e-13	FBgn0038866	CG5810	up_regulated
147.35	4.50067	0.632093	8.04974e-14	4.78629e-13	FBgn0039800	Npc2g	up_regulated
90.5544	3.48289	0.475203	8.39437e-14	4.98327e-13	FBgn0038654	CG14298	up_regulated
75.7153	5.59372	0.768336	8.40128e-14	4.98473e-13	FBgn0052667	ssp7	up_regulated
53.8171	4.10787	0.567983	8.476e-14	5.0264e-13	FBgn0034655	CG10307	up_regulated
182.86	2.06849	0.282862	8.89309e-14	5.26817e-13	FBgn0262867	Ptr	up_regulated
217.632	7.18283	1.25179	9.63087e-14	5.70221e-13	FBgn0262101	CG42854	up_regulated
52.3248	4.31003	0.604976	1.03931e-13	6.13731e-13	FBgn0030994	HP1D3csd	up_regulated
100.743	4.44872	0.617874	1.06914e-13	6.31014e-13	FBgn0052600	dpr8	up_regulated
471.998	2.0522	0.282942	1.16607e-13	6.87134e-13	FBgn0028424	JhI-26	up_regulated
76.6543	4.33926	0.606881	1.44436e-13	8.44465e-13	FBgn0033065	Cyp6w1	up_regulated
119.571	3.59363	0.501633	1.61297e-13	9.41083e-13	FBgn0003009	ord	up_regulated
28.8456	5.16446	0.713612	1.73261e-13	1.00774e-12	FBgn0040817	CG14132	up_regulated
31.1272	4.80094	0.669461	1.93215e-13	1.11915e-12	FBgn0032225	CG5022	up_regulated
338.319	2.91803	0.412264	2.30928e-13	1.33277e-12	FBgn0039827	CG1544	up_regulated
37.6339	5.34504	0.758696	2.31341e-13	1.33447e-12	FBgn0039500	CG5984	up_regulated
32.1854	4.22448	0.595583	2.47023e-13	1.42127e-12	FBgn0032377	CG14937	up_regulated
42.1372	5.79591	0.822438	2.76237e-13	1.58529e-12	FBgn0265089	eIF4E3	up_regulated
102.73	2.30588	0.325717	3.02558e-13	1.73014e-12	FBgn0053108	CG33108	up_regulated
158.527	3.0168	0.425134	3.07939e-13	1.76001e-12	FBgn0261046	Dscam3	up_regulated
102.301	2.87142	0.405355	3.24081e-13	1.85038e-12	FBgn0000557	eEF1alpha2	up_regulated
49.9962	5.36249	0.777225	3.38448e-13	1.93143e-12	FBgn0033135	Tsp42En	up_regulated
43.7353	4.21838	0.598398	3.44364e-13	1.96419e-12	FBgn0263239	dar1	up_regulated
58.2949	4.66131	0.657755	3.56447e-13	2.03001e-12	FBgn0032283	CG7296	up_regulated
2233.54	2.23352	0.313136	3.72432e-13	2.11674e-12	FBgn0038679	CG6040	up_regulated
69.0717	2.87849	0.407121	3.8237e-13	2.16883e-12	FBgn0004956	upd1	up_regulated
45.1337	5.18466	0.728402	4.32572e-13	2.4511e-12	FBgn0036588	CG13068	up_regulated
198.039	4.60719	0.653299	4.41064e-13	2.49669e-12	FBgn0033760	CG8785	up_regulated
116.5	3.13553	0.445033	4.67675e-13	2.638e-12	FBgn0031926	CG6739	up_regulated
113.968	2.4676	0.350915	4.77344e-13	2.68983e-12	FBgn0004581	bgcn	up_regulated
24.2845	5.41964	0.767432	5.21568e-13	2.93313e-12	FBgn0029977	hdm	up_regulated
22.6292	9.89593	2.65275	5.55687e-13	3.12031e-12	FBgn0040717	Nplp4	up_regulated
90.5758	3.15511	0.453383	6.47889e-13	3.61991e-12	FBgn0034013	unc-5	up_regulated
33.0943	4.85509	0.692702	6.67403e-13	3.72337e-12	FBgn0037195	CG11226	up_regulated
290.12	4.28508	0.638771	7.32309e-13	4.07331e-12	FBgn0015035	Cyp4e3	up_regulated
65.2224	8.37614	1.44926	7.49581e-13	4.16731e-12	FBgn0037127	CG14566	up_regulated
521.211	4.16917	0.609616	7.65178e-13	4.2477e-12	FBgn0003308	ry	up_regulated
125.705	3.6575	0.535777	7.71042e-13	4.27814e-12	FBgn0034538	CG16799	up_regulated
38.3748	3.36182	0.482963	7.86624e-13	4.36244e-12	FBgn0031959	spz3	up_regulated
129.939	3.09772	0.445969	8.89672e-13	4.90721e-12	FBgn0036181	Muc68Ca	up_regulated
80.988	4.31118	0.626124	9.5185e-13	5.23985e-12	FBgn0040505	Alk	up_regulated
58.8507	4.6613	0.666823	9.88712e-13	5.42944e-12	FBgn0243486	rdo	up_regulated
280.674	2.40387	0.34538	9.92188e-13	5.4432e-12	FBgn0003068	per	up_regulated
1401.18	2.1961	0.315673	9.97356e-13	5.46887e-12	FBgn0085376	CG34347	up_regulated
37.6417	4.24524	0.612826	1.01374e-12	5.55327e-12	FBgn0263113	Cc2d2a	up_regulated
298.159	3.32652	0.486706	1.09347e-12	5.98416e-12	FBgn0031568	CG10019	up_regulated
38.7751	5.94438	0.872356	1.18127e-12	6.45358e-12	FBgn0035776	CG8564	up_regulated
70.5788	5.67756	0.840962	1.28889e-12	7.02962e-12	FBgn0036698	CG7724	up_regulated
47.661	4.06548	0.591973	1.31466e-12	7.16319e-12	FBgn0032233	dpr19	up_regulated
498.101	2.43661	0.354482	1.36128e-12	7.41e-12	FBgn0037989	ATP8B	up_regulated
35.2872	5.1116	0.740582	1.38313e-12	7.51073e-12	FBgn0001323	knrl	up_regulated
234.396	2.12501	0.309099	1.47816e-12	8.00349e-12	FBgn0034639	CG15673	up_regulated
80.6045	5.50232	0.830995	1.54515e-12	8.35008e-12	FBgn0031791	AANATL2	up_regulated
33.844	3.34845	0.489845	1.56065e-12	8.42974e-12	FBgn0031829	IFT52	up_regulated
95.6721	3.94045	0.573719	1.66019e-12	8.93297e-12	FBgn0040636	CG13255	up_regulated
3036.64	3.96247	0.578387	1.69974e-12	9.12827e-12	FBgn0086708	stv	up_regulated
97.3314	2.23419	0.325952	1.81741e-12	9.73221e-12	FBgn0038012	CG10013	up_regulated
296.68	2.25169	0.32854	1.91311e-12	1.02154e-11	FBgn0260943	Rbp6	up_regulated
28.2337	6.86298	1.04757	2.09969e-12	1.11744e-11	FBgn0036575	CG5157	up_regulated
1081.7	5.68748	0.856247	2.42263e-12	1.28565e-11	FBgn0040349	CG3699	up_regulated
51.8711	3.33945	0.495281	2.71937e-12	1.43903e-11	FBgn0004644	hh	up_regulated
46.3838	2.95043	0.434956	2.76857e-12	1.46369e-11	FBgn0054056	CG34056	up_regulated
862.229	7.69895	1.13979	3.08544e-12	1.6289e-11	FBgn0038180	Cht5	up_regulated
6048.99	2.89624	0.427796	3.23603e-12	1.70519e-11	FBgn0261836	Msp300	up_regulated
289.233	4.42316	0.666707	3.28461e-12	1.72916e-11	FBgn0028526	CG15293	up_regulated
35.8016	7.13706	1.31332	3.72726e-12	1.95394e-11	FBgn0036560	CG5895	up_regulated
78.6816	5.45314	0.853444	4.10328e-12	2.14303e-11	FBgn0030985	Obp18a	up_regulated
102.409	2.68256	0.398608	4.26429e-12	2.22299e-11	FBgn0262686	CG43156	up_regulated
38.6013	2.7061	0.405659	4.38026e-12	2.28132e-11	FBgn0030723	dpr18	up_regulated
320.119	4.72166	0.698033	4.53065e-12	2.35418e-11	FBgn0085195	CG34166	up_regulated
33.3074	3.90419	0.585902	4.59094e-12	2.38329e-11	FBgn0000535	eag	up_regulated
315.311	4.67107	0.711481	4.65862e-12	2.41731e-11	FBgn0039081	Irk2	up_regulated
88.7175	4.18459	0.626687	5.03902e-12	2.60865e-11	FBgn0034221	CG10764	up_regulated
169.376	3.28701	0.495816	5.54192e-12	2.86239e-11	FBgn0024244	drm	up_regulated
66.0555	2.71288	0.408938	5.63986e-12	2.91163e-11	FBgn0030617	CG9095	up_regulated
45.3628	3.32071	0.498483	5.80256e-12	2.98874e-11	FBgn0033321	CG8738	up_regulated
28.4111	6.5937	1.04078	5.94909e-12	3.06e-11	FBgn0035157	CG13894	up_regulated
176.686	2.4328	0.367359	6.05445e-12	3.11277e-11	FBgn0003866	tsh	up_regulated
164.51	2.2021	0.329883	6.50443e-12	3.33799e-11	FBgn0033799	GLaz	up_regulated
105.188	2.60459	0.394539	6.7534e-12	3.45626e-11	FBgn0003710	tipE	up_regulated
36.4891	4.808	0.721098	6.783e-12	3.46824e-11	FBgn0036289	CG10657	up_regulated
46.6343	3.66003	0.56413	6.96008e-12	3.55554e-11	FBgn0035636	Cralbp	up_regulated
363.375	2.50686	0.375968	7.07496e-12	3.61258e-11	FBgn0034219	mthl4	up_regulated
38.306	3.34544	0.512349	7.08437e-12	3.61574e-11	FBgn0263744	CR43669	up_regulated
42.3359	4.11103	0.627509	7.65351e-12	3.89558e-11	FBgn0030310	PGRP-SA	up_regulated
909.503	2.03429	0.303987	7.65832e-12	3.89626e-11	FBgn0263200	Galt	up_regulated
100.92	2.62018	0.400182	8.02011e-12	4.07477e-11	FBgn0036463	Reck	up_regulated
40.9983	5.34561	0.830222	8.50151e-12	4.3018e-11	FBgn0031446	Trf5	up_regulated
32.7174	4.01516	0.611037	8.66927e-12	4.38273e-11	FBgn0036836	CG11619	up_regulated
39.2618	3.75442	0.575705	8.93155e-12	4.5072e-11	FBgn0031232	CG11617	up_regulated
99.7859	2.32313	0.354429	9.15569e-12	4.612e-11	FBgn0030300	Sk1	up_regulated
130.566	4.67102	0.717691	9.35086e-12	4.70397e-11	FBgn0030748	Traf-like	up_regulated
25.4816	6.15566	0.989136	9.49406e-12	4.77172e-11	FBgn0030899	Hesr	up_regulated
41.7941	5.29029	0.818611	9.66882e-12	4.85738e-11	FBgn0031860	CG11236	up_regulated
66.7177	5.27597	0.803605	9.7161e-12	4.87895e-11	FBgn0052499	Cda4	up_regulated
300.993	4.28332	0.654953	9.88546e-12	4.96177e-11	FBgn0040968	CG14933	up_regulated
42.3601	4.66482	0.708432	9.92757e-12	4.98067e-11	FBgn0023535	arg	up_regulated
76.7104	3.11355	0.474107	1.05923e-11	5.29992e-11	FBgn0005614	trpl	up_regulated
577.086	2.15977	0.326684	1.06583e-11	5.33058e-11	FBgn0260400	elav	up_regulated
55.5676	7.11818	1.33439	1.2679e-11	6.30744e-11	FBgn0034139	CG4927	up_regulated
22.0987	4.4113	0.675134	1.32685e-11	6.58606e-11	FBgn0264002	MsR2	up_regulated
67.463	3.61916	0.549811	1.32893e-11	6.59055e-11	FBgn0039585	CG1894	up_regulated
461.468	2.61726	0.401538	1.42567e-11	7.06717e-11	FBgn0039114	Lsd-1	up_regulated
113.471	4.81157	0.731716	1.51103e-11	7.47052e-11	FBgn0031689	Cyp28d1	up_regulated
3673.78	2.35706	0.360228	1.63882e-11	8.06317e-11	FBgn0050069	CG30069	up_regulated
3397.11	2.71791	0.422926	1.78079e-11	8.73099e-11	FBgn0016684	NaPi-T	up_regulated
247.478	3.2628	0.506414	1.85624e-11	9.08504e-11	FBgn0037845	CG14694	up_regulated
53.5083	7.36733	1.38303	1.90372e-11	9.3093e-11	FBgn0036750	CG6034	up_regulated
92.0999	3.54936	0.551133	2.13686e-11	1.04266e-10	FBgn0250835	CG15394	up_regulated
89.6712	2.33701	0.360679	2.51976e-11	1.22152e-10	FBgn0037206	CG12768	up_regulated
48.0284	3.26209	0.516812	2.76303e-11	1.33771e-10	FBgn0000422	Ddc	up_regulated
127.723	4.89415	0.755079	2.83655e-11	1.37212e-10	FBgn0085256	CG34227	up_regulated
29.7723	8.7088	2.53561	2.91665e-11	1.40965e-10	FBgn0029765	CG16756	up_regulated
1762.88	2.00479	0.309528	3.00727e-11	1.45282e-10	FBgn0015031	cype	up_regulated
215.788	2.27612	0.351891	3.26022e-11	1.57163e-10	FBgn0026872	CG14777	up_regulated
37.0205	4.91341	0.768516	3.4271e-11	1.64925e-10	FBgn0020429	GluRIIB	up_regulated
109.197	3.60703	0.570524	3.42953e-11	1.64971e-10	FBgn0031835	CG11319	up_regulated
788.147	2.22802	0.345907	3.48586e-11	1.67465e-10	FBgn0259822	Ca-beta	up_regulated
96.469	2.58763	0.404424	3.69696e-11	1.77378e-10	FBgn0262970	CR43281	up_regulated
30.6326	4.86524	0.764451	3.74071e-11	1.794e-10	FBgn0002592	E(spl)m2-BFM	up_regulated
102.367	2.9257	0.465474	3.75909e-11	1.80205e-10	FBgn0038079	NijC	up_regulated
404.488	3.35465	0.526555	3.76932e-11	1.80618e-10	FBgn0262870	axo	up_regulated
302.45	4.00356	0.644017	4.43266e-11	2.1132e-10	FBgn0032773	fon	up_regulated
73.2251	4.76131	0.761856	4.56333e-11	2.17364e-10	FBgn0040338	TfIIA-S-2	up_regulated
548.93	2.51838	0.403237	4.85578e-11	2.30902e-10	FBgn0003515	st	up_regulated
72.8457	2.42671	0.382281	4.86874e-11	2.3142e-10	FBgn0039807	CG15546	up_regulated
1494.96	5.16091	0.810117	4.98385e-11	2.36691e-10	FBgn0034394	CG15096	up_regulated
1333.33	5.44004	0.86148	5.16925e-11	2.44977e-10	FBgn0038257	smp-30	up_regulated
79.2444	4.11313	0.655707	6.21341e-11	2.92482e-10	FBgn0030613	Rab3-GEF	up_regulated
145.655	4.90883	0.785632	7.11875e-11	3.33001e-10	FBgn0041194	Prat2	up_regulated
44.5092	4.69091	0.741806	7.38325e-11	3.44798e-10	FBgn0033880	CG6553	up_regulated
60.1196	3.84211	0.617296	7.5747e-11	3.53444e-10	FBgn0038865	cDIP	up_regulated
84.3761	3.10261	0.499297	7.83876e-11	3.65309e-10	FBgn0041710	yellow-f	up_regulated
67.625	4.85741	0.767388	8.08275e-11	3.75898e-10	FBgn0031879	uif	up_regulated
49.4868	5.21112	0.825906	8.72845e-11	4.05087e-10	FBgn0263046	CG43341	up_regulated
186.581	3.68396	0.601288	1.00417e-10	4.63909e-10	FBgn0053533	lectin-37Db	up_regulated
499.802	2.54004	0.407992	1.04513e-10	4.82049e-10	FBgn0035113	pyx	up_regulated
22.7233	4.02936	0.648325	1.08644e-10	4.99871e-10	FBgn0029580	CG14778	up_regulated
26.3951	3.25838	0.521937	1.15218e-10	5.28597e-10	FBgn0027793	CG14787	up_regulated
37.5789	4.98124	0.823283	1.28942e-10	5.8963e-10	FBgn0038299	Spn88Eb	up_regulated
70.6218	2.74236	0.442543	1.32448e-10	6.0517e-10	FBgn0034476	Toll-7	up_regulated
27.4467	6.39264	1.14418	1.45363e-10	6.6253e-10	FBgn0025595	AkhR	up_regulated
51.2991	3.52023	0.575173	1.45457e-10	6.6253e-10	FBgn0062412	Ctr1B	up_regulated
93.7483	2.61288	0.421949	1.53343e-10	6.96382e-10	FBgn0058298	CG40298	up_regulated
32.6954	6.06073	1.03212	1.55001e-10	7.03341e-10	FBgn0044011	Spn43Ad	up_regulated
17.987	6.67421	1.17959	1.55704e-10	7.06243e-10	FBgn0004777	Ccp84Ag	up_regulated
96.905	4.28991	0.694225	1.63421e-10	7.39155e-10	FBgn0262534	CG43088	up_regulated
44.7361	4.31089	0.715997	1.64603e-10	7.43898e-10	FBgn0032615	CG6012	up_regulated
30.7127	3.98603	0.647904	1.80601e-10	8.13576e-10	FBgn0002633	E(spl)m7-HLH	up_regulated
62.4468	3.26911	0.532928	1.90281e-10	8.54433e-10	FBgn0013342	nSyb	up_regulated
250.908	2.13157	0.346012	1.91106e-10	8.57795e-10	FBgn0035571	CG12493	up_regulated
33.8096	4.94562	0.815243	1.97937e-10	8.86681e-10	FBgn0023550	FarO	up_regulated
23.4833	5.71209	0.962441	2.00398e-10	8.9663e-10	FBgn0085382	CG34353	up_regulated
36.4355	4.84895	0.821932	2.08197e-10	9.30411e-10	FBgn0050054	CG30054	up_regulated
39.4248	3.37279	0.556665	2.11428e-10	9.44476e-10	FBgn0042206	GstD10	up_regulated
450.391	2.11145	0.343322	2.3196e-10	1.03331e-09	FBgn0041096	rols	up_regulated
271.206	2.14532	0.348075	2.36678e-10	1.05307e-09	FBgn0051431	CG31431	up_regulated
80.9439	2.90648	0.48679	2.48941e-10	1.10544e-09	FBgn0001208	Hn	up_regulated
68.8063	4.75783	0.816535	2.49795e-10	1.10879e-09	FBgn0039151	CG13607	up_regulated
6576.51	2.01317	0.327809	2.50779e-10	1.11272e-09	FBgn0267033	mamo	up_regulated
71.2933	2.67738	0.439143	2.60619e-10	1.15547e-09	FBgn0029728	CG2861	up_regulated
20.5651	5.26041	0.878126	2.62275e-10	1.16189e-09	FBgn0038045	NANS	up_regulated
19.5223	7.24975	1.43207	2.73297e-10	1.20976e-09	FBgn0265959	rdgC	up_regulated
50.1997	2.50733	0.41367	3.01399e-10	1.32786e-09	FBgn0027111	miple1	up_regulated
29.2947	5.4414	0.934085	3.17963e-10	1.39754e-09	FBgn0004197	Ser	up_regulated
37.901	4.41884	0.727694	3.3003e-10	1.44774e-09	FBgn0035711	CG8519	up_regulated
83.1153	5.48745	0.994218	3.63151e-10	1.5893e-09	FBgn0030575	CG5321	up_regulated
72.1198	2.86369	0.47836	4.0181e-10	1.75165e-09	FBgn0029826	CG6041	up_regulated
1340.58	6.38576	1.05862	4.24797e-10	1.84898e-09	FBgn0028494	CG6424	up_regulated
17.3178	7.74475	1.37871	4.33914e-10	1.88646e-09	FBgn0038394	CG10264	up_regulated
38.4029	3.76518	0.630134	4.3994e-10	1.91192e-09	FBgn0013949	Elal	up_regulated
28.9597	4.37763	0.738418	5.036e-10	2.17844e-09	FBgn0263118	tx	up_regulated
270.914	3.37106	0.560558	5.07656e-10	2.19514e-09	FBgn0032089	Rcd-1r	up_regulated
14.3715	9.73529	2.87963	5.49641e-10	2.36846e-09	FBgn0036131	CG12522	up_regulated
47.76	5.6761	1.05084	5.81984e-10	2.50398e-09	FBgn0036786	skl	up_regulated
230.09	2.03115	0.337388	5.87361e-10	2.52615e-09	FBgn0016054	phr6-4	up_regulated
33.5495	4.98488	0.861662	6.87131e-10	2.93833e-09	FBgn0001320	kni	up_regulated
58.852	5.68634	0.984593	7.40662e-10	3.1576e-09	FBgn0046876	Obp83ef	up_regulated
138.758	5.05297	0.84563	7.59802e-10	3.23674e-09	FBgn0000640	Fbp2	up_regulated
30.3596	7.04641	1.42747	7.60154e-10	3.23701e-09	FBgn0033558	CG12344	up_regulated
538.826	2.03464	0.341523	8.15423e-10	3.46315e-09	FBgn0260660	Mp	up_regulated
256.908	3.81064	0.643927	8.17118e-10	3.46904e-09	FBgn0250904	CG34434	up_regulated
820.517	2.93064	0.495809	8.23255e-10	3.49377e-09	FBgn0028491	CG2930	up_regulated
95.9637	4.44604	0.753173	8.61712e-10	3.65006e-09	FBgn0051477	ATPsynepsilonL	up_regulated
66.9623	3.3188	0.56531	9.11309e-10	3.85578e-09	FBgn0039494	grass	up_regulated
205.097	4.39908	0.758579	1.00762e-09	4.24885e-09	FBgn0034885	Eglp4	up_regulated
36.8399	3.27341	0.555951	1.11889e-09	4.69505e-09	FBgn0262598	mtsh	up_regulated
34.9692	4.2661	0.733254	1.12835e-09	4.72945e-09	FBgn0045759	bin	up_regulated
33.282	4.57639	0.807903	1.1353e-09	4.75501e-09	FBgn0024294	Spn43Aa	up_regulated
27.4398	2.6135	0.449902	1.14049e-09	4.77498e-09	FBgn0038385	Fbxl7	up_regulated
45.9098	4.09206	0.70281	1.19675e-09	4.99372e-09	FBgn0031089	CG9572	up_regulated
66.548	3.45647	0.591768	1.23266e-09	5.13595e-09	FBgn0051719	RluA-1	up_regulated
104.283	3.73929	0.640224	1.27243e-09	5.29178e-09	FBgn0035587	Gdap1	up_regulated
44.8201	3.1437	0.547509	1.28366e-09	5.33652e-09	FBgn0031306	CG4577	up_regulated
33.579	5.33043	0.973733	1.31676e-09	5.46401e-09	FBgn0054003	NimB3	up_regulated
327.158	5.83452	1.04525	1.36601e-09	5.6579e-09	FBgn0063499	GstE10	up_regulated
214.451	3.46657	0.594231	1.45326e-09	6.00815e-09	FBgn0051300	CG31300	up_regulated
54.5955	2.1472	0.367773	1.53199e-09	6.3104e-09	FBgn0040359	CG11380	up_regulated
18.3954	4.5584	0.78609	1.53981e-09	6.34028e-09	FBgn0000411	D	up_regulated
16.7564	4.13212	0.729788	1.54548e-09	6.36129e-09	FBgn0039479	CG14257	up_regulated
337.985	3.07632	0.540882	1.57457e-09	6.47624e-09	FBgn0014031	Spat	up_regulated
20.9279	3.67849	0.637035	1.60897e-09	6.61531e-09	FBgn0263934	esn	up_regulated
19.4029	4.13404	0.719542	1.66371e-09	6.83035e-09	FBgn0052110	CG32110	up_regulated
112.892	2.91461	0.510182	1.69009e-09	6.93359e-09	FBgn0026064	KP78a	up_regulated
79.5311	2.66951	0.461262	1.72529e-09	7.06765e-09	FBgn0034182	SmydA-7	up_regulated
690.84	2.7403	0.476163	1.77433e-09	7.25792e-09	FBgn0038063	Octbeta2R	up_regulated
74.3617	5.59531	0.958117	1.88293e-09	7.68813e-09	FBgn0037801	CG3999	up_regulated
15.7281	8.19397	2.53326	1.94599e-09	7.93691e-09	FBgn0027563	CG9631	up_regulated
121.006	3.29143	0.574378	2.152e-09	8.74848e-09	FBgn0028940	Cyp28a5	up_regulated
443.671	2.02367	0.3508	2.24526e-09	9.10695e-09	FBgn0003366	sev	up_regulated
47.0159	3.30246	0.589439	2.40928e-09	9.74492e-09	FBgn0032230	lft	up_regulated
16.463	4.68575	0.830078	2.41875e-09	9.77267e-09	FBgn0031728	Hsp60C	up_regulated
66.7051	2.82732	0.496234	2.49684e-09	1.00845e-08	FBgn0033274	CG14757	up_regulated
65.8592	5.92839	1.03639	2.53367e-09	1.02259e-08	FBgn0038613	Vha100-4	up_regulated
139.921	3.18702	0.557143	2.53789e-09	1.02393e-08	FBgn0034439	CG10062	up_regulated
56.4139	4.77605	0.863038	2.60825e-09	1.05118e-08	FBgn0050148	CG30148	up_regulated
21.8758	4.81622	0.851298	2.66888e-09	1.07523e-08	FBgn0038606	CG15803	up_regulated
5819.44	2.08911	0.364011	2.78285e-09	1.11953e-08	FBgn0262160	CG9932	up_regulated
34.213	3.80643	0.670992	2.81484e-09	1.13118e-08	FBgn0069354	Porin2	up_regulated
105.442	5.45098	0.956948	3.18718e-09	1.27487e-08	FBgn0038450	CG17560	up_regulated
78.374	2.25131	0.397354	3.27796e-09	1.30885e-08	FBgn0033960	CG10151	up_regulated
158.669	2.47616	0.443377	3.4135e-09	1.36151e-08	FBgn0051248	CG31248	up_regulated
14.4711	4.51478	0.804358	3.45343e-09	1.37646e-08	FBgn0031142	r-cup	up_regulated
15.3535	7.49704	1.41845	3.52503e-09	1.4025e-08	FBgn0029170	TwdlT	up_regulated
94.7574	2.54838	0.45524	3.59161e-09	1.42697e-08	FBgn0259099	DCX-EMAP	up_regulated
133.507	2.21535	0.387975	3.60632e-09	1.4318e-08	FBgn0035880	Culd	up_regulated
60.5542	3.8399	0.684389	3.89019e-09	1.54231e-08	FBgn0039102	SPE	up_regulated
32.0043	8.5299	2.5809	3.91425e-09	1.5513e-08	FBgn0038819	Cpr92F	up_regulated
151.06	4.12917	0.736886	4.35866e-09	1.72256e-08	FBgn0031561	IM33	up_regulated
19.486	6.51227	1.4137	4.42858e-09	1.74835e-08	FBgn0051030	CG31030	up_regulated
55.6449	5.98376	1.0531	4.53432e-09	1.78757e-08	FBgn0038033	CG10097	up_regulated
31.3283	5.68368	1.1197	4.5625e-09	1.79805e-08	FBgn0043578	PGRP-SB1	up_regulated
31.1771	7.03514	1.49047	4.70008e-09	1.84772e-08	FBgn0032494	CG5945	up_regulated
38.1851	2.94103	0.531844	4.8377e-09	1.89717e-08	FBgn0039481	Cpr97Eb	up_regulated
32.7289	8.66197	2.60545	4.95538e-09	1.94128e-08	FBgn0031942	CG7203	up_regulated
91.894	2.83298	0.508685	5.24597e-09	2.04938e-08	FBgn0004607	zfh2	up_regulated
19.2695	4.73822	0.860919	5.30639e-09	2.07154e-08	FBgn0035575	CG7509	up_regulated
99.5409	4.61075	0.818135	5.32786e-09	2.0792e-08	FBgn0032285	CG17108	up_regulated
49.5849	4.98096	0.892608	5.85296e-09	2.27778e-08	FBgn0002562	Lsp1alpha	up_regulated
38.4752	5.1477	0.955776	5.96071e-09	2.31726e-08	FBgn0031613	HP6	up_regulated
73.9428	5.6011	1.01204	6.09477e-09	2.36613e-08	FBgn0260954	CG42586	up_regulated
731.283	2.54203	0.458255	6.33796e-09	2.45036e-08	FBgn0015774	NetB	up_regulated
60.3929	2.63429	0.474628	6.35244e-09	2.45426e-08	FBgn0031632	CG15628	up_regulated
55.0805	2.86406	0.519849	6.4602e-09	2.49504e-08	FBgn0036730	qjt	up_regulated
19.963	3.67095	0.671016	6.71077e-09	2.58824e-08	FBgn0035359	CG1143	up_regulated
48.0812	4.25728	0.777322	6.76527e-09	2.60568e-08	FBgn0038126	CG8483	up_regulated
29.9498	4.07869	0.745968	6.84971e-09	2.63548e-08	FBgn0010014	CanB	up_regulated
39.7909	10.624	2.95117	7.11628e-09	2.73336e-08	FBgn0261842	pre-mod(mdg4)-AE	up_regulated
16.5145	5.14001	0.948518	8.09548e-09	3.0999e-08	FBgn0032428	CG6405	up_regulated
89.7793	3.46015	0.642664	8.38523e-09	3.20647e-08	FBgn0030634	CG9164	up_regulated
109.492	2.23973	0.408247	8.64638e-09	3.30183e-08	FBgn0039656	CG11951	up_regulated
40.8079	3.53441	0.644721	9.72302e-09	3.69284e-08	FBgn0039154	Npc2f	up_regulated
17.0703	8.18214	2.56001	9.80876e-09	3.72288e-08	FBgn0040503	CG7763	up_regulated
53.5683	4.05863	0.74209	9.96535e-09	3.77719e-08	FBgn0037698	CG16779	up_regulated
19.4825	4.27729	0.803023	1.23365e-08	4.63673e-08	FBgn0022800	Cad96Ca	up_regulated
23.9721	6.16303	1.36766	1.34954e-08	5.04524e-08	FBgn0046875	Obp83g	up_regulated
580.71	2.65453	0.490302	1.36097e-08	5.08289e-08	FBgn0032422	atilla	up_regulated
48.4296	3.70577	0.689414	1.36603e-08	5.0984e-08	FBgn0030272	CG15201	up_regulated
115.007	3.77125	0.693753	1.44051e-08	5.36742e-08	FBgn0036806	Cyp12c1	up_regulated
27.5676	5.17669	1.00642	1.48528e-08	5.52692e-08	FBgn0053458	CG33458	up_regulated
37.2546	4.50395	0.877348	1.5333e-08	5.69423e-08	FBgn0034460	CG18367	up_regulated
26.2082	4.13012	0.764905	1.55335e-08	5.76487e-08	FBgn0030455	CG4318	up_regulated
16.2268	5.74782	1.11749	1.67209e-08	6.18303e-08	FBgn0051414	Gba1b	up_regulated
27.5265	5.29584	1.0777	1.73e-08	6.38875e-08	FBgn0038795	CG4335	up_regulated
25.3303	3.79737	0.728099	1.73558e-08	6.40725e-08	FBgn0030262	Vago	up_regulated
21.9814	3.59031	0.683586	1.74088e-08	6.42259e-08	FBgn0038070	CG6753	up_regulated
38.1128	3.65954	0.678208	1.80063e-08	6.63208e-08	FBgn0035816	CG13685	up_regulated
43.27	4.33204	0.834621	1.86539e-08	6.85712e-08	FBgn0038172	Adgf-D	up_regulated
26.0945	4.98306	0.976371	1.88491e-08	6.92432e-08	FBgn0264087	Slob	up_regulated
64.0347	5.74982	1.15309	2.07584e-08	7.5884e-08	FBgn0029769	frma	up_regulated
30.9072	3.92331	0.740891	2.08404e-08	7.61589e-08	FBgn0064237	Idgf5	up_regulated
358.041	2.33371	0.438833	2.30704e-08	8.40613e-08	FBgn0032726	CG10621	up_regulated
48.7511	2.57746	0.484396	2.31867e-08	8.44578e-08	FBgn0051125	CG31125	up_regulated
19.7265	5.04897	0.950983	2.35591e-08	8.57028e-08	FBgn0051516	CG31516	up_regulated
35.565	3.39858	0.646203	2.3709e-08	8.62203e-08	FBgn0034693	CG11073	up_regulated
940.352	2.3698	0.449396	2.46565e-08	8.95785e-08	FBgn0028886	CG15279	up_regulated
30.0003	2.56592	0.484891	2.48171e-08	9.01327e-08	FBgn0038221	IFT54	up_regulated
152.853	2.523	0.47219	2.5808e-08	9.35499e-08	FBgn0038752	CG4462	up_regulated
101.652	4.05647	0.78091	2.74972e-08	9.92876e-08	FBgn0262483	Rbp	up_regulated
102.963	2.14098	0.402686	2.78179e-08	1.00413e-07	FBgn0035086	CG12851	up_regulated
227.559	4.39919	0.854297	2.80136e-08	1.01087e-07	FBgn0039309	CG11891	up_regulated
34.0316	3.15125	0.60143	2.80305e-08	1.01116e-07	FBgn0035344	Cyp4d20	up_regulated
64.6158	2.90653	0.5556	2.93525e-08	1.05782e-07	FBgn0037153	olf413	up_regulated
42.8602	3.13632	0.609031	2.97719e-08	1.07156e-07	FBgn0011706	rpr	up_regulated
12.3761	8.05333	2.5779	3.15882e-08	1.1362e-07	FBgn0037139	CG14563	up_regulated
39.1661	4.78129	0.904022	3.1663e-08	1.13853e-07	FBgn0034229	CG4847	up_regulated
36.0077	3.30211	0.629762	3.41691e-08	1.22432e-07	FBgn0010105	comm	up_regulated
74.6508	5.01371	0.959956	3.64597e-08	1.3039e-07	FBgn0052266	CG32266	up_regulated
62.3803	4.46072	0.873592	3.81201e-08	1.35894e-07	FBgn0033366	Ance-4	up_regulated
98.4863	2.40004	0.45784	3.86422e-08	1.37711e-07	FBgn0032139	CG13116	up_regulated
52.6495	4.14258	0.791467	3.97729e-08	1.41516e-07	FBgn0039801	Npc2h	up_regulated
149.083	3.79622	0.743263	3.99711e-08	1.42131e-07	FBgn0032836	CG10680	up_regulated
58.2007	3.40588	0.656723	4.08701e-08	1.45189e-07	FBgn0050285	CG30285	up_regulated
29.0243	5.3499	1.09898	4.16168e-08	1.47655e-07	FBgn0053110	CG33110	up_regulated
18.1656	3.79895	0.733339	4.23208e-08	1.50105e-07	FBgn0034264	Dlish	up_regulated
12.7167	5.6239	1.17267	4.29063e-08	1.51989e-07	FBgn0032740	CG15172	up_regulated
98.3433	6.73888	2.29349	4.69739e-08	1.65769e-07	FBgn0031074	SkpE	up_regulated
483.833	4.34127	0.838232	4.71696e-08	1.66407e-07	FBgn0287184	FASN3	up_regulated
50.8707	2.65008	0.513581	4.97091e-08	1.74871e-07	FBgn0052817	CG32817	up_regulated
234.25	3.84333	0.748271	5.02079e-08	1.76571e-07	FBgn0053509	CG33509	up_regulated
78.2785	3.78055	0.758959	5.16041e-08	1.8131e-07	FBgn0052971	CG32971	up_regulated
26.7237	4.51758	0.878105	5.46475e-08	1.91523e-07	FBgn0263117	CG34377	up_regulated
130.563	4.23617	0.840312	5.49862e-08	1.92589e-07	FBgn0011822	Pgcl	up_regulated
29.2365	4.05245	0.785569	5.79488e-08	2.02649e-07	FBgn0085317	CG34288	up_regulated
22.5265	4.89915	0.98704	5.89672e-08	2.06146e-07	FBgn0032810	CG13077	up_regulated
677.146	3.1099	0.612141	6.02111e-08	2.10298e-07	FBgn0030667	CG15599	up_regulated
23.2144	3.2007	0.626293	6.20566e-08	2.16137e-07	FBgn0259823	CG42404	up_regulated
30.8322	3.66401	0.730915	6.25637e-08	2.17768e-07	FBgn0034839	CG13540	up_regulated
83.4826	2.88406	0.560062	6.48323e-08	2.25455e-07	FBgn0037730	CG9444	up_regulated
43.54	2.47935	0.4828	6.51985e-08	2.26658e-07	FBgn0026411	Lim1	up_regulated
133.362	3.28941	0.64457	6.89981e-08	2.39347e-07	FBgn0053514	CG33514	up_regulated
26.4249	3.79567	0.737814	6.94063e-08	2.40689e-07	FBgn0042179	Ugt305A1	up_regulated
28.3358	5.81803	1.18986	6.96282e-08	2.41383e-07	FBgn0037765	CG9458	up_regulated
41.7549	2.91712	0.576654	6.99388e-08	2.42385e-07	FBgn0039501	TTLL6B	up_regulated
17.615	4.3894	0.885185	7.11497e-08	2.46277e-07	FBgn0039131	CG12268	up_regulated
62.5512	4.5828	0.904133	7.43705e-08	2.5687e-07	FBgn0032835	CG16772	up_regulated
25.812	3.48815	0.697237	8.45313e-08	2.9073e-07	FBgn0010052	Jhe	up_regulated
32.1797	3.40967	0.673547	8.63383e-08	2.96289e-07	FBgn0040828	CG13306	up_regulated
17.1493	7.64275	2.52083	9.23583e-08	3.16367e-07	FBgn0033876	Syngr	up_regulated
32.5428	4.82974	0.974316	9.45042e-08	3.23322e-07	FBgn0085447	sif	up_regulated
9.20729	5.97346	1.32034	9.6949e-08	3.31282e-07	FBgn0038784	CG4362	up_regulated
57.6254	3.51308	0.717936	9.77526e-08	3.33926e-07	FBgn0005636	nvy	up_regulated
26.0153	4.36781	0.905967	1.06603e-07	3.62944e-07	FBgn0037114	Cpr78E	up_regulated
29.6295	3.41349	0.692846	1.06994e-07	3.64164e-07	FBgn0264908	pHCl-1	up_regulated
106.916	2.39483	0.471846	1.0733e-07	3.65195e-07	FBgn0037130	Syn1	up_regulated
81.2152	2.21377	0.439421	1.08999e-07	3.70538e-07	FBgn0053557	CG33557	up_regulated
10.8921	8.07215	2.62994	1.12303e-07	3.81653e-07	FBgn0085228	CG34199	up_regulated
85.0275	2.53137	0.502782	1.14957e-07	3.90436e-07	FBgn0085352	CG34323	up_regulated
18.8441	3.17929	0.641348	1.17956e-07	4.00016e-07	FBgn0259150	OtopLc	up_regulated
229.793	4.1168	0.819127	1.18767e-07	4.02558e-07	FBgn0010387	Acbp2	up_regulated
2270.27	4.94436	0.988207	1.19118e-07	4.03588e-07	FBgn0003067	Pepck1	up_regulated
17.1094	6.36652	1.49244	1.20736e-07	4.08948e-07	FBgn0034838	CG12782	up_regulated
26.9477	3.76847	0.764102	1.25247e-07	4.22851e-07	FBgn0037684	Srr	up_regulated
37.2242	2.38721	0.479061	1.25568e-07	4.2365e-07	FBgn0034290	CG5773	up_regulated
107.535	2.45219	0.492643	1.25726e-07	4.24054e-07	FBgn0260026	CG42494	up_regulated
24.6321	3.09292	0.620985	1.26434e-07	4.26188e-07	FBgn0030508	CG15760	up_regulated
20.6764	5.14436	1.05619	1.26612e-07	4.26658e-07	FBgn0034957	Rsph4a	up_regulated
13.1472	5.48421	1.20148	1.33751e-07	4.50173e-07	FBgn0051871	CG31871	up_regulated
164.106	4.14192	0.828717	1.38952e-07	4.66697e-07	FBgn0085359	CG34330	up_regulated
136.155	2.26479	0.454223	1.40256e-07	4.70938e-07	FBgn0034199	Gbp1	up_regulated
21.0359	5.62683	1.18283	1.466e-07	4.91501e-07	FBgn0263030	CG43325	up_regulated
13.954	4.01695	0.823117	1.49555e-07	5.0081e-07	FBgn0038315	CG14866	up_regulated
60.1152	3.1292	0.632471	1.50949e-07	5.05327e-07	FBgn0050151	CG30151	up_regulated
38.032	3.01508	0.613725	1.53804e-07	5.14346e-07	FBgn0265595	CG44422	up_regulated
55.2986	3.35386	0.679081	1.54475e-07	5.16053e-07	FBgn0032638	SPH93	up_regulated
280.344	2.08027	0.413517	1.61159e-07	5.37739e-07	FBgn0031294	IA-2	up_regulated
89.5847	6.70767	2.35221	1.76162e-07	5.85188e-07	FBgn0037100	CapaR	up_regulated
89.9384	3.84485	0.801074	1.87507e-07	6.21035e-07	FBgn0000477	DNaseII	up_regulated
15.6971	3.31317	0.680346	1.92452e-07	6.35907e-07	FBgn0030725	CG8958	up_regulated
25.0065	4.31766	0.908198	1.95387e-07	6.44656e-07	FBgn0033054	CG14591	up_regulated
98.0134	2.43385	0.498859	1.9714e-07	6.50249e-07	FBgn0039647	jus	up_regulated
47.4933	5.5005	1.14432	2.19757e-07	7.21239e-07	FBgn0037288	CG14661	up_regulated
32.7786	2.44379	0.504715	2.33601e-07	7.65332e-07	FBgn0063498	GstE2	up_regulated
35.3291	4.73796	0.997608	2.3535e-07	7.70387e-07	FBgn0039808	CG12071	up_regulated
18.9614	4.9859	1.13932	2.60881e-07	8.5147e-07	FBgn0004372	aly	up_regulated
81.5428	2.54769	0.522474	2.67331e-07	8.72016e-07	FBgn0261649	tinc	up_regulated
522.783	3.67301	0.781353	2.67577e-07	8.72565e-07	FBgn0036563	CG13075	up_regulated
18.6694	4.86615	1.05897	2.75839e-07	8.98459e-07	FBgn0041707	7B2	up_regulated
37.1596	4.03661	0.827801	2.7841e-07	9.06571e-07	FBgn0033133	Tsp42Ek	up_regulated
20.5989	4.37093	0.922678	2.81734e-07	9.16863e-07	FBgn0039758	CG9737	up_regulated
200.395	3.86192	0.798376	2.81987e-07	9.17418e-07	FBgn0039326	CG10562	up_regulated
43.7867	3.50283	0.74299	2.91054e-07	9.4582e-07	FBgn0011589	Elk	up_regulated
23.9418	6.45867	1.60805	2.94519e-07	9.56247e-07	FBgn0036278	CrzR	up_regulated
30.0347	3.86951	0.810096	3.09737e-07	1.00421e-06	FBgn0038105	yellow-f2	up_regulated
15.9489	4.52837	0.955573	3.12819e-07	1.01303e-06	FBgn0034484	CG11044	up_regulated
62.9126	2.57139	0.538475	3.17257e-07	1.0268e-06	FBgn0033579	CG13229	up_regulated
12.3967	6.64006	1.47392	3.18346e-07	1.03003e-06	FBgn0051157	CG31157	up_regulated
34.3179	6.58482	1.47054	3.25841e-07	1.05367e-06	FBgn0038449	CG17562	up_regulated
44.7493	3.87257	0.822865	3.36999e-07	1.08787e-06	FBgn0010329	Tbh	up_regulated
71.0569	2.8503	0.59581	3.47054e-07	1.1184e-06	FBgn0038878	CG3301	up_regulated
15.6901	4.77543	1.07389	3.67459e-07	1.18076e-06	FBgn0036676	CG13028	up_regulated
37.604	4.8882	1.10917	3.72337e-07	1.1954e-06	FBgn0038204	CG14357	up_regulated
11.99	5.70929	1.32877	3.75545e-07	1.20536e-06	FBgn0263116	5-HT1B	up_regulated
42.1044	2.92273	0.622543	3.77616e-07	1.21136e-06	FBgn0015400	kek2	up_regulated
212.954	2.9442	0.619599	3.77632e-07	1.21136e-06	FBgn0042696	NfI	up_regulated
25.3498	5.4184	1.22939	3.90343e-07	1.25142e-06	FBgn0039031	Gbp3	up_regulated
608.643	2.33688	0.502837	4.11268e-07	1.31549e-06	FBgn0037683	CG18473	up_regulated
30.9289	5.39343	1.2328	4.29302e-07	1.37083e-06	FBgn0030348	CG10352	up_regulated
417.227	2.33815	0.488368	4.45454e-07	1.41917e-06	FBgn0063497	GstE3	up_regulated
24.7777	3.70799	0.794087	4.78526e-07	1.51763e-06	FBgn0263031	CG43326	up_regulated
83.596	2.5315	0.534891	4.90052e-07	1.55199e-06	FBgn0034135	Syn2	up_regulated
23.2865	2.57312	0.543753	4.92251e-07	1.55852e-06	FBgn0001150	gt	up_regulated
74.5636	4.35611	0.955864	5.10573e-07	1.61425e-06	FBgn0051769	CG31769	up_regulated
31.0433	3.41412	0.722904	5.21171e-07	1.64682e-06	FBgn0031365	CG17650	up_regulated
12.3848	4.45424	0.985443	5.26177e-07	1.66171e-06	FBgn0037727	Nepl12	up_regulated
29.3421	4.03803	0.875365	5.3443e-07	1.68682e-06	FBgn0033312	CG8642	up_regulated
65.148	4.79921	1.02749	5.68072e-07	1.78747e-06	FBgn0039755	CG15531	up_regulated
68.8677	3.76726	0.847787	5.73827e-07	1.80456e-06	FBgn0030425	Nep6	up_regulated
181.439	3.66404	0.785638	5.81343e-07	1.82717e-06	FBgn0264750	CG44008	up_regulated
18.7118	2.64848	0.565914	5.86217e-07	1.84197e-06	FBgn0039804	CG15544	up_regulated
22.7918	5.67614	1.306	5.92328e-07	1.86013e-06	FBgn0260474	CG30002	up_regulated
11.5488	3.47656	0.753997	5.92658e-07	1.86013e-06	FBgn0038926	CG13409	up_regulated
13.6237	3.72581	0.802115	6.00482e-07	1.88415e-06	FBgn0031688	Cyp28d2	up_regulated
17.4429	4.03388	0.896772	6.06971e-07	1.90292e-06	FBgn0259226	CG42326	up_regulated
79.5261	2.09541	0.447907	6.07555e-07	1.90422e-06	FBgn0052647	CG32647	up_regulated
10.9061	4.08438	0.903415	6.11063e-07	1.91467e-06	FBgn0031288	CG13949	up_regulated
23.4653	4.36981	0.956166	6.22479e-07	1.94827e-06	FBgn0003965	v	up_regulated
23.6666	3.36592	0.736438	6.23895e-07	1.95215e-06	FBgn0030271	CG15202	up_regulated
384.425	2.76743	0.597061	6.24201e-07	1.95256e-06	FBgn0033820	CG4716	up_regulated
82.202	2.12423	0.449816	6.41903e-07	2.0057e-06	FBgn0034493	CG8908	up_regulated
41.9031	2.41598	0.520799	6.46396e-07	2.01862e-06	FBgn0035445	Ids	up_regulated
27.329	2.73755	0.595103	6.64806e-07	2.07264e-06	FBgn0036931	CG14183	up_regulated
17.1686	4.90279	1.14595	6.74635e-07	2.10212e-06	FBgn0036260	Rh7	up_regulated
21.1056	5.55022	1.41568	6.93878e-07	2.16087e-06	FBgn0030326	CG2444	up_regulated
53.2598	4.27939	0.91761	7.01525e-07	2.18166e-06	FBgn0034860	CG9812	up_regulated
500.118	4.54072	1.04993	7.2902e-07	2.26089e-06	FBgn0037714	CG9396	up_regulated
10.3684	6.07151	1.53242	7.32503e-07	2.27106e-06	FBgn0039770	CG15537	up_regulated
33.0708	3.40157	0.73407	7.47947e-07	2.3151e-06	FBgn0038621	CG10864	up_regulated
55.744	4.22438	0.924222	7.49048e-07	2.31787e-06	FBgn0085261	CG34232	up_regulated
68.9923	2.05021	0.443367	7.7157e-07	2.38296e-06	FBgn0027550	CG6495	up_regulated
15.5822	5.02238	1.1756	7.87112e-07	2.43029e-06	FBgn0030763	CG9782	up_regulated
36.3945	2.90457	0.626787	8.12619e-07	2.50559e-06	FBgn0029837	Tsp5D	up_regulated
20.5341	3.93036	0.870698	8.54301e-07	2.63122e-06	FBgn0025878	wrapper	up_regulated
30.4349	3.269	0.724226	9.08768e-07	2.78901e-06	FBgn0029123	SoxN	up_regulated
38.1109	2.78771	0.614437	9.21102e-07	2.823e-06	FBgn0003380	Sh	up_regulated
128.572	2.03869	0.442012	1.04094e-06	3.1738e-06	FBgn0063495	GstE5	up_regulated
21.996	3.26167	0.724475	1.06354e-06	3.24004e-06	FBgn0033942	Cpr51A	up_regulated
128.518	3.06534	0.678725	1.08429e-06	3.29967e-06	FBgn0039685	Obp99b	up_regulated
246.327	2.26479	0.503974	1.09819e-06	3.33836e-06	FBgn0038262	CG14857	up_regulated
7.148	5.53768	1.31574	1.12779e-06	3.42461e-06	FBgn0001269	inv	up_regulated
13.4821	5.64929	1.46572	1.16329e-06	3.52477e-06	FBgn0035611	CG13285	up_regulated
29.1556	5.65717	1.34092	1.21455e-06	3.6771e-06	FBgn0041579	AttC	up_regulated
52.7191	2.22942	0.494045	1.21615e-06	3.68095e-06	FBgn0259145	CG42260	up_regulated
12.3829	3.9055	0.865734	1.28264e-06	3.87279e-06	FBgn0028379	fan	up_regulated
14.1786	3.86471	0.875885	1.29369e-06	3.90196e-06	FBgn0042106	CG18754	up_regulated
30.5186	2.54627	0.57232	1.36599e-06	4.11008e-06	FBgn0031821	KFase	up_regulated
9.9091	6.05351	1.57491	1.60583e-06	4.79055e-06	FBgn0052105	Lmx1a	up_regulated
14.8303	5.96801	1.54733	1.60909e-06	4.79774e-06	FBgn0031560	CG16713	up_regulated
11.1672	3.47244	0.781771	1.62027e-06	4.82594e-06	FBgn0086693	iav	up_regulated
249.953	3.79703	0.862376	1.64067e-06	4.88281e-06	FBgn0050016	CG30016	up_regulated
1385.78	4.45021	0.998512	1.79044e-06	5.30879e-06	FBgn0266492	SclB	up_regulated
29.0915	4.35081	0.999652	1.82896e-06	5.41585e-06	FBgn0038295	Gyc88E	up_regulated
22.9756	3.75123	0.869977	1.89215e-06	5.5941e-06	FBgn0261611	CG42700	up_regulated
106.77	2.36554	0.52643	1.89883e-06	5.61236e-06	FBgn0010388	Dro	up_regulated
472.431	4.86742	1.1054	2.02808e-06	5.98019e-06	FBgn0000406	Cyt-b5-r	up_regulated
11.5857	7.02194	2.52155	2.07138e-06	6.10467e-06	FBgn0053516	dpr3	up_regulated
14.7708	4.78859	1.10797	2.07824e-06	6.12327e-06	FBgn0032639	CG18563	up_regulated
30.1164	3.60711	0.851639	2.19558e-06	6.44191e-06	FBgn0029898	CG14439	up_regulated
23.7994	2.20519	0.49495	2.24384e-06	6.57147e-06	FBgn0040763	CG18336	up_regulated
33.9063	2.84683	0.657278	2.25549e-06	6.60211e-06	FBgn0030230	Rph	up_regulated
22.3249	3.81345	0.883575	2.26483e-06	6.62427e-06	FBgn0263321	CG43402	up_regulated
9.73558	4.06755	0.924004	2.2721e-06	6.64379e-06	FBgn0039798	CG11313	up_regulated
41.2034	6.93463	2.52661	2.34495e-06	6.84611e-06	FBgn0037129	CG14565	up_regulated
19.6785	4.86644	1.23332	2.47469e-06	7.20987e-06	FBgn0036789	AstC-R2	up_regulated
9.70942	6.18868	1.62335	2.52325e-06	7.34561e-06	FBgn0035385	FMRFaR	up_regulated
7.83723	5.41828	1.34076	2.57381e-06	7.48503e-06	FBgn0034568	CG3216	up_regulated
13.701	4.57233	1.06915	2.60696e-06	7.57554e-06	FBgn0069973	CG40485	up_regulated
59.4726	5.5906	1.32936	2.73944e-06	7.93581e-06	FBgn0039184	CG6432	up_regulated
17.3745	3.80919	0.875481	2.77111e-06	8.02133e-06	FBgn0032004	CG8292	up_regulated
135.102	3.02125	0.701948	2.77331e-06	8.02356e-06	FBgn0024997	CG2681	up_regulated
26.2357	3.36801	0.79931	2.80356e-06	8.10688e-06	FBgn0038946	rdhB	up_regulated
27.9431	4.60399	1.15649	2.8598e-06	8.26526e-06	FBgn0063667	CG32335	up_regulated
6.7228	5.87246	1.44241	2.87191e-06	8.29597e-06	FBgn0030296	CG15196	up_regulated
14.1574	5.38503	1.33329	2.9035e-06	8.38149e-06	FBgn0032668	CG17681	up_regulated
92.327	3.04004	0.706794	2.91802e-06	8.42049e-06	FBgn0038516	P5cr-2	up_regulated
9.1247	5.47013	1.31561	2.9506e-06	8.50793e-06	FBgn0037167	CG11425	up_regulated
10.4926	5.47343	1.47476	2.99536e-06	8.63035e-06	FBgn0035756	unc-13-4A	up_regulated
36.909	2.02732	0.46293	3.13459e-06	9.01065e-06	FBgn0016650	Lgr1	up_regulated
47.7747	2.1398	0.489783	3.15397e-06	9.05939e-06	FBgn0035231	Pcyt2	up_regulated
19.6203	5.76239	1.44355	3.29894e-06	9.45639e-06	FBgn0034010	CG8157	up_regulated
52.389	4.24107	1.07791	3.33194e-06	9.54367e-06	FBgn0039051	CG17109	up_regulated
29.8732	3.75248	0.882907	3.33549e-06	9.55141e-06	FBgn0262728	Pal2	up_regulated
34.2843	2.58622	0.595162	3.36476e-06	9.61946e-06	FBgn0033061	SmydA-5	up_regulated
34.6718	2.31152	0.536182	3.38275e-06	9.6645e-06	FBgn0085452	CG34423	up_regulated
93.9347	2.81173	0.649809	3.39895e-06	9.70585e-06	FBgn0035348	CG16758	up_regulated
22.4947	2.80868	0.670315	3.68026e-06	1.04824e-05	FBgn0050446	Tdc2	up_regulated
13.6138	4.90489	1.20039	3.79503e-06	1.07901e-05	FBgn0053296	CG33296	up_regulated
53.1704	2.80554	0.653103	3.81348e-06	1.08398e-05	FBgn0033124	Tsp42Ec	up_regulated
26.1728	2.69895	0.645771	4.08959e-06	1.15865e-05	FBgn0044028	Notum	up_regulated
182.787	3.52731	0.846726	4.19694e-06	1.18756e-05	FBgn0030157	CG1468	up_regulated
26.5249	5.48916	1.50043	4.29611e-06	1.2147e-05	FBgn0015038	Cyp9b1	up_regulated
15.4175	3.66445	0.881603	4.47568e-06	1.2642e-05	FBgn0035144	Kah	up_regulated
229.161	3.57959	0.874407	4.82676e-06	1.35925e-05	FBgn0033904	CG18327	up_regulated
7.69817	5.5959	1.5331	4.87426e-06	1.37194e-05	FBgn0266211	CR44906	up_regulated
15.5852	2.73647	0.654828	4.97388e-06	1.39858e-05	FBgn0037183	CG14451	up_regulated
28.8685	2.29079	0.55067	5.16778e-06	1.45019e-05	FBgn0031337	CG14346	up_regulated
10.2479	4.5823	1.17886	5.28442e-06	1.48069e-05	FBgn0050090	CG30090	up_regulated
7.34187	5.64499	1.3986	5.53268e-06	1.546e-05	FBgn0021738	Crg-1	up_regulated
74.6199	3.79641	0.934198	5.56972e-06	1.55558e-05	FBgn0040653	IM4	up_regulated
1578.69	3.06638	0.730909	5.58382e-06	1.55835e-05	FBgn0040827	CG13315	up_regulated
10.2104	5.62579	1.41978	5.97794e-06	1.66296e-05	FBgn0264077	Cnx14D	up_regulated
506.786	2.07488	0.487751	6.05204e-06	1.68274e-05	FBgn0260458	PGRP-LD	up_regulated
10.5998	4.32165	1.07846	6.11215e-06	1.69735e-05	FBgn0004552	Akh	up_regulated
38.0363	2.60286	0.618455	6.11542e-06	1.69784e-05	FBgn0283545	vilya	up_regulated
13.5485	4.91602	1.28066	6.36593e-06	1.76258e-05	FBgn0038404	CG8925	up_regulated
44.2935	2.33461	0.56373	7.01907e-06	1.93577e-05	FBgn0263029	CG43324	up_regulated
15.4284	4.4247	1.08935	7.24322e-06	1.9971e-05	FBgn0030778	CG4678	up_regulated
128.33	2.66245	0.646984	7.44569e-06	2.0499e-05	FBgn0037547	CG7910	up_regulated
52.6769	2.34308	0.571056	7.50442e-06	2.06505e-05	FBgn0033756	CG17760	up_regulated
16.2362	3.95881	1.00338	7.53807e-06	2.07366e-05	FBgn0051454	CG31454	up_regulated
6.23909	5.0892	1.33638	7.70444e-06	2.11853e-05	FBgn0000577	en	up_regulated
120.019	3.61277	0.881173	7.7741e-06	2.13559e-05	FBgn0028396	TotA	up_regulated
73.7848	4.54305	1.3192	7.93476e-06	2.17759e-05	FBgn0027934	alpha-Est4aPsi	up_regulated
157.622	4.93685	1.40619	7.93969e-06	2.17841e-05	FBgn0036809	CG12477	up_regulated
105.477	2.65919	0.666767	7.97818e-06	2.18843e-05	FBgn0036552	CG17028	up_regulated
41.3638	2.01704	0.488357	7.99865e-06	2.19244e-05	FBgn0054010	Glyat	up_regulated
476.466	3.90261	0.947868	8.12548e-06	2.22557e-05	FBgn0010385	Def	up_regulated
63.8248	6.32718	2.40915	8.21058e-06	2.24723e-05	FBgn0034822	RpL37b	up_regulated
14.2647	3.35253	0.835521	8.24902e-06	2.25665e-05	FBgn0053017	CG33017	up_regulated
22.2287	3.10834	0.785377	8.46988e-06	2.31368e-05	FBgn0039622	eIF4E6	up_regulated
71.7877	3.92818	0.983108	8.59414e-06	2.34705e-05	FBgn0032770	CG13086	up_regulated
14.7767	3.41725	0.874891	8.81315e-06	2.40394e-05	FBgn0053460	CG33460	up_regulated
29.3718	3.07077	0.784633	8.86358e-06	2.41652e-05	FBgn0031563	CG10031	up_regulated
10.2638	3.14244	0.778629	8.9646e-06	2.44109e-05	FBgn0034974	CG16786	up_regulated
100.823	3.46827	0.851565	9.0686e-06	2.46701e-05	FBgn0034045	CG8249	up_regulated
91.7078	2.06905	0.505362	9.69035e-06	2.62786e-05	FBgn0053978	CG33978	up_regulated
10.5532	9.58856	3.33601	9.76083e-06	2.64505e-05	FBgn0036235	CG6938	up_regulated
24.8317	2.74978	0.677329	1.00492e-05	2.71729e-05	FBgn0034789	PIP5K59B	up_regulated
9.14053	4.56287	1.1923	1.0729e-05	2.88925e-05	FBgn0036577	CG13073	up_regulated
27.5549	3.15539	0.815479	1.11522e-05	2.99531e-05	FBgn0039788	Rpt6R	up_regulated
10.4067	5.2277	1.5145	1.13494e-05	3.04753e-05	FBgn0037997	CG14742	up_regulated
16.6768	3.39271	0.856636	1.15492e-05	3.09897e-05	FBgn0052483	CG32483	up_regulated
12.4004	4.29484	1.13027	1.19027e-05	3.18922e-05	FBgn0037396	CG11459	up_regulated
21.7469	3.25105	0.814534	1.19114e-05	3.19068e-05	FBgn0259098	CG42246	up_regulated
31.4666	4.04823	1.08769	1.19138e-05	3.19068e-05	FBgn0003651	svp	up_regulated
34.39	2.90183	0.733569	1.24059e-05	3.31614e-05	FBgn0052259	CG32259	up_regulated
8.26858	5.11782	1.43856	1.25269e-05	3.34687e-05	FBgn0036479	CG13458	up_regulated
7.73012	5.65991	1.61874	1.26516e-05	3.37697e-05	FBgn0041706	CG3253	up_regulated
8.2316	8.67831	3.03889	1.26684e-05	3.37984e-05	FBgn0260454	CG17139	up_regulated
18.407	3.28062	0.845217	1.27075e-05	3.38948e-05	FBgn0037409	Osi24	up_regulated
41.5429	3.32145	0.840937	1.29925e-05	3.46218e-05	FBgn0035798	frac	up_regulated
80.7481	2.54866	0.640234	1.3105e-05	3.49052e-05	FBgn0036768	CG7402	up_regulated
67.9366	2.14746	0.529037	1.33464e-05	3.55312e-05	FBgn0262003	CG42821	up_regulated
389.412	5.29224	1.6035	1.35767e-05	3.61273e-05	FBgn0038846	CG5697	up_regulated
15.8734	4.61098	1.29344	1.36331e-05	3.62686e-05	FBgn0019929	Ser7	up_regulated
13.1925	3.67007	0.933326	1.39464e-05	3.70407e-05	FBgn0035481	CG12605	up_regulated
56.0334	2.50263	0.647496	1.39545e-05	3.70533e-05	FBgn0034140	Lst	up_regulated
30.244	2.85613	0.712707	1.44203e-05	3.82449e-05	FBgn0013811	Dhc62B	up_regulated
12.804	3.93286	1.03079	1.48808e-05	3.93916e-05	FBgn0035817	CG7409	up_regulated
278.002	5.30417	1.33629	1.56092e-05	4.11835e-05	FBgn0024289	Sodh-1	up_regulated
24.5122	3.38964	0.898972	1.56805e-05	4.13621e-05	FBgn0266435	CG45065	up_regulated
65.4797	2.20717	0.554462	1.58351e-05	4.17501e-05	FBgn0031646	snsl	up_regulated
58.7875	2.0937	0.519499	1.58822e-05	4.1835e-05	FBgn0053493	CG33493	up_regulated
28.1105	2.06931	0.52455	1.62842e-05	4.28034e-05	FBgn0037654	CG11983	up_regulated
18.9258	4.94513	1.50347	1.69242e-05	4.44127e-05	FBgn0262881	CG43236	up_regulated
264.644	4.40071	1.12032	1.78517e-05	4.66717e-05	FBgn0000639	Fbp1	up_regulated
92.5748	3.12957	0.799963	1.81398e-05	4.7414e-05	FBgn0002564	Lsp1gamma	up_regulated
7.99743	4.19529	1.15151	1.83148e-05	4.78602e-05	FBgn0053098	CG33098	up_regulated
27.0131	3.4347	0.915355	1.86036e-05	4.85583e-05	FBgn0261514	NimA	up_regulated
57.6805	4.06851	1.07996	1.89834e-05	4.95265e-05	FBgn0040735	BomT2	up_regulated
15.6851	5.90538	1.60681	1.91401e-05	4.99004e-05	FBgn0026563	CG1979	up_regulated
10.3557	5.25142	1.55191	1.94279e-05	5.06038e-05	FBgn0040363	CG11384	up_regulated
8.769	6.80661	2.61671	1.97427e-05	5.13879e-05	FBgn0033439	CG1773	up_regulated
22.8202	4.5081	1.37252	1.99423e-05	5.18471e-05	FBgn0262823	hemo	up_regulated
17.3931	4.26917	1.19851	2.08551e-05	5.412e-05	FBgn0260764	CG42562	up_regulated
29.2311	3.59344	0.978537	2.16852e-05	5.61961e-05	FBgn0001981	esg	up_regulated
18.6307	2.65567	0.693992	2.19215e-05	5.67953e-05	FBgn0031042	CG14221	up_regulated
8.75651	4.13141	1.10399	2.19774e-05	5.69269e-05	FBgn0036687	CG6652	up_regulated
39.0731	2.15581	0.557698	2.21832e-05	5.74335e-05	FBgn0085236	CG34207	up_regulated
12.6512	6.1728	1.79674	2.27026e-05	5.87375e-05	FBgn0037764	CG9459	up_regulated
26.4584	3.06938	0.81886	2.27653e-05	5.8866e-05	FBgn0005659	Ets98B	up_regulated
38.1265	2.15512	0.553824	2.36939e-05	6.11751e-05	FBgn0039415	CG6142	up_regulated
8.6797	5.54133	1.47049	2.37119e-05	6.12074e-05	FBgn0085411	CG34382	up_regulated
15.2192	5.3249	1.58835	2.39431e-05	6.17617e-05	FBgn0039054	Cow	up_regulated
21.1197	2.95983	0.780363	2.41482e-05	6.22477e-05	FBgn0263354	CG42784	up_regulated
8.64758	4.42486	1.22539	2.53228e-05	6.51408e-05	FBgn0039203	CG13618	up_regulated
7.25924	5.50189	1.6549	2.553e-05	6.55833e-05	FBgn0085223	CG34194	up_regulated
64.8333	5.68163	1.69181	2.67625e-05	6.85454e-05	FBgn0014865	Mtk	up_regulated
18.9867	4.28462	1.16138	2.68544e-05	6.87597e-05	FBgn0035480	CG14984	up_regulated
6.46066	4.59515	1.2512	2.74565e-05	7.01944e-05	FBgn0033353	CG13749	up_regulated
15.5748	2.269	0.596711	2.74839e-05	7.02484e-05	FBgn0037042	CG12984	up_regulated
27.7143	4.16978	1.17465	2.81384e-05	7.19049e-05	FBgn0033958	jef	up_regulated
71.8509	3.28057	0.875629	2.81508e-05	7.19201e-05	FBgn0262848	CR43212	up_regulated
39.4212	2.29829	0.608743	2.85594e-05	7.2881e-05	FBgn0053542	upd3	up_regulated
8.32974	4.2419	1.15873	2.96561e-05	7.55594e-05	FBgn0043043	Desat2	up_regulated
15.8762	5.46441	1.64442	2.9758e-05	7.57672e-05	FBgn0036410	CG8100	up_regulated
21.2685	2.86736	0.753506	3.06644e-05	7.79687e-05	FBgn0033742	Nepl10	up_regulated
83.3731	4.0129	1.09021	3.10879e-05	7.90277e-05	FBgn0035476	CG12766	up_regulated
17.9169	4.39533	1.24328	3.22226e-05	8.16713e-05	FBgn0035168	cep290	up_regulated
161.809	2.12847	0.554233	3.26566e-05	8.27527e-05	FBgn0033782	sug	up_regulated
20.6324	4.32073	1.17057	3.29939e-05	8.35508e-05	FBgn0262607	CG43133	up_regulated
40.3732	2.57091	0.696889	3.42962e-05	8.67506e-05	FBgn0039521	CG5402	up_regulated
17.4315	2.5558	0.704432	3.47773e-05	8.78881e-05	FBgn0022770	Peritrophin-A	up_regulated
9.78045	3.86865	1.11592	3.683e-05	9.27618e-05	FBgn0031468	CG2975	up_regulated
6007.79	3.42714	0.929769	3.76946e-05	9.47268e-05	FBgn0039312	CG10514	up_regulated
7.15786	4.20425	1.15811	3.79236e-05	9.52809e-05	FBgn0046332	gskt	up_regulated
67.5658	2.73212	0.730312	3.90664e-05	9.79544e-05	FBgn0032850	Kua	up_regulated
28.6014	4.58849	1.29542	3.99422e-05	0.000100039	FBgn0039030	CG6660	up_regulated
87.7995	4.60996	1.45156	4.04542e-05	0.00010123	FBgn0031547	Sr-CIV	up_regulated
12.4689	3.00873	0.832581	4.20689e-05	0.000105013	FBgn0032680	Ntf-2r	up_regulated
35.2686	3.38005	0.992596	4.23e-05	0.000105566	FBgn0013307	Odc1	up_regulated
16.3989	4.15206	1.18705	4.36945e-05	0.000108877	FBgn0035734	CG14823	up_regulated
10.6608	5.18663	1.45621	4.38992e-05	0.000109338	FBgn0262820	CG43191	up_regulated
26.8582	2.45789	0.676669	4.42488e-05	0.000110184	FBgn0028415	Met75Cb	up_regulated
19.6627	2.74653	0.750991	4.44559e-05	0.000110666	FBgn0031116	CG1695	up_regulated
9.42779	2.97905	0.816805	4.57201e-05	0.000113668	FBgn0052801	CG32801	up_regulated
21.1664	3.5122	1.01183	4.57288e-05	0.000113668	FBgn0262018	CadN2	up_regulated
42.7809	5.67961	2.35618	4.60242e-05	0.000114326	FBgn0034509	Obp57c	up_regulated
19.7468	2.29549	0.622056	4.62767e-05	0.000114902	FBgn0040262	Ugt37C2	up_regulated
15.4248	3.27029	0.938063	4.79142e-05	0.000118758	FBgn0259211	grh	up_regulated
349.381	2.36666	0.634422	4.80021e-05	0.000118923	FBgn0038194	Cyp6d5	up_regulated
17.1509	2.13955	0.578141	4.83491e-05	0.00011973	FBgn0010041	GstD5	up_regulated
199.711	2.90928	0.809456	5.18237e-05	0.000127854	FBgn0037090	Est-Q	up_regulated
23.6733	3.87931	1.068	5.18953e-05	0.000128002	FBgn0031307	MFS3	up_regulated
35.1688	3.06584	0.860384	5.3792e-05	0.000132389	FBgn0023541	Cyp4d14	up_regulated
10.1438	3.20023	0.884557	5.83591e-05	0.000143033	FBgn0051161	CG31161	up_regulated
6.59463	5.19919	1.49862	5.87105e-05	0.000143862	FBgn0036474	Or71a	up_regulated
17.3084	4.62936	1.35814	6.05908e-05	0.000148243	FBgn0050154	CG30154	up_regulated
5.01453	4.4616	1.36157	6.06175e-05	0.000148276	FBgn0032122	CG31883	up_regulated
16.8256	3.91752	1.12347	6.43421e-05	0.000156873	FBgn0037222	CG14642	up_regulated
32.3387	2.88262	0.807932	6.50574e-05	0.000158458	FBgn0030897	Frq1	up_regulated
9.05793	2.97512	0.850328	6.52943e-05	0.000158953	FBgn0030721	CG12698	up_regulated
18.7496	3.47188	0.975538	6.70144e-05	0.000162845	FBgn0033129	Tsp42Eh	up_regulated
54.9233	2.24799	0.625062	6.95072e-05	0.000168659	FBgn0087012	5-HT2A	up_regulated
1289.44	2.51793	0.69915	6.96028e-05	0.000168855	FBgn0029990	CG2233	up_regulated
8.98654	3.22718	0.930359	7.09601e-05	0.000171998	FBgn0029606	CG14052	up_regulated
73.5758	2.20448	0.614223	7.13574e-05	0.000172887	FBgn0034647	pirk	up_regulated
158.464	7.13931	2.80131	7.22532e-05	0.000174944	FBgn0000527	e	up_regulated
66.3652	2.25791	0.637521	7.25837e-05	0.00017563	FBgn0016061	side	up_regulated
8.86744	3.1785	0.946673	7.42132e-05	0.000179457	FBgn0263997	CG43740	up_regulated
18.4097	4.24882	1.22315	7.65999e-05	0.000185148	FBgn0032824	CG13962	up_regulated
20.8465	3.0859	0.879942	7.72906e-05	0.000186777	FBgn0038261	CG14856	up_regulated
43.1507	4.23689	1.23794	7.88881e-05	0.000190391	FBgn0033821	CG10799	up_regulated
13.6262	2.12962	0.59525	7.92923e-05	0.000191326	FBgn0051475	CG31475	up_regulated
17.4642	3.44838	1.00952	8.28094e-05	0.00019934	FBgn0030261	CG15203	up_regulated
45.3097	4.47831	1.29524	8.51219e-05	0.000204643	FBgn0026063	KP78b	up_regulated
6.61435	4.65137	1.51536	8.58776e-05	0.000206283	FBgn0034978	CG3257	up_regulated
5.541	4.20027	1.24559	8.98847e-05	0.000215634	FBgn0032464	Vha68-3	up_regulated
40.2612	2.30153	0.658873	9.09122e-05	0.000218002	FBgn0033139	Tsp42Er	up_regulated
16.0955	3.07718	0.890594	9.20158e-05	0.000220413	FBgn0261277	rtv	up_regulated
107.843	2.80263	0.807298	9.23839e-05	0.0002212	FBgn0026565	Ass	up_regulated
11.7377	6.12038	2.54359	9.26395e-05	0.000221765	FBgn0263084	HP1Lcsd	up_regulated
96.9509	3.1931	0.931171	9.44187e-05	0.000225783	FBgn0041712	yellow-d	up_regulated
19.5595	5.35793	1.64031	9.51212e-05	0.000227317	FBgn0031558	CG16704	up_regulated
31.4261	2.08671	0.588216	9.62854e-05	0.000230001	FBgn0003719	tld	up_regulated
520.658	4.39308	1.33413	9.68441e-05	0.000231139	FBgn0061356	CG18003	up_regulated
15.6621	2.80414	0.818902	9.89509e-05	0.000235866	FBgn0036145	CG7607	up_regulated
657.582	3.20634	0.947748	0.000112096	0.000265225	FBgn0040736	BomS3	up_regulated
7.89559	3.53249	1.09873	0.000116012	0.000274145	FBgn0029657	CG12535	up_regulated
17.8044	2.89227	0.846689	0.000120121	0.000283137	FBgn0031737	obst-E	up_regulated
43.055	4.22435	1.30403	0.000125216	0.000294528	FBgn0016675	Lectin-galC1	up_regulated
4.85945	6.39246	2.66888	0.000130925	0.000307309	FBgn0040371	CG12470	up_regulated
53.1368	2.41439	0.714374	0.000143287	0.000334784	FBgn0033981	Cyp6a21	up_regulated
25.4252	2.79002	0.829033	0.000152166	0.000354127	FBgn0000092	dyw	up_regulated
28.824	3.50273	1.15682	0.000154814	0.000360216	FBgn0037060	CG10508	up_regulated
11.3706	2.87936	0.870389	0.000155116	0.000360842	FBgn0038144	CG8870	up_regulated
7.7227	3.92943	1.28482	0.000157126	0.00036514	FBgn0052036	CG32036	up_regulated
9.63603	3.16683	0.990385	0.000160448	0.000372242	FBgn0035670	CG10472	up_regulated
6.30666	4.88227	1.664	0.00016187	0.000375308	FBgn0020277	lush	up_regulated
17.8341	2.82577	0.890702	0.00016593	0.000384006	FBgn0031850	Tsp	up_regulated
5.38512	6.23698	2.65181	0.00016859	0.000389921	FBgn0085465	CG34436	up_regulated
9.95812	3.92624	1.19859	0.000170746	0.00039442	FBgn0033943	CG12869	up_regulated
14.9393	3.27653	0.995292	0.000170853	0.000394586	FBgn0053147	Hs3st-A	up_regulated
4.60963	6.66801	2.78214	0.000172077	0.00039733	FBgn0265296	Dscam2	up_regulated
9.37234	3.39672	1.05726	0.000173442	0.000400317	FBgn0025642	CG32812	up_regulated
13.4234	3.61687	1.10007	0.000176433	0.000406717	FBgn0027544	CG2217	up_regulated
4.66739	5.5506	1.87209	0.000178291	0.000410747	FBgn0065108	ppk16	up_regulated
1938.85	2.43801	0.727926	0.000181305	0.000416749	FBgn0033188	Drat	up_regulated
37.4155	3.58996	1.17893	0.000183004	0.00042048	FBgn0028852	CG15262	up_regulated
13.412	3.32422	1.05797	0.000188057	0.000431297	FBgn0051706	CG31706	up_regulated
7.20483	4.43912	1.46386	0.000189501	0.00043434	FBgn0286723	hll	up_regulated
172.709	3.89697	1.19759	0.00019151	0.000438676	FBgn0042627	FASN2	up_regulated
16.4453	3.11688	0.9698	0.000193194	0.000442172	FBgn0031627	fipi	up_regulated
6.43794	4.54086	1.59895	0.000218507	0.000497668	FBgn0034485	CG11099	up_regulated
14.0102	2.44536	0.762887	0.000223601	0.000508857	FBgn0034950	Pask	up_regulated
7.27984	6.53344	2.7768	0.000226759	0.000515312	FBgn0035815	Snmp2	up_regulated
10.7028	4.22849	1.50269	0.000228299	0.000518496	FBgn0036157	CG7560	up_regulated
6.1561	6.64086	2.80909	0.000231351	0.000524789	FBgn0035859	CG13678	up_regulated
5303.7	3.49323	1.08829	0.000236384	0.000535989	FBgn0010019	Cyp4g1	up_regulated
9.35065	8.10531	3.28539	0.000241946	0.000548045	FBgn0267106	CG45546	up_regulated
117.737	2.88428	0.893443	0.000248432	0.000562056	FBgn0038292	CG3987	up_regulated
64.9018	2.17414	0.673614	0.000252718	0.000571406	FBgn0039925	Kif3C	up_regulated
17.5556	3.38541	1.12639	0.000253964	0.000573993	FBgn0259196	CG42300	up_regulated
13.3622	3.06107	1.01683	0.000257255	0.000581195	FBgn0033644	Tret1-2	up_regulated
8.13005	3.29029	1.05165	0.000259509	0.000585698	FBgn0037292	plh	up_regulated
8.91828	2.78706	0.873634	0.000268471	0.000605071	FBgn0030161	CG15249	up_regulated
11.8379	2.28012	0.702035	0.000271347	0.000611062	FBgn0032345	CG14921	up_regulated
14.0841	2.45606	0.756348	0.000272396	0.000613077	FBgn0037915	CG6790	up_regulated
4.73362	5.17269	1.85081	0.000273639	0.000615482	FBgn0052187	CG32187	up_regulated
8.31486	2.48123	0.790469	0.00027967	0.000627912	FBgn0033855	link	up_regulated
1142.82	3.94882	1.29277	0.000292991	0.000655981	FBgn0001187	Hex-C	up_regulated
22.6165	2.13136	0.669979	0.000294041	0.000658202	FBgn0052037	CG32037	up_regulated
5.32982	4.6218	1.57638	0.000301205	0.00067305	FBgn0035513	Cpr64Ad	up_regulated
14.824	3.46522	1.11974	0.000301215	0.00067305	FBgn0053300	Muc30E	up_regulated
12.081	2.62029	0.840163	0.000302449	0.000675672	FBgn0030691	Efhc1.1	up_regulated
4.77264	4.51108	1.56339	0.000331289	0.000736869	FBgn0026320	Tom	up_regulated
38.5995	2.63811	0.841971	0.000343338	0.000761855	FBgn0034329	BomS1	up_regulated
35.861	4.42051	1.54643	0.000368854	0.000815247	FBgn0044812	TotC	up_regulated
9.79151	4.23786	1.48572	0.000372295	0.000822527	FBgn0032536	Ance-3	up_regulated
113.714	4.86504	1.59284	0.00037992	0.000838382	FBgn0037762	eloF	up_regulated
16.7544	4.39443	1.53574	0.00039773	0.000875539	FBgn0250908	beat-VII	up_regulated
6.43036	5.17337	1.89077	0.000404752	0.000890374	FBgn0039463	Spag1	up_regulated
715.088	3.69489	1.29132	0.000408945	0.000899245	FBgn0053281	CG33281	up_regulated
35.2994	5.64724	2.61266	0.000410959	0.000903143	FBgn0053993	CG33993	up_regulated
15.7884	4.15114	1.57003	0.000414477	0.000910518	FBgn0038498	beat-IIa	up_regulated
32.5831	2.1576	0.694312	0.000414921	0.000911313	FBgn0039290	CG13654	up_regulated
18.6635	3.43884	1.27504	0.000417947	0.0009176	FBgn0262580	CG43120	up_regulated
30.2852	2.95736	1.00777	0.000427553	0.000937556	FBgn0259716	Nepl6	up_regulated
16.0351	3.75734	1.42616	0.00043702	0.000956478	FBgn0023179	amon	up_regulated
115.293	2.55913	0.873914	0.000447622	0.000978343	FBgn0040256	Ugt35C1	up_regulated
6.42619	4.44404	1.83662	0.00045271	0.000988693	FBgn0037115	CG11249	up_regulated
6.85278	6.37209	2.82478	0.000459125	0.00100192	FBgn0035358	CG14949	up_regulated
7.5765	5.05457	1.87446	0.000459329	0.00100217	FBgn0261529	ms(2)34Fe	up_regulated
15.1105	3.63092	1.24138	0.000472062	0.00102855	FBgn0039064	CG4467	up_regulated
14.5466	2.673	0.878298	0.00047832	0.00104178	FBgn0039742	CG15528	up_regulated
5.27387	3.53341	1.22072	0.000479187	0.00104326	FBgn0263986	cd	up_regulated
12.3828	2.3421	0.762175	0.000487307	0.00105909	FBgn0259821	CG42402	up_regulated
11.9787	2.89566	0.974589	0.000512322	0.0011113	FBgn0036790	AstC-R1	up_regulated
4.41153	6.30471	2.83477	0.000537314	0.00116275	FBgn0033983	ADPS	up_regulated
7.293	3.16823	1.07129	0.000556494	0.00120247	FBgn0037836	CG14692	up_regulated
21.3442	4.2809	1.50025	0.000557608	0.00120428	FBgn0034382	CG18609	up_regulated
21.6587	2.24418	0.759378	0.000590253	0.00127071	FBgn0034094	Tsf3	up_regulated
18.1763	2.15025	0.713198	0.000592708	0.00127531	FBgn0039101	CG16710	up_regulated
48.7534	3.30375	1.22867	0.000616885	0.00132478	FBgn0030270	CG15199	up_regulated
4.5973	3.49409	1.3122	0.000622267	0.00133557	FBgn0036351	CG14107	up_regulated
162.353	3.78159	1.34127	0.000640289	0.00137215	FBgn0033728	Cpr49Ae	up_regulated
342.51	3.43142	1.20457	0.000649788	0.00139091	FBgn0259989	CG42486	up_regulated
8.10726	2.87093	1.01741	0.000666964	0.00142496	FBgn0031097	obst-A	up_regulated
14.4734	2.32787	0.816876	0.000670418	0.00143207	FBgn0263829	CG34334	up_regulated
12.1565	2.72256	0.953137	0.000671283	0.00143337	FBgn0032660	elfless	up_regulated
7.85664	3.2576	1.24485	0.000671942	0.0014345	FBgn0259195	CG42299	up_regulated
22.3892	7.02522	3.10551	0.000683356	0.00145692	FBgn0033731	Cpr49Ah	up_regulated
23.3312	2.72289	0.988042	0.000683742	0.00145747	FBgn0039015	Takl2	up_regulated
401.117	4.49508	1.59277	0.000689152	0.00146817	FBgn0029172	Fad2	up_regulated
11.9133	4.05415	1.49259	0.000702067	0.00149454	FBgn0000045	Act79B	up_regulated
14.7385	2.6639	0.936681	0.000709252	0.00150898	FBgn0052191	CG32191	up_regulated
13.2806	4.24255	1.85862	0.00073341	0.00155712	FBgn0032896	CG14400	up_regulated
40.8116	2.13309	0.723505	0.000737279	0.00156445	FBgn0262035	CG42846	up_regulated
7.64484	3.67601	1.40015	0.000744615	0.00157882	FBgn0038716	CG7342	up_regulated
16.7297	2.99103	1.09133	0.00077397	0.00163796	FBgn0085201	CG34172	up_regulated
5539.26	3.10057	1.09863	0.000786	0.00166154	FBgn0027560	Tps1	up_regulated
8.81713	3.20145	1.25575	0.00080081	0.00169125	FBgn0032538	Vajk2	up_regulated
304.916	3.34385	1.21746	0.000827692	0.00174671	FBgn0034331	BomBc2	up_regulated
6.24653	5.68558	2.70197	0.000836848	0.00176404	FBgn0032535	Ance-2	up_regulated
124	4.44412	1.62931	0.000853399	0.00179859	FBgn0037763	CG16904	up_regulated
4.6865	5.99426	2.81979	0.000858572	0.00180847	FBgn0000576	ems	up_regulated
12.1603	6.74445	3.06526	0.000859004	0.00180904	FBgn0014454	Acp1	up_regulated
84.1996	2.17505	0.772504	0.000890287	0.00187246	FBgn0034480	CG16898	up_regulated
30.9432	3.32393	1.23544	0.00089759	0.00188587	FBgn0034330	BomS4	up_regulated
16.2718	2.74836	1.00727	0.000905979	0.00190047	FBgn0052573	CG32573	up_regulated
8.4559	2.96688	1.06617	0.000914695	0.00191804	FBgn0038540	CG14321	up_regulated
65.9736	2.20581	0.788059	0.000927502	0.00194453	FBgn0031622	CG3251	up_regulated
9.25303	2.03994	0.717677	0.000934602	0.00195795	FBgn0011280	Obp19d	up_regulated
20.9315	5.21588	2.54788	0.000944439	0.00197671	FBgn0028430	He	up_regulated
8.36034	5.27933	2.58056	0.000966584	0.00202004	FBgn0035799	CG14838	up_regulated
16.2059	2.29663	0.843503	0.000973061	0.00203244	FBgn0024913	Actbeta	up_regulated
9.83922	3.49831	1.38072	0.001004	0.00209276	FBgn0039108	CG10232	up_regulated
5.07046	4.14188	1.62567	0.00102023	0.00212304	FBgn0034856	yellow-d2	up_regulated
10.8763	5.6497	2.73145	0.00104907	0.00217942	FBgn0029814	CG15765	up_regulated
34.2786	2.10339	0.740136	0.00107983	0.00223877	FBgn0038818	Nep4	up_regulated
631.155	2.2375	0.822971	0.00110442	0.00228805	FBgn0037818	CG6465	up_regulated
5.6198	5.51395	2.70254	0.00110916	0.00229745	FBgn0013972	Gycalpha99B	up_regulated
22.9041	3.24911	1.22506	0.00111227	0.00230303	FBgn0046887	Gr98b	up_regulated
3.7878	4.70503	1.94079	0.00116755	0.00241082	FBgn0038833	CG15696	up_regulated
122.179	3.12045	1.23977	0.00118336	0.00244122	FBgn0031520	CG8837	up_regulated
11.8458	5.70572	2.77566	0.00119932	0.00247231	FBgn0263402	CG43448	up_regulated
9.60877	6.03557	2.89924	0.00121532	0.00250345	FBgn0031373	CG15358	up_regulated
8.14082	4.12899	1.74163	0.00125584	0.00258359	FBgn0031564	CG2816	up_regulated
3.51031	4.52996	1.89605	0.00126605	0.00260317	FBgn0032582	CG13258	up_regulated
5.25544	3.62183	1.60104	0.00126933	0.00260943	FBgn0050431	CG30431	up_regulated
12.9535	4.58741	1.99057	0.00128854	0.00264601	FBgn0034407	DptB	up_regulated
5.64079	3.35102	1.31374	0.00129609	0.00266103	FBgn0020258	ppk	up_regulated
4.82575	3.48963	1.39016	0.00131964	0.00270641	FBgn0050271	CG30271	up_regulated
3.50378	3.79151	1.51794	0.00132538	0.00271718	FBgn0030395	Mks1	up_regulated
9.3438	2.7568	1.06335	0.0013494	0.00276138	FBgn0023534	CG17778	up_regulated
58.1438	2.79707	1.10357	0.00137292	0.00280593	FBgn0051326	CG31326	up_regulated
6064.26	2.93425	1.12106	0.00140407	0.00286436	FBgn0027556	CG4928	up_regulated
9.75886	4.87066	2.4994	0.00142706	0.00290808	FBgn0037294	CG12590	up_regulated
24.8768	3.30127	1.39792	0.00143193	0.00291749	FBgn0031432	Cyp309a1	up_regulated
3.43638	4.88054	2.10479	0.00143943	0.00293064	FBgn0259188	Ir7f	up_regulated
8.26873	2.76262	1.12714	0.00145838	0.00296598	FBgn0051528	CG31528	up_regulated
13.5717	3.09629	1.24449	0.0014665	0.00298142	FBgn0085244	CG34215	up_regulated
3.71675	5.1311	2.16579	0.00149296	0.00302971	FBgn0031255	BBS8	up_regulated
156.625	3.84169	1.501	0.00150521	0.00305237	FBgn0050008	CG30008	up_regulated
5.19211	5.65691	2.81793	0.00151211	0.00306413	FBgn0030829	CG12998	up_regulated
4.37669	3.57361	1.64309	0.001514	0.00306687	FBgn0032602	ppk17	up_regulated
31.2801	2.51645	0.940791	0.00152948	0.0030971	FBgn0034636	twz	up_regulated
5.65138	4.01406	1.77586	0.00156323	0.00316029	FBgn0085440	Lgr4	up_regulated
5.13468	6.96852	3.32271	0.00157288	0.00317866	FBgn0051225	Ir94f	up_regulated
9.85686	2.39516	0.925283	0.00159792	0.00322537	FBgn0036150	Ir68a	up_regulated
18.9854	2.93194	1.35285	0.00163086	0.00328576	FBgn0013467	igl	up_regulated
41.9695	2.60631	1.12376	0.00165891	0.00333868	FBgn0053465	CG33465	up_regulated
3.25447	6.52611	3.17811	0.0016669	0.00335354	FBgn0036568	ATPsynbetaL	up_regulated
29.5933	3.07121	1.22952	0.00170578	0.00342439	FBgn0035501	CG1299	up_regulated
6.60196	3.08087	1.21423	0.00171469	0.00344104	FBgn0039386	CG5948	up_regulated
3.84414	6.80264	3.31039	0.0018179	0.00363385	FBgn0029993	CG1571	up_regulated
18.5803	2.0612	0.78471	0.00184056	0.00367784	FBgn0053547	Rim	up_regulated
6.41753	2.8887	1.26978	0.00208467	0.00414199	FBgn0038919	Qsox2	up_regulated
21.9857	2.02724	0.777953	0.00210343	0.00417557	FBgn0041337	Cyp309a2	up_regulated
7.94154	2.58506	1.0287	0.00211363	0.00419284	FBgn0051664	CG31664	up_regulated
1308.85	2.55873	1.02739	0.00211771	0.00420019	FBgn0033913	CG8468	up_regulated
5.23004	4.04674	1.83396	0.0021275	0.00421737	FBgn0053329	Sp212	up_regulated
22.8187	3.29451	1.49102	0.00213607	0.00423287	FBgn0051103	CG31103	up_regulated
6.77807	2.68209	1.12992	0.00217	0.00429554	FBgn0041241	Gr47b	up_regulated
44.3993	2.069	0.809432	0.00217516	0.00430424	FBgn0033484	CG2269	up_regulated
33.4113	2.15664	0.855786	0.00223448	0.00441382	FBgn0032472	CG9928	up_regulated
7.12081	5.11253	2.31144	0.00224779	0.00443699	FBgn0035434	Drsl5	up_regulated
13.3644	2.10148	0.826704	0.00226135	0.00446218	FBgn0047334	BG642312	up_regulated
5.71313	3.30043	1.47357	0.00228169	0.00450152	FBgn0261245	sing	up_regulated
5.94449	2.67473	1.07114	0.00228868	0.00451198	FBgn0261356	CG42633	up_regulated
10.5575	2.85256	1.23689	0.00240725	0.00473009	FBgn0038508	CG5866	up_regulated
6.67532	2.91024	1.24831	0.0024099	0.00473447	FBgn0032981	CG3635	up_regulated
4.16391	3.15774	1.42383	0.00248458	0.00487094	FBgn0030697	CG8565	up_regulated
4.48787	5.71448	2.97989	0.00248785	0.0048765	FBgn0039485	CG17189	up_regulated
358.018	3.49227	1.71571	0.00249454	0.00488876	FBgn0031702	fusl	up_regulated
2.71873	5.96927	3.08886	0.00250036	0.00489759	FBgn0036833	CG3819	up_regulated
7.99557	5.53822	2.90849	0.00250398	0.00490382	FBgn0030570	CG12540	up_regulated
4.23409	5.57471	2.92618	0.00251735	0.00492914	FBgn0053459	CG33459	up_regulated
7.3532	3.42573	1.61969	0.00260881	0.00509755	FBgn0285912	mah	up_regulated
7.90327	2.46471	1.0286	0.00265722	0.00519124	FBgn0032879	CarT	up_regulated
7.55884	2.57166	1.05421	0.00266997	0.00521433	FBgn0023523	Or2a	up_regulated
268.913	2.89537	1.24254	0.00278198	0.00542362	FBgn0042086	Tsp42Eb	up_regulated
394.252	3.2137	1.41942	0.00281427	0.00548276	FBgn0038353	CG5399	up_regulated
26.3974	2.58749	1.15405	0.00282162	0.00549517	FBgn0067905	IM14	up_regulated
5.75934	2.44743	1.04898	0.0028391	0.00552598	FBgn0027074	Ugt36F1	up_regulated
6.93339	2.40015	0.985166	0.00288777	0.00561398	FBgn0035685	CG13297	up_regulated
7.35796	3.55189	1.72715	0.00293941	0.00570771	FBgn0011701	repo	up_regulated
9.28712	2.32607	0.975184	0.00298975	0.00579643	FBgn0083960	CG34124	up_regulated
6.39565	3.41737	1.63491	0.00302602	0.00586066	FBgn0031426	CG18641	up_regulated
4.21324	3.59585	1.66794	0.00307196	0.00594757	FBgn0033481	CG12920	up_regulated
16.0247	2.73891	1.22834	0.00308	0.00596108	FBgn0033725	Cpr49Ac	up_regulated
14.1884	2.59135	1.21974	0.00311842	0.00603024	FBgn0031701	TotM	up_regulated
4.63089	3.58207	1.6833	0.00315219	0.00608714	FBgn0024189	sns	up_regulated
5.61333	3.28689	1.75101	0.00317158	0.00612248	FBgn0053003	CG33003	up_regulated
13.827	2.87654	1.29242	0.00318434	0.00614604	FBgn0033582	CG9084	up_regulated
18.7772	2.35176	1.05763	0.00321439	0.00619763	FBgn0003944	Ubx	up_regulated
6.81205	3.21229	1.4502	0.00326175	0.00628462	FBgn0262966	CG43277	up_regulated
71.1491	2.14406	0.887829	0.00328422	0.00632249	FBgn0025620	CG13360	up_regulated
22.3544	4.07659	1.88767	0.00329777	0.00634748	FBgn0040279	Osi14	up_regulated
2.86133	6.00542	3.21033	0.00330936	0.0063676	FBgn0001259	in	up_regulated
26.9733	2.0456	0.859766	0.00331399	0.00637542	FBgn0034454	CG15120	up_regulated
108.247	3.86015	2.25377	0.00337416	0.00648228	FBgn0035343	CG16762	up_regulated
7.30218	4.91558	2.47059	0.00337513	0.00648304	FBgn0050203	CG30203	up_regulated
1978.28	2.44356	1.05643	0.00338222	0.00649441	FBgn0033093	CG3270	up_regulated
16.0295	2.28063	0.97067	0.00352656	0.00675421	FBgn0027491	Cdk5alpha	up_regulated
3.11271	5.27611	2.92135	0.00360647	0.0068943	FBgn0037295	dpr16	up_regulated
5.79639	2.29377	1.00097	0.00365194	0.00697646	FBgn0038840	Grik	up_regulated
3.58776	3.70691	1.72531	0.00373692	0.0071303	FBgn0042131	CG18808	up_regulated
7.44112	5.36283	2.99315	0.00390727	0.00743888	FBgn0002522	lab	up_regulated
9.00415	2.86775	1.79058	0.00392786	0.00747047	FBgn0032061	CG9314	up_regulated
22.1923	3.71512	1.7911	0.00397685	0.0075598	FBgn0031692	TpnC25D	up_regulated
4.17652	2.72357	1.26721	0.00399478	0.0075913	FBgn0029656	CG10793	up_regulated
6.6128	3.54577	1.8371	0.00408027	0.00774587	FBgn0053543	CG33543	up_regulated
21.7427	2.12054	0.939369	0.00416928	0.00790147	FBgn0032601	yellow-b	up_regulated
3.93938	3.74668	1.8399	0.00418731	0.00793313	FBgn0053092	P5CDh2	up_regulated
14.7813	2.52738	1.11172	0.0041874	0.00793313	FBgn0039332	alrm	up_regulated
587.339	2.87319	1.39032	0.00427625	0.00808641	FBgn0053511	CG33511	up_regulated
6.01864	2.7849	1.34398	0.00441864	0.00834723	FBgn0030159	CG9689	up_regulated
5.71293	2.98272	1.41201	0.00448434	0.00846706	FBgn0033696	Cyp6g2	up_regulated
11.814	2.14679	0.933501	0.00452324	0.00853764	FBgn0035505	Teh2	up_regulated
3.77391	3.7276	1.98441	0.00453242	0.00855353	FBgn0035915	S-Lap1	up_regulated
87.1172	2.16595	1.05128	0.00454844	0.00857941	FBgn0038542	TyrR	up_regulated
23.3158	2.39714	1.10626	0.00465196	0.00876142	FBgn0263083	CG43351	up_regulated
13.8742	5.19258	2.99863	0.00470224	0.00885165	FBgn0085320	CG34291	up_regulated
5.72817	5.2384	3.02406	0.00481582	0.0090533	FBgn0053510	CG33510	up_regulated
6.08171	4.48117	2.65877	0.00494284	0.00927651	FBgn0035512	Cpr64Ac	up_regulated
9.64461	2.12057	0.92319	0.00497604	0.00933413	FBgn0035693	CG8219	up_regulated
2816.65	2.07123	0.919717	0.00498254	0.00934476	FBgn0025454	Cyp6g1	up_regulated
2.66973	6.0403	3.43249	0.00500634	0.00938312	FBgn0035785	ppk26	up_regulated
7.62696	2.86031	1.40968	0.00510035	0.00955133	FBgn0053194	CheA29a	up_regulated
2.99576	3.70413	1.961	0.00514857	0.0096352	FBgn0036040	CG6749	up_regulated
3.48556	3.20845	1.63389	0.00516754	0.00966747	FBgn0033603	Cpr47Ef	up_regulated
16.8628	2.34823	1.13158	0.00519184	0.00970968	FBgn0038074	Gnmt	up_regulated
17.9947	2.34206	1.08557	0.00521705	0.00974708	FBgn0038693	unc79	up_regulated
13.5455	5.10435	3.01077	0.00529692	0.00988477	FBgn0038113	CG11668	up_regulated
53.2809	3.02959	1.46115	0.00530859	0.00990159	FBgn0035865	CG7201	up_regulated
265.322	2.76729	1.50746	0.00532377	0.00992329	FBgn0052843	Dh31-R	up_regulated
2.7756	4.36057	2.34253	0.00543752	0.0101219	FBgn0031146	CG15449	up_regulated
3.0721	5.88687	3.41803	0.00549369	0.0102145	FBgn0003002	opa	up_regulated
253.421	2.96553	1.4443	0.00565649	0.0105033	FBgn0037387	CG1213	up_regulated
32.8776	2.1927	1.07974	0.00586893	0.0108672	FBgn0034511	GNBP-like3	up_regulated
4.19025	3.30378	1.76916	0.00589833	0.0109144	FBgn0052532	CG32532	up_regulated
4.48478	3.12364	1.64416	0.00591103	0.0109343	FBgn0085294	CG34265	up_regulated
3.53256	2.88151	1.45288	0.00608763	0.011246	FBgn0031045	CG14212	up_regulated
15.231	2.13995	1.07654	0.00623099	0.0114958	FBgn0034364	CG5493	up_regulated
27.2008	4.61266	2.83592	0.00623241	0.0114965	FBgn0050042	Cpr49Ab	up_regulated
27.7479	4.52174	2.7822	0.00626917	0.0115567	FBgn0037124	CG14568	up_regulated
5.74582	4.95754	3.0207	0.00633245	0.0116638	FBgn0262574	CG43114	up_regulated
9.18304	2.09884	0.973654	0.00639597	0.011775	FBgn0033657	Sln	up_regulated
2.93319	5.15601	3.13005	0.00639937	0.0117793	FBgn0038309	Amt	up_regulated
21.4779	3.87275	2.14141	0.00642653	0.0118273	FBgn0031562	CG3604	up_regulated
99.8746	2.2732	1.12869	0.00648793	0.0119325	FBgn0013973	Gycbeta100B	up_regulated
264.961	2.54993	1.37996	0.00655849	0.0120465	FBgn0034262	swi2	up_regulated
5.65314	2.34814	1.19391	0.00660282	0.0121219	FBgn0035724	CG10064	up_regulated
33.7333	2.21817	1.03794	0.00668003	0.0122476	FBgn0038930	BomT3	up_regulated
8.69074	2.61139	1.37088	0.00675946	0.0123872	FBgn0054031	CG34031	up_regulated
7.53825	2.92299	1.66368	0.00680993	0.0124695	FBgn0038014	CG10041	up_regulated
4.84316	3.06156	1.66781	0.00694441	0.0127012	FBgn0039411	dysf	up_regulated
11.1232	3.07145	1.68343	0.00696037	0.0127262	FBgn0034990	CG11406	up_regulated
2.80079	3.27444	1.82711	0.00704266	0.0128662	FBgn0051025	Ppi1	up_regulated
153.153	4.27133	2.56355	0.00712918	0.0130073	FBgn0037627	CG13318	up_regulated
3.08711	3.41728	1.94011	0.00725759	0.0132265	FBgn0040092	lectin-46Cb	up_regulated
3.53991	4.35353	2.67257	0.00725901	0.013227	FBgn0260470	SP555	up_regulated
3.24611	4.40613	2.60127	0.00748813	0.0136179	FBgn0263022	CG43317	up_regulated
10.2823	2.8785	1.65652	0.00757511	0.0137649	FBgn0002869	MtnB	up_regulated
4.84684	2.33543	1.21125	0.00769572	0.0139637	FBgn0019940	Rh6	up_regulated
7.03991	7.54305	4.52314	0.00775231	0.0140527	FBgn0038783	CG4367	up_regulated
29.4062	2.88473	1.59143	0.00780072	0.0141341	FBgn0033873	CG6337	up_regulated
8.06341	2.08149	0.995393	0.00780406	0.0141374	FBgn0028740	CG6362	up_regulated
5.88892	4.23727	2.72629	0.00782457	0.0141654	FBgn0036094	CG14153	up_regulated
13.2218	2.29393	1.14197	0.00804704	0.0145399	FBgn0262577	CG43117	up_regulated
3.35431	2.85939	1.59942	0.00808794	0.0146091	FBgn0034272	Ir54a	up_regulated
2.75122	3.49726	2.07083	0.00815823	0.0147242	FBgn0033207	CG12826	up_regulated
4.73458	4.88248	3.14206	0.00819449	0.0147778	FBgn0036713	Mip	up_regulated
58.6524	3.63521	2.16174	0.00827974	0.0149095	FBgn0038914	fit	up_regulated
12.4156	4.74547	3.07918	0.00838801	0.0150835	FBgn0025686	Amnionless	up_regulated
18.2005	3.99635	2.62277	0.00845275	0.0151946	FBgn0050281	CG30281	up_regulated
2.68168	3.1467	1.83895	0.00847496	0.0152321	FBgn0032284	CG7294	up_regulated
4.26478	2.37978	1.38964	0.0085037	0.0152813	FBgn0267429	lovit	up_regulated
2.41444	5.10341	3.29386	0.00856686	0.0153874	FBgn0085487	CG34458	up_regulated
4.39341	2.98395	1.64318	0.00861808	0.015472	FBgn0040906	CG15579	up_regulated
7.2038	4.12544	2.60651	0.00882029	0.0158147	FBgn0028920	CG8997	up_regulated
4.91105	2.80582	1.62588	0.00882929	0.0158283	FBgn0011693	Pdh	up_regulated
31.1857	2.22992	1.20947	0.00905573	0.0162003	FBgn0038211	CG9649	up_regulated
2790.35	2.08592	1.01702	0.00914063	0.0163316	FBgn0041164	armi	up_regulated
7.43259	2.55656	1.35369	0.00941776	0.0167946	FBgn0052447	CG32447	up_regulated
2.99465	2.77196	2.28175	0.00945226	0.0168416	FBgn0033271	CG8708	up_regulated
3.15659	4.40133	2.94166	0.00955742	0.0170166	FBgn0039429	CG14238	up_regulated
3.59555	2.5538	1.41264	0.00962239	0.0171241	FBgn0030016	Or7a	up_regulated
3.76786	2.23942	1.27517	0.00969054	0.0172399	FBgn0038361	Uros2	up_regulated
3.45286	3.137	2.01208	0.00988077	0.0175616	FBgn0035954	Doc3	up_regulated
243.572	2.32039	1.23575	0.00988883	0.0175732	FBgn0034883	Eglp2	up_regulated
3.41119	2.42786	1.47077	0.00998886	0.0177313	FBgn0051718	Ir31a	up_regulated
8.0011	2.46005	1.43091	0.0102035	0.0180693	FBgn0004168	5-HT1A	up_regulated
3.44628	3.60584	2.29261	0.0102802	0.0181851	FBgn0036969	Spn77Bb	up_regulated
15.0166	2.61743	1.54384	0.0102844	0.0181896	FBgn0266710	hog	up_regulated
4.58009	2.66071	1.54881	0.0103408	0.0182806	FBgn0015336	CG15865	up_regulated
22.7851	3.99111	2.74341	0.010417	0.018398	FBgn0052601	betaNACtes3	up_regulated
28.8259	2.60397	1.5377	0.0104446	0.0184439	FBgn0033069	eIF3f2	up_regulated
7.22575	2.08853	1.1287	0.0105244	0.0185731	FBgn0035240	CG33791	up_regulated
6.74772	2.10388	1.11562	0.0107918	0.019006	FBgn0036416	CG7924	up_regulated
4.21561	2.59129	1.57024	0.0114667	0.0201282	FBgn0031592	Art2	up_regulated
1427.16	3.19341	2.13828	0.0114749	0.0201362	FBgn0053470	CG33470	up_regulated
11.319	2.12195	1.27647	0.011738	0.0205626	FBgn0030706	Lrp4	up_regulated
120.606	3.36012	2.43461	0.0119667	0.0209306	FBgn0287234	slf	up_regulated
3.86219	2.38964	1.59713	0.0121591	0.0212472	FBgn0266437	CG45067	up_regulated
2.40243	4.43187	3.15979	0.0121831	0.0212825	FBgn0040608	CG14246	up_regulated
7.06749	2.55214	1.57206	0.0122328	0.021366	FBgn0004880	scrt	up_regulated
3.1923	5.60296	4.15167	0.0123948	0.0216287	FBgn0039316	CG11893	up_regulated
4.68394	2.36486	1.41442	0.0124235	0.0216753	FBgn0035199	tfc	up_regulated
318.389	3.77699	3.81475	0.0124371	0.0216957	FBgn0262572	CG43112	up_regulated
5.10669	2.20635	1.23719	0.0126461	0.0220295	FBgn0038258	CG7362	up_regulated
23.8738	2.33971	1.50849	0.0128716	0.0223841	FBgn0040250	Ugt304A1	up_regulated
4.29701	3.47726	2.66864	0.0129262	0.0224754	FBgn0051465	CG31465	up_regulated
152.965	3.4951	3.89374	0.013045	0.0226716	FBgn0260396	CG42521	up_regulated
63.3562	2.60048	1.68433	0.0133393	0.0231471	FBgn0085227	CG34198	up_regulated
5.87841	2.55157	1.63314	0.013761	0.0238089	FBgn0035041	CG13594	up_regulated
4.96014	2.40552	1.5065	0.0137991	0.0238673	FBgn0030954	CCKLR-17D3	up_regulated
4.33209	4.88115	3.76324	0.0140272	0.0242283	FBgn0034151	CG15617	up_regulated
6.26811	2.41311	1.62011	0.0141991	0.0244987	FBgn0032843	CG10730	up_regulated
6.71748	4.60261	3.56778	0.014204	0.0245033	FBgn0038201	PK1-R	up_regulated
3.43401	2.69626	1.86352	0.0145033	0.0249812	FBgn0033154	CG1850	up_regulated
8.87137	2.32184	1.47032	0.0150813	0.0259012	FBgn0037996	CG4830	up_regulated
2.67654	3.39086	2.61491	0.0154197	0.0264459	FBgn0031853	TTLL3B	up_regulated
5.25125	2.41266	1.70084	0.0156476	0.0267958	FBgn0035196	CG9129	up_regulated
4.70525	2.05613	1.23044	0.0157198	0.0269071	FBgn0263746	CR43671	up_regulated
11.8821	2.78646	1.97962	0.0159517	0.0272832	FBgn0270928	VAChT	up_regulated
3.0281	2.42069	1.80517	0.0159657	0.0273029	FBgn0038373	CG4546	up_regulated
3.41303	2.94147	2.1457	0.0159874	0.0273317	FBgn0263072	CG43347	up_regulated
3.66957	2.79043	2.00238	0.016438	0.0280635	FBgn0000492	Dr	up_regulated
5.66686	2.28276	1.52492	0.0170074	0.0289298	FBgn0259817	SteXh:CG42398	up_regulated
10.8381	2.5771	1.88672	0.0170328	0.0289686	FBgn0028938	Vajk1	up_regulated
13.9438	2.50199	1.76778	0.0170655	0.0290198	FBgn0051606	CG31606	up_regulated
7.11507	2.38058	1.65709	0.0172752	0.0293586	FBgn0034829	CG9899	up_regulated
5.96406	3.47753	2.75523	0.0179172	0.0303577	FBgn0031700	CG14022	up_regulated
86.1649	2.93427	2.24866	0.0179734	0.0304391	FBgn0026755	Ugt37B1	up_regulated
41.7403	2.16346	1.81505	0.0179763	0.0304393	FBgn0033222	CG12824	up_regulated
3.04151	4.39133	3.82043	0.0181187	0.0306481	FBgn0286741	CG46383	up_regulated
5.0603	2.20092	1.46075	0.018507	0.0312508	FBgn0053468	CG33468	up_regulated
5.82059	3.28991	3.51565	0.0187522	0.0316195	FBgn0039806	CG15545	up_regulated
6.1146	3.04171	2.60115	0.0190902	0.0321507	FBgn0263079	CG43338	up_regulated
18.5535	2.52882	1.87992	0.0191714	0.0322778	FBgn0051086	CG31086	up_regulated
57.8748	2.20682	1.47971	0.0193153	0.0325023	FBgn0264776	CG44014	up_regulated
5.24484	4.24852	3.9386	0.0193163	0.0325023	FBgn0267051	CR45495	up_regulated
2.16582	4.48638	4.16375	0.0195545	0.0328707	FBgn0039795	Spn100A	up_regulated
3.02042	2.32632	1.67905	0.0195656	0.0328822	FBgn0085273	CG34244	up_regulated
4.26417	2.28343	1.58818	0.0196328	0.0329754	FBgn0259192	CG42296	up_regulated
8.17838	2.82521	2.33434	0.0197431	0.0331507	FBgn0029851	CG14445	up_regulated
5.85934	2.26601	1.9687	0.0203611	0.0341067	FBgn0028562	sut2	up_regulated
54.4469	2.35953	1.71179	0.0203711	0.0341182	FBgn0030837	CG8661	up_regulated
1.88271	2.52213	1.93415	0.0204653	0.0342555	FBgn0030770	CG13010	up_regulated
7.37869	2.14922	1.46292	0.0205352	0.0343673	FBgn0053222	CR33222	up_regulated
3.63855	2.14282	2.02692	0.0206302	0.0345161	FBgn0263042	CG43337	up_regulated
5.97018	2.85036	2.47985	0.0208085	0.0347885	FBgn0261648	salm	up_regulated
6.80049	2.49133	1.9715	0.0210412	0.035146	FBgn0042630	Sox21b	up_regulated
984.233	2.08624	1.42775	0.0215054	0.0358626	FBgn0261989	CG42807	up_regulated
10.1861	2.42645	1.92834	0.0215222	0.0358852	FBgn0040582	BomBc3	up_regulated
5.21864	2.55017	2.09107	0.0225546	0.0374266	FBgn0038238	CG14854	up_regulated
5.75534	2.07998	1.69239	0.023004	0.0381202	FBgn0039294	Cad96Cb	up_regulated
5.28625	2.00469	1.4078	0.0235439	0.0389375	FBgn0034276	Sardh	up_regulated
2.15533	2.61146	2.28659	0.0241878	0.0399435	FBgn0033063	CG14589	up_regulated
1.9579	2.50361	2.24185	0.0249421	0.0410621	FBgn0031209	Ir21a	up_regulated
3.01058	3.45692	3.30641	0.0251118	0.0413354	FBgn0050098	CG30098	up_regulated
3.50587	2.05753	1.52334	0.0252397	0.0415277	FBgn0053189	CG33189	up_regulated
4.07152	2.39644	2.16864	0.025281	0.0415774	FBgn0013308	Odc2	up_regulated
3.76062	2.24201	1.79828	0.0254285	0.0417769	FBgn0037690	Task7	up_regulated
11.0803	2.24141	1.76448	0.0254504	0.0418069	FBgn0042110	CG18765	up_regulated
29.6444	2.32536	2.09026	0.0257247	0.0422203	FBgn0053057	CG33057	up_regulated
5.74171	2.39095	2.57219	0.0266726	0.0436291	FBgn0035544	CG15021	up_regulated
5.61912	3.47239	4.06122	0.0274221	0.0447506	FBgn0263846	CG43707	up_regulated
15.133	2.05623	1.87801	0.0274528	0.0447876	FBgn0039023	Nepl14	up_regulated
2.18446	2.6257	4.27142	0.0276434	0.0450724	FBgn0036203	Muc68D	up_regulated
11.0934	3.24884	3.45937	0.0286063	0.0465205	FBgn0034660	Loxl2	up_regulated
1.99759	3.43464	3.91316	0.0288781	0.0469149	FBgn0031460	CG15399	up_regulated
2.90588	3.19453	3.49329	0.0306362	0.0495412	FBgn0053639	CG33639	up_regulated
4.21493	3.17198	5.24151	0.0307835	0.0497435	FBgn0051704	CG31704	up_regulated
2873.97	1.83195	0.0794351	3.55053e-118	6.12221e-116	FBgn0033717	CG8839	not_deg
2605.99	-1.71751	0.0796876	8.90735e-104	1.00842e-101	FBgn0037555	Ada2b	not_deg
4148.06	-1.96751	0.0918937	1.92037e-102	2.08966e-100	FBgn0039640	CG14516	not_deg
5888.59	1.3581	0.063302	2.45202e-102	2.64253e-100	FBgn0034398	CG15098	not_deg
10547.5	1.65729	0.0856477	8.87348e-84	6.41639e-82	FBgn0035499	Chd64	not_deg
5191.65	-1.75288	0.0925595	1.17361e-80	8.06982e-79	FBgn0260399	gwl	not_deg
1628.26	-1.98934	0.105303	2.08192e-80	1.40567e-78	FBgn0035812	CG7457	not_deg
1449.87	1.69902	0.0909514	3.57565e-78	2.26417e-76	FBgn0015801	Reg-5	not_deg
4856	1.72503	0.0931743	3.62299e-77	2.26852e-75	FBgn0015766	Msr-110	not_deg
22884.4	1.30651	0.0709982	7.39225e-76	4.50285e-74	FBgn0003721	Tm1	not_deg
1011.27	-1.37669	0.077643	8.37925e-71	4.55896e-69	FBgn0033996	CG11807	not_deg
980.548	-1.8352	0.108579	6.72014e-65	3.12528e-63	FBgn0042180	CG18870	not_deg
558.446	-1.87561	0.111889	9.69796e-64	4.34779e-62	FBgn0002901	mus304	not_deg
2513.77	-1.57728	0.0956564	1.12663e-61	4.7293e-60	FBgn0034618	CG9485	not_deg
2025.53	-1.6387	0.10028	9.75907e-61	3.96303e-59	FBgn0027660	blot	not_deg
6894.88	1.99402	0.122355	3.11647e-60	1.23863e-58	FBgn0000261	Cat	not_deg
1022.96	-1.83178	0.113411	2.24237e-59	8.78758e-58	FBgn0050169	Brca2	not_deg
6909	-1.64127	0.101141	5.15123e-59	2.01167e-57	FBgn0003124	polo	not_deg
1926.78	-1.94337	0.12362	1.32711e-56	4.87679e-55	FBgn0003187	qua	not_deg
3543.2	-1.50762	0.0959093	4.36705e-56	1.56878e-54	FBgn0264848	vih	not_deg
11014.3	1.80545	0.114932	8.63347e-56	3.06215e-54	FBgn0003748	Treh	not_deg
3248.44	-1.88625	0.120918	1.20705e-55	4.25428e-54	FBgn0036574	elg1	not_deg
1126.58	-1.89585	0.121697	1.4071e-55	4.9438e-54	FBgn0026263	bip1	not_deg
1646.48	-1.44678	0.0936988	2.53584e-54	8.58662e-53	FBgn0035807	CG7492	not_deg
2028.32	-1.55451	0.100998	3.8621e-54	1.29989e-52	FBgn0029685	CG2938	not_deg
15980.2	-1.65816	0.109008	3.10341e-53	1.01113e-51	FBgn0250848	26-29-p	not_deg
1655.15	-1.92266	0.128875	3.62368e-51	1.12817e-49	FBgn0034894	sigmar	not_deg
3277.38	-1.78089	0.119365	4.24055e-51	1.31657e-49	FBgn0000996	dup	not_deg
3019.07	-1.79779	0.121607	2.34689e-50	7.07095e-49	FBgn0036316	CG10960	not_deg
1168.28	-1.93276	0.130871	3.97848e-50	1.17654e-48	FBgn0030803	CG4880	not_deg
28819.3	1.62425	0.109674	7.6819e-50	2.23633e-48	FBgn0004907	14-3-3zeta	not_deg
442.872	1.82078	0.123284	8.45859e-50	2.45606e-48	FBgn0034194	CG15611	not_deg
2058.89	-1.50087	0.103143	2.21934e-48	6.15702e-47	FBgn0003964	usp	not_deg
5482.76	-1.34379	0.0929103	6.32246e-48	1.71995e-46	FBgn0019686	lok	not_deg
2323.48	1.45223	0.100729	1.46829e-47	3.98465e-46	FBgn0030749	AnxB11	not_deg
541.205	-1.93409	0.135034	2.43344e-47	6.52488e-46	FBgn0037082	CG5664	not_deg
3734.38	1.4773	0.104385	5.88609e-46	1.49256e-44	FBgn0262026	CG42837	not_deg
4242.05	-1.27907	0.091901	1.98057e-44	4.84677e-43	FBgn0003612	Su(var)2-10	not_deg
1708.76	-1.54435	0.111198	2.10778e-44	5.14685e-43	FBgn0015522	olf186-M	not_deg
1215.87	-1.50826	0.108995	4.20252e-44	1.01077e-42	FBgn0050377	CG30377	not_deg
2210.38	-1.89179	0.138622	2.44723e-43	5.72621e-42	FBgn0035936	Tsp66E	not_deg
3825.9	-1.51111	0.110281	2.69593e-43	6.29501e-42	FBgn0086251	del	not_deg
1199.39	1.75535	0.128494	5.94427e-43	1.36244e-41	FBgn0028546	ics	not_deg
1625.14	-1.47834	0.108509	7.1718e-43	1.63377e-41	FBgn0026433	Grip128	not_deg
2347.77	-1.04127	0.0764178	1.53971e-42	3.46528e-41	FBgn0030241	feo	not_deg
3239.81	-1.41161	0.104188	1.84721e-42	4.149e-41	FBgn0028343	Ankle2	not_deg
1653.58	-1.33292	0.0985472	3.96089e-42	8.79081e-41	FBgn0001612	Grip91	not_deg
11705.9	-1.37845	0.101756	5.60004e-42	1.23797e-40	FBgn0085339	CG34310	not_deg
747.288	-1.9587	0.147717	5.08382e-41	1.09999e-39	FBgn0033616	CG7745	not_deg
1344.76	-1.85203	0.139954	9.55113e-41	2.04292e-39	FBgn0010097	gammaTub37C	not_deg
641.656	-1.93071	0.145948	9.75814e-41	2.08322e-39	FBgn0036397	Nprl3	not_deg
923.54	-1.94215	0.147605	1.80588e-40	3.81173e-39	FBgn0013773	Cyp6a22	not_deg
2582.92	-1.55484	0.118874	1.05376e-39	2.17505e-38	FBgn0022981	rpk	not_deg
2304.08	-1.95369	0.151447	6.26016e-39	1.26421e-37	FBgn0002872	mu2	not_deg
480.365	1.74841	0.134768	7.20538e-39	1.44469e-37	FBgn0037548	CG7900	not_deg
3423.23	-1.25065	0.0966694	1.01725e-38	2.02871e-37	FBgn0035388	CG2162	not_deg
1548.23	-1.70406	0.132495	1.59312e-38	3.15568e-37	FBgn0003218	rdgB	not_deg
5396.88	-1.97435	0.153861	1.66043e-38	3.28221e-37	FBgn0263112	Mitf	not_deg
1455.53	-1.15881	0.0896735	1.6847e-38	3.32431e-37	FBgn0036842	Ugt316A1	not_deg
1721.4	-1.52561	0.118612	1.99607e-38	3.92491e-37	FBgn0086358	Tab2	not_deg
1023.55	-1.37892	0.107193	2.77462e-38	5.42722e-37	FBgn0041087	wun2	not_deg
2940.5	-1.31421	0.102466	3.94045e-38	7.60148e-37	FBgn0030336	CG1578	not_deg
517.14	1.89684	0.148641	8.57266e-38	1.64243e-36	FBgn0027930	MP1	not_deg
2847.23	-1.49258	0.11753	1.31006e-37	2.4929e-36	FBgn0266916	Cenp-C	not_deg
797.973	-1.30247	0.102374	1.54769e-37	2.94009e-36	FBgn0036614	Golgin104	not_deg
967.662	-1.26344	0.0996799	3.34819e-37	6.32825e-36	FBgn0086757	cbs	not_deg
1632.04	-1.69267	0.134164	3.51329e-37	6.62912e-36	FBgn0032886	CG9328	not_deg
1702.92	-1.2423	0.0980857	4.05301e-37	7.63465e-36	FBgn0086855	CG17078	not_deg
3540.21	-0.93721	0.0739278	4.58454e-37	8.59257e-36	FBgn0026430	Grip84	not_deg
3146.03	-1.47781	0.117351	5.8393e-37	1.08897e-35	FBgn0037843	CG4511	not_deg
39116.8	-1.63836	0.130087	5.9347e-37	1.10492e-35	FBgn0004419	me31B	not_deg
1342.63	-1.96555	0.157064	9.3877e-37	1.72625e-35	FBgn0038575	CG7208	not_deg
841.442	-1.33043	0.106564	2.6113e-36	4.70538e-35	FBgn0039589	CG9986	not_deg
2353.2	1.32735	0.105876	2.83647e-36	5.10292e-35	FBgn0014029	Sep2	not_deg
4300.26	-1.96196	0.158494	4.80639e-36	8.5508e-35	FBgn0030054	Caf1-180	not_deg
4967.31	-1.56284	0.126103	9.90184e-36	1.74497e-34	FBgn0040011	Slmap	not_deg
17225.4	-1.86709	0.151465	1.07753e-35	1.89591e-34	FBgn0000404	CycA	not_deg
900.222	-1.91952	0.155897	1.24464e-35	2.1865e-34	FBgn0030174	CG15312	not_deg
5132.72	1.34434	0.108457	1.53527e-35	2.69284e-34	FBgn0010352	Nc73EF	not_deg
1147.04	-1.57219	0.128153	3.2834e-35	5.70548e-34	FBgn0039210	CG13625	not_deg
16055.5	-1.42168	0.115837	3.74561e-35	6.48853e-34	FBgn0267727	Pen	not_deg
2426.63	-1.95526	0.160183	5.69671e-35	9.82288e-34	FBgn0013995	Calx	not_deg
2371.15	-1.58331	0.129394	6.25873e-35	1.07754e-33	FBgn0037379	CG10979	not_deg
5557.57	-1.37903	0.112657	6.68204e-35	1.1469e-33	FBgn0261278	grp	not_deg
8546.07	-1.15195	0.094397	1.30906e-34	2.22978e-33	FBgn0015509	Cul1	not_deg
2641.44	-0.974652	0.0802679	5.23621e-34	8.69443e-33	FBgn0034962	MAN1	not_deg
45239	-1.3622	0.113019	6.03654e-34	1.00085e-32	FBgn0041775	tral	not_deg
15668	1.8837	0.156253	6.16412e-34	1.02049e-32	FBgn0013272	Gp150	not_deg
1604.78	1.74344	0.144895	7.28662e-34	1.20101e-32	FBgn0024754	Flo1	not_deg
1278.06	-1.777	0.148495	8.45853e-34	1.39212e-32	FBgn0035976	PGRP-LC	not_deg
6444.97	1.67181	0.1389	9.23595e-34	1.51784e-32	FBgn0039737	CG7920	not_deg
1317.1	-0.995756	0.0826978	1.16793e-33	1.90264e-32	FBgn0023094	cyc	not_deg
2040.26	-1.05342	0.0877123	1.3332e-33	2.16244e-32	FBgn0259749	mmy	not_deg
920.14	-1.34393	0.1123	1.35629e-33	2.19672e-32	FBgn0036386	CG8833	not_deg
1808.24	1.87735	0.157056	1.90321e-33	3.06923e-32	FBgn0029002	miple2	not_deg
3202.07	-1.91965	0.161411	2.13832e-33	3.43357e-32	FBgn0005695	gcl	not_deg
13039.1	-1.83422	0.154176	2.32097e-33	3.71621e-32	FBgn0030608	Lsd-2	not_deg
627.165	-1.58819	0.133693	3.62441e-33	5.76205e-32	FBgn0004400	rhi	not_deg
2363.82	-1.69646	0.143149	4.48756e-33	7.10404e-32	FBgn0028476	Usp1	not_deg
2143.44	1.32701	0.111428	4.67156e-33	7.37448e-32	FBgn0020249	stck	not_deg
496.965	-1.55344	0.131913	1.28465e-32	2.02508e-31	FBgn0033392	CG8027	not_deg
1113.79	1.8952	0.161394	2.64093e-32	4.11105e-31	FBgn0034399	CG15083	not_deg
1392.37	-1.21863	0.103656	2.85013e-32	4.43054e-31	FBgn0035866	Arl5	not_deg
1044.05	-1.7447	0.149375	3.40001e-32	5.27072e-31	FBgn0033233	Kdm4A	not_deg
552.322	-1.57055	0.134331	3.47391e-32	5.37785e-31	FBgn0033740	dgt5	not_deg
1042.65	1.6853	0.143669	3.72454e-32	5.75788e-31	FBgn0053111	CG33111	not_deg
1023.75	-1.9752	0.170305	6.32986e-32	9.7185e-31	FBgn0005654	Orc3	not_deg
3778.98	-1.74633	0.150078	6.51682e-32	9.99186e-31	FBgn0030932	Ggt-1	not_deg
3873.61	-1.93451	0.166821	6.93727e-32	1.0622e-30	FBgn0039559	NSD	not_deg
763.139	-1.41354	0.121327	7.00948e-32	1.07179e-30	FBgn0031682	CG5828	not_deg
4012.45	-1.52594	0.131267	7.872e-32	1.2004e-30	FBgn0005694	Aef1	not_deg
9708.92	-1.58727	0.136898	8.83731e-32	1.34577e-30	FBgn0039644	rdog	not_deg
578.43	1.50689	0.129259	8.89212e-32	1.35228e-30	FBgn0261284	bou	not_deg
6150.28	-1.88479	0.162957	9.5887e-32	1.4523e-30	FBgn0023528	CG2924	not_deg
1991.99	-1.40883	0.121694	1.28209e-31	1.93661e-30	FBgn0263077	CG43340	not_deg
4931.65	-1.10173	0.0949338	1.79141e-31	2.7023e-30	FBgn0022213	Cse1	not_deg
304.334	-1.80594	0.156763	1.97993e-31	2.97866e-30	FBgn0030010	CG10959	not_deg
1262.57	1.76674	0.15285	2.03387e-31	3.05571e-30	FBgn0037819	CG14688	not_deg
41441.1	1.67013	0.144674	3.09717e-31	4.59776e-30	FBgn0003884	alphaTub84B	not_deg
530.661	-1.44853	0.126229	5.0356e-31	7.44578e-30	FBgn0033935	Sin1	not_deg
1351.46	-1.91779	0.168123	6.14664e-31	9.05277e-30	FBgn0038889	Fancm	not_deg
1371.26	-1.37298	0.120022	6.76884e-31	9.95605e-30	FBgn0261274	Ero1L	not_deg
673.266	-1.60105	0.14012	7.26009e-31	1.06646e-29	FBgn0036994	CG5199	not_deg
2624.12	-1.8906	0.165928	7.38336e-31	1.08315e-29	FBgn0030301	HP5	not_deg
6818.32	-1.03359	0.0901262	9.6231e-31	1.40804e-29	FBgn0038476	kuk	not_deg
2176.82	-1.69951	0.149849	1.82472e-30	2.64231e-29	FBgn0010342	Map60	not_deg
1814.6	-1.73146	0.153149	2.20839e-30	3.18554e-29	FBgn0035969	CG4476	not_deg
791.529	-1.47505	0.130278	2.955e-30	4.25156e-29	FBgn0024510	dlt	not_deg
4995.41	-0.7908	0.0693402	3.42825e-30	4.90726e-29	FBgn0000250	cact	not_deg
[truncated: 9,749 more rows]

## Sheet: ZFRP_vs_WT_all_genes
baseMean	log2FoldChange	lfcSE	pvalue	padj	gene_id	gene_name	status
3205.76	4.61964	0.119152	0	0	FBgn0014863	Mlp84B	up_regulated
11617.5	4.8353	0.128589	0	0	FBgn0038294	Mf	up_regulated
7420.17	4.84878	0.0924483	0	0	FBgn0035917	Zasp66	up_regulated
3323.35	4.97325	0.122867	0	0	FBgn0034638	CG10433	up_regulated
15473.6	5.17102	0.131047	0	0	FBgn0283471	wupA	up_regulated
1397.21	5.62327	0.141743	0	0	FBgn0034920	CG5597	up_regulated
20053.4	6.66982	0.170081	0	0	FBgn0011828	Pxn	up_regulated
11645.5	4.6854	0.125444	5.67344e-305	7.30384e-302	FBgn0002789	Mp20	up_regulated
15208.6	5.08796	0.138358	2.93005e-296	3.35295e-293	FBgn0004117	Tm2	up_regulated
32519.3	5.38965	0.149308	1.09874e-285	1.13159e-282	FBgn0002773	Mlc2	up_regulated
11504.1	4.2713	0.124243	7.71512e-260	7.22346e-257	FBgn0003149	Prm	up_regulated
22057.6	5.05234	0.147992	1.91173e-255	1.64074e-252	FBgn0004169	up	up_regulated
5533.92	3.34543	0.0991301	2.19331e-250	1.73761e-247	FBgn0261565	Lmpt	up_regulated
10124.1	5.36105	0.161482	1.61839e-241	1.19056e-238	FBgn0010424	TpnC73F	up_regulated
2588.57	5.79894	0.175584	5.70156e-240	3.91469e-237	FBgn0050026	CG30026	up_regulated
2843.51	5.59515	0.169948	2.70547e-237	1.74147e-234	FBgn0039529	CG5612	up_regulated
2485.95	7.21843	0.220899	5.00859e-236	3.03432e-233	FBgn0040732	CG16926	up_regulated
1255.57	5.51592	0.170957	4.38629e-229	2.50969e-226	FBgn0035427	ckd	up_regulated
736.927	6.34836	0.198262	1.45893e-225	7.90819e-223	FBgn0031327	CG5397	up_regulated
2150.57	5.78677	0.186878	9.99001e-213	5.14436e-210	FBgn0031313	CG5080	up_regulated
3720.23	5.388	0.177858	2.09356e-202	1.02674e-199	FBgn0039897	CG1674	up_regulated
1755.07	4.36199	0.146066	9.92354e-198	4.44359e-195	FBgn0037513	pyd3	up_regulated
5347.53	3.64373	0.121717	4.13904e-197	1.77617e-194	FBgn0026061	Mipp1	up_regulated
776.055	5.38437	0.181204	5.77902e-195	2.38073e-192	FBgn0038088	CG10126	up_regulated
776.352	5.50189	0.187027	7.67399e-192	3.03978e-189	FBgn0030304	Cyp4g15	up_regulated
5699.1	4.8221	0.163397	1.85676e-191	7.08251e-189	FBgn0026562	SPARC	up_regulated
1388.1	4.94792	0.168333	1.43071e-189	5.26245e-187	FBgn0031489	CG17224	up_regulated
1128.37	7.3469	0.253687	3.96134e-185	1.40682e-182	FBgn0014033	Sr-CI	up_regulated
881.639	4.47132	0.15502	3.75041e-184	1.28752e-181	FBgn0050076	CG30076	up_regulated
4856	2.67866	0.0929117	7.35792e-184	2.44449e-181	FBgn0015766	Msr-110	up_regulated
10730.1	4.07298	0.141824	3.6263e-182	1.1671e-179	FBgn0002868	MtnA	up_regulated
3012.56	4.40837	0.157069	9.27667e-174	2.89516e-171	FBgn0033919	CG8547	up_regulated
11008.4	4.93013	0.175687	9.75551e-174	2.95506e-171	FBgn0002772	Mlc1	up_regulated
2706.34	4.68624	0.168046	9.70755e-171	2.85651e-168	FBgn0037447	Neurochondrin	up_regulated
2178.77	4.62332	0.167328	5.9082e-168	1.69024e-165	FBgn0266758	Esyt2	up_regulated
1340.15	5.11284	0.18564	1.69715e-167	4.72404e-165	FBgn0036742	CG7497	up_regulated
4270.63	4.79275	0.173625	2.12678e-167	5.76415e-165	FBgn0266446	CG45076	up_regulated
1158.2	7.7554	0.28249	6.28326e-166	1.65926e-163	FBgn0029147	NtR	up_regulated
621.567	5.2004	0.190955	4.67493e-163	1.20368e-160	FBgn0029771	CG12730	up_regulated
753.577	5.39555	0.201478	6.11431e-159	1.53589e-156	FBgn0050296	RIC-3	up_regulated
983.841	4.63405	0.174755	5.8787e-156	1.44154e-153	FBgn0051374	sals	up_regulated
2745.58	4.88101	0.184233	8.76315e-156	2.09888e-153	FBgn0265413	CG44325	up_regulated
2682.6	6.40451	0.242994	4.93605e-155	1.15537e-152	FBgn0260228	CG42502	up_regulated
2237.74	4.55645	0.173418	3.75432e-153	8.59238e-151	FBgn0262509	nrm	up_regulated
2873.97	2.08263	0.0794592	5.85495e-152	1.31087e-149	FBgn0033717	CG8839	up_regulated
853.75	4.95629	0.190717	3.35687e-150	7.35583e-148	FBgn0266417	ringer	up_regulated
578.145	5.15717	0.198439	4.00383e-149	8.59072e-147	FBgn0028422	GluRIID	up_regulated
1271.43	5.61214	0.215996	3.73823e-148	7.85715e-146	FBgn0040398	CG14629	up_regulated
2196.21	6.29383	0.242823	5.42463e-148	1.11737e-145	FBgn0027586	CG5867	up_regulated
1636.64	5.20585	0.201542	1.58661e-146	3.20402e-144	FBgn0035490	CG1136	up_regulated
1202.59	5.21212	0.204849	7.61868e-144	1.50894e-141	FBgn0039756	CG9743	up_regulated
3060.41	3.55041	0.139619	5.09922e-143	9.90885e-141	FBgn0015777	nrv2	up_regulated
6015.47	6.86464	0.271778	2.43589e-142	4.64579e-140	FBgn0029167	Hml	up_regulated
829.912	6.13227	0.241012	2.5793e-142	4.82985e-140	FBgn0026077	Gasp	up_regulated
3195.91	3.54999	0.140483	7.1708e-142	1.31879e-139	FBgn0030955	CG6891	up_regulated
562.359	5.19719	0.20503	9.2635e-141	1.66461e-138	FBgn0033304	Cyp6a13	up_regulated
4162.27	5.03956	0.199994	9.37443e-141	1.66461e-138	FBgn0015872	Drip	up_regulated
10547.5	2.15188	0.0856402	9.40482e-140	1.6417e-137	FBgn0035499	Chd64	up_regulated
576.983	5.58145	0.223413	7.91186e-139	1.35807e-136	FBgn0015033	Cyp4d8	up_regulated
848.66	7.31995	0.29117	4.18683e-138	7.06887e-136	FBgn0243514	eater	up_regulated
1098.75	5.67338	0.22717	1.19157e-137	1.97934e-135	FBgn0033387	CG8008	up_regulated
1922.44	3.63025	0.146873	7.03685e-136	1.15036e-133	FBgn0012037	Ance	up_regulated
1267.53	6.21935	0.251674	1.45928e-135	2.34829e-133	FBgn0029930	CG12541	up_regulated
501.188	6.29018	0.256263	5.6803e-135	9.00022e-133	FBgn0029608	CG3091	up_regulated
91432.7	4.71928	0.19164	5.05643e-134	7.89033e-132	FBgn0000044	Act57B	up_regulated
735.551	5.57397	0.227258	7.628e-134	1.17255e-131	FBgn0035090	CG2736	up_regulated
1496.44	3.82662	0.155923	2.3648e-133	3.58163e-131	FBgn0036121	CG6310	up_regulated
528.147	6.00586	0.244245	3.9897e-133	5.95507e-131	FBgn0031935	CG13793	up_regulated
438.84	6.01155	0.24744	6.30072e-132	9.27015e-130	FBgn0053494	CG33494	up_regulated
2484.85	5.32671	0.219581	1.08037e-131	1.56715e-129	FBgn0032899	CG9338	up_regulated
779.816	3.96028	0.162678	5.56021e-131	7.95341e-129	FBgn0034438	CG9416	up_regulated
2789.59	6.12939	0.252835	3.68157e-130	5.19404e-128	FBgn0036589	CG13067	up_regulated
5280.53	4.58937	0.189498	4.23244e-130	5.89053e-128	FBgn0285963	CG46339	up_regulated
2927.75	4.59242	0.190138	5.85658e-129	8.04226e-127	FBgn0043841	vir-1	up_regulated
436.667	5.23266	0.216921	6.7446e-129	9.13983e-127	FBgn0051201	GluRIIE	up_regulated
876.119	8.15513	0.337014	2.27988e-128	3.04942e-126	FBgn0037228	CG1092	up_regulated
453.054	7.06018	0.295824	3.53769e-127	4.67111e-125	FBgn0051676	CG31676	up_regulated
638.958	4.35101	0.182323	4.95065e-127	6.45401e-125	FBgn0032612	CG13282	up_regulated
387.988	5.18066	0.217916	2.40867e-126	3.10087e-124	FBgn0036101	NijA	up_regulated
8356.47	4.06661	0.170647	2.53594e-126	3.2244e-124	FBgn0033875	CG6357	up_regulated
1315.86	5.58861	0.233136	2.92392e-126	3.67238e-124	FBgn0015380	drl	up_regulated
8297.04	4.15702	0.174695	1.17498e-125	1.45797e-123	FBgn0030362	regucalcin	up_regulated
7651.24	2.97635	0.126138	8.87683e-124	1.08836e-121	FBgn0000083	AnxB9	up_regulated
2263.84	6.32444	0.26724	9.05782e-124	1.09749e-121	FBgn0039486	CAH9	up_regulated
4218.11	5.50985	0.234039	3.57652e-122	4.28309e-120	FBgn0038774	CG5023	up_regulated
745.89	4.8852	0.209317	3.75346e-121	4.44331e-119	FBgn0030828	CG5162	up_regulated
1178.8	3.08402	0.132114	1.56127e-120	1.82722e-118	FBgn0024234	gbb	up_regulated
43741.9	4.54855	0.195608	3.60863e-120	4.17587e-118	FBgn0264695	Mhc	up_regulated
566.775	8.73904	0.372768	5.32589e-120	6.0946e-118	FBgn0031296	CG4415	up_regulated
2374.37	4.09839	0.177242	9.39717e-119	1.06353e-116	FBgn0052687	CG32687	up_regulated
1449.87	2.09635	0.0907683	1.61516e-118	1.8081e-116	FBgn0015801	Reg-5	up_regulated
4451.51	3.95679	0.171574	4.04069e-118	4.47474e-116	FBgn0030309	CG1572	up_regulated
998.415	6.07206	0.26262	8.89825e-118	9.74927e-116	FBgn0051997	CG31997	up_regulated
406.244	4.97259	0.217352	2.45826e-116	2.66501e-114	FBgn0033134	Tsp42El	up_regulated
2839.96	4.55353	0.199818	9.06454e-116	9.72455e-114	FBgn0039927	CG11155	up_regulated
626.983	3.93319	0.173199	1.29616e-115	1.3762e-113	FBgn0004910	Eip63F-1	up_regulated
662.565	6.01436	0.2647	1.68365e-114	1.76938e-112	FBgn0038761	CG17190	up_regulated
476.343	4.62335	0.205061	2.91579e-114	3.0333e-112	FBgn0038076	Cyp313a4	up_regulated
366.21	7.69344	0.340037	1.09636e-113	1.12914e-111	FBgn0030647	CG6324	up_regulated
2241.77	5.64781	0.249481	4.94629e-113	5.04375e-111	FBgn0034761	CG4250	up_regulated
861.374	6.1876	0.275536	6.98141e-113	7.04917e-111	FBgn0027844	CAH1	up_regulated
4501.76	4.51965	0.200971	8.73277e-113	8.73192e-111	FBgn0032156	CG13124	up_regulated
965.72	5.89996	0.263758	9.82975e-113	9.73429e-111	FBgn0040832	CG8012	up_regulated
19988.6	2.73419	0.121658	2.56236e-112	2.51331e-110	FBgn0029506	Tsp42Ee	up_regulated
1771.89	7.48141	0.334941	3.73663e-112	3.63053e-110	FBgn0036587	CG4950	up_regulated
3066.77	5.02586	0.223212	3.80311e-112	3.66058e-110	FBgn0031908	CG5177	up_regulated
574.003	3.81013	0.171108	1.30806e-110	1.24738e-108	FBgn0031322	CG5001	up_regulated
464.579	6.79246	0.305111	1.90524e-110	1.80019e-108	FBgn0038832	CG15695	up_regulated
4390.88	5.49246	0.247317	1.09325e-109	1.02358e-107	FBgn0259994	OtopLa	up_regulated
2395.94	4.55391	0.205305	2.62776e-109	2.43813e-107	FBgn0010482	l(2)01289	up_regulated
697.596	4.62926	0.211279	7.61148e-108	6.99916e-106	FBgn0051547	NKCC	up_regulated
1439.15	4.45807	0.203977	1.77753e-107	1.62007e-105	FBgn0033128	Tsp42Eg	up_regulated
426.811	5.54803	0.25241	4.3748e-107	3.95228e-105	FBgn0262057	Spn77Ba	up_regulated
1095.17	5.00196	0.229716	1.12532e-106	1.0078e-104	FBgn0052354	CG32354	up_regulated
2302.61	3.00533	0.137165	1.1442e-106	1.01587e-104	FBgn0010225	Gel	up_regulated
2646.96	5.09393	0.233457	6.7639e-106	5.95396e-104	FBgn0000014	abd-A	up_regulated
1625.45	4.94001	0.22646	9.4006e-106	8.20481e-104	FBgn0250819	CG33521	up_regulated
479.288	6.38479	0.294487	1.41161e-105	1.2217e-103	FBgn0051826	CG31826	up_regulated
522.511	5.83473	0.270186	2.6192e-104	2.24793e-102	FBgn0030369	Cyp318a1	up_regulated
11014.3	2.48083	0.114864	9.17139e-104	7.80629e-102	FBgn0003748	Treh	up_regulated
2234.03	3.15232	0.146545	5.41505e-103	4.57128e-101	FBgn0025879	Timp	up_regulated
5515.88	4.23354	0.197324	1.08878e-102	9.11653e-101	FBgn0035710	SP1173	up_regulated
2048.94	3.19047	0.149047	1.78341e-102	1.48124e-100	FBgn0000244	by	up_regulated
6317.74	2.05326	0.096526	9.0851e-101	7.4854e-99	FBgn0041789	Pax	up_regulated
514.591	4.15155	0.195143	3.86235e-100	3.15701e-98	FBgn0015040	Cyp9c1	up_regulated
948.523	3.20283	0.151295	1.08563e-99	8.80385e-98	FBgn0085354	CG34325	up_regulated
289.543	6.07737	0.288174	3.18537e-99	2.56298e-97	FBgn0043806	CG32032	up_regulated
565.399	4.92366	0.234781	2.26683e-98	1.79585e-96	FBgn0046763	CG17278	up_regulated
1522.66	4.30674	0.207898	1.09039e-96	8.57247e-95	FBgn0030976	CG7378	up_regulated
1798.26	3.72892	0.179729	2.1707e-96	1.69364e-94	FBgn0003091	Pkc53E	up_regulated
409.3	6.10665	0.294914	5.95984e-96	4.61507e-94	FBgn0051445	CG31445	up_regulated
984.793	6.77727	0.324575	7.53168e-96	5.78871e-94	FBgn0034512	CG18067	up_regulated
333.981	7.14885	0.34641	1.1835e-95	9.02877e-94	FBgn0035623	mthl2	up_regulated
1887.18	4.43795	0.215415	4.40556e-95	3.33624e-93	FBgn0011274	Dif	up_regulated
617.41	5.63572	0.273675	1.58648e-94	1.19264e-92	FBgn0033679	CG8888	up_regulated
506.267	5.81063	0.282809	2.31786e-94	1.72983e-92	FBgn0032774	CG17549	up_regulated
618.602	3.46028	0.168923	4.49069e-94	3.32731e-92	FBgn0039738	Mgat2	up_regulated
447.683	4.33924	0.212548	2.53921e-93	1.86795e-91	FBgn0033872	CG6329	up_regulated
258.629	5.37554	0.262373	3.93468e-93	2.87399e-91	FBgn0036993	CG5910	up_regulated
936.903	5.78163	0.284926	5.64597e-93	4.09492e-91	FBgn0030102	SmydA-9	up_regulated
1415.39	4.61084	0.226664	3.83883e-92	2.76476e-90	FBgn0260768	CG42566	up_regulated
1912.14	5.44678	0.269492	8.99235e-92	6.4314e-90	FBgn0032629	beat-IIIc	up_regulated
632.137	5.05824	0.251782	1.59424e-91	1.13235e-89	FBgn0039620	wat	up_regulated
599.482	5.45484	0.270339	8.7162e-91	6.1485e-89	FBgn0036891	CG9372	up_regulated
18151.9	2.66081	0.132191	9.85707e-91	6.90599e-89	FBgn0033635	Prip	up_regulated
420.091	6.47205	0.321044	3.16436e-90	2.20201e-88	FBgn0037433	CG17919	up_regulated
508.038	3.97016	0.198283	4.6211e-90	3.19414e-88	FBgn0039328	CHKov2	up_regulated
718.237	3.10919	0.154907	4.98962e-90	3.42587e-88	FBgn0035868	CG7194	up_regulated
1831.1	4.74149	0.236846	5.78135e-90	3.94318e-88	FBgn0039155	Kal1	up_regulated
350.571	6.21425	0.311145	2.66382e-89	1.79312e-87	FBgn0030887	CG6867	up_regulated
924.421	3.98276	0.199234	4.318e-89	2.88773e-87	FBgn0025680	cry	up_regulated
475.486	4.48888	0.225642	4.95722e-89	3.29383e-87	FBgn0029994	Ldsdh1	up_regulated
230.146	5.39862	0.272295	1.97308e-88	1.30261e-86	FBgn0051675	CG31675	up_regulated
310.333	5.45146	0.275657	2.03911e-88	1.33763e-86	FBgn0033132	Tsp42Ej	up_regulated
751.969	8.6606	0.436549	5.51829e-88	3.59701e-86	FBgn0040102	lectin-24Db	up_regulated
424.686	5.60563	0.286324	2.97974e-87	1.93009e-85	FBgn0037853	CG14696	up_regulated
294.804	4.6766	0.23609	3.46223e-87	2.22859e-85	FBgn0031630	CG15629	up_regulated
307.51	5.56008	0.281933	7.36226e-87	4.70956e-85	FBgn0031888	Pvf2	up_regulated
581.612	6.33641	0.319311	1.01479e-86	6.45142e-85	FBgn0031918	CG6055	up_regulated
3914.01	4.47655	0.228459	3.76377e-86	2.3781e-84	FBgn0063649	CG6006	up_regulated
2344.43	4.1255	0.210035	4.58856e-86	2.88156e-84	FBgn0263397	Ih	up_regulated
338.114	4.93417	0.253047	6.57776e-86	4.10572e-84	FBgn0034605	Ugt49C1	up_regulated
3950.11	4.47411	0.229323	1.49702e-85	9.28781e-84	FBgn0264489	CG43897	up_regulated
4294.26	4.82677	0.248243	1.88229e-84	1.16082e-82	FBgn0266451	fau	up_regulated
18518.5	5.00094	0.258149	4.26394e-84	2.59848e-82	FBgn0041180	Tep4	up_regulated
470.778	5.5505	0.289289	1.94407e-83	1.17776e-81	FBgn0263830	CG40486	up_regulated
841.773	4.03004	0.21032	1.45001e-82	8.73311e-81	FBgn0026721	fat-spondin	up_regulated
496.905	4.61904	0.241071	1.50626e-82	9.01919e-81	FBgn0085410	TrissinR	up_regulated
2010.85	4.83518	0.251814	1.93571e-82	1.15236e-80	FBgn0032666	CG5758	up_regulated
582.806	4.16539	0.218166	2.16124e-82	1.27923e-80	FBgn0265262	Vha68-1	up_regulated
507.649	4.5103	0.234747	2.44946e-82	1.44154e-80	FBgn0038420	CG10311	up_regulated
548.818	7.04284	0.367973	4.56887e-81	2.65846e-79	FBgn0031261	nAChRbeta3	up_regulated
30356	4.73304	0.249291	6.54243e-81	3.78542e-79	FBgn0003137	Ppn	up_regulated
1347.67	2.80867	0.148342	2.38429e-80	1.37183e-78	FBgn0001123	Galphas	up_regulated
450.086	5.53154	0.291297	3.5349e-80	2.02255e-78	FBgn0039667	FipoQ	up_regulated
4920.56	3.25689	0.172957	7.88509e-80	4.48666e-78	FBgn0028984	Spn88Ea	up_regulated
362.653	3.99503	0.21215	9.22494e-80	5.2202e-78	FBgn0035656	CG10479	up_regulated
1354.98	4.38679	0.233699	2.77806e-79	1.56346e-77	FBgn0259736	CG42390	up_regulated
2011.56	4.92614	0.262554	8.19693e-79	4.56325e-77	FBgn0020521	pio	up_regulated
6894.88	2.27489	0.12185	2.0601e-78	1.1407e-76	FBgn0000261	Cat	up_regulated
803.662	8.01218	0.43609	2.24918e-78	1.23873e-76	FBgn0283437	PPO1	up_regulated
692.854	2.77422	0.148489	3.0534e-78	1.67271e-76	FBgn0022709	Adk1	up_regulated
290.978	4.27978	0.229255	4.16269e-78	2.26833e-76	FBgn0025712	CG13920	up_regulated
3160.86	6.31208	0.341339	3.84204e-77	2.08259e-75	FBgn0001114	Glt	up_regulated
1365.75	3.71382	0.200615	5.52396e-77	2.9786e-75	FBgn0038638	CG7702	up_regulated
516.356	5.34605	0.290662	6.87649e-77	3.68859e-75	FBgn0041605	cpx	up_regulated
371.44	4.97458	0.270734	1.72473e-76	9.2036e-75	FBgn0031530	Pgant2	up_regulated
273.613	5.80016	0.312674	4.43796e-76	2.35601e-74	FBgn0051313	CG31313	up_regulated
876.9	5.43417	0.296146	4.77771e-76	2.52336e-74	FBgn0035695	CG10226	up_regulated
465.038	5.38529	0.291813	1.10429e-75	5.80258e-74	FBgn0023525	CG3191	up_regulated
1623.81	4.54899	0.249428	6.25805e-75	3.25513e-73	FBgn0263980	Stacl	up_regulated
265.66	3.39088	0.186867	6.84999e-75	3.54513e-73	FBgn0024980	Syx4	up_regulated
203.045	8.79914	0.47976	7.67378e-75	3.95161e-73	FBgn0026175	SkpC	up_regulated
2097.68	4.20025	0.231021	2.09942e-74	1.07572e-72	FBgn0010389	htl	up_regulated
255.467	4.92724	0.270623	2.38958e-74	1.21833e-72	FBgn0035431	CG14968	up_regulated
21827.2	5.18641	0.285854	2.78882e-74	1.41488e-72	FBgn0016123	Alp4	up_regulated
1134.51	5.01834	0.27694	8.82921e-74	4.45745e-72	FBgn0029507	Tsp42Ed	up_regulated
3571.05	4.84729	0.267698	1.09145e-73	5.48336e-72	FBgn0259209	Mlp60A	up_regulated
11792.7	4.72806	0.261703	1.3664e-73	6.83135e-72	FBgn0264894	CG44085	up_regulated
910.435	4.91576	0.271664	2.50742e-73	1.24753e-71	FBgn0038181	CG9297	up_regulated
261.464	5.45261	0.302572	3.55762e-73	1.76154e-71	FBgn0032178	Spn31A	up_regulated
458.023	4.07461	0.226167	6.15305e-73	3.03207e-71	FBgn0051323	CG31323	up_regulated
1070.86	2.72555	0.152138	1.14271e-72	5.60416e-71	FBgn0030745	CG4239	up_regulated
1018.8	2.32157	0.129265	1.20711e-72	5.89195e-71	FBgn0034958	CG3907	up_regulated
546.332	8.60493	0.474246	1.92145e-72	9.33443e-71	FBgn0043535	Obp57a	up_regulated
490.936	6.6917	0.370961	4.74258e-72	2.28242e-70	FBgn0036547	CG17032	up_regulated
232.109	6.86937	0.387444	1.29351e-71	6.19623e-70	FBgn0035608	blanks	up_regulated
2992.85	3.05811	0.172108	2.93533e-71	1.39958e-69	FBgn0261560	Thor	up_regulated
414.914	4.51494	0.255009	3.77427e-71	1.7913e-69	FBgn0036923	CG17732	up_regulated
7026.12	4.58957	0.258185	4.03082e-71	1.90428e-69	FBgn0000046	Act87E	up_regulated
570.11	5.45021	0.306725	6.86953e-71	3.23056e-69	FBgn0034497	Mpcp1	up_regulated
377.246	3.49808	0.197911	1.03007e-70	4.82211e-69	FBgn0045761	CHKov1	up_regulated
583.88	3.19956	0.180877	2.13031e-70	9.92765e-69	FBgn0052280	CG32280	up_regulated
384.181	5.25089	0.297409	2.16586e-70	1.00478e-68	FBgn0031251	CG4213	up_regulated
495.602	4.269	0.244327	3.78057e-70	1.74601e-68	FBgn0266579	tau	up_regulated
857.253	3.66857	0.208217	7.98971e-70	3.67348e-68	FBgn0011296	l(2)efl	up_regulated
1736.6	2.9171	0.166539	2.02981e-69	9.29114e-68	FBgn0027596	Kank	up_regulated
244.262	6.28082	0.360842	2.30139e-69	1.04414e-67	FBgn0035331	MsR1	up_regulated
919.23	6.52653	0.38031	2.88124e-69	1.30149e-67	FBgn0030334	Karl	up_regulated
1747.14	2.63411	0.15049	3.4358e-69	1.54521e-67	FBgn0032218	CG5381	up_regulated
2847.03	4.92727	0.282655	2.87952e-68	1.28382e-66	FBgn0001145	Gs2	up_regulated
127.247	5.69712	0.326381	3.10311e-68	1.37754e-66	FBgn0029754	CG15930	up_regulated
895.967	4.66956	0.268931	5.78856e-68	2.55864e-66	FBgn0261999	Ca-Ma2d	up_regulated
5757.72	2.37982	0.137561	1.62513e-67	7.15267e-66	FBgn0024315	Picot	up_regulated
174.176	5.503	0.319419	1.78359e-67	7.8167e-66	FBgn0037817	Cyp12e1	up_regulated
204.623	4.39925	0.255183	3.47656e-67	1.51716e-65	FBgn0039008	CG6972	up_regulated
2096.56	4.46483	0.259795	4.18503e-67	1.81863e-65	FBgn0266448	CG45078	up_regulated
7367.79	3.86743	0.224632	4.64663e-67	2.01074e-65	FBgn0000636	Fas3	up_regulated
4232.55	3.73425	0.217814	9.76874e-67	4.20955e-65	FBgn0034723	CG13506	up_regulated
1332.99	2.85933	0.16685	1.15817e-66	4.97002e-65	FBgn0062978	CG31808	up_regulated
722.57	4.7203	0.276184	2.48833e-66	1.06337e-64	FBgn0051690	CG31690	up_regulated
869.448	3.54877	0.207564	3.98866e-66	1.69749e-64	FBgn0032025	CG7778	up_regulated
677.146	10.1389	0.591265	4.35065e-66	1.84392e-64	FBgn0030667	CG15599	up_regulated
832.23	6.33245	0.369886	1.68805e-65	7.12511e-64	FBgn0029768	SPR	up_regulated
218.825	4.70679	0.278192	3.49401e-65	1.46877e-63	FBgn0032013	Scgalpha	up_regulated
671.654	8.04914	0.469154	5.73218e-65	2.39983e-63	FBgn0000592	Est-6	up_regulated
1495.22	3.61005	0.213931	1.53041e-64	6.38125e-63	FBgn0265356	tn	up_regulated
323.909	3.61061	0.213675	1.751e-64	7.27158e-63	FBgn0034756	Cyp6d2	up_regulated
981.214	3.97405	0.235588	4.12101e-64	1.70451e-62	FBgn0031869	CG18304	up_regulated
197.347	5.81666	0.344916	5.09862e-64	2.10043e-62	FBgn0050106	CCHa1-R	up_regulated
591.273	7.41566	0.439085	6.08261e-64	2.49581e-62	FBgn0035293	CG5687	up_regulated
7100.39	2.59803	0.154857	8.23199e-64	3.36433e-62	FBgn0265991	Zasp52	up_regulated
416.744	3.87855	0.230847	8.76341e-64	3.56736e-62	FBgn0039277	Nepl16	up_regulated
3626.31	4.65365	0.278299	2.29494e-63	9.30534e-62	FBgn0032897	CG9336	up_regulated
330.102	5.07123	0.303306	2.44467e-63	9.87359e-62	FBgn0035192	galene	up_regulated
408.536	10.9008	0.654488	4.39595e-63	1.76851e-61	FBgn0034837	RpL22-like	up_regulated
378.747	5.04009	0.30378	2.17477e-62	8.68139e-61	FBgn0037601	Cyp313b1	up_regulated
99.6872	7.03017	0.421833	2.57212e-62	1.01886e-60	FBgn0262104	CG42857	up_regulated
875.481	3.73829	0.226304	3.18823e-62	1.25807e-60	FBgn0046258	CG12880	up_regulated
626.237	3.12615	0.188863	3.30897e-62	1.30073e-60	FBgn0086450	su(r)	up_regulated
822.337	7.91508	0.486078	3.43444e-62	1.34492e-60	FBgn0033367	PPO2	up_regulated
1006.63	4.61999	0.281572	4.24787e-62	1.65715e-60	FBgn0036857	Aldh7A1	up_regulated
338.519	4.7768	0.287016	4.63966e-62	1.80316e-60	FBgn0030332	CG9360	up_regulated
323.212	5.45349	0.333048	5.74422e-62	2.21572e-60	FBgn0003129	Poxm	up_regulated
244.256	4.51777	0.272913	6.78398e-62	2.60702e-60	FBgn0003390	shf	up_regulated
358.305	5.04443	0.304819	7.80869e-62	2.97858e-60	FBgn0024293	Spn43Ab	up_regulated
209.093	5.48012	0.329388	8.29159e-62	3.15111e-60	FBgn0004959	phm	up_regulated
239.042	4.0803	0.248717	2.20277e-61	8.34056e-60	FBgn0004513	Mdr65	up_regulated
1107.62	5.22136	0.318392	4.65177e-61	1.75489e-59	FBgn0083228	Frq2	up_regulated
581.6	5.15937	0.312758	5.06999e-61	1.90569e-59	FBgn0004878	cas	up_regulated
1049.83	5.47542	0.33276	7.17682e-61	2.68779e-59	FBgn0002930	nec	up_regulated
2489.03	4.14955	0.254011	1.01952e-60	3.80436e-59	FBgn0032129	jp	up_regulated
4326.86	2.83932	0.173542	1.02927e-60	3.82687e-59	FBgn0027590	GstE12	up_regulated
279.587	5.68415	0.349222	2.47789e-60	9.17977e-59	FBgn0039595	AstA-R2	up_regulated
172.985	4.92782	0.302915	2.64632e-60	9.76864e-59	FBgn0004514	Oct-TyrR	up_regulated
484.756	5.35067	0.329444	3.09168e-60	1.13719e-58	FBgn0035089	Phk-3	up_regulated
502.833	4.54961	0.279113	6.36428e-60	2.33259e-58	FBgn0010423	TpnC47D	up_regulated
197.791	6.17354	0.377615	7.15126e-60	2.61173e-58	FBgn0032670	CG5783	up_regulated
894.993	3.56982	0.220092	8.10652e-60	2.95014e-58	FBgn0035049	Mmp1	up_regulated
484.892	3.92297	0.242168	9.71599e-60	3.52341e-58	FBgn0003460	so	up_regulated
197.694	4.27256	0.263468	9.9659e-60	3.60136e-58	FBgn0031973	Spn28Dc	up_regulated
288.347	5.49409	0.340686	1.04789e-59	3.77349e-58	FBgn0261089	Sytalpha	up_regulated
155.699	5.92881	0.364523	1.16122e-59	4.16705e-58	FBgn0036364	CG14109	up_regulated
975.492	4.72217	0.293126	1.64707e-59	5.88998e-58	FBgn0265726	Nna1	up_regulated
4252.59	4.84802	0.299374	2.31433e-59	8.24752e-58	FBgn0265180	CG44245	up_regulated
256.908	10.135	0.621794	2.51093e-59	8.91727e-58	FBgn0250904	CG34434	up_regulated
333.592	5.061	0.314213	7.2678e-59	2.5722e-57	FBgn0010453	Wnt4	up_regulated
796.281	3.58659	0.223291	1.08983e-58	3.84389e-57	FBgn0052813	CG32813	up_regulated
992.89	2.22974	0.13881	1.39309e-58	4.89674e-57	FBgn0034436	CG11961	up_regulated
225.572	5.3128	0.329321	2.02346e-58	7.08832e-57	FBgn0039129	RpS19b	up_regulated
381.883	4.48816	0.280397	4.29402e-58	1.48903e-56	FBgn0036106	CG6409	up_regulated
1080.07	5.1275	0.320057	6.5261e-58	2.25545e-56	FBgn0029932	CG4607	up_regulated
12630.6	3.35698	0.210885	1.31406e-57	4.52626e-56	FBgn0261258	rgn	up_regulated
321.514	4.35268	0.278067	4.10053e-57	1.40771e-55	FBgn0037560	CR18228	up_regulated
6215.16	2.90556	0.183538	4.78636e-57	1.6377e-55	FBgn0036279	Ncc69	up_regulated
21256.8	2.17749	0.137354	4.84743e-57	1.6531e-55	FBgn0000043	Act42A	up_regulated
335.44	7.09476	0.449231	1.0722e-56	3.64441e-55	FBgn0261628	CG42711	up_regulated
338.458	4.43365	0.282833	1.44926e-56	4.90984e-55	FBgn0035708	axed	up_regulated
830.938	4.2532	0.269784	1.6761e-56	5.65973e-55	FBgn0000504	dsx	up_regulated
348.51	6.12321	0.386563	2.04827e-56	6.89385e-55	FBgn0038143	CG9813	up_regulated
255.232	8.01927	0.501875	2.15511e-56	7.22979e-55	FBgn0038290	CG6912	up_regulated
302.185	6.87682	0.434487	2.37435e-56	7.93942e-55	FBgn0028936	NimB5	up_regulated
2692.53	7.05406	0.44602	2.50238e-56	8.34046e-55	FBgn0036262	CG6910	up_regulated
7287.68	2.93946	0.187047	2.92744e-56	9.72571e-55	FBgn0035694	CG13299	up_regulated
1808.24	2.46814	0.157067	3.26118e-56	1.07996e-54	FBgn0029002	miple2	up_regulated
991.715	4.5215	0.287281	4.39012e-56	1.44916e-54	FBgn0027578	Nepl21	up_regulated
221.648	5.5738	0.353364	6.74797e-56	2.22036e-54	FBgn0040532	CG8369	up_regulated
739.81	5.04217	0.322079	7.71947e-56	2.53194e-54	FBgn0031002	CG14196	up_regulated
360.718	3.31622	0.211932	1.11987e-55	3.64986e-54	FBgn0037796	CG12814	up_regulated
1394.98	2.71533	0.174226	1.13538e-55	3.68873e-54	FBgn0032213	CG5390	up_regulated
260.263	5.16325	0.329334	1.27724e-55	4.13656e-54	FBgn0034137	CG4945	up_regulated
181.408	5.50454	0.353452	1.56815e-55	5.0628e-54	FBgn0046113	GluRIIC	up_regulated
2108.16	3.50983	0.224993	1.7245e-55	5.55019e-54	FBgn0051999	CG31999	up_regulated
631.355	4.38323	0.282557	1.90704e-55	6.11858e-54	FBgn0086367	t	up_regulated
2254.85	3.18618	0.204235	2.47829e-55	7.92667e-54	FBgn0050104	NT5E-2	up_regulated
28972.7	4.49278	0.288184	2.54862e-55	8.12638e-54	FBgn0262608	CG43134	up_regulated
484.995	6.13462	0.394674	3.23743e-55	1.02908e-53	FBgn0032495	CG16820	up_regulated
784.294	3.68821	0.238702	4.49724e-55	1.42514e-53	FBgn0013771	Cyp6a9	up_regulated
229.427	6.0256	0.390661	6.53276e-55	2.06383e-53	FBgn0050195	CG30195	up_regulated
632.383	4.40324	0.286775	7.72243e-55	2.43221e-53	FBgn0030234	CG15211	up_regulated
1075.41	4.26289	0.273873	8.58159e-55	2.69457e-53	FBgn0040091	Ugt317A1	up_regulated
161.284	5.7823	0.372895	1.01405e-54	3.17439e-53	FBgn0038977	CG5376	up_regulated
233.101	4.26843	0.274501	1.28737e-54	4.00562e-53	FBgn0004360	Wnt2	up_regulated
783.221	4.63436	0.300665	1.71039e-54	5.30581e-53	FBgn0045852	ham	up_regulated
465.817	4.59984	0.296491	3.11729e-54	9.64114e-53	FBgn0259244	CG42342	up_regulated
2970.92	5.42785	0.351658	6.43169e-54	1.98323e-52	FBgn0011746	ana	up_regulated
210.947	7.00959	0.450246	8.34443e-54	2.55772e-52	FBgn0035777	CG8563	up_regulated
743.145	3.85328	0.251434	9.71075e-54	2.96769e-52	FBgn0031245	CG3625	up_regulated
2216.74	4.28478	0.281538	2.61495e-53	7.96787e-52	FBgn0033446	CG1648	up_regulated
370.414	4.15731	0.273367	4.91955e-53	1.49019e-51	FBgn0020269	mspo	up_regulated
253.965	5.34841	0.352454	5.90101e-53	1.78224e-51	FBgn0032946	nrv3	up_regulated
180.826	6.36392	0.416419	1.00886e-52	3.03807e-51	FBgn0039896	yellow-h	up_regulated
431.931	4.60918	0.302633	1.31516e-52	3.94894e-51	FBgn0003429	slo	up_regulated
394.4	10.6731	0.725186	1.71464e-52	5.13346e-51	FBgn0259896	NimC1	up_regulated
531.148	5.61666	0.368646	2.1961e-52	6.55585e-51	FBgn0260004	Snmp1	up_regulated
941.02	3.68844	0.243334	3.13819e-52	9.34109e-51	FBgn0020299	stumps	up_regulated
5239.28	2.99444	0.198519	4.98241e-52	1.47879e-50	FBgn0035696	Best2	up_regulated
233.766	4.79785	0.320929	7.44365e-52	2.20293e-50	FBgn0285896	btl	up_regulated
386.18	5.43986	0.363445	1.06774e-51	3.15092e-50	FBgn0005775	Con	up_regulated
547.304	4.94307	0.333386	1.43281e-51	4.21615e-50	FBgn0035625	Blimp-1	up_regulated
364.257	4.51657	0.299761	2.06323e-51	6.05389e-50	FBgn0267486	Ptp36E	up_regulated
1266.97	4.74574	0.315841	2.08173e-51	6.09082e-50	FBgn0035612	frm	up_regulated
731.689	5.98259	0.396656	2.27719e-51	6.64386e-50	FBgn0001227	Hsp67Ba	up_regulated
373.207	5.91862	0.392665	3.3835e-51	9.84369e-50	FBgn0038198	Npc2b	up_regulated
488.858	4.79967	0.319854	3.80195e-51	1.10299e-49	FBgn0030997	CG7990	up_regulated
576.053	2.05095	0.137272	4.20446e-51	1.21634e-49	FBgn0035085	CG3770	up_regulated
285.12	6.4394	0.436066	7.3586e-51	2.12286e-49	FBgn0033268	Obp44a	up_regulated
479.806	7.32267	0.497992	8.9077e-51	2.56258e-49	FBgn0259715	CG42369	up_regulated
1030.52	4.76598	0.321081	1.17472e-50	3.37003e-49	FBgn0285879	disco-r	up_regulated
396.468	5.68012	0.381891	1.72992e-50	4.94901e-49	FBgn0263219	Dscam4	up_regulated
1825.19	2.6362	0.178074	2.45242e-50	6.99653e-49	FBgn0050021	metro	up_regulated
146.568	4.50498	0.304074	2.59556e-50	7.3641e-49	FBgn0032603	CG17928	up_regulated
842.927	3.41139	0.23081	4.12566e-50	1.16412e-48	FBgn0050345	CG30345	up_regulated
391.519	5.49614	0.369985	1.16091e-49	3.26671e-48	FBgn0011695	EbpIII	up_regulated
264.292	3.85437	0.263375	1.47904e-49	4.15059e-48	FBgn0040491	Buffy	up_regulated
282.951	3.32895	0.226357	2.03918e-49	5.70693e-48	FBgn0030077	CG15365	up_regulated
1136.61	2.03113	0.138382	2.48969e-49	6.94888e-48	FBgn0035020	CG13585	up_regulated
509.541	2.3592	0.160955	2.50863e-49	6.98282e-48	FBgn0250871	pot	up_regulated
469.068	3.79876	0.258538	3.09248e-49	8.58475e-48	FBgn0035410	CG14964	up_regulated
504.423	5.26451	0.358563	4.4949e-49	1.2411e-47	FBgn0266346	CngB	up_regulated
3754.83	4.30906	0.294201	4.99934e-49	1.37669e-47	FBgn0053519	Unc-89	up_regulated
773.54	4.34723	0.297121	6.77263e-49	1.86003e-47	FBgn0264815	Pde1c	up_regulated
161.746	7.0993	0.487158	1.067e-48	2.91488e-47	FBgn0027494	RpS10a	up_regulated
1103.3	4.969	0.340353	2.26435e-48	6.16947e-47	FBgn0085387	shakB	up_regulated
7524.5	3.54893	0.245598	6.33835e-48	1.72239e-46	FBgn0000635	Fas2	up_regulated
1084.76	4.01993	0.279511	1.23813e-47	3.32936e-46	FBgn0020414	Idgf3	up_regulated
658.307	4.19336	0.292595	1.26607e-47	3.39564e-46	FBgn0259680	Pkcdelta	up_regulated
229.369	3.85768	0.268469	1.49716e-47	4.005e-46	FBgn0032252	loh	up_regulated
3055.11	4.99954	0.346927	1.52762e-47	4.07589e-46	FBgn0260964	Vmat	up_regulated
3168.3	3.41913	0.238408	2.37926e-47	6.29923e-46	FBgn0016797	fz2	up_regulated
396.693	2.88053	0.20041	2.62422e-47	6.92997e-46	FBgn0038912	CG6656	up_regulated
808.445	3.45258	0.24009	2.67919e-47	7.05703e-46	FBgn0034758	CG13510	up_regulated
292.106	7.03897	0.486548	3.13645e-47	8.24039e-46	FBgn0036727	SecCl	up_regulated
270.914	7.96151	0.547708	5.41224e-47	1.41834e-45	FBgn0032089	Rcd-1r	up_regulated
193.172	3.33825	0.232575	5.71423e-47	1.49368e-45	FBgn0039774	CDase	up_regulated
172.537	6.84018	0.473262	6.89202e-47	1.79699e-45	FBgn0030257	SmydA-4	up_regulated
644.021	6.05033	0.41824	7.72611e-47	2.00937e-45	FBgn0030251	CG2145	up_regulated
298.022	5.60889	0.39245	8.81737e-47	2.28741e-45	FBgn0001258	Ldh	up_regulated
197.598	3.60447	0.252697	1.01015e-46	2.61395e-45	FBgn0040507	ACXD	up_regulated
1536.79	6.42517	0.448202	1.21289e-46	3.13072e-45	FBgn0039297	CG11852	up_regulated
749.4	4.59081	0.324059	1.83148e-46	4.7156e-45	FBgn0032683	kon	up_regulated
278.97	6.75233	0.47759	2.07717e-46	5.33487e-45	FBgn0085360	CG34331	up_regulated
563.697	3.48532	0.24609	2.67844e-46	6.84497e-45	FBgn0032022	CG14275	up_regulated
248.266	3.58548	0.253788	3.12812e-46	7.97437e-45	FBgn0034198	CG11400	up_regulated
222.473	4.65069	0.32926	3.21173e-46	8.1673e-45	FBgn0026255	clumsy	up_regulated
589.841	4.92338	0.345425	3.56201e-46	9.03576e-45	FBgn0001089	Gal	up_regulated
207.214	4.63807	0.328523	4.85304e-46	1.22805e-44	FBgn0086604	side-VIII	up_regulated
247.487	4.4997	0.317885	5.76519e-46	1.45173e-44	FBgn0038072	CG6225	up_regulated
299.406	5.5777	0.391746	6.9599e-46	1.74404e-44	FBgn0039747	AdoR	up_regulated
636.269	4.84774	0.343267	7.12737e-46	1.78167e-44	FBgn0259977	Tdc1	up_regulated
284.54	3.95621	0.282166	1.03821e-45	2.58787e-44	FBgn0087011	CG41520	up_regulated
503.813	3.20412	0.227405	1.04028e-45	2.58787e-44	FBgn0031220	CG4822	up_regulated
490.012	6.71842	0.488329	1.15675e-45	2.8707e-44	FBgn0028543	NimB2	up_regulated
274.021	5.23657	0.370676	1.7363e-45	4.29859e-44	FBgn0003386	Shaw	up_regulated
168.46	5.11358	0.367507	2.58053e-45	6.37335e-44	FBgn0036259	CG9760	up_regulated
18598.9	5.66145	0.402971	2.61465e-45	6.44218e-44	FBgn0037577	CG7443	up_regulated
260.355	6.15654	0.436163	2.80472e-45	6.89399e-44	FBgn0085475	CG34446	up_regulated
287.333	4.64305	0.329678	3.01971e-45	7.40476e-44	FBgn0032798	CG10132	up_regulated
1106.59	4.25722	0.305003	3.55809e-45	8.70421e-44	FBgn0085400	side-V	up_regulated
5197.41	4.04213	0.288638	4.165e-45	1.01648e-43	FBgn0030816	CG16700	up_regulated
337.437	3.39624	0.244459	7.45682e-45	1.81127e-43	FBgn0030653	CG7860	up_regulated
250.344	4.59773	0.329476	9.28471e-45	2.24996e-43	FBgn0000451	ect	up_regulated
218.774	5.30725	0.378265	1.10491e-44	2.67124e-43	FBgn0004620	GluRIIA	up_regulated
9132.34	2.42132	0.1753	4.86339e-44	1.17302e-42	FBgn0025885	Inos	up_regulated
410.594	3.74628	0.271535	1.19152e-43	2.86047e-42	FBgn0052082	IRSp53	up_regulated
2082.93	2.62772	0.191126	1.21019e-43	2.89855e-42	FBgn0000320	eya	up_regulated
1487.39	2.84476	0.206884	1.57371e-43	3.75177e-42	FBgn0038842	hdly	up_regulated
526.656	4.44626	0.325331	2.01281e-43	4.7875e-42	FBgn0085426	Rgk3	up_regulated
175.902	5.56986	0.406542	2.79404e-43	6.61512e-42	FBgn0038173	Adgf-C	up_regulated
412.967	3.55829	0.258516	2.84241e-43	6.71423e-42	FBgn0000928	fs(1)Yb	up_regulated
194.226	3.83052	0.280757	3.35457e-43	7.90589e-42	FBgn0038237	Pde6	up_regulated
468.233	3.72392	0.271825	3.38279e-43	7.95419e-42	FBgn0037835	CG14687	up_regulated
125.3	4.94903	0.364902	4.00173e-43	9.38811e-42	FBgn0065032	Arpc3B	up_regulated
284.118	9.10582	0.671805	4.34171e-43	1.01626e-41	FBgn0030562	CG9400	up_regulated
242.399	4.60302	0.341929	4.57752e-43	1.06902e-41	FBgn0033130	Tsp42Ei	up_regulated
517.14	2.04382	0.14924	5.36564e-43	1.25024e-41	FBgn0027930	MP1	up_regulated
414.739	3.54426	0.260438	7.4148e-43	1.71993e-41	FBgn0004852	Ac76E	up_regulated
430.969	5.65632	0.420106	9.5801e-43	2.2172e-41	FBgn0040099	lectin-28C	up_regulated
238.056	7.98004	0.579847	1.84421e-42	4.24912e-41	FBgn0028939	NimC2	up_regulated
146.697	4.87532	0.360946	1.86309e-42	4.28302e-41	FBgn0034755	CG3746	up_regulated
250.606	3.48244	0.256586	1.93803e-42	4.44539e-41	FBgn0034985	CG3328	up_regulated
421.111	3.8575	0.284872	2.2412e-42	5.12935e-41	FBgn0259740	CG42394	up_regulated
344.764	4.31698	0.320025	2.30237e-42	5.25767e-41	FBgn0053653	Cadps	up_regulated
1636.73	5.9326	0.436301	2.48276e-42	5.65707e-41	FBgn0043783	CG32444	up_regulated
172.32	7.22768	0.531925	2.52635e-42	5.74367e-41	FBgn0026592	Fie	up_regulated
616.473	4.48859	0.330429	2.77758e-42	6.30094e-41	FBgn0001991	Ca-alpha1D	up_regulated
288.5	3.68214	0.274707	3.95022e-42	8.94138e-41	FBgn0085407	Pvf3	up_regulated
820.757	4.89168	0.360062	4.55004e-42	1.0254e-40	FBgn0039048	CG17111	up_regulated
4375.75	2.20051	0.163148	4.99563e-42	1.12336e-40	FBgn0003206	Ras64B	up_regulated
2437.93	2.81004	0.208452	5.70001e-42	1.27896e-40	FBgn0033504	CAP	up_regulated
251.675	3.46916	0.257186	6.68738e-42	1.494e-40	FBgn0025391	Scgdelta	up_regulated
481.079	2.82778	0.210947	7.80825e-42	1.74063e-40	FBgn0028482	bdl	up_regulated
131.583	5.47478	0.407142	1.23088e-41	2.73798e-40	FBgn0031055	et	up_regulated
105.154	4.5036	0.337844	1.32424e-41	2.9393e-40	FBgn0035649	CG10483	up_regulated
719.952	4.5134	0.338655	1.403e-41	3.10074e-40	FBgn0031081	Nep3	up_regulated
707.671	5.08227	0.380439	1.46797e-41	3.2374e-40	FBgn0001235	hth	up_regulated
869.166	4.44571	0.333208	2.48392e-41	5.46621e-40	FBgn0032593	Trpgamma	up_regulated
236.794	6.10869	0.462104	2.51259e-41	5.51751e-40	FBgn0028542	NimB4	up_regulated
157.299	5.70325	0.427103	2.63578e-41	5.77572e-40	FBgn0038631	CG7695	up_regulated
542.629	2.10625	0.157419	2.79431e-41	6.1101e-40	FBgn0025632	CG4313	up_regulated
310.289	4.18672	0.315753	3.2126e-41	7.00987e-40	FBgn0037448	CG15186	up_regulated
151.347	4.69556	0.356108	5.09816e-41	1.11006e-39	FBgn0052407	CG32407	up_regulated
739.402	4.50522	0.339912	5.11109e-41	1.11053e-39	FBgn0025525	bab2	up_regulated
277.59	4.9154	0.374027	7.10175e-41	1.53657e-39	FBgn0036550	CG17026	up_regulated
473.097	3.07932	0.232368	8.19309e-41	1.76899e-39	FBgn0050269	CG30269	up_regulated
184.426	7.09261	0.527676	8.78369e-41	1.89254e-39	FBgn0033949	Had2	up_regulated
1379.39	4.6198	0.349665	1.03306e-40	2.22119e-39	FBgn0033652	ths	up_regulated
170.202	7.34022	0.551151	1.39169e-40	2.98605e-39	FBgn0037429	Osi19	up_regulated
211.036	5.37761	0.403381	1.60186e-40	3.42985e-39	FBgn0039321	CG10550	up_regulated
126.649	4.46056	0.337858	2.14997e-40	4.59389e-39	FBgn0034387	Cyp12b2	up_regulated
126.367	4.99103	0.378853	2.37248e-40	5.04839e-39	FBgn0035791	CG8539	up_regulated
631.059	4.15614	0.315944	3.03095e-40	6.423e-39	FBgn0036945	Ssk	up_regulated
370.477	3.16315	0.24009	3.44644e-40	7.28848e-39	FBgn0259678	sqa	up_regulated
2016.11	2.43665	0.185097	3.56069e-40	7.51467e-39	FBgn0022160	Gpo1	up_regulated
357.901	4.06697	0.312909	4.10137e-40	8.63804e-39	FBgn0265048	cv-d	up_regulated
378.997	4.79566	0.370187	4.77213e-40	1.00271e-38	FBgn0260642	Antp	up_regulated
4987.82	2.02127	0.15366	4.78038e-40	1.00271e-38	FBgn0010620	CG10939	up_regulated
204.611	3.71207	0.282557	4.92171e-40	1.03026e-38	FBgn0020372	TM4SF	up_regulated
718.513	2.32179	0.176937	8.943e-40	1.86069e-38	FBgn0038981	CG5346	up_regulated
475.659	2.15485	0.164726	1.29821e-39	2.68478e-38	FBgn0052694	CG32694	up_regulated
547.266	2.53353	0.194404	1.45352e-39	2.99997e-38	FBgn0030796	CG4829	up_regulated
564.314	3.57581	0.274828	1.49791e-39	3.08539e-38	FBgn0036501	CG7272	up_regulated
123.78	5.51512	0.422099	1.535e-39	3.15548e-38	FBgn0015773	NetA	up_regulated
700.297	3.86281	0.296863	1.62641e-39	3.33674e-38	FBgn0030574	sbm	up_regulated
616.434	2.66923	0.204681	1.63989e-39	3.35771e-38	FBgn0034443	cer	up_regulated
239.532	3.1664	0.243659	2.49547e-39	5.09938e-38	FBgn0040850	CG15210	up_regulated
160.935	6.88963	0.527791	3.0699e-39	6.26077e-38	FBgn0037140	SLC22A	up_regulated
670.465	4.19405	0.323408	3.31642e-39	6.75016e-38	FBgn0029761	SK	up_regulated
422.444	4.60292	0.35841	4.03718e-39	8.20098e-38	FBgn0031907	CG5171	up_regulated
2436.81	3.43404	0.264671	4.3032e-39	8.72415e-38	FBgn0266377	Pde8	up_regulated
484.858	3.9135	0.303747	5.83414e-39	1.17585e-37	FBgn0260499	qvr	up_regulated
1098.98	2.53481	0.196251	8.68725e-39	1.74746e-37	FBgn0033483	egr	up_regulated
147.982	4.08181	0.316261	1.2189e-38	2.44706e-37	FBgn0262139	trh	up_regulated
257.539	5.49058	0.426729	1.83036e-38	3.66748e-37	FBgn0032322	CG16743	up_regulated
900.309	2.58852	0.201668	2.02398e-38	4.04269e-37	FBgn0030941	wgn	up_regulated
351.338	2.75666	0.214684	2.02546e-38	4.04269e-37	FBgn0033980	Cyp6a20	up_regulated
2531.99	3.81487	0.297367	2.16826e-38	4.31933e-37	FBgn0038465	Irc	up_regulated
7353.98	3.71912	0.290211	3.48633e-38	6.91825e-37	FBgn0052311	zormin	up_regulated
223.736	6.48715	0.502733	3.54452e-38	7.00672e-37	FBgn0035452	CG10359	up_regulated
1521.1	4.31077	0.337171	4.27052e-38	8.4257e-37	FBgn0038037	Cyp9f2	up_regulated
217.632	12.3476	1.29438	5.31878e-38	1.04738e-36	FBgn0262101	CG42854	up_regulated
1547.85	4.39578	0.343454	7.23008e-38	1.41833e-36	FBgn0050418	nord	up_regulated
572.464	2.26214	0.17787	1.53805e-37	3.01147e-36	FBgn0033654	Sobp	up_regulated
1113.79	2.05274	0.161541	1.69789e-37	3.31813e-36	FBgn0034399	CG15083	up_regulated
163.129	5.61365	0.442574	2.14736e-37	4.18856e-36	FBgn0038130	CG8630	up_regulated
2713.15	3.29737	0.261559	3.22984e-37	6.28811e-36	FBgn0031975	Tg	up_regulated
224.364	4.5619	0.362525	3.89248e-37	7.5639e-36	FBgn0004839	otk	up_regulated
4188.35	7.47205	0.589216	4.12774e-37	8.00595e-36	FBgn0036091	CG18628	up_regulated
213.427	5.23507	0.414499	4.25735e-37	8.24181e-36	FBgn0039161	CG13606	up_regulated
857.504	3.07962	0.245566	6.22852e-37	1.20352e-35	FBgn0040600	CG13631	up_regulated
216.515	3.95317	0.312467	6.34539e-37	1.2238e-35	FBgn0025111	Ant2	up_regulated
109.492	4.93879	0.394259	7.79951e-37	1.50144e-35	FBgn0039656	CG11951	up_regulated
398.769	13.6703	2.64745	8.44984e-37	1.6236e-35	FBgn0052581	CG32581	up_regulated
513.955	7.44643	0.589658	1.06015e-36	2.03324e-35	FBgn0002563	Lsp1beta	up_regulated
330.414	3.81077	0.308126	1.24113e-36	2.37151e-35	FBgn0040260	Ugt37D1	up_regulated
114.535	5.45523	0.430386	1.24683e-36	2.37799e-35	FBgn0032891	Oseg5	up_regulated
388.718	2.87178	0.229449	1.42469e-36	2.71217e-35	FBgn0040383	CG5254	up_regulated
313.248	3.67702	0.294257	1.43327e-36	2.72347e-35	FBgn0011576	Cyp4d2	up_regulated
128.27	4.10575	0.329123	1.48915e-36	2.82445e-35	FBgn0052088	sunn	up_regulated
602.566	2.89929	0.231476	1.57819e-36	2.98783e-35	FBgn0015576	alpha-Est8	up_regulated
105.188	4.8193	0.387748	2.0213e-36	3.8197e-35	FBgn0003710	tipE	up_regulated
981.271	2.827	0.225829	2.22833e-36	4.20322e-35	FBgn0034142	CG8306	up_regulated
356.551	3.83971	0.31009	2.26971e-36	4.27344e-35	FBgn0032614	CG13284	up_regulated
621.17	3.03062	0.242813	2.75816e-36	5.18364e-35	FBgn0285958	Fuca	up_regulated
134.137	5.7115	0.455348	2.99069e-36	5.61041e-35	FBgn0036282	Smyd4-2	up_regulated
508.126	2.29033	0.185061	4.97402e-36	9.29717e-35	FBgn0033205	CG2064	up_regulated
136.048	3.12176	0.253172	7.43324e-36	1.38686e-34	FBgn0029524	CG3176	up_regulated
463.218	4.27794	0.345055	7.4574e-36	1.38886e-34	FBgn0033159	Dscam1	up_regulated
7380.73	2.10071	0.169808	1.23508e-35	2.29191e-34	FBgn0003888	betaTub60D	up_regulated
462.209	4.98671	0.406351	1.33536e-35	2.47354e-34	FBgn0085474	CG34445	up_regulated
133.45	4.26851	0.345158	1.39605e-35	2.58132e-34	FBgn0000459	disco	up_regulated
173.193	5.98921	0.483238	2.98612e-35	5.49179e-34	FBgn0038017	CG4115	up_regulated
180.496	4.65267	0.380585	3.40792e-35	6.25636e-34	FBgn0264753	Rgk1	up_regulated
130.349	4.70006	0.381935	3.67993e-35	6.74371e-34	FBgn0030156	CG15247	up_regulated
453.767	4.01323	0.328867	4.27474e-35	7.81981e-34	FBgn0259216	RhoGAP102A	up_regulated
137.216	4.62717	0.379644	7.93162e-35	1.44325e-33	FBgn0037553	CG18249	up_regulated
996.901	2.39895	0.196601	1.01699e-34	1.84727e-33	FBgn0004133	blow	up_regulated
168.832	4.92717	0.40241	1.26489e-34	2.28948e-33	FBgn0261341	verm	up_regulated
201.339	5.51926	0.449228	1.29326e-34	2.33671e-33	FBgn0038603	PKD	up_regulated
466.64	4.74541	0.388468	1.44253e-34	2.60186e-33	FBgn0028496	CG30116	up_regulated
96.905	8.30455	0.678563	1.48237e-34	2.66905e-33	FBgn0262534	CG43088	up_regulated
2309.3	3.04975	0.251092	1.56214e-34	2.80776e-33	FBgn0263873	sick	up_regulated
560.809	2.75223	0.227225	3.19179e-34	5.72687e-33	FBgn0024732	Drep1	up_regulated
639.13	2.65544	0.219535	4.93307e-34	8.82043e-33	FBgn0031745	rau	up_regulated
150.936	5.00064	0.412306	5.07072e-34	9.05084e-33	FBgn0000015	Abd-B	up_regulated
283.511	2.7176	0.225771	5.69273e-34	1.0126e-32	FBgn0031857	LUBEL	up_regulated
1257.3	2.9079	0.243934	7.18117e-34	1.27077e-32	FBgn0036551	CG17029	up_regulated
518.874	2.91665	0.24288	7.4184e-34	1.3105e-32	FBgn0038839	Ktl	up_regulated
134.275	5.19118	0.434812	8.15059e-34	1.43738e-32	FBgn0035103	Vdup1	up_regulated
781.751	2.32139	0.192361	8.48126e-34	1.49314e-32	FBgn0028956	mthl3	up_regulated
1186.89	2.13755	0.177974	9.71306e-34	1.70708e-32	FBgn0038419	CG14879	up_regulated
476.002	6.06008	0.500564	1.16947e-33	2.05185e-32	FBgn0022355	Tsf1	up_regulated
165.692	6.48865	0.535856	1.28387e-33	2.24875e-32	FBgn0004580	Cbp53E	up_regulated
139.814	4.55169	0.384612	1.65208e-33	2.88348e-32	FBgn0016032	lbm	up_regulated
2703.51	3.60255	0.30201	1.65466e-33	2.88348e-32	FBgn0037565	CG9626	up_regulated
1456.32	2.14963	0.179995	2.09975e-33	3.64064e-32	FBgn0051352	Unc-115a	up_regulated
2763	3.63892	0.305322	2.47026e-33	4.27583e-32	FBgn0262508	CG43078	up_regulated
1411.79	4.04492	0.341063	5.29026e-33	9.08073e-32	FBgn0036381	CG8745	up_regulated
438.183	2.80549	0.236061	5.88276e-33	1.00642e-31	FBgn0037930	CG14715	up_regulated
197.65	4.24183	0.359877	6.59721e-33	1.12678e-31	FBgn0041181	Tep3	up_regulated
79.2444	7.58591	0.640426	8.02675e-33	1.36867e-31	FBgn0030613	Rab3-GEF	up_regulated
1414.4	4.10062	0.34673	8.26255e-33	1.40655e-31	FBgn0011286	RyR	up_regulated
579.764	2.64589	0.224694	8.76136e-33	1.489e-31	FBgn0028527	CG18507	up_regulated
138.271	4.3948	0.378011	9.40108e-33	1.59509e-31	FBgn0029526	CR18166	up_regulated
143.063	5.28843	0.445156	9.91016e-33	1.6787e-31	FBgn0029799	CG15772	up_regulated
297.437	3.29127	0.279915	1.38064e-32	2.33101e-31	FBgn0085397	Fili	up_regulated
629.055	3.34907	0.285848	1.45626e-32	2.45467e-31	FBgn0030884	CG6847	up_regulated
149.104	7.84253	0.664488	1.58299e-32	2.65958e-31	FBgn0030544	CG13403	up_regulated
84.8227	5.91786	0.497929	1.68624e-32	2.82844e-31	FBgn0031887	Ugt307A1	up_regulated
4841.27	2.74414	0.233691	1.84641e-32	3.09206e-31	FBgn0265274	Inx3	up_regulated
224.285	3.89551	0.331856	2.06743e-32	3.45656e-31	FBgn0085425	CG34396	up_regulated
126.687	3.69518	0.316841	2.16499e-32	3.61382e-31	FBgn0035727	CG10063	up_regulated
233.325	5.22201	0.448215	2.23489e-32	3.72446e-31	FBgn0039789	CG9717	up_regulated
730.382	3.04335	0.259562	2.2883e-32	3.80731e-31	FBgn0005771	noc	up_regulated
69.8884	6.20178	0.52952	3.4174e-32	5.65848e-31	FBgn0032318	CG14072	up_regulated
946.259	2.48303	0.212498	5.35063e-32	8.83111e-31	FBgn0011591	fng	up_regulated
403.118	12.9424	2.6068	5.63103e-32	9.27904e-31	FBgn0263996	CG43739	up_regulated
338.213	2.53112	0.217233	6.75868e-32	1.1084e-30	FBgn0037057	CG10512	up_regulated
16319.4	3.63531	0.312629	7.16592e-32	1.17146e-30	FBgn0005666	bt	up_regulated
191.615	4.15953	0.358368	7.80261e-32	1.27352e-30	FBgn0038612	cona	up_regulated
1776.78	2.94474	0.253216	8.55345e-32	1.39386e-30	FBgn0060296	pain	up_regulated
532.07	2.72058	0.234398	9.1711e-32	1.49215e-30	FBgn0020257	Ppa	up_regulated
117.744	4.72077	0.410739	9.57037e-32	1.55466e-30	FBgn0032857	CG10947	up_regulated
101.412	5.53152	0.474783	1.15504e-31	1.87041e-30	FBgn0031264	CG11835	up_regulated
150.911	4.21472	0.36302	1.2091e-31	1.95486e-30	FBgn0036377	CG10710	up_regulated
96.2636	5.44553	0.469598	1.37055e-31	2.21243e-30	FBgn0039681	CG7582	up_regulated
65.9736	8.13473	0.711273	1.43688e-31	2.31587e-30	FBgn0031622	CG3251	up_regulated
150.441	4.80364	0.416913	1.78778e-31	2.87245e-30	FBgn0261612	CngA	up_regulated
73.2251	8.5499	0.750285	1.79417e-31	2.87822e-30	FBgn0040338	TfIIA-S-2	up_regulated
1862.72	2.24133	0.194122	1.80989e-31	2.89891e-30	FBgn0029508	Tsp42Ea	up_regulated
138.895	4.59475	0.400951	1.82634e-31	2.9162e-30	FBgn0038541	TyrRII	up_regulated
120.745	3.95086	0.340252	2.04528e-31	3.26073e-30	FBgn0035977	PGRP-LF	up_regulated
439.227	3.44572	0.298638	2.19722e-31	3.49755e-30	FBgn0038653	Octalpha2R	up_regulated
188.458	3.7095	0.321746	2.45416e-31	3.90053e-30	FBgn0053143	CG33143	up_regulated
216.367	4.49466	0.392704	3.38779e-31	5.36782e-30	FBgn0052506	tbc	up_regulated
134.598	3.60296	0.314915	3.40648e-31	5.38915e-30	FBgn0039525	CG5646	up_regulated
183.195	7.09529	0.611394	3.92071e-31	6.17422e-30	FBgn0085466	CG34437	up_regulated
198.219	5.37693	0.469355	4.84736e-31	7.59862e-30	FBgn0037275	CG14655	up_regulated
2656.15	2.32351	0.203272	6.24143e-31	9.76908e-30	FBgn0032006	Pvr	up_regulated
3512.23	2.71202	0.237121	6.52964e-31	1.02047e-29	FBgn0030052	CG12065	up_regulated
112.344	5.51824	0.481128	6.68845e-31	1.0437e-29	FBgn0054034	CG34034	up_regulated
240.428	3.71534	0.328954	8.04859e-31	1.25405e-29	FBgn0032900	CG14401	up_regulated
287.8	2.79674	0.244974	8.10991e-31	1.26169e-29	FBgn0035755	CG14830	up_regulated
380.82	4.34053	0.381996	9.57846e-31	1.48791e-29	FBgn0265052	St3	up_regulated
123.181	3.56086	0.31104	1.13757e-30	1.76179e-29	FBgn0085384	CG34355	up_regulated
1603.31	3.36418	0.296428	1.18851e-30	1.8379e-29	FBgn0010263	Rbp9	up_regulated
283.696	4.65283	0.415987	1.45269e-30	2.23636e-29	FBgn0030237	CG15209	up_regulated
55.0805	5.66497	0.499511	1.9717e-30	3.03082e-29	FBgn0036730	qjt	up_regulated
8594.78	2.9034	0.256206	2.20922e-30	3.39087e-29	FBgn0010434	cora	up_regulated
145.749	5.41765	0.477251	2.5001e-30	3.82593e-29	FBgn0028699	Rh50	up_regulated
111.901	4.55096	0.403333	2.59421e-30	3.96407e-29	FBgn0262029	d	up_regulated
98.3433	13.3088	2.78598	3.20939e-30	4.88958e-29	FBgn0031074	SkpE	up_regulated
665.052	2.15474	0.191138	4.00943e-30	6.09943e-29	FBgn0038243	CG8066	up_regulated
186.581	6.59841	0.591126	5.07734e-30	7.71262e-29	FBgn0053533	lectin-37Db	up_regulated
169.376	5.50341	0.490082	5.15952e-30	7.8259e-29	FBgn0024244	drm	up_regulated
67.463	6.09339	0.53503	5.71266e-30	8.63945e-29	FBgn0039585	CG1894	up_regulated
147.54	4.30902	0.385799	8.53498e-30	1.28699e-28	FBgn0085427	CG34398	up_regulated
619.893	3.09778	0.275947	1.09213e-29	1.64442e-28	FBgn0034408	sano	up_regulated
249.611	2.24213	0.199992	1.4218e-29	2.13768e-28	FBgn0040658	CG13516	up_regulated
150.477	6.18101	0.551807	3.99494e-29	5.97154e-28	FBgn0038874	ETHR	up_regulated
158.527	4.67245	0.421059	4.51269e-29	6.72593e-28	FBgn0261046	Dscam3	up_regulated
279.143	4.23263	0.382026	4.52851e-29	6.73976e-28	FBgn0035287	CG13937	up_regulated
106.107	5.73637	0.526263	4.78112e-29	7.10545e-28	FBgn0034126	jtb	up_regulated
1100.03	4.23029	0.382832	4.89122e-29	7.2586e-28	FBgn0038975	Nrx-1	up_regulated
2045.86	2.57324	0.2336	7.86222e-29	1.16007e-27	FBgn0001250	if	up_regulated
499.98	2.16036	0.196349	9.7407e-29	1.43109e-27	FBgn0028622	qsm	up_regulated
71.0613	5.18892	0.474159	1.86833e-28	2.72936e-27	FBgn0033388	CG8046	up_regulated
333.396	5.88813	0.531533	1.94032e-28	2.8305e-27	FBgn0039612	Nepl19	up_regulated
1321.74	2.97458	0.272577	1.99201e-28	2.9018e-27	FBgn0028550	Atf3	up_regulated
1904.71	2.35234	0.215459	2.30301e-28	3.3501e-27	FBgn0037016	CG13252	up_regulated
539.172	2.80355	0.257402	2.7323e-28	3.96897e-27	FBgn0004858	elB	up_regulated
171.291	2.98773	0.27627	2.77915e-28	4.03133e-27	FBgn0028523	CG5888	up_regulated
1942.22	2.34152	0.214361	2.98011e-28	4.31675e-27	FBgn0086408	stl	up_regulated
95.9637	8.16032	0.739858	3.44955e-28	4.98973e-27	FBgn0051477	ATPsynepsilonL	up_regulated
826.823	3.09474	0.283992	3.79873e-28	5.48711e-27	FBgn0032713	Ugt36D1	up_regulated
606.659	3.47211	0.319498	3.94897e-28	5.69614e-27	FBgn0264386	Ca-alpha1T	up_regulated
161.753	2.84497	0.262808	4.23705e-28	6.10314e-27	FBgn0260386	mtg	up_regulated
870.787	3.72655	0.34329	4.88283e-28	7.0235e-27	FBgn0050197	CG30197	up_regulated
1567	2.21824	0.204146	5.26742e-28	7.56613e-27	FBgn0010651	MFS14	up_regulated
88.5319	11.0385	1.33371	5.39304e-28	7.73578e-27	FBgn0034998	CG13577	up_regulated
606.308	2.04968	0.188944	6.06973e-28	8.68224e-27	FBgn0000723	FER	up_regulated
260.411	2.8312	0.26318	6.13926e-28	8.76952e-27	FBgn0051217	modSP	up_regulated
113.076	4.09945	0.379409	6.666e-28	9.50874e-27	FBgn0025697	santa-maria	up_regulated
134.569	6.70425	0.612518	6.82773e-28	9.71253e-27	FBgn0032613	Nepl9	up_regulated
166.357	6.90462	0.647235	7.54457e-28	1.07175e-26	FBgn0046878	Obp83cd	up_regulated
827.891	3.44934	0.318071	8.06308e-28	1.14383e-26	FBgn0019643	AANAT1	up_regulated
1142.81	3.42973	0.31794	1.08405e-27	1.52731e-26	FBgn0264089	sli	up_regulated
364.514	5.52899	0.51738	1.36802e-27	1.92213e-26	FBgn0020416	Idgf1	up_regulated
1014	2.91124	0.27053	1.57008e-27	2.20003e-26	FBgn0004893	bowl	up_regulated
126.493	6.17577	0.579351	1.59556e-27	2.2327e-26	FBgn0031389	CG4259	up_regulated
959.603	3.70196	0.345338	1.69855e-27	2.37038e-26	FBgn0032684	Ugt301D1	up_regulated
133.855	6.52379	0.600442	1.76162e-27	2.45175e-26	FBgn0035985	Cpr67B	up_regulated
651.568	9.63097	0.878744	2.50919e-27	3.48277e-26	FBgn0042201	Nplp3	up_regulated
520.205	4.84422	0.456964	2.69021e-27	3.729e-26	FBgn0264006	dysc	up_regulated
2579.24	2.13849	0.200031	3.29026e-27	4.54851e-26	FBgn0028990	Spn27A	up_regulated
162.386	3.33663	0.313492	3.78728e-27	5.22158e-26	FBgn0260653	serp	up_regulated
83.596	5.41156	0.504544	3.79397e-27	5.22382e-26	FBgn0034135	Syn2	up_regulated
186.649	2.86152	0.269356	3.90013e-27	5.36281e-26	FBgn0033633	Smyd4-3	up_regulated
516.569	3.14194	0.295277	5.71331e-27	7.83507e-26	FBgn0053556	form3	up_regulated
288.866	2.46325	0.231149	5.83803e-27	7.99546e-26	FBgn0026319	Traf4	up_regulated
515.291	2.0147	0.189714	5.97327e-27	8.16982e-26	FBgn0035767	Cln7	up_regulated
2885.33	2.46971	0.232639	6.105e-27	8.3389e-26	FBgn0286071	AdamTS-A	up_regulated
102.574	6.50015	0.610451	7.01951e-27	9.56269e-26	FBgn0052204	CG32204	up_regulated
103.452	4.541	0.425621	8.03762e-27	1.09208e-25	FBgn0031548	CG8852	up_regulated
101.332	5.9983	0.570274	1.10675e-26	1.49783e-25	FBgn0052750	CG32750	up_regulated
1428.53	4.12459	0.39011	1.28264e-26	1.73132e-25	FBgn0039257	tnc	up_regulated
140.668	4.86853	0.459819	1.41641e-26	1.90938e-25	FBgn0025625	Sik2	up_regulated
552.676	2.53893	0.240845	1.51402e-26	2.03828e-25	FBgn0026088	CG14818	up_regulated
229.979	3.35351	0.316871	1.52531e-26	2.05081e-25	FBgn0035241	CG12105	up_regulated
72.283	5.10401	0.487316	1.65091e-26	2.21679e-25	FBgn0260874	Ir76a	up_regulated
110.461	3.43712	0.327592	1.76259e-26	2.35752e-25	FBgn0030769	CG13012	up_regulated
2688.15	2.7201	0.259616	2.33241e-26	3.10757e-25	FBgn0004859	ci	up_regulated
722.091	3.1849	0.303638	3.64875e-26	4.84258e-25	FBgn0027106	Inx7	up_regulated
1848.11	4.9678	0.475529	5.16782e-26	6.83227e-25	FBgn0032075	Tsp29Fb	up_regulated
164.572	5.56412	0.535291	5.78647e-26	7.64036e-25	FBgn0033320	CG8586	up_regulated
56.5645	4.46157	0.429694	6.20966e-26	8.17817e-25	FBgn0033775	Cyp9h1	up_regulated
6497.3	4.02546	0.387862	6.43633e-26	8.46587e-25	FBgn0261015	Pif1A	up_regulated
73.8948	5.24036	0.507982	7.78733e-26	1.01908e-24	FBgn0035949	CG13314	up_regulated
109.014	4.08787	0.395131	8.08932e-26	1.05592e-24	FBgn0038680	Cyp12a5	up_regulated
92.7363	4.73142	0.455178	8.8726e-26	1.15669e-24	FBgn0035112	CG13877	up_regulated
52.3248	6.08527	0.597219	1.74439e-25	2.26266e-24	FBgn0030994	HP1D3csd	up_regulated
111.394	3.91142	0.380874	2.10998e-25	2.73341e-24	FBgn0051777	CG31777	up_regulated
1764.65	2.00102	0.194542	2.31401e-25	2.99397e-24	FBgn0032694	MESR3	up_regulated
290.577	3.62014	0.355005	2.54411e-25	3.28343e-24	FBgn0000473	Cyp6a2	up_regulated
348.102	3.8591	0.375701	2.64564e-25	3.40593e-24	FBgn0039678	Obp99a	up_regulated
97.3314	3.3021	0.322679	3.00436e-25	3.85329e-24	FBgn0038012	CG10013	up_regulated
1107.07	2.67374	0.260874	3.27422e-25	4.17859e-24	FBgn0050460	CG30460	up_regulated
897.071	3.18391	0.311641	3.70619e-25	4.72402e-24	FBgn0010473	tutl	up_regulated
128.771	4.30129	0.425251	4.30755e-25	5.48374e-24	FBgn0031490	CG17264	up_regulated
149.147	4.42122	0.433424	4.82357e-25	6.13308e-24	FBgn0033744	Dh44-R2	up_regulated
113.968	3.53786	0.347937	5.9961e-25	7.61452e-24	FBgn0004581	bgcn	up_regulated
767.002	3.21678	0.317349	6.0468e-25	7.66945e-24	FBgn0014380	RhoL	up_regulated
83.1688	4.37163	0.431473	6.6397e-25	8.4111e-24	FBgn0033807	AQP	up_regulated
999.29	2.51574	0.246935	6.7757e-25	8.57284e-24	FBgn0263316	Mrp4	up_regulated
157.622	11.6226	1.43497	7.46238e-25	9.43007e-24	FBgn0036809	CG12477	up_regulated
200.125	4.48827	0.447533	8.51698e-25	1.07496e-23	FBgn0267252	Ggamma30A	up_regulated
982.084	2.95165	0.291634	1.05206e-24	1.3246e-23	FBgn0004629	Cys	up_regulated
13374.2	2.69055	0.265663	1.07525e-24	1.35049e-23	FBgn0261800	LanB1	up_regulated
257.067	5.34347	0.531824	1.30365e-24	1.63337e-23	FBgn0002939	ninaD	up_regulated
171.56	4.55312	0.450363	1.36124e-24	1.69932e-23	FBgn0034356	Pepck2	up_regulated
162.973	3.35269	0.33063	1.39914e-24	1.74452e-23	FBgn0033710	CG17739	up_regulated
104.894	4.96378	0.488916	1.51089e-24	1.88158e-23	FBgn0036934	sNPF-R	up_regulated
97.2133	4.54502	0.44943	1.57452e-24	1.95846e-23	FBgn0261788	Ank2	up_regulated
186.471	4.03186	0.400595	2.04649e-24	2.53937e-23	FBgn0035914	CG6282	up_regulated
449.056	3.38924	0.337371	2.3429e-24	2.90367e-23	FBgn0259173	corn	up_regulated
642.607	2.97294	0.298554	3.00871e-24	3.71543e-23	FBgn0035484	CG11594	up_regulated
122.967	4.46778	0.452532	5.12168e-24	6.27954e-23	FBgn0033658	Twdlbeta	up_regulated
124.93	4.28535	0.429029	5.872e-24	7.18239e-23	FBgn0039024	Nepl15	up_regulated
461.209	2.29604	0.230735	6.10417e-24	7.45752e-23	FBgn0036196	CG11658	up_regulated
549.321	3.09719	0.312123	7.29882e-24	8.86445e-23	FBgn0000395	cv-2	up_regulated
401.875	3.9008	0.397362	1.00593e-23	1.21454e-22	FBgn0031473	CG3104	up_regulated
103.133	4.20824	0.425559	1.02034e-23	1.2305e-22	FBgn0033192	Corin	up_regulated
1892.75	2.33812	0.236288	1.0539e-23	1.2694e-22	FBgn0034490	CG9864	up_regulated
74.0509	3.13271	0.318439	1.05506e-23	1.2694e-22	FBgn0037902	CG5281	up_regulated
1578.59	2.39031	0.241001	1.08993e-23	1.30982e-22	FBgn0022774	Oat	up_regulated
98.6699	5.59253	0.577441	1.14267e-23	1.37161e-22	FBgn0014000	Hf	up_regulated
581.582	4.29872	0.433762	1.32862e-23	1.59295e-22	FBgn0027073	Ugt49B1	up_regulated
1048.08	2.88665	0.292827	1.34955e-23	1.61617e-22	FBgn0031801	CG9498	up_regulated
132.276	7.26593	0.739302	1.58636e-23	1.89535e-22	FBgn0261804	CG42750	up_regulated
298.159	4.72089	0.484786	2.11485e-23	2.51511e-22	FBgn0031568	CG10019	up_regulated
62.4627	5.84016	0.592523	2.23108e-23	2.65028e-22	FBgn0029804	CG3097	up_regulated
466.624	4.25259	0.436616	2.50489e-23	2.97211e-22	FBgn0034588	CG9394	up_regulated
2638.57	3.12984	0.319087	2.58465e-23	3.06321e-22	FBgn0265487	mbl	up_regulated
109.791	4.30351	0.436716	2.84467e-23	3.36364e-22	FBgn0260482	CG32599	up_regulated
125.705	5.11016	0.530787	3.47221e-23	4.09156e-22	FBgn0034538	CG16799	up_regulated
164.804	3.95205	0.401653	3.62962e-23	4.27217e-22	FBgn0038260	CG14855	up_regulated
127.723	7.43415	0.749556	3.65338e-23	4.29522e-22	FBgn0085256	CG34227	up_regulated
56.953	8.29319	0.89881	4.02854e-23	4.72013e-22	FBgn0032299	CG17127	up_regulated
184.453	3.36317	0.34675	4.20015e-23	4.91002e-22	FBgn0266354	CG45002	up_regulated
102.301	3.91982	0.401705	4.61266e-23	5.38615e-22	FBgn0000557	eEF1alpha2	up_regulated
90.3488	4.4402	0.462282	4.70855e-23	5.48567e-22	FBgn0259935	CG42458	up_regulated
44.7493	7.69668	0.798381	5.18648e-23	6.02884e-22	FBgn0010329	Tbh	up_regulated
72.8457	3.66256	0.377904	6.6274e-23	7.68644e-22	FBgn0039807	CG15546	up_regulated
53.8171	5.43187	0.560678	7.40996e-23	8.57474e-22	FBgn0034655	CG10307	up_regulated
130.563	7.9555	0.826462	8.59131e-23	9.91949e-22	FBgn0011822	Pgcl	up_regulated
5828.57	2.68511	0.276866	1.01494e-22	1.16922e-21	FBgn0038826	Syp	up_regulated
317.88	2.40166	0.247996	1.11079e-22	1.27679e-21	FBgn0035904	GstO3	up_regulated
1083.1	4.75579	0.493359	1.18071e-22	1.35413e-21	FBgn0039682	Obp99c	up_regulated
668.926	3.26369	0.337784	1.23025e-22	1.40782e-21	FBgn0036454	CG17839	up_regulated
7449.36	2.0787	0.21498	1.40494e-22	1.60061e-21	FBgn0013763	Idgf6	up_regulated
634.119	2.19788	0.228419	1.6399e-22	1.86211e-21	FBgn0041184	Socs36E	up_regulated
1550.24	3.08532	0.322039	1.96199e-22	2.21806e-21	FBgn0265045	Strn-Mlck	up_regulated
883.572	2.27819	0.238437	3.27069e-22	3.66538e-21	FBgn0024321	NK7.1	up_regulated
85.3247	2.78441	0.294631	4.54219e-22	5.04639e-21	FBgn0086704	stops	up_regulated
119.571	4.74692	0.498965	4.61138e-22	5.11774e-21	FBgn0003009	ord	up_regulated
640.467	3.37505	0.354837	4.71728e-22	5.22963e-21	FBgn0011722	Tig	up_regulated
1279.97	2.91391	0.307086	5.53763e-22	6.11932e-21	FBgn0030040	CG15347	up_regulated
83.1614	4.65261	0.493519	5.69166e-22	6.28278e-21	FBgn0027790	GV1	up_regulated
33804.7	2.48671	0.262004	6.09426e-22	6.72e-21	FBgn0000299	Col4a1	up_regulated
198.842	2.48291	0.261167	6.13284e-22	6.7553e-21	FBgn0036759	CG5577	up_regulated
78.2785	6.88423	0.743537	7.58093e-22	8.34145e-21	FBgn0052971	CG32971	up_regulated
291.637	3.19185	0.337658	7.60587e-22	8.35996e-21	FBgn0002543	robo2	up_regulated
1205.77	2.49163	0.263161	7.79421e-22	8.55785e-21	FBgn0026160	tna	up_regulated
88.7175	5.86696	0.618891	8.8222e-22	9.66594e-21	FBgn0034221	CG10764	up_regulated
209.904	4.74775	0.508698	9.55946e-22	1.04515e-20	FBgn0051721	Trim9	up_regulated
85.0275	4.68913	0.495654	1.02109e-21	1.11518e-20	FBgn0085352	CG34323	up_regulated
376.453	3.35238	0.355489	1.10806e-21	1.20888e-20	FBgn0011603	ine	up_regulated
56.3809	5.21498	0.557916	1.17641e-21	1.28075e-20	FBgn0032470	Ttc30	up_regulated
401.939	3.16692	0.337129	1.28263e-21	1.39344e-20	FBgn0263220	Hk	up_regulated
1577.79	3.44411	0.366903	1.37259e-21	1.48803e-20	FBgn0033438	Mmp2	up_regulated
114.56	5.22394	0.559097	1.39764e-21	1.5136e-20	FBgn0086680	vvl	up_regulated
90.3713	5.0636	0.534307	1.66883e-21	1.79972e-20	FBgn0034887	St1	up_regulated
88.7672	5.36123	0.565989	1.70443e-21	1.83619e-20	FBgn0035246	CG13928	up_regulated
1344.63	2.43495	0.260504	2.10387e-21	2.25941e-20	FBgn0001168	h	up_regulated
87.5747	4.29632	0.46366	2.19833e-21	2.35839e-20	FBgn0038042	Scgbeta	up_regulated
38.306	4.65347	0.50476	2.3223e-21	2.48622e-20	FBgn0263744	CR43669	up_regulated
116.245	5.41046	0.584882	2.5487e-21	2.72294e-20	FBgn0038250	CG3505	up_regulated
330.042	2.1972	0.236505	3.47902e-21	3.70531e-20	FBgn0029830	Grip	up_regulated
40.965	12.0901	2.86015	3.61716e-21	3.84846e-20	FBgn0052598	betaNACtes6	up_regulated
90.5758	4.15192	0.44803	4.05334e-21	4.30808e-20	FBgn0034013	unc-5	up_regulated
300.993	6.04063	0.653024	4.06235e-21	4.31321e-20	FBgn0040968	CG14933	up_regulated
113.253	6.67701	0.717281	4.13194e-21	4.38258e-20	FBgn0038156	side-IV	up_regulated
115.026	3.27845	0.354253	4.7632e-21	5.04693e-20	FBgn0261799	dsx-c73A	up_regulated
5998.63	2.06666	0.222465	4.83175e-21	5.11431e-20	FBgn0261113	Xrp1	up_regulated
779.764	7.22361	0.795004	5.20035e-21	5.49881e-20	FBgn0035076	Ance-5	up_regulated
85.8883	5.36342	0.57999	5.44902e-21	5.74994e-20	FBgn0085282	CG34253	up_regulated
571.538	2.52404	0.272009	5.77919e-21	6.0921e-20	FBgn0034275	CG5002	up_regulated
470.394	2.92481	0.316212	6.22042e-21	6.53715e-20	FBgn0003892	ptc	up_regulated
984.21	2.07766	0.224384	7.23527e-21	7.58047e-20	FBgn0004055	uzip	up_regulated
210.437	3.64642	0.396371	7.33903e-21	7.68137e-20	FBgn0262593	Shab	up_regulated
96.469	3.67812	0.39937	8.20767e-21	8.56442e-20	FBgn0262970	CR43281	up_regulated
78.1451	3.6231	0.393956	9.18081e-21	9.56048e-20	FBgn0264478	CG43886	up_regulated
213.948	2.12209	0.230241	1.06126e-20	1.1018e-19	FBgn0030011	Gbeta5	up_regulated
79.7419	4.2774	0.465016	1.09878e-20	1.13961e-19	FBgn0031515	CG9664	up_regulated
1759.71	3.57441	0.391679	1.32768e-20	1.37564e-19	FBgn0264001	bru3	up_regulated
65.592	4.26531	0.46514	1.45446e-20	1.50547e-19	FBgn0031528	CG15412	up_regulated
498.101	3.22575	0.354201	1.49016e-20	1.54088e-19	FBgn0037989	ATP8B	up_regulated
89.5982	4.32876	0.473024	1.93682e-20	1.99473e-19	FBgn0030992	CG33253	up_regulated
179.725	3.40455	0.372742	2.47798e-20	2.53937e-19	FBgn0028988	Spn42Dd	up_regulated
214.451	5.40133	0.590119	2.94292e-20	3.00686e-19	FBgn0051300	CG31300	up_regulated
390.169	2.3055	0.254272	3.18541e-20	3.24817e-19	FBgn0267967	corolla	up_regulated
63.8248	12.6558	2.87042	3.75984e-20	3.83013e-19	FBgn0034822	RpL37b	up_regulated
9319.17	3.53661	0.392733	5.08849e-20	5.16828e-19	FBgn0086906	sls	up_regulated
143.02	3.40283	0.377299	5.77053e-20	5.84947e-19	FBgn0033113	Spn42Dc	up_regulated
20757.8	2.5287	0.281519	6.98598e-20	7.05379e-19	FBgn0016075	vkg	up_regulated
1228.95	2.02832	0.225789	8.11727e-20	8.18001e-19	FBgn0033987	ckn	up_regulated
616.095	2.11601	0.235967	9.21659e-20	9.26969e-19	FBgn0025631	moody	up_regulated
8501.44	2.41089	0.269529	1.03161e-19	1.03654e-18	FBgn0267348	LanB2	up_regulated
340.486	4.78664	0.531686	1.1162e-19	1.11935e-18	FBgn0037386	CG1208	up_regulated
46.6798	8.13297	1.02085	1.2599e-19	1.261e-18	FBgn0033158	CG12164	up_regulated
98.6294	5.58834	0.622529	1.32803e-19	1.32791e-18	FBgn0032387	CG16965	up_regulated
1116.32	2.32401	0.262329	1.96829e-19	1.95859e-18	FBgn0033448	hebe	up_regulated
269.112	2.94504	0.332936	2.29087e-19	2.27518e-18	FBgn0033204	CG2065	up_regulated
85.6346	4.99358	0.570498	2.39474e-19	2.37605e-18	FBgn0036997	CG5955	up_regulated
73.5626	4.63314	0.52653	2.46465e-19	2.44306e-18	FBgn0261588	pdm3	up_regulated
42940.1	2.49129	0.281952	2.63178e-19	2.60623e-18	FBgn0284408	trol	up_regulated
1681.28	3.15767	0.358221	2.81055e-19	2.78058e-18	FBgn0261563	wb	up_regulated
72.5729	3.94317	0.448718	2.81412e-19	2.78144e-18	FBgn0037408	NPFR	up_regulated
334.436	2.65028	0.301955	2.92219e-19	2.87996e-18	FBgn0030357	Sclp	up_regulated
60.1196	5.34045	0.607966	2.9503e-19	2.90489e-18	FBgn0038865	cDIP	up_regulated
42.7809	12.05	2.82951	3.02966e-19	2.98018e-18	FBgn0034509	Obp57c	up_regulated
8375.53	2.43929	0.277193	3.19685e-19	3.14163e-18	FBgn0264975	Nrg	up_regulated
70.0721	5.94028	0.676908	3.75437e-19	3.6825e-18	FBgn0040377	Vha36-3	up_regulated
49.579	5.06845	0.57573	4.23953e-19	4.15046e-18	FBgn0030078	CG10970	up_regulated
666.924	4.90632	0.571058	4.60967e-19	4.50427e-18	FBgn0260011	NimC4	up_regulated
95.8494	3.87151	0.442841	4.82501e-19	4.69686e-18	FBgn0032405	firl	up_regulated
66.7444	4.47328	0.516412	5.29782e-19	5.14738e-18	FBgn0039323	CG10559	up_regulated
2760.13	2.25901	0.257576	5.38832e-19	5.22545e-18	FBgn0004456	mew	up_regulated
3741.12	2.27049	0.260017	6.58897e-19	6.36584e-18	FBgn0034724	babos	up_regulated
37.604	8.7144	1.10298	7.0144e-19	6.76417e-18	FBgn0038204	CG14357	up_regulated
105.317	4.07441	0.473384	8.39638e-19	8.06663e-18	FBgn0051370	CG31370	up_regulated
76.2099	3.07451	0.354509	8.65291e-19	8.30534e-18	FBgn0033817	GstE14	up_regulated
81.3732	5.01283	0.574787	8.71043e-19	8.35277e-18	FBgn0031937	CG13795	up_regulated
52.8254	6.7927	0.795886	1.05193e-18	1.00313e-17	FBgn0028400	Syt4	up_regulated
49.2913	5.53074	0.635775	1.05965e-18	1.00956e-17	FBgn0050196	CG30196	up_regulated
42.1372	7.04247	0.818638	1.14932e-18	1.09297e-17	FBgn0265089	eIF4E3	up_regulated
235.519	2.81986	0.3244	1.19391e-18	1.13432e-17	FBgn0001217	Hsc70-2	up_regulated
501.535	7.63585	0.86896	1.2223e-18	1.16022e-17	FBgn0030569	CG9411	up_regulated
450.314	3.18005	0.370764	1.3602e-18	1.28756e-17	FBgn0030484	GstT4	up_regulated
71.7346	3.63461	0.423991	1.39781e-18	1.32195e-17	FBgn0052170	CG32170	up_regulated
64.1029	2.93329	0.341671	1.73671e-18	1.63496e-17	FBgn0000658	fj	up_regulated
2396.48	3.89402	0.454722	1.76674e-18	1.66171e-17	FBgn0287423	Nplp2	up_regulated
418.923	3.31741	0.385153	2.00702e-18	1.88597e-17	FBgn0051146	Nlg1	up_regulated
29.9498	6.24422	0.730327	2.09705e-18	1.96878e-17	FBgn0010014	CanB	up_regulated
116.444	3.64452	0.422492	2.25948e-18	2.11934e-17	FBgn0030317	CG1561	up_regulated
35.3357	5.08901	0.594609	2.40281e-18	2.24968e-17	FBgn0039651	Cyt-c1L	up_regulated
54.1057	6.19023	0.724158	2.50372e-18	2.33991e-17	FBgn0037067	Cpr78Ca	up_regulated
45.9469	5.08371	0.59631	2.89138e-18	2.69487e-17	FBgn0038202	CG12402	up_regulated
52.6769	4.67652	0.551197	3.02443e-18	2.81633e-17	FBgn0033756	CG17760	up_regulated
296.68	2.79625	0.328237	3.79782e-18	3.53012e-17	FBgn0260943	Rbp6	up_regulated
33.3074	4.92304	0.580584	4.60715e-18	4.25934e-17	FBgn0000535	eag	up_regulated
94.5087	3.16098	0.371792	4.80882e-18	4.43782e-17	FBgn0038674	CG14285	up_regulated
165.522	2.82393	0.33199	5.07233e-18	4.67263e-17	FBgn0040351	CG11638	up_regulated
67.3115	3.35873	0.398913	5.42823e-18	4.99155e-17	FBgn0052368	CG32368	up_regulated
164.51	2.78671	0.329249	5.89611e-18	5.40249e-17	FBgn0033799	GLaz	up_regulated
60.3929	3.96899	0.468751	5.98291e-18	5.47229e-17	FBgn0031632	CG15628	up_regulated
313.258	3.85187	0.455207	6.16977e-18	5.6382e-17	FBgn0263131	CG43373	up_regulated
245.388	3.60293	0.422179	6.65047e-18	6.06672e-17	FBgn0000024	Ace	up_regulated
704.018	2.99597	0.354517	6.71668e-18	6.12169e-17	FBgn0005631	robo1	up_regulated
71.3961	4.19415	0.49874	7.234e-18	6.58735e-17	FBgn0051778	CG31778	up_regulated
61.529	6.60861	0.804078	7.66348e-18	6.96613e-17	FBgn0033136	Tsp42Eo	up_regulated
43.793	5.37888	0.640815	8.13013e-18	7.38379e-17	FBgn0054054	CG34054	up_regulated
369.789	3.55851	0.421199	9.39788e-18	8.51264e-17	FBgn0040942	CG12643	up_regulated
63.0986	10.9702	2.6373	1.02965e-17	9.31024e-17	FBgn0040718	CG15353	up_regulated
33.0943	5.82383	0.688772	1.06566e-17	9.62739e-17	FBgn0037195	CG11226	up_regulated
1647.63	2.15855	0.256789	1.12865e-17	1.01786e-16	FBgn0023095	caps	up_regulated
541.407	2.51556	0.300723	1.1927e-17	1.07468e-16	FBgn0034602	Lapsyn	up_regulated
100.743	5.1465	0.615819	1.29589e-17	1.16664e-16	FBgn0052600	dpr8	up_regulated
776.261	4.18338	0.49896	1.407e-17	1.26006e-16	FBgn0053196	dpy	up_regulated
55.6782	4.52805	0.544862	1.54584e-17	1.382e-16	FBgn0031855	meng	up_regulated
159.468	4.7824	0.576005	1.91262e-17	1.70251e-16	FBgn0265416	Neto	up_regulated
1021.07	2.19781	0.263207	2.0454e-17	1.81756e-16	FBgn0035146	CG13893	up_regulated
51.8711	4.08014	0.492146	2.06344e-17	1.83044e-16	FBgn0004644	hh	up_regulated
158.179	3.90402	0.481268	2.0738e-17	1.83805e-16	FBgn0051102	CG31102	up_regulated
46.8127	11.4959	2.74899	2.1226e-17	1.87968e-16	FBgn0030394	Cpr11A	up_regulated
142.705	3.54386	0.430895	2.1353e-17	1.8893e-16	FBgn0032685	CG10211	up_regulated
109.058	3.22706	0.38676	2.14734e-17	1.89833e-16	FBgn0051100	CG31100	up_regulated
50.0482	5.26699	0.641171	2.24885e-17	1.98388e-16	FBgn0259201	CG42305	up_regulated
79.2616	5.44926	0.658539	2.36678e-17	2.08337e-16	FBgn0037230	Nepl11	up_regulated
294.532	2.09849	0.251585	2.55253e-17	2.24496e-16	FBgn0003090	pk	up_regulated
84.3761	4.06964	0.495287	2.73161e-17	2.39837e-16	FBgn0041710	yellow-f	up_regulated
54.9425	5.90349	0.717134	2.73733e-17	2.40134e-16	FBgn0035719	tow	up_regulated
241.624	2.08296	0.251154	2.84272e-17	2.48956e-16	FBgn0036926	CG7646	up_regulated
51.2991	4.67171	0.568215	3.12172e-17	2.72694e-16	FBgn0062412	Ctr1B	up_regulated
90.5544	3.95594	0.474187	3.21655e-17	2.80501e-16	FBgn0038654	CG14298	up_regulated
58.2007	5.34724	0.64455	3.23211e-17	2.8162e-16	FBgn0050285	CG30285	up_regulated
2453.53	2.39768	0.289692	3.24164e-17	2.82211e-16	FBgn0038720	CG6231	up_regulated
577.086	2.70118	0.326766	3.37535e-17	2.93356e-16	FBgn0260400	elav	up_regulated
88.7596	3.35726	0.410044	3.60913e-17	3.13359e-16	FBgn0032785	CG10026	up_regulated
46.834	5.60204	0.67077	3.68762e-17	3.19687e-16	FBgn0014143	croc	up_regulated
58.8507	5.52557	0.663482	4.62439e-17	3.99552e-16	FBgn0243486	rdo	up_regulated
72.1582	4.48113	0.545772	4.64429e-17	4.00935e-16	FBgn0036984	CG13248	up_regulated
84.01	2.33856	0.285564	4.72982e-17	4.07976e-16	FBgn0034267	CG4984	up_regulated
45.5457	3.26038	0.396637	4.9389e-17	4.24589e-16	FBgn0030925	Hayan	up_regulated
198.039	5.35427	0.651704	6.29659e-17	5.39955e-16	FBgn0033760	CG8785	up_regulated
318.096	2.10276	0.257538	7.68897e-17	6.56079e-16	FBgn0039006	Cyp6d4	up_regulated
53.4811	4.71373	0.578556	8.90337e-17	7.58443e-16	FBgn0053548	SmydA-8	up_regulated
87.0432	3.92167	0.490036	9.65752e-17	8.18624e-16	FBgn0004870	bab1	up_regulated
53.5083	9.14172	1.39608	9.83623e-17	8.33086e-16	FBgn0036750	CG6034	up_regulated
57.9089	7.52839	1.03154	1.05878e-16	8.95266e-16	FBgn0027929	NimB1	up_regulated
938.755	2.19192	0.269265	1.08036e-16	9.12015e-16	FBgn0028675	Sur	up_regulated
2399.19	2.25274	0.276665	1.1021e-16	9.2961e-16	FBgn0010246	Myo61F	up_regulated
128.848	2.91035	0.357763	1.20353e-16	1.01185e-15	FBgn0052814	CG32814	up_regulated
94.3454	3.68464	0.458711	1.38174e-16	1.15601e-15	FBgn0047095	CG33939	up_regulated
37.4155	8.39943	1.1422	1.45163e-16	1.21252e-15	FBgn0028852	CG15262	up_regulated
26.7966	5.24781	0.645268	1.52355e-16	1.2695e-15	FBgn0034411	CG18605	up_regulated
219.794	4.48423	0.56194	1.7642e-16	1.46174e-15	FBgn0030160	CG9691	up_regulated
35.565	5.09292	0.634022	1.93022e-16	1.59289e-15	FBgn0034693	CG11073	up_regulated
76.1122	7.65257	1.05106	1.99982e-16	1.64769e-15	FBgn0033724	CG8501	up_regulated
59.3491	3.8584	0.483061	2.2664e-16	1.86435e-15	FBgn0053203	CG33203	up_regulated
87.1596	3.41385	0.429671	2.42766e-16	1.99382e-15	FBgn0039915	Gat	up_regulated
216.209	3.34534	0.420382	2.50248e-16	2.05363e-15	FBgn0031602	CG15431	up_regulated
274.119	3.31604	0.414838	2.6395e-16	2.16091e-15	FBgn0262004	CG42822	up_regulated
305.045	5.79727	0.733594	2.68731e-16	2.1983e-15	FBgn0024836	stan	up_regulated
562.243	3.22666	0.402928	2.77081e-16	2.26302e-15	FBgn0051140	CG31140	up_regulated
34.39	5.6264	0.704922	3.13818e-16	2.55294e-15	FBgn0052259	CG32259	up_regulated
93.7483	3.36083	0.419894	3.21135e-16	2.61039e-15	FBgn0058298	CG40298	up_regulated
36.6141	5.79498	0.720726	3.83719e-16	3.10686e-15	FBgn0030926	psh	up_regulated
3632.48	2.0723	0.260414	5.10961e-16	4.12736e-15	FBgn0001297	kay	up_regulated
363.375	2.98486	0.375931	5.31648e-16	4.28774e-15	FBgn0034219	mthl4	up_regulated
49.5659	4.39196	0.554494	5.94936e-16	4.78691e-15	FBgn0038452	CG14905	up_regulated
65.1458	4.9872	0.62891	7.9805e-16	6.37635e-15	FBgn0031902	Wnt6	up_regulated
102.963	3.1536	0.401063	7.98729e-16	6.37683e-15	FBgn0035086	CG12851	up_regulated
32.8207	9.852	2.55226	1.18833e-15	9.42885e-15	FBgn0265533	CR44383	up_regulated
21.4387	7.30906	0.991365	1.21706e-15	9.64191e-15	FBgn0040784	karr	up_regulated
94.6993	4.49476	0.590532	1.24208e-15	9.81749e-15	FBgn0036862	Gbs-76A	up_regulated
40.9983	6.31073	0.826292	1.29433e-15	1.02148e-14	FBgn0031446	Trf5	up_regulated
358.127	3.67877	0.469807	1.29554e-15	1.02165e-14	FBgn0032010	CG8086	up_regulated
37.6339	5.84817	0.757521	1.34388e-15	1.05815e-14	FBgn0039500	CG5984	up_regulated
43.7353	4.65339	0.596984	1.35552e-15	1.0665e-14	FBgn0263239	dar1	up_regulated
31.0433	5.56754	0.707117	1.67954e-15	1.31241e-14	FBgn0031365	CG17650	up_regulated
80.6045	6.22578	0.829401	1.71563e-15	1.3396e-14	FBgn0031791	AANATL2	up_regulated
337.163	3.68429	0.474137	1.76001e-15	1.37113e-14	FBgn0266801	CG45263	up_regulated
38.4752	7.19465	0.946872	1.82646e-15	1.42075e-14	FBgn0031613	HP6	up_regulated
1313.98	2.22582	0.28641	2.08833e-15	1.62077e-14	FBgn0285955	cv-c	up_regulated
186.357	3.30586	0.42769	2.24977e-15	1.73952e-14	FBgn0039467	CG14253	up_regulated
49.6129	4.83511	0.627151	2.37272e-15	1.83184e-14	FBgn0010015	CanA1	up_regulated
409.813	2.5475	0.328364	2.56739e-15	1.97325e-14	FBgn0036975	CG5618	up_regulated
26.2082	5.87074	0.753215	2.87574e-15	2.20531e-14	FBgn0030455	CG4318	up_regulated
130.571	2.75412	0.356555	3.02241e-15	2.31433e-14	FBgn0030993	Mec2	up_regulated
8752.52	4.24272	0.551243	3.0732e-15	2.35148e-14	FBgn0039313	CG11892	up_regulated
195.261	2.24071	0.291893	3.30403e-15	2.52061e-14	FBgn0029843	Nep1	up_regulated
584.833	3.0944	0.404913	3.34468e-15	2.54973e-14	FBgn0038147	CCHa2	up_regulated
36.4891	5.55375	0.71803	3.45123e-15	2.62707e-14	FBgn0036289	CG10657	up_regulated
58.2949	5.05336	0.656808	4.072e-15	3.08818e-14	FBgn0032283	CG7296	up_regulated
30.8322	5.43075	0.717936	4.11338e-15	3.11727e-14	FBgn0034839	CG13540	up_regulated
236.81	2.59729	0.337039	4.51487e-15	3.41149e-14	FBgn0039527	CG5639	up_regulated
77.9641	4.97265	0.644931	4.83345e-15	3.64954e-14	FBgn0038866	CG5810	up_regulated
76.0871	2.82217	0.372651	4.98937e-15	3.76175e-14	FBgn0030367	Cyp311a1	up_regulated
216.883	3.34438	0.436091	5.00717e-15	3.77241e-14	FBgn0265669	CG44476	up_regulated
731.283	3.47952	0.457394	5.08755e-15	3.83017e-14	FBgn0015774	NetB	up_regulated
106.77	4.01607	0.523083	5.20526e-15	3.91592e-14	FBgn0010388	Dro	up_regulated
60.8056	3.98328	0.532443	5.39457e-15	4.05242e-14	FBgn0264443	CG43861	up_regulated
26.8582	4.87194	0.651947	8.73945e-15	6.51756e-14	FBgn0028415	Met75Cb	up_regulated
404.488	3.96167	0.525353	9.61017e-15	7.15655e-14	FBgn0262870	axo	up_regulated
69.8432	2.98262	0.397949	1.03615e-14	7.7049e-14	FBgn0051436	CG31436	up_regulated
316.763	3.02575	0.402374	1.1908e-14	8.83576e-14	FBgn0032187	CG4839	up_regulated
46.1701	5.90683	0.811206	1.37334e-14	1.01537e-13	FBgn0051051	CG31051	up_regulated
46.6343	4.12955	0.562673	1.43362e-14	1.05917e-13	FBgn0035636	Cralbp	up_regulated
191.334	4.36773	0.577141	1.45218e-14	1.07211e-13	FBgn0284247	ds	up_regulated
431.432	2.54864	0.340099	1.58477e-14	1.16666e-13	FBgn0027585	CG8740	up_regulated
50.1997	3.07284	0.410721	1.59596e-14	1.17405e-13	FBgn0027111	miple1	up_regulated
55.5676	8.05432	1.34234	1.97824e-14	1.45113e-13	FBgn0034139	CG4927	up_regulated
71.2933	3.2637	0.43754	2.11443e-14	1.54773e-13	FBgn0029728	CG2861	up_regulated
471.998	2.11765	0.283519	2.17086e-14	1.58678e-13	FBgn0028424	JhI-26	up_regulated
81.7934	5.189	0.692731	2.20184e-14	1.60487e-13	FBgn0034162	CG6426	up_regulated
64.6158	4.0317	0.544753	2.46106e-14	1.78874e-13	FBgn0037153	olf413	up_regulated
309.93	2.078	0.2781	2.51044e-14	1.82334e-13	FBgn0052982	CG32982	up_regulated
116.5	3.30584	0.445234	2.94498e-14	2.13294e-13	FBgn0031926	CG6739	up_regulated
118.266	3.55834	0.479641	3.01208e-14	2.18e-13	FBgn0052677	X11Lbeta	up_regulated
24.7777	5.71103	0.774355	3.13642e-14	2.26522e-13	FBgn0263031	CG43326	up_regulated
23.9721	8.27586	1.38094	3.14991e-14	2.27337e-13	FBgn0046875	Obp83g	up_regulated
48.3586	4.81013	0.647972	3.15648e-14	2.2762e-13	FBgn0259992	CG42489	up_regulated
32.0043	10.8572	2.74921	3.88225e-14	2.78823e-13	FBgn0038819	Cpr92F	up_regulated
38.6013	2.97034	0.405617	4.00698e-14	2.87581e-13	FBgn0030723	dpr18	up_regulated
76.7104	3.47202	0.473694	4.7488e-14	3.38229e-13	FBgn0005614	trpl	up_regulated
835.768	2.24396	0.304395	5.06894e-14	3.60781e-13	FBgn0016076	vri	up_regulated
130.386	2.24695	0.307266	5.84136e-14	4.14338e-13	FBgn0037518	CG2641	up_regulated
52.7191	3.53205	0.488976	6.02365e-14	4.26668e-13	FBgn0259145	CG42260	up_regulated
33.282	5.71853	0.801743	6.12308e-14	4.33413e-13	FBgn0024294	Spn43Aa	up_regulated
48.0284	3.69361	0.515196	6.36297e-14	4.49466e-13	FBgn0000422	Ddc	up_regulated
476.466	6.95283	0.939595	6.69559e-14	4.72329e-13	FBgn0010385	Def	up_regulated
65.6479	4.65331	0.647192	6.6958e-14	4.72329e-13	FBgn0036208	CG10361	up_regulated
61.1348	3.76482	0.518934	7.86e-14	5.53316e-13	FBgn0032375	CG14932	up_regulated
89.7793	4.56102	0.637926	8.43576e-14	5.91825e-13	FBgn0030634	CG9164	up_regulated
124.366	4.19117	0.583692	9.11017e-14	6.37402e-13	FBgn0261990	CG42808	up_regulated
41.5429	5.98116	0.82302	9.90608e-14	6.91679e-13	FBgn0035798	frac	up_regulated
118.106	3.66667	0.501721	9.92833e-14	6.92764e-13	FBgn0039028	CG13840	up_regulated
35.8016	7.64961	1.31883	1.03124e-13	7.18587e-13	FBgn0036560	CG5895	up_regulated
51.3653	2.82695	0.39317	1.07397e-13	7.4685e-13	FBgn0261584	CG42694	up_regulated
34.9692	5.2589	0.727091	1.15439e-13	8.02234e-13	FBgn0045759	bin	up_regulated
71.0569	4.19449	0.580418	1.24214e-13	8.62046e-13	FBgn0038878	CG3301	up_regulated
250.908	2.48628	0.344817	1.35709e-13	9.38659e-13	FBgn0035571	CG12493	up_regulated
35.2872	5.35578	0.740327	1.37723e-13	9.51951e-13	FBgn0001323	knrl	up_regulated
[truncated: 10,794 more rows]

## Sheet: Zfrp8_Mio_Raptor_common_down
Gene
yellow-g
Duox
Cp38
CG45084
[truncated: 47 more rows]

## Sheet: Zfrp8_Mio_Raptor_common_up
Gene
[truncated: 1,483 more rows]
