# Supplementary material for: TORC1-dependent translation drives chromatin remodeling during the germ-cell-to-maternal transition in Drosophila
Source: EMBO J. 2026 Jan 26;45(5):1648–71. doi: 10.1038/s44318-026-00697-0 (PMC12953698; doi:10.1038/s44318-026-00697-0)
Supplement: Supplementary file 4 — Dataset EV3 [file 44318_2026_697_MOESM4_ESM.xlsx]

## Sheet: Up
logFC	logCPM	LR	PValue	FDR	Gene	status
9.67647	4.26472	30.9307	2.67406e-08	7.53764e-05	Sdic2	up
21.7862	2.69956	27.7654	1.36951e-07	0.000275741	IMPPP	up
5.20647	5.01504	21.2234	4.08743e-06	0.00523711	Hsp70Bbb	up
1.6438	6.20489	18.9963	1.30975e-05	0.0138987	BEAF-32	up
13.3349	6.80386	16.3382	5.29842e-05	0.0335995	BicC	up
11.7103	4.2337	16.3249	5.3357e-05	0.0335995	His4:CG33871	up
1.44862	6.36318	14.6792	0.000127447	0.0544175	Rop	up
1.45672	6.50452	14.6234	0.000131275	0.0544175	Tl	up
1.71063	6.12431	14.2504	0.000160028	0.0611116	E2f2	up
1.92435	4.62739	13.6633	0.000218681	0.0770523	Es2	up
12.6229	-0.762556	13.611	0.000224861	0.0772974	CR44839	up
1.6103	5.35122	13.5032	0.00023816	0.0799197	CG5056	up
1.61679	6.4398	13.2723	0.000269356	0.0882861	Gclm	up
1.63834	7.18223	13.1925	0.000281074	0.0898329	CG7483	up
1.7576	5.38526	12.7804	0.000350271	0.102219	CG15812	up
1.43154	6.21967	12.7155	0.000362634	0.102219	CG8173	up
1.48615	4.95771	12.528	0.000400905	0.108661	MsrA	up
2.8861	3.87692	12.1904	0.000480353	0.117668	Nep3	up
12.92	3.22059	12.159	0.000488513	0.117668	CG7071	up
1.4285	5.61225	12.1496	0.000490987	0.117668	CG7523	up
1.58311	6.5749	12.1436	0.000492578	0.117668	retn	up
1.76491	5.61467	11.7676	0.000602712	0.13051	gfzf	up
1.54113	7.51963	11.6805	0.000631592	0.13286	Non2	up
5.83007	3.57844	11.4092	0.000730816	0.151472	NimC2	up
1.55429	5.35967	11.3675	0.000747412	0.152667	M1BP	up
1.69461	6.28887	11.0241	0.000899346	0.176047	nst	up
7.69211	-2.26022	10.8959	0.000963793	0.186078	Ptx1	up
1.26755	7.03342	10.8265	0.00100056	0.186258	MAPk-Ak2	up
6.91264	-1.36638	10.6884	0.00107808	0.186258	CG34301	up
1.51364	5.34005	10.5987	0.00113166	0.192165	Flo2	up
1.52331	4.31193	10.5185	0.00118187	0.195967	CG17029	up
1.47522	5.2978	10.4773	0.00120852	0.198025	mip120	up
1.94024	5.25228	10.2536	0.00136421	0.206787	CG12155	up
1.20625	6.3247	10.1658	0.00143068	0.207876	Su(var)3-7	up
1.96596	6.19628	10.0799	0.00149899	0.210527	Rbm13	up
1.30769	6.46522	10.0573	0.00151743	0.210527	feo	up
6.64847	1.20873	10.0246	0.00154462	0.210527	Pgcl	up
1.76456	7.51576	10.0141	0.00155349	0.210527	CG8108	up
1.33507	6.49504	9.85638	0.00169244	0.2243	EloB	up
1.30842	5.44724	9.84509	0.00170286	0.2243	ssp	up
1.3688	5.35115	9.76428	0.00177935	0.230075	Snap24	up
13.8285	-1.01052	9.66311	0.00188005	0.236584	His1:CG33852	up
9.15114	-2.79607	9.64412	0.00189959	0.236928	CG34382	up
1.63942	4.94973	9.58805	0.00195848	0.240024	Mfap1	up
1.50918	5.48304	9.52993	0.00202148	0.24561	CG5323	up
1.68535	5.84758	9.47705	0.00208058	0.247465	CG31650	up
1.13756	5.74209	9.33007	0.00225424	0.26042	Best1	up
1.38978	5.26879	9.18895	0.0024348	0.270206	CG3223	up
1.1922	5.90048	9.08711	0.00257417	0.274852	CG12391	up
1.57066	5.15639	8.94244	0.00278621	0.286926	atilla	up
1.18443	5.27675	8.94057	0.00278905	0.286926	sowah	up
1.41075	5.29964	8.9252	0.00281263	0.287255	prod	up
1.42057	4.54138	8.78678	0.00303421	0.300298	CG1603	up
1.52467	7.0463	8.76699	0.00306731	0.300298	hang	up
1.34822	6.5929	8.74886	0.00309796	0.300298	parvin	up
8.24951	-1.39376	8.72719	0.00313499	0.300298	scpr-A	up
1.40559	4.91515	8.69956	0.00318287	0.300298	syd	up
1.21897	7.11278	8.69393	0.00319271	0.300298	CHOp24	up
1.17547	6.88725	8.68361	0.00321085	0.300298	Lsm12a	up
1.33267	6.55543	8.66734	0.00323963	0.300298	CG11151	up
1.1887	5.74995	8.649	0.0032724	0.300298	CG4603	up
1.54036	5.95812	8.64408	0.00328125	0.300298	sima	up
1.11308	6.58048	8.5651	0.00342669	0.311585	Hsf	up
1.21283	6.31882	8.53586	0.00348217	0.312597	Hsp22	up
1.3563	6.07289	8.43772	0.00367517	0.325773	eIF6	up
6.05773	-1.50666	8.38897	0.00377504	0.330407	CG2887	up
1.28501	7.62497	8.31687	0.00392785	0.331492	Rab10	up
1.44903	4.4578	8.30425	0.00395524	0.331817	amx	up
1.83199	6.3941	8.24784	0.00408006	0.338477	Hsp70Bc	up
1.35276	4.98628	8.23473	0.00410964	0.338477	CG8004	up
1.09048	6.42174	8.19574	0.00419889	0.338477	pav	up
1.25704	5.06837	8.18824	0.00421629	0.338477	Odj	up
1.14433	5.86923	8.18017	0.00423508	0.338477	Adf1	up
8.75443	-2.64245	8.16309	0.00427514	0.338477	CG13561	up
1.39495	4.95211	8.1569	0.00428976	0.338477	Bgb	up
1.66979	5.25646	8.15027	0.00430547	0.338477	e(y)1	up
1.25334	5.18143	8.14759	0.00431183	0.338477	CG14275	up
1.28105	5.86321	8.13547	0.00434075	0.338477	CG8010	up
1.49283	5.57522	8.12513	0.00436559	0.338477	crim	up
1.40151	5.11839	8.11301	0.00439487	0.338477	Pde11	up
1.21209	6.19741	8.09183	0.00444652	0.340413	RhoGAP92B	up
1.22376	7.33404	8.07416	0.00449009	0.340413	CG1440	up
1.3287	6.24179	8.04099	0.00457306	0.340413	Dref	up
1.48705	7.59497	8.01585	0.00463698	0.340588	l(1)G0193	up
1.43686	6.49739	7.98832	0.00470801	0.343807	scra	up
1.46133	4.40342	7.92666	0.00487116	0.353372	DCAF12	up
1.50703	4.40074	7.8775	0.00500536	0.358772	CG1024	up
9.54318	-2.78401	7.85781	0.00506015	0.358772	Sox15	up
1.29167	6.42583	7.84173	0.00510537	0.358772	CG1737	up
2.01136	4.37509	7.79528	0.00523829	0.358772	RpS19b	up
1.59301	4.28953	7.73794	0.00540725	0.359945	Eaf6	up
1.13613	5.5584	7.72971	0.00543195	0.359945	CTCF	up
1.38182	5.54271	7.72496	0.00544625	0.359945	Jra	up
1.17675	6.72276	7.70375	0.00551062	0.359945	Synd	up
2.04469	5.76105	7.69186	0.00554704	0.360202	Sas10	up
1.38511	7.84526	7.67398	0.00560227	0.360508	cher	up
1.54676	6.33206	7.64179	0.00570312	0.361446	icln	up
1.43114	4.62926	7.63482	0.00572521	0.361446	GIIIspla2	up
1.39516	8.08436	7.60428	0.00582301	0.361446	AGO2	up
1.16413	5.53056	7.56625	0.00594714	0.361446	Klp67A	up
1.11632	5.31133	7.56048	0.0059662	0.361446	CG10616	up
1.02819	5.77472	7.54963	0.00600225	0.361446	CG12213	up
5.04802	-1.93302	7.54231	0.00602666	0.361446	Cht7	up
1.11645	5.43304	7.53434	0.0060534	0.361511	CG1812	up
1.16062	6.02778	7.51961	0.0061031	0.362775	CG14688	up
8.15236	-1.92174	7.50529	0.00615179	0.362775	CG16978	up
2.25199	7.21158	7.46433	0.00629334	0.36744	CG13096	up
1.6451	4.03249	7.41168	0.00648016	0.367912	CG7974	up
1.00833	7.11839	7.39791	0.00652998	0.368134	Txl	up
1.22677	7.13231	7.37331	0.00661989	0.369703	CG15347	up
7.08381	-1.56837	7.3688	0.00663651	0.369703	Pkg21D	up
1.17311	5.18965	7.33064	0.00677889	0.374051	CG12795	up
5.86225	-0.469146	7.32264	0.00680915	0.374051	CG12540	up
1.08873	5.69009	7.31959	0.00682071	0.374051	veli	up
1.31345	5.36211	7.30101	0.00689159	0.376473	thoc7	up
1.04347	6.49982	7.27477	0.00699297	0.379044	Rok	up
1.05864	6.81748	7.25227	0.00708114	0.379044	bgm	up
1.03294	7.47207	7.25217	0.00708154	0.379044	kuk	up
1.46274	6.38626	7.24749	0.00710002	0.379044	CSN6	up
1.3918	5.32631	7.23033	0.0071682	0.379299	CG14711	up
1.53586	5.65064	7.23012	0.00716903	0.379299	CG8814	up
1.42311	4.19973	7.22599	0.00718554	0.379299	Sgf29	up
1.07471	5.20093	7.21531	0.00722844	0.380141	CG9945	up
1.24791	5.30839	7.20464	0.00727155	0.380238	D19A	up
1.13532	7.48357	7.20093	0.00728658	0.380238	bif	up
1.0501	5.69606	7.19069	0.00732829	0.380238	CG32486	up
1.92083	4.14683	7.16858	0.00741914	0.380238	CG6179	up
8.25686	-2.85587	7.14716	0.0075083	0.382029	CG3123	up
1.02027	6.51694	7.11985	0.00762352	0.384807	Ptpmeg2	up
1.87954	3.29936	7.11083	0.00766195	0.384807	CG10959	up
6.47698	-1.25375	7.06601	0.00785602	0.388501	Oatp58Da	up
4.4923	8.96366	7.04486	0.0079493	0.389125	5.8SrRNA-Psi:CR45854	up
1.10255	6.43333	7.03817	0.00797907	0.389125	schlank	up
4.18983	-1.45662	7.01586	0.00807908	0.392643	CR41506	up
1.41777	4.42903	6.99155	0.00818954	0.394604	isoQC	up
1.11991	5.34667	6.95716	0.00834846	0.396097	Ada3	up
5.17474	2.14839	6.95149	0.00837497	0.396097	CG14072	up
6.24811	-2.07922	6.86559	0.00878714	0.410166	nAChRbeta2	up
1.33336	5.24854	6.86483	0.00879084	0.410166	hebe	up
1.30864	5.61196	6.78118	0.00921237	0.417489	CG14184	up
6.48283	-1.99461	6.76146	0.00931475	0.420776	CG17570	up
4.40622	2.60333	6.75215	0.00936346	0.421625	CG30031	up
1.23761	4.75462	6.70465	0.00961616	0.426195	MED20	up
0.935941	6.4732	6.67969	0.00975177	0.429505	Snx1	up
1.15391	6.54535	6.61689	0.0101016	0.436989	CG6966	up
1.25589	4.12917	6.61237	0.0101273	0.436989	pon	up
1.07103	5.91895	6.59745	0.0102125	0.436989	Patronin	up
6.66604	-2.27025	6.59002	0.0102552	0.436989	nol	up
1.03725	5.79734	6.57798	0.0103248	0.436989	Duba	up
1.30403	6.23203	6.55952	0.0104324	0.439189	Saf-B	up
1.17788	7.49908	6.55495	0.0104593	0.439189	Vha36-1	up
1.26755	7.07654	6.55309	0.0104702	0.439189	Ptp61F	up
6.23142	-1.65101	6.5312	0.0105998	0.440861	CG13313	up
2.13089	2.67528	6.52005	0.0106665	0.440861	otk2	up
1.29271	9.73216	6.51265	0.010711	0.441406	fabp	up
2.7363	2.55515	6.49964	0.0107896	0.443038	CG6225	up
1.12167	6.04736	6.49062	0.0108445	0.443038	MESK2	up
1.44489	6.95036	6.49011	0.0108476	0.443038	RanGAP	up
0.99488	5.94978	6.48541	0.0108763	0.443038	CG17660	up
7.59991	-2.46424	6.46497	0.0110022	0.444427	CG15773	up
1.15487	6.20085	6.46283	0.0110154	0.444427	mRNA-cap	up
1.19508	5.23006	6.44076	0.0111531	0.445973	Rpb8	up
1.33581	4.73319	6.43916	0.0111632	0.445973	snRNP-U1-C	up
1.45355	7.07053	6.43809	0.0111699	0.445973	Hsp68	up
1.12813	5.39669	6.34367	0.0117801	0.464966	Brms1	up
5.92837	-0.917921	6.3315	0.0118612	0.464966	chp	up
1.16796	4.65206	6.32921	0.0118765	0.464966	NC2alpha	up
1.32655	5.51423	6.28725	0.012161	0.46958	CG18600	up
1.10512	5.62115	6.27751	0.012228	0.469954	CG16868	up
1.44801	6.33275	6.27615	0.0122373	0.469954	CG10055	up
1.39248	3.89181	6.25899	0.0123564	0.471061	Aven	up
5.25986	-1.38847	6.24851	0.0124298	0.471061	CG15894	up
1.03943	7.24971	6.23799	0.0125039	0.472465	AP-1-2beta	up
1.21414	5.47972	6.20229	0.0127585	0.476804	dsh	up
0.999376	6.33755	6.19823	0.0127878	0.476804	AP-1gamma	up
10.2861	-0.360631	6.17712	0.0129413	0.479985	Pstk	up
1.23441	5.37651	6.1527	0.0131211	0.485338	Flacc	up
3.03216	3.11849	6.13737	0.0132354	0.485781	Dscam4	up
0.983537	6.45865	6.12754	0.0133092	0.486224	Vps26	up
1.16376	5.52797	6.11752	0.0133849	0.487458	Vps28	up
1.38547	5.22318	6.08887	0.0136036	0.489207	RIOK1	up
2.0763	3.78847	6.07808	0.013687	0.489207	CG9813	up
4.95247	0.565252	6.07798	0.0136877	0.489207	CG9826	up
7.71799	0.387307	6.06495	0.0137891	0.489207	seq	up
1.05363	5.68233	6.05854	0.0138392	0.489207	l(2)dtl	up
1.44367	5.70206	6.05588	0.0138601	0.489207	egr	up
1.14228	4.27633	6.04534	0.0139431	0.489207	GXIVsPLA2	up
0.962295	5.71403	6.03078	0.0140585	0.489207	CG2972	up
1.78206	3.46151	6.02653	0.0140924	0.489207	rst	up
0.953258	7.57679	5.95529	0.0146732	0.503167	cact	up
1.10044	7.62855	5.93033	0.0148824	0.505429	woc	up
0.937159	5.7701	5.91682	0.014997	0.505609	dlp	up
1.06037	6.2577	5.91573	0.0150063	0.505609	Cpes	up
1.07634	5.538	5.91403	0.0150208	0.505609	RIOK2	up
9.2435	3.52202	5.89947	0.0151454	0.50705	His-Psi:CR33867	up
0.952299	5.21098	5.89771	0.0151606	0.50705	Bet3	up
5.20208	-1.58591	5.89327	0.0151988	0.50705	CG10910	up
0.954054	5.96794	5.88105	0.0153047	0.50705	magu	up
8.10406	-2.67278	5.87726	0.0153377	0.50705	Or85a	up
1.2018	5.59804	5.87448	0.0153619	0.50705	Fdx2	up
1.01236	6.62483	5.86511	0.0154439	0.508567	TfIIA-L	up
9.82419	-2.24558	5.82441	0.0158053	0.509944	Sdic4	up
1.22064	8.49883	5.80444	0.0159858	0.509944	COX5A	up
0.868625	6.05958	5.79289	0.0160911	0.509944	dock	up
7.1358	-2.68334	5.78663	0.0161485	0.509944	FucTC	up
0.977966	5.99462	5.78145	0.0161962	0.509944	EDTP	up
1.14145	4.65712	5.78118	0.0161987	0.509944	CG12259	up
5.14926	0.351593	5.77778	0.01623	0.509944	Ugt37A3	up
6.5169	-2.45684	5.7731	0.0162733	0.509944	CG14957	up
0.979509	5.57246	5.76738	0.0163264	0.509944	TBCB	up
5.28759	3.47619	5.76505	0.0163481	0.509944	Hsp70Ba	up
1.43112	8.85734	5.761	0.0163857	0.509944	Fkbp39	up
8.97526	-2.81026	5.76073	0.0163882	0.509944	CG34456	up
1.31815	3.93346	5.73459	0.016634	0.511185	Sec20	up
1.34481	5.28526	5.73345	0.0166447	0.511185	Mvd	up
0.928687	6.91507	5.72395	0.016735	0.511185	jigr1	up
4.94208	-1.93288	5.71597	0.0168113	0.511747	CG11670	up
1.29974	5.74075	5.70659	0.0169014	0.512998	CG9641	up
1.50684	6.86679	5.69693	0.0169946	0.512998	alc	up
1.02543	4.93737	5.69658	0.016998	0.512998	CG7326	up
1.09203	5.17605	5.69265	0.0170361	0.513049	Sce	up
1.11836	5.54961	5.67923	0.0171669	0.51427	AcCoAS	up
8.377	0.384678	5.67774	0.0171814	0.51427	pre-mod(mdg4)-C	up
1.10388	5.77753	5.66399	0.0173167	0.515167	NTPase	up
1.20908	9.688	5.65924	0.0173636	0.515206	Ubi-p5E	up
1.08745	6.1595	5.65361	0.0174195	0.515778	CG7656	up
0.950987	6.94403	5.64838	0.0174715	0.5159	cpa	up
7.25628	-3.15393	5.62776	0.0176782	0.517998	CG2150	up
1.20666	5.26056	5.6055	0.0179042	0.520978	CG9609	up
1.25743	4.15745	5.59267	0.0180358	0.521624	CG4313	up
1.20466	6.95543	5.59031	0.0180601	0.521624	cue	up
1.50159	4.42999	5.59022	0.018061	0.521624	CG5180	up
1.09447	6.21409	5.56732	0.0182988	0.525064	Trl	up
1.21829	7.38931	5.56051	0.01837	0.525064	Pgd	up
4.84971	-1.29906	5.55024	0.0184782	0.525064	rn	up
7.61806	-3.13898	5.5287	0.018707	0.52837	CG17991	up
1.03626	7.16942	5.51594	0.018844	0.529588	Ras85D	up
1.13459	7.08354	5.51168	0.0188899	0.529588	Sep2	up
1.06439	5.41433	5.50381	0.0189751	0.529588	Yippee	up
1.05583	6.64015	5.50377	0.0189756	0.529588	vnc	up
1.13956	5.03532	5.48552	0.0191746	0.531033	CG3548	up
4.78803	1.05812	5.47151	0.019329	0.534162	CG34334	up
0.82553	6.35193	5.4455	0.0196188	0.53785	pbl	up
1.22336	5.40934	5.43998	0.0196809	0.53785	Wdr82	up
1.1315	7.95679	5.43592	0.0197266	0.53785	Lac	up
4.65411	0.114963	5.41451	0.01997	0.53785	CG8519	up
1.12465	4.8071	5.40938	0.0200288	0.53785	Gmer	up
0.960544	5.56192	5.38077	0.0203599	0.53785	Gs1l	up
1.58514	4.11182	5.37827	0.0203891	0.53785	CG10795	up
1.07164	6.57774	5.37538	0.0204229	0.53785	Mbs	up
0.983981	4.79777	5.37001	0.0204859	0.53785	Cdc6	up
1.35211	3.61571	5.36942	0.0204928	0.53785	CG17802	up
1.07796	5.95788	5.33975	0.0208444	0.543989	CG6961	up
0.9174	7.01244	5.32318	0.0210436	0.543989	CG10863	up
0.931902	7.9251	5.32011	0.0210807	0.543989	CG14767	up
1.27169	7.89554	5.31746	0.0211128	0.543989	eIF2alpha	up
8.94211	4.70393	5.3134	0.0211621	0.543989	His-Psi:CR33811	up
0.934882	5.13088	5.3123	0.0211754	0.543989	rumi	up
1.09348	5.74949	5.31111	0.0211899	0.543989	Pfdn4	up
3.33278	1.18027	5.29641	0.0213695	0.545827	axo	up
0.933481	6.75061	5.29174	0.0214268	0.545827	dnk	up
1.12313	5.29731	5.27718	0.0216067	0.545827	uzip	up
5.64263	-1.24448	5.26914	0.0217067	0.545827	CG44098	up
1.01366	5.17347	5.26461	0.0217633	0.545827	CG6650	up
0.840221	5.7181	5.26447	0.021765	0.545827	Myo31DF	up
0.870845	6.51822	5.26433	0.0217668	0.545827	nito	up
1.00902	7.07323	5.26271	0.0217871	0.545827	Cand1	up
1.40792	4.18572	5.23458	0.0221422	0.551363	CG17985	up
1.1575	5.68824	5.22495	0.022265	0.551819	Drs	up
1.63108	6.10145	5.22386	0.022279	0.551819	Tim10	up
1.35028	7.71501	5.21347	0.0224125	0.553209	CG13083	up
0.999222	6.82546	5.20682	0.0224985	0.55436	Dlc90F	up
1.01512	6.43252	5.18497	0.0227831	0.559845	Prp19	up
0.958887	6.58661	5.18147	0.022829	0.559845	udt	up
1.18104	3.94964	5.15414	0.023191	0.563212	CG13001	up
1.80457	4.97223	5.14262	0.0233454	0.563212	CG5913	up
4.27123	1.36114	5.13943	0.0233883	0.563212	Syn	up
1.56625	4.5824	5.13527	0.0234444	0.563212	Prp38	up
0.905831	7.6415	5.13433	0.0234572	0.563212	Stat92E	up
7.13806	-3.21059	5.12806	0.023542	0.564286	CG15515	up
0.935895	5.10759	5.12068	0.0236423	0.565729	Irk1	up
1.23324	5.07038	5.09595	0.0239818	0.57054	CG18549	up
1.08376	4.03488	5.08455	0.02414	0.572775	CG6013	up
0.90444	7.20138	5.07621	0.0242563	0.573605	AMPdeam	up
6.97063	-3.20992	5.07301	0.0243011	0.573701	prt	up
0.969631	5.12949	5.05818	0.02451	0.574038	Pez	up
1.09273	6.16678	5.04361	0.0247169	0.574985	brm	up
4.86797	-2.27082	5.0398	0.0247714	0.57517	CG9497	up
1.13629	4.38734	5.02528	0.0249799	0.579056	cid	up
1.05404	4.7846	5.00587	0.0252615	0.580343	CG7745	up
1.24396	7.42848	5.00451	0.0252813	0.580343	Fib	up
0.936463	6.03433	5.00422	0.0252855	0.580343	mmy	up
1.09712	5.86606	5.00148	0.0253257	0.580343	Mob2	up
0.955306	7.44529	4.99945	0.0253554	0.580343	CG8507	up
0.95902	5.13294	4.97942	0.0256506	0.584984	CG2556	up
1.02969	7.96647	4.94934	0.0261007	0.587348	Top1	up
0.851734	6.6931	4.94386	0.0261836	0.587348	Cdc37	up
0.872382	7.85939	4.94028	0.0262378	0.587348	hts	up
6.52075	-1.42399	4.93682	0.0262903	0.587348	CG11891	up
5.84875	2.88378	4.92813	0.0264228	0.588315	His1:CG33858	up
1.43753	5.13051	4.91821	0.026575	0.58886	GILT2	up
0.995558	6.82217	4.91565	0.0266144	0.58886	CG3609	up
0.792917	6.69007	4.91098	0.0266865	0.589529	tum	up
0.898146	6.2509	4.89792	0.026889	0.590339	Mad	up
1.27443	3.94302	4.88756	0.0270508	0.59201	Gal	up
1.09251	5.26538	4.87469	0.0272534	0.594861	Shark	up
1.04336	5.2186	4.86698	0.0273754	0.59548	plx	up
0.806739	6.07509	4.86679	0.0273784	0.59548	su(Hw)	up
0.833766	6.55175	4.84154	0.027782	0.598715	dome	up
1.22507	7.08107	4.82765	0.0280068	0.602637	Cyt-b5	up
6.24826	-2.76989	4.81909	0.0281463	0.604716	CG34205	up
0.885782	6.70383	4.81299	0.028246	0.605935	rept	up
5.179	2.04819	4.80955	0.0283025	0.606197	CG43349	up
0.843695	5.69631	4.8001	0.0284581	0.607287	CG34159	up
0.903836	4.88003	4.79465	0.0285483	0.607287	CG2608	up
0.902125	6.19125	4.7936	0.0285656	0.607287	Tpst	up
0.873229	5.82414	4.78496	0.0287092	0.608271	TH1	up
1.07252	4.30643	4.78034	0.0287865	0.608271	unc-104	up
0.934073	5.37953	4.76613	0.029025	0.610179	Usp15-31	up
0.890297	5.4493	4.76412	0.029059	0.610179	CG3529	up
0.935926	5.18617	4.75677	0.0291832	0.610414	CG8549	up
2.65767	2.62763	4.75631	0.0291911	0.610414	PKD	up
0.907583	6.43751	4.74634	0.0293607	0.610967	SH3PX1	up
1.12686	5.51491	4.74203	0.0294343	0.610967	CG32409	up
0.846795	5.66615	4.7381	0.0295017	0.611369	Tom70	up
1.33229	4.6105	4.73584	0.0295404	0.611369	bigmax	up
0.85499	5.99086	4.73042	0.0296336	0.611501	Rab14	up
1.30354	5.21071	4.71998	0.0298141	0.612794	CG17068	up
1.10921	5.32702	4.71107	0.0299689	0.612794	Kap3	up
0.88598	6.56036	4.70198	0.0301279	0.612794	ssx	up
7.46356	-3.05286	4.70146	0.0301371	0.612794	CG17929	up
2.77164	3.47207	4.69405	0.0302671	0.612794	CG4066	up
4.70495	-1.77584	4.69191	0.0303049	0.612794	CG9701	up
1.11044	4.16607	4.68576	0.0304137	0.613585	Samuel	up
1.12747	3.90261	4.6822	0.0304766	0.613585	CG7183	up
1.57256	5.25233	4.67986	0.0305181	0.613585	CG3008	up
1.11446	4.1752	4.67685	0.0305718	0.613787	CG4733	up
0.865867	7.40824	4.66677	0.0307517	0.615297	Sps1	up
1.38597	5.33799	4.66542	0.030776	0.615297	RpII33	up
1.07703	4.44317	4.6589	0.030893	0.615297	trem	up
1.05716	4.61375	4.65801	0.0309089	0.615297	CG8617	up
1.42035	5.16423	4.64336	0.0311739	0.615573	sli	up
0.958786	4.5449	4.64051	0.0312257	0.615573	CG4622	up
1.44805	4.91409	4.63894	0.0312543	0.615573	CG14232	up
1.59564	2.52646	4.63768	0.0312772	0.615573	CG11539	up
0.891317	5.79793	4.63293	0.0313639	0.615573	eas	up
1.05308	6.08117	4.63083	0.0314024	0.615573	SMC3	up
1.02446	7.22504	4.61844	0.03163	0.616723	CG3902	up
1.92325	4.83404	4.61838	0.0316311	0.616723	gem	up
4.3607	-0.930215	4.61573	0.03168	0.616723	CG33301	up
0.987515	6.76764	4.60756	0.0318313	0.616723	rush	up
3.33353	-0.225218	4.60543	0.031871	0.616723	CG34291	up
7.10803	-3.02576	4.59749	0.0320187	0.616723	CG4613	up
0.774463	5.88739	4.597	0.032028	0.616723	CG8003	up
4.23535	1.35636	4.57896	0.0323669	0.619809	side-IV	up
4.23921	1.16412	4.57025	0.0325319	0.619811	bin	up
0.930623	6.00389	4.56759	0.0325824	0.619811	CG14722	up
5.04804	-2.19919	4.56688	0.0325959	0.619811	CG14423	up
2.70791	4.64324	4.56269	0.0326758	0.619811	NimC1	up
1.17433	4.39104	4.55738	0.0327771	0.619811	Su(var)3-9	up
1.07682	4.21968	4.55688	0.0327867	0.619811	CG12883	up
1.09762	6.94994	4.55297	0.0328618	0.619811	Phf7	up
0.97967	7.89697	4.54533	0.0330087	0.620868	Best2	up
6.54038	-2.58925	4.54351	0.0330437	0.620868	CG8534	up
1.09512	5.70689	4.53635	0.0331822	0.620868	koko	up
0.875401	5.79748	4.53466	0.0332151	0.620868	U2af38	up
0.817094	6.22682	4.51612	0.0335769	0.623217	Sema5c	up
1.27544	4.04547	4.51287	0.0336408	0.623217	Wnt5	up
0.901301	5.40807	4.5111	0.0336755	0.623217	CAH1	up
0.788095	7.05812	4.50164	0.0338624	0.623217	Stim	up
1.14839	9.42702	4.49668	0.0339607	0.623217	Calr	up
0.95801	5.51362	4.49556	0.033983	0.623217	nod	up
1.15596	4.59733	4.47481	0.034398	0.627384	CG9643	up
1.67313	3.71684	4.47424	0.0344095	0.627384	Spn31A	up
1.11977	4.22045	4.47227	0.0344492	0.627384	MED30	up
3.48434	-1.79084	4.47196	0.0344554	0.627384	E(spl)malpha-BFM	up
1.12468	4.80126	4.46787	0.034538	0.627384	sofe	up
1.10223	7.5706	4.46025	0.0346925	0.627384	CG13084	up
1.26642	4.75745	4.45792	0.0347397	0.627384	dwg	up
0.963686	7.06383	4.45659	0.0347668	0.627384	twin	up
1.21891	3.97214	4.4563	0.0347728	0.627384	Spt3	up
0.863717	6.44853	4.45446	0.0348101	0.627384	epsilonCOP	up
1.05863	5.759	4.44907	0.0349203	0.628565	Tak1	up
0.809534	7.01625	4.44531	0.0349973	0.629148	Rab2	up
0.978689	4.56929	4.44085	0.0350889	0.629756	CG10274	up
0.817391	5.63256	4.42615	0.0353923	0.629841	vimar	up
0.907506	7.48715	4.4248	0.0354203	0.629841	eIF3k	up
4.39367	-1.13063	4.42304	0.0354567	0.629841	Pal2	up
1.12281	4.72358	4.42235	0.0354711	0.629841	CG31365	up
1.26927	5.02696	4.41663	0.0355903	0.629841	trus	up
1.11754	5.1662	4.41283	0.0356696	0.629841	ppan	up
6.74366	-3.26826	4.40845	0.0357614	0.629841	CG43845	up
1.95232	3.27293	4.40661	0.0358	0.629841	Ptp36E	up
3.97186	0.220055	4.4045	0.0358442	0.629841	CG13324	up
0.937013	5.26761	4.40432	0.0358479	0.629841	CG10984	up
1.06678	4.23008	4.39961	0.0359471	0.629841	CG15011	up
0.834578	6.94341	4.39952	0.0359491	0.629841	Fim	up
1.09997	5.92053	4.39516	0.036041	0.629841	CG42327	up
0.918683	5.38337	4.38172	0.0363264	0.629841	PIG-S	up
0.802814	6.30432	4.37781	0.0364097	0.629841	AIF	up
6.97511	-2.66934	4.37584	0.0364518	0.629841	CG30479	up
2.01011	1.48906	4.3731	0.0365106	0.629841	CG18789	up
0.817352	5.77902	4.36779	0.0366245	0.631034	Hmgcr	up
1.11941	5.8518	4.3611	0.0367685	0.63197	trbl	up
4.05417	1.62449	4.3494	0.0370219	0.632031	CG12164	up
0.797541	5.89371	4.34763	0.0370605	0.632031	CG17598	up
1.04461	4.59422	4.34626	0.0370904	0.632031	MED6	up
0.862728	6.49381	4.34297	0.0371621	0.632031	put	up
1.18801	9.42273	4.34029	0.0372205	0.632031	Hsp60A	up
0.853005	6.65636	4.32896	0.0374692	0.635318	Srp54k	up
0.935373	5.69213	4.32001	0.0376668	0.635318	crok	up
0.960588	4.5165	4.3192	0.0376845	0.635318	ebd2	up
1.16333	4.19342	4.30677	0.037961	0.636449	CG13807	up
1.05694	5.32537	4.29249	0.0382811	0.636503	Lnk	up
0.969652	4.73395	4.29076	0.0383201	0.636503	CG11178	up
4.857	-0.832245	4.28953	0.0383479	0.636503	Diedel3	up
0.904732	7.36244	4.28444	0.0384628	0.636503	CG18815	up
0.911555	6.07329	4.28191	0.0385201	0.636503	Rnp4F	up
2.53248	1.95914	4.27028	0.0387845	0.637839	Vajk4	up
0.886988	8.03688	4.25031	0.0392433	0.641641	Rpn7	up
1.06341	5.34995	4.24476	0.0393716	0.642993	CG4069	up
1.42281	4.40991	4.24269	0.0394197	0.643033	CG7239	up
0.795195	5.50436	4.22755	0.0397728	0.645804	DCTN4-p62	up
1.03263	3.98769	4.21888	0.0399766	0.647621	CG32485	up
6.00766	-1.74462	4.21156	0.0401494	0.648928	CG42855	up
1.12923	9.08319	4.20811	0.0402311	0.649026	CG13299	up
4.5911	-2.15243	4.20378	0.040334	0.649026	ppk19	up
1.03507	8.68962	4.19043	0.0406529	0.649026	GILT1	up
0.852019	6.17492	4.18891	0.0406892	0.649026	zf30C	up
1.06763	5.27862	4.18479	0.0407882	0.649026	Adk1	up
0.998257	5.34937	4.18438	0.0407982	0.649026	Nsun5	up
0.838896	6.67469	4.17095	0.0411226	0.649026	Cka	up
6.20709	-1.78746	4.16418	0.0412875	0.649026	CG6271	up
0.886432	8.18519	4.1624	0.0413308	0.649026	Prosalpha4	up
5.48953	-2.95521	4.16109	0.0413627	0.649026	Cluap1	up
0.800841	6.65187	4.1572	0.0414579	0.649026	Spt5	up
1.0368	5.21805	4.15095	0.0416111	0.649026	NFAT	up
5.67965	-2.38677	4.14864	0.0416681	0.649026	CG7794	up
4.33899	-2.08681	4.14475	0.0417638	0.649026	Fum4	up
0.969412	4.45073	4.13901	0.0419057	0.649562	Sf3b5	up
3.41053	0.426409	4.13623	0.0419745	0.649562	Mal-A7	up
0.89205	5.10998	4.11464	0.0425135	0.654132	spn-F	up
0.997875	4.43774	4.10894	0.0426571	0.655031	ZIPIC	up
0.993241	5.741	4.10863	0.0426648	0.655031	cal1	up
0.776563	7.30959	4.10107	0.0428562	0.655248	Galphai	up
5.34218	-2.1339	4.09305	0.0430598	0.656092	lovit	up
4.55462	-0.37458	4.08557	0.043251	0.656744	CG8642	up
1.15298	5.44549	4.08459	0.043276	0.656744	Vps20	up
2.24322	2.40671	4.08408	0.043289	0.656744	tau	up
1.18915	3.45848	4.08224	0.0433362	0.656753	CG7685	up
0.881254	8.03663	4.06766	0.0437117	0.658902	Pdha	up
0.766346	5.6913	4.06246	0.0438465	0.659227	CG30020	up
4.27683	-1.37955	4.06	0.0439106	0.659227	CG6405	up
4.0028	1.74819	4.04634	0.0442672	0.660763	HP6	up
2.35737	2.96913	4.04487	0.0443058	0.660763	CG11951	up
0.863967	6.84719	4.03703	0.0445122	0.660763	CG11050	up
1.07186	4.89379	4.03281	0.0446235	0.660763	a	up
1.05625	5.08102	4.03095	0.0446729	0.660763	boca	up
0.757078	7.13606	4.02907	0.0447225	0.660763	CG14207	up
0.795702	6.0643	4.02395	0.0448587	0.660763	egl	up
1.19167	5.64188	4.01492	0.0450993	0.662805	sky	up
0.84499	6.08315	4.01274	0.0451578	0.662826	ATP7	up
0.79807	7.26744	4.00785	0.0452889	0.662826	CG6707	up
0.99987	7.34676	4.00091	0.0454756	0.664621	Ptp10D	up
1.21874	3.62216	3.99704	0.0455803	0.664621	CG15027	up
0.768697	7.40018	3.9963	0.0456001	0.664621	Sgt	up
1.07754	6.93732	3.98479	0.0459128	0.665725	RpII215	up
6.20241	-2.76441	3.98143	0.0460045	0.665725	5.8SrRNA-Psi:CR45849	up
3.0333	1.00831	3.97831	0.0460897	0.665725	miple1	up
1.02089	6.89427	3.97613	0.0461496	0.665725	Mtor	up
1.15584	4.68173	3.97501	0.0461803	0.665725	Coq5	up
0.825661	5.22014	3.97423	0.0462016	0.665725	CG6712	up
0.856436	5.93591	3.9739	0.0462106	0.665725	RnpS1	up
0.929276	4.32619	3.95819	0.0466438	0.668559	CG16865	up
6.3376	-3.33145	3.95702	0.0466764	0.668559	TTLL3B	up
4.14722	1.53712	3.95409	0.0467576	0.668559	rdo	up
0.781089	6.42564	3.94516	0.0470064	0.668559	PpV	up
7.32044	-2.95895	3.945	0.0470109	0.668559	Ir20a	up
0.840473	7.3624	3.94493	0.0470128	0.668559	CG1677	up
6.5889	-3.27649	3.94378	0.047045	0.668559	CG34190	up
0.998736	5.68918	3.9435	0.0470527	0.668559	CG11999	up
0.869161	5.31486	3.9387	0.0471871	0.668559	CG8516	up
0.907132	5.0261	3.93049	0.047418	0.668559	PMP34	up
1.09261	3.90097	3.92834	0.0474788	0.668559	tok	up
1.27894	3.58665	3.92803	0.0474876	0.668559	Trf	up
0.782349	5.57409	3.92298	0.0476304	0.668559	CG11377	up
0.994681	4.6455	3.9221	0.0476554	0.668559	Ac13E	up
4.42437	-2.0159	3.91981	0.0477203	0.668559	CG32829	up
0.874462	5.12416	3.91776	0.0477786	0.668711	CG9044	up
0.905444	4.66004	3.91582	0.0478337	0.668818	Bka	up
1.02068	4.16443	3.90754	0.04807	0.669464	Klp64D	up
1.00557	5.48721	3.90489	0.0481457	0.669606	CG6418	up
1.12264	4.29258	3.89937	0.0483043	0.669606	CG32137	up
0.784502	5.93271	3.89492	0.0484324	0.669606	CG17168	up
6.3554	-3.21738	3.88723	0.0486547	0.669606	CG17173	up
0.911818	5.01241	3.88313	0.0487736	0.669606	mus101	up
5.17816	-2.64294	3.88159	0.0488184	0.669606	CG13010	up
0.799717	5.80369	3.88106	0.0488337	0.669606	rb	up
0.811348	5.09093	3.87605	0.0489796	0.669606	MRG15	up
1.01314	5.98695	3.87594	0.0489828	0.669606	Mys45A	up
0.817266	5.81171	3.87294	0.0490705	0.670154	RhoGAP71E	up
0.770186	5.66306	3.86838	0.049204	0.671121	AdenoK	up
0.726301	6.78129	3.85866	0.0494898	0.673272	TMS1	up
1.21746	5.38282	3.85065	0.0497267	0.67386	Zif	up
0.876557	7.25217	3.85062	0.0497275	0.67386	CG12065	up
0.724132	6.98257	3.84858	0.0497882	0.67386	Sms	up
1.08979	7.13659	3.84554	0.0498785	0.67386	Idh3b	up
0.976168	4.55619	3.84434	0.0499143	0.67386	CG6843	up
0.997559	3.9816	3.84229	0.0499752	0.67386	Prp18	up

## Sheet: Down
logFC	logCPM	LR	PValue	FDR	Gene	status
-9.51326	4.96246	69.6594	7.04815e-17	9.93366e-13	Pif1B	down
-12.2685	4.90313	57.9119	2.74121e-14	1.93173e-10	CR41454	down
-22.6728	2.79495	39.3256	3.58712e-10	1.68523e-06	CG40439	down
-3.82134	3.98025	34.9333	3.41199e-09	1.20221e-05	CG12592	down
-9.58862	2.82521	28.3667	1.00377e-07	0.000235787	pre-mod(mdg4)-W	down
-5.96855	5.07729	26.2798	2.95368e-07	0.000520364	CR41597	down
-10.5174	5.8292	24.4272	7.71721e-07	0.00120852	CG15599	down
-3.50554	4.86947	21.8589	2.9345e-06	0.00413588	CG45086	down
-4.87244	5.46197	19.7429	8.85887e-06	0.0104047	bru3	down
-2.64333	6.91019	18.8479	1.41568e-05	0.0138987	bt	down
-2.6765	5.87821	18.7642	1.47921e-05	0.0138987	CG30069	down
-8.44506	1.33015	18.1578	2.03332e-05	0.017911	CR43212	down
-16.0228	6.5884	17.841	2.40154e-05	0.0199102	CR43482	down
-11.026	8.18177	17.3764	3.06602e-05	0.0239069	mt:ND1	down
-7.93765	11.5437	17.2816	3.22287e-05	0.0239069	mt:CoI	down
-2.61666	6.27283	16.8254	4.09805e-05	0.028879	gnu	down
-12.8436	8.47284	16.2733	5.48311e-05	0.0335995	mt:ND4	down
-6.73971	3.83968	16.1835	5.74936e-05	0.0337631	CG42518	down
-5.21146	-0.219452	16.03	6.23463e-05	0.0351483	CG6765	down
-3.029	5.03775	15.9514	6.49903e-05	0.0352298	Adhr	down
-6.06367	1.45037	15.6733	7.52804e-05	0.0374534	janB	down
-12.2472	2.45652	15.6293	7.70515e-05	0.0374534	mt:ND2	down
-2.62342	4.59244	15.629	7.70647e-05	0.0374534	tal-AA	down
-1.89805	8.13371	15.3165	9.09202e-05	0.0426485	aqz	down
-5.90835	9.54019	15.2574	9.38062e-05	0.0426485	fmt	down
-1.95123	7.01113	14.953	0.000110221	0.0485452	mamo	down
-9.81386	2.7734	14.2712	0.000158271	0.0611116	CR43483	down
-2.13056	5.1548	14.2456	0.000160432	0.0611116	Muted	down
-1.74111	5.41267	13.777	0.00020584	0.0763449	Sps2	down
-10.16	-2.41069	13.718	0.000212414	0.0767631	CG31904	down
-2.1827	6.50464	13.1545	0.000286823	0.0898329	ps	down
-9.98714	4.01759	12.9544	0.000319179	0.0977935	CR43080	down
-2.47633	4.48592	12.7628	0.000353573	0.102219	Frq2	down
-2.54712	4.55179	12.7311	0.000359632	0.102219	CG32576	down
-13.7015	-1.64205	12.6033	0.000385069	0.106415	mt:ND6	down
-8.8888	-2.08829	12.4644	0.000414788	0.10986	Gr59f	down
-8.43879	-0.94034	12.437	0.000420918	0.10986	Syt1	down
-7.58933	0.712434	12.1547	0.00048963	0.117668	Tsp42En	down
-1.494	6.17481	12.03	0.000523512	0.120962	PIG-U	down
-2.01787	5.21635	12.0299	0.000523535	0.120962	CG33494	down
-1.61326	7.29174	11.9887	0.000535229	0.12167	lolal	down
-10.6194	0.497878	11.847	0.00057754	0.129204	Unc-115b	down
-1.63041	4.72906	11.7921	0.000594837	0.13051	CG14270	down
-3.61008	2.11284	11.7417	0.000611157	0.13051	CG33939	down
-6.85436	-0.490462	11.1873	0.000823592	0.165824	CG31528	down
-1.76415	7.38971	11.1283	0.000850201	0.168771	Chchd2	down
-1.55952	6.4531	10.8393	0.000993666	0.186258	CG42566	down
-1.35134	6.3216	10.8011	0.0010144	0.186258	Arc1	down
-6.85195	-1.35535	10.7657	0.001034	0.186258	CG42561	down
-7.01681	-1.20219	10.7536	0.00104078	0.186258	Sh	down
-4.14023	4.69175	10.7371	0.00105008	0.186258	CG40228	down
-6.0119	7.43634	10.6974	0.00107287	0.186258	mt:ND5	down
-5.38747	2.47274	10.6789	0.00108366	0.186258	CG43886	down
-7.68076	-0.949714	10.548	0.00116315	0.19516	CG16995	down
-1.58184	5.2884	10.4562	0.00122238	0.198025	c(3)G	down
-2.85086	3.14383	10.3791	0.00127448	0.202268	SK	down
-4.37646	-0.0236838	10.3751	0.00127727	0.202268	CG30357	down
-1.90396	6.4194	10.3336	0.00130632	0.203379	SclB	down
-5.11526	0.700121	10.324	0.00131315	0.203379	CG15553	down
-1.76967	5.95245	10.2532	0.0013645	0.206787	h	down
-1.3981	6.05177	10.225	0.00138548	0.207734	spen	down
-2.56203	4.53376	10.179	0.0014205	0.207876	Trpgamma	down
-3.30831	4.73917	10.1659	0.00143065	0.207876	CG32267	down
-6.10625	-0.0617678	10.1031	0.00148018	0.210527	CG2157	down
-7.4729	-1.61995	10.0244	0.00154481	0.210527	CR43381	down
-5.90147	1.55519	10.0164	0.00155152	0.210527	CG32017	down
-1.75846	4.89686	9.96302	0.00159716	0.214385	CG12730	down
-9.25722	10.0198	9.81798	0.00172814	0.225523	mt:Cyt-b	down
-9.15112	-2.94053	9.73237	0.00181051	0.231976	vrs	down
-3.31751	2.82576	9.68208	0.00186073	0.236263	hth	down
-1.7854	5.06734	9.62169	0.00192293	0.237735	PIG-P	down
-3.82394	4.90334	9.47459	0.00208337	0.247465	CG41128	down
-8.75234	-2.83945	9.45935	0.00210076	0.247465	CG14692	down
-9.73057	-2.31761	9.45189	0.00210931	0.247465	CG16739	down
-1.49858	5.84603	9.4387	0.00212454	0.247465	ckd	down
-7.10066	-0.642881	9.30144	0.00228974	0.262371	CG32284	down
-4.08887	-0.576932	9.21553	0.00239971	0.270206	CG14204	down
-1.72799	5.15624	9.2074	0.00241038	0.270206	Mos	down
-4.56399	4.85779	9.19339	0.00242891	0.270206	CG42854	down
-1.5101	5.01362	9.15185	0.00248467	0.271867	CG31917	down
-8.72457	11.0967	9.14914	0.00248835	0.271867	mt:CoIII	down
-8.51948	-3.03398	9.11382	0.00253686	0.274852	Cyp6t2Psi	down
-4.37174	1.96492	9.09356	0.00256512	0.274852	CG6282	down
-1.50153	4.67715	8.98054	0.00272869	0.286926	CG7255	down
-9.81209	-2.66919	8.97452	0.0027377	0.286926	CG4459	down
-1.98631	3.73231	8.94989	0.00277486	0.286926	CG4743	down
-1.58415	6.83026	8.89077	0.00286615	0.290616	Syp	down
-2.56304	3.037	8.86406	0.0029084	0.292792	CG34323	down
-1.43972	6.74788	8.72276	0.00314262	0.300298	Apl	down
-1.71586	5.28374	8.71718	0.00315224	0.300298	BthD	down
-1.39174	9.32621	8.71642	0.00315357	0.300298	Vml	down
-9.35285	-2.77896	8.65716	0.00325778	0.300298	CG9368	down
-2.10423	9.23408	8.54758	0.00345982	0.312581	RpS27	down
-2.13835	4.68241	8.44381	0.00366288	0.325773	Tsp42Ei	down
-1.4254	5.04366	8.36078	0.00383406	0.330407	CG11403	down
-1.60088	5.47601	8.36036	0.00383495	0.330407	CG3262	down
-2.95483	8.6331	8.35612	0.0038439	0.330407	RpL38	down
-1.17917	7.34942	8.35576	0.00384467	0.330407	Vmat	down
-8.23312	-3.01285	8.33584	0.00388704	0.331279	Ddr	down
-12.4948	-2.17838	8.32895	0.00390182	0.331279	CG32820	down
-1.75652	3.85907	8.23522	0.00410852	0.338477	Tsp42Ej	down
-1.272	4.54427	8.14151	0.00432632	0.338477	CG30100	down
-2.29519	8.46511	8.11758	0.0043838	0.338477	MtnA	down
-4.51823	-0.810313	8.05872	0.00452851	0.340413	Tsp42Ep	down
-2.30897	3.62279	8.05362	0.00454128	0.340413	CG34261	down
-8.80979	-2.90079	8.03877	0.00457866	0.340413	l(2)34Fc	down
-1.30826	7.16557	8.03465	0.00458908	0.340413	CG7840	down
-8.1839	-3.05823	8.01476	0.00463977	0.340588	CG34012	down
-1.27596	5.20455	7.91999	0.00488914	0.353372	RPA3	down
-1.33838	5.98213	7.84046	0.00510895	0.358772	unc-13	down
-1.33684	6.9721	7.83503	0.00512432	0.358772	Nplp2	down
-8.66002	-2.93639	7.82861	0.00514255	0.358772	ninaG	down
-1.67449	4.67945	7.82311	0.00515824	0.358772	CG15211	down
-7.1558	-2.37689	7.806	0.0052073	0.358772	CG33093	down
-7.90943	-3.14871	7.7987	0.00522837	0.358772	CG44666	down
-7.17927	-0.27349	7.79336	0.00524387	0.358772	CR43217	down
-7.99649	-2.18406	7.75346	0.00536098	0.359945	Lip2	down
-1.92027	5.07401	7.74447	0.00538774	0.359945	CG14879	down
-1.84723	3.85252	7.71989	0.00546156	0.359945	IM33	down
-1.62784	5.1209	7.71736	0.00546924	0.359945	CG15309	down
-2.19798	4.50055	7.70464	0.00550791	0.359945	udd	down
-7.91877	-3.15295	7.70186	0.0055164	0.359945	Ir75d	down
-1.22337	6.23857	7.68393	0.00557146	0.360202	CG11537	down
-8.87363	0.419738	7.66593	0.00562734	0.360508	pre-mod(mdg4)-P	down
-1.56507	3.71515	7.61343	0.0057935	0.361446	CG3191	down
-6.33226	-0.936721	7.60616	0.00581693	0.361446	CG2772	down
-1.33671	4.71896	7.60038	0.00583559	0.361446	CG5335	down
-1.7849	10.4357	7.58883	0.00587309	0.361446	RpL10	down
-2.22627	5.06972	7.57645	0.00591358	0.361446	pre-lola-G	down
-2.51048	3.22408	7.56819	0.00594073	0.361446	AstA-R2	down
-6.0115	-0.702101	7.55013	0.00600056	0.361446	AstC-R1	down
-2.70575	1.04625	7.54352	0.00602263	0.361446	CG4757	down
-1.52918	8.48941	7.51153	0.00613053	0.362775	Mf	down
-7.90244	-1.59977	7.46277	0.0062988	0.36744	CG8219	down
-3.3025	4.50585	7.45856	0.00631353	0.36744	CG12716	down
-1.17755	6.67408	7.45014	0.00634316	0.36744	NaPi-III	down
-1.53735	4.37793	7.44174	0.00637282	0.36744	CG42450	down
-1.34061	4.18343	7.43366	0.00640151	0.36744	CG11594	down
-1.1465	6.03222	7.42367	0.00643714	0.36744	CG10803	down
-1.69189	4.76056	7.42302	0.00643946	0.36744	EMC6	down
-4.23008	0.341792	7.4062	0.00649994	0.367912	CG33946	down
-1.70316	3.36177	7.37585	0.00661054	0.369703	CG42308	down
-1.39941	6.17848	7.34587	0.00672171	0.372975	Maf1	down
-1.26221	6.1858	7.26265	0.00704031	0.379044	CG12499	down
-1.38876	4.61019	7.25269	0.00707947	0.379044	Mlh1	down
-4.86538	-0.91297	7.17942	0.00737445	0.380238	CR7448	down
-1.64314	3.98592	7.1747	0.0073939	0.380238	CG10195	down
-2.03093	3.27031	7.17456	0.00739446	0.380238	Oxp	down
-3.22319	1.09785	7.15003	0.00749628	0.382029	CG43402	down
-1.25779	5.48293	7.13465	0.00756083	0.383318	Cyp6a13	down
-7.65201	-2.3863	7.10261	0.00769717	0.384807	CG4576	down
-2.27994	6.43599	7.0922	0.007742	0.384807	Tom7	down
-2.48537	2.59365	7.09169	0.00774423	0.384807	CG44303	down
-4.06879	0.360134	7.08942	0.00775402	0.384807	CG18258	down
-1.06432	5.80433	7.04671	0.00794109	0.389125	S2P	down
-1.3489	6.41271	7.0413	0.00796511	0.389125	ytr	down
-6.90454	-1.32931	7.00905	0.00810986	0.392785	CG18179	down
-1.44617	4.56192	6.98271	0.00823011	0.394604	lawc	down
-2.1814	4.49976	6.98242	0.00823141	0.394604	CG7637	down
-3.42866	2.83129	6.97416	0.0082695	0.395086	RhoGAP102A	down
-2.78219	0.554374	6.9527	0.0083693	0.396097	mei-P22	down
-1.61724	5.00321	6.90016	0.0086188	0.406265	sty	down
-2.46404	2.37925	6.87074	0.00876183	0.410166	Smyd4-2	down
-1.16767	6.81302	6.85597	0.00883456	0.410166	Xpc	down
-2.75799	2.9819	6.8507	0.00886068	0.410166	Trim9	down
-1.35121	6.83841	6.84758	0.00887616	0.410166	CG1674	down
-5.35169	3.85964	6.83248	0.0089515	0.411958	28SrRNA-Psi:CR45860	down
-8.19255	9.6381	6.82811	0.00897339	0.411958	mt:ATPase6	down
-2.74832	4.26501	6.78846	0.00917489	0.417489	CG11760	down
-1.40232	5.51049	6.78758	0.00917943	0.417489	Nedd8	down
-6.23194	-1.16266	6.7861	0.00918703	0.417489	Teh1	down
-1.21084	7.32098	6.73889	0.00943334	0.422323	ND-SGDH	down
-5.56306	-0.598465	6.73248	0.00946731	0.422323	SmydA-2	down
-1.32538	4.09864	6.73218	0.00946887	0.422323	CG14881	down
-7.42519	-3.20771	6.71603	0.009555	0.424821	CG18788	down
-7.77384	-3.18199	6.69086	0.00969084	0.428159	CG14304	down
-1.81283	4.27406	6.65687	0.00987745	0.433216	CG31313	down
-1.07082	5.3336	6.6497	0.00991726	0.433216	CG9114	down
-1.39764	4.47061	6.64772	0.00992826	0.433216	CG32803	down
-2.5379	3.00549	6.59201	0.0102437	0.436989	CG11686	down
-1.32277	4.53197	6.58637	0.0102762	0.436989	pre-mod(mdg4)-V	down
-1.4093	6.72912	6.58304	0.0102955	0.436989	bip2	down
-6.95832	-2.69842	6.58271	0.0102974	0.436989	tey	down
-2.75111	1.1408	6.58065	0.0103093	0.436989	CG31248	down
-1.51375	7.00151	6.52701	0.0106249	0.440861	chrb	down
-1.67785	4.08373	6.52563	0.0106331	0.440861	CG14229	down
-7.44808	-3.21672	6.52042	0.0106643	0.440861	Cpr49Ac	down
-6.16348	-1.23839	6.47885	0.0109166	0.443396	CG7631	down
-2.55086	2.93844	6.45942	0.0110366	0.444427	CG44476	down
-8.85566	-1.88857	6.41701	0.0113032	0.450022	pre-mod(mdg4)-B	down
-1.12711	5.07328	6.39073	0.0114718	0.455445	mEFTu2	down
-5.47467	-1.33012	6.37935	0.0115456	0.457088	CG32679	down
-3.04222	1.93414	6.32944	0.011875	0.464966	CG8646	down
-1.04746	6.01839	6.31706	0.0119582	0.466865	step	down
-3.74503	0.645893	6.31022	0.0120044	0.467376	futsch	down
-1.32686	4.44652	6.29911	0.0120799	0.469019	gny	down
-8.15278	-1.83621	6.29212	0.0121276	0.469577	CG9988	down
-1.34934	4.07804	6.25045	0.0124162	0.471061	CG14687	down
-2.65784	3.79124	6.24989	0.0124201	0.471061	Sytalpha	down
-6.86284	-1.91219	6.24801	0.0124333	0.471061	AANATL4	down
-1.34203	5.70618	6.22044	0.0126284	0.475895	mav	down
-1.24729	4.6167	6.20444	0.012743	0.476804	alpha-Est3	down
-1.11255	6.27961	6.19829	0.0127873	0.476804	Pdp1	down
-1.23439	4.48239	6.18638	0.0128737	0.478739	CG6878	down
-4.18156	-1.23795	6.14822	0.0131545	0.485338	CG17118	down
-2.20303	2.20218	6.13946	0.0132197	0.485781	CG1561	down
-3.73036	1.16917	6.12657	0.0133165	0.486224	CG2861	down
-2.72152	-0.112441	6.09902	0.0135257	0.489207	CG32808	down
-1.22906	4.93717	6.09891	0.0135266	0.489207	xit	down
-2.39753	3.43674	6.07664	0.0136981	0.489207	Scgdelta	down
-1.02876	8.14008	6.06244	0.0138087	0.489207	osk	down
-1.17652	5.64261	6.06143	0.0138166	0.489207	Galphas	down
-1.58133	4.15629	6.05463	0.0138699	0.489207	Eip93F	down
-0.966587	5.54128	6.0528	0.0138843	0.489207	CG8818	down
-1.50887	3.33664	6.04123	0.0139755	0.489207	Gbp2	down
-3.24758	-0.000515148	6.03567	0.0140196	0.489207	CG10405	down
-1.27956	4.01154	6.02769	0.0140831	0.489207	CG13365	down
-1.03886	6.81895	6.02028	0.0141424	0.489737	Unr	down
-1.02263	5.55277	5.9947	0.014349	0.495672	CG4607	down
-1.20685	5.82858	5.9615	0.0146216	0.503167	CG5162	down
-1.71115	5.73032	5.95132	0.0147063	0.503167	l(2)01289	down
-1.29943	4.33905	5.95103	0.0147087	0.503167	elB	down
-2.03252	3.27689	5.93463	0.0148462	0.505425	CG8323	down
-1.53684	8.00279	5.9346	0.0148465	0.505425	CG45084	down
-8.42773	-1.18359	5.9128	0.0150312	0.505609	CR45033	down
-3.11564	2.49535	5.88782	0.015246	0.50705	nrv3	down
-2.06196	4.50242	5.87667	0.0153428	0.50705	Acyp2	down
-6.53315	-1.6215	5.85321	0.0155486	0.509944	CG17625	down
-7.15568	-3.22942	5.83827	0.0156812	0.509944	CG18368	down
-7.28476	-3.27022	5.81611	0.0158801	0.509944	CG30461	down
-7.08652	-2.79405	5.80791	0.0159542	0.509944	saturn	down
-1.76399	7.84439	5.8049	0.0159816	0.509944	eIF4B	down
-1.22412	8.92661	5.80227	0.0160055	0.509944	RpL34b	down
-1.4168	4.02787	5.80052	0.0160215	0.509944	Buffy	down
-7.17111	-3.22046	5.79882	0.016037	0.509944	CG13196	down
-0.936952	5.78724	5.79687	0.0160547	0.509944	Usp30	down
-1.15399	5.13978	5.79681	0.0160553	0.509944	CG11109	down
-1.42207	10.8429	5.79644	0.0160587	0.509944	RpLP2	down
-1.59562	3.90427	5.77845	0.0162239	0.509944	Cyp313a4	down
-6.80499	-1.32976	5.76013	0.0163939	0.509944	Akh	down
-2.15264	2.49276	5.75637	0.016429	0.509944	Fum2	down
-5.04199	-1.27499	5.75277	0.0164626	0.509944	IM18	down
-9.13711	-2.84649	5.74308	0.0165537	0.511185	mt:ND4L	down
-1.88327	4.34337	5.72791	0.0166973	0.511185	Obp57a	down
-1.38442	6.74987	5.72196	0.016754	0.511185	tud	down
-7.0324	-1.65728	5.72169	0.0167566	0.511185	CG2839	down
-6.28635	-2.90614	5.70364	0.0169297	0.512998	CG10205	down
-4.53505	-1.61699	5.67727	0.0171861	0.51427	ppk13	down
-1.76642	5.75312	5.66962	0.0172612	0.515167	jp	down
-1.79911	2.7466	5.66307	0.0173258	0.515167	CG13796	down
-5.68533	-2.44074	5.64584	0.0174968	0.5159	CG8492	down
-1.17976	4.81444	5.6379	0.0175763	0.517161	CG6928	down
-4.41961	-1.42079	5.62876	0.0176681	0.517998	Hr38	down
-1.3039	4.70515	5.61986	0.017758	0.519257	Chrac-16	down
-3.15923	6.9171	5.61181	0.0178398	0.520568	ND-AGGG	down
-1.39512	3.77928	5.60319	0.0179278	0.520978	Idgf1	down
-6.03645	-0.887195	5.58456	0.0181195	0.522243	CG14949	down
-1.35047	5.57276	5.56178	0.0183568	0.525064	CG13364	down
-1.46592	5.82208	5.56063	0.0183688	0.525064	ova	down
-1.09253	4.59228	5.55542	0.0184236	0.525064	pyr	down
-1.85448	5.06595	5.55082	0.018472	0.525064	pasi1	down
-2.89909	4.9809	5.5373	0.0186152	0.527894	28SrRNA-Psi:CR40741	down
-1.18899	3.87472	5.53023	0.0186907	0.52837	CG12935	down
-3.54464	0.524626	5.52164	0.0187827	0.529446	CG18536	down
-1.37832	4.79972	5.50965	0.0189118	0.529588	CG44242	down
-2.1541	5.14107	5.49335	0.0190889	0.531033	CG14464	down
-1.80327	10.8025	5.48741	0.0191539	0.531033	RpS29	down
-1.96222	2.26977	5.4852	0.0191781	0.531033	bol	down
-2.55089	0.807658	5.46724	0.0193762	0.534418	Gr61a	down
-1.41868	3.96436	5.44916	0.0195777	0.53785	Cks85A	down
-7.11366	-3.13984	5.43183	0.019773	0.53785	CG14609	down
-2.0585	7.5527	5.42731	0.0198242	0.53785	Cals	down
-4.45408	-0.807816	5.42486	0.019852	0.53785	CG41284	down
-4.88179	-0.478947	5.42042	0.0199026	0.53785	CG1090	down
-1.29969	5.17157	5.41862	0.0199231	0.53785	CG9628	down
-1.10471	4.68846	5.39817	0.0201578	0.53785	CG8389	down
-1.05819	6.38817	5.39617	0.020181	0.53785	CG12237	down
-1.43593	4.37966	5.38933	0.0202602	0.53785	Spn77Ba	down
-7.04899	-3.19036	5.3802	0.0203666	0.53785	CG14305	down
-0.9117	7.29069	5.37913	0.020379	0.53785	shep	down
-1.8823	4.77251	5.37715	0.0204021	0.53785	l(2)SH0834	down
-6.82578	-3.28699	5.37354	0.0204445	0.53785	HLH54F	down
-6.82578	-3.28699	5.37354	0.0204445	0.53785	CG14095	down
-6.82578	-3.28699	5.37354	0.0204445	0.53785	CG34402	down
-1.27199	5.94567	5.37265	0.0204549	0.53785	Tsp42Eg	down
-2.73757	0.703962	5.35481	0.0206652	0.541368	CG43342	down
-2.23413	4.92294	5.33416	0.0209114	0.543989	pim	down
-7.15363	-3.24876	5.32456	0.0210269	0.543989	CG13738	down
-1.23521	4.50493	5.32132	0.021066	0.543989	CG8229	down
-0.835437	5.97873	5.31136	0.0211868	0.543989	dbo	down
-3.1783	4.07598	5.29526	0.0213835	0.545827	CG46466	down
-1.43626	3.79431	5.28424	0.0215193	0.545827	Snmp1	down
-1.09783	7.80127	5.28061	0.0215642	0.545827	CG11267	down
-6.87945	-3.33085	5.27958	0.0215769	0.545827	CG8813	down
-1.06342	5.76917	5.27214	0.0216694	0.545827	nrm	down
-1.11187	5.02124	5.2595	0.0218273	0.545827	Amacr	down
-4.89395	-0.248951	5.2583	0.0218424	0.545827	CG11226	down
-5.12467	9.23939	5.25252	0.021915	0.546671	mt:CoII	down
-1.65319	5.61926	5.22196	0.0223035	0.551819	NtR	down
-9.64134	2.60698	5.2209	0.0223171	0.551819	Gyc76C	down
-1.08333	5.91619	5.18061	0.0228403	0.559845	cana	down
-2.86791	0.0730185	5.17065	0.0229716	0.562087	Ets21C	down
-1.16441	6.63881	5.16512	0.0230448	0.562349	Neb-cGP	down
-1.41902	9.55896	5.16382	0.0230622	0.562349	RpS16	down
-1.59532	5.79455	5.15781	0.023142	0.563212	Ssb-c31a	down
-1.15072	4.43624	5.14189	0.0233552	0.563212	CG12560	down
-2.08364	4.72145	5.13961	0.0233858	0.563212	VhaM9.7-c	down
-3.29128	2.12158	5.13677	0.0234242	0.563212	CG9396	down
-2.63541	1.17079	5.11762	0.0236841	0.565768	CG43110	down
-5.08326	-1.96474	5.10118	0.0239096	0.57019	obst-A	down
-1.41132	5.10854	5.09425	0.0240053	0.57054	LSm7	down
-1.78402	4.58879	5.07918	0.0242148	0.573586	PGRP-LD	down
-6.79063	-3.34644	5.06867	0.024362	0.574038	CG11768	down
-1.23643	5.03629	5.06519	0.0244111	0.574038	Tsp42El	down
-0.953759	5.41016	5.06232	0.0244514	0.574038	Reph	down
-4.96463	-2.2241	5.05726	0.024523	0.574038	bw	down
-6.75346	-2.40444	5.05466	0.0245597	0.574038	CG34370	down
-1.09216	5.76364	5.04873	0.024644	0.574985	CG12025	down
-7.23966	-3.03357	5.04321	0.0247226	0.574985	CG12970	down
-0.966275	5.07948	5.01761	0.0250908	0.580343	CG44194	down
-0.968529	5.7994	5.01355	0.0251497	0.580343	CG11790	down
-0.958706	6.56725	4.99881	0.0253648	0.580343	Pka-C1	down
-0.900452	7.03664	4.99324	0.0254466	0.58127	BigH1	down
-2.34532	1.84434	4.97457	0.0257225	0.585676	NijC	down
-1.52983	4.26016	4.96856	0.0258121	0.586397	CG9240	down
-0.995394	6.89824	4.96687	0.0258374	0.586397	heph	down
-7.12305	2.81664	4.9612	0.0259222	0.587348	CG32640	down
-1.99264	2.86056	4.95407	0.0260293	0.587348	CG31898	down
-5.06554	-1.81328	4.95025	0.0260868	0.587348	CR32745	down
-5.43473	-2.60661	4.94161	0.0262176	0.587348	CG8708	down
-4.58224	-0.602444	4.93978	0.0262454	0.587348	CG12520	down
-4.16198	-1.27204	4.93574	0.0263067	0.587348	CG3253	down
-1.90243	7.42325	4.93371	0.0263377	0.587348	ND-MLRQ	down
-2.55878	15.1935	4.92161	0.0265227	0.58886	28SrRNA-Psi:CR45859	down
-1.02772	5.66478	4.91908	0.0265617	0.58886	CG14803	down
-1.40483	5.7292	4.90458	0.0267856	0.590339	CG31808	down
-1.66438	4.38323	4.89854	0.0268794	0.590339	CG42376	down
-3.36457	0.674878	4.89781	0.0268907	0.590339	CG11319	down
-1.39585	6.34104	4.89119	0.026994	0.591685	ci	down
-1.0699	4.2877	4.87392	0.0272655	0.594861	Cubn	down
-1.29395	6.4429	4.85592	0.0275514	0.597494	MED26	down
-1.14353	4.78274	4.85565	0.0275558	0.597494	Asator	down
-1.36518	6.76212	4.84605	0.0277095	0.598715	CG11155	down
-1.74905	2.22426	4.84464	0.0277323	0.598715	CG6106	down
-3.75382	0.0908702	4.84363	0.0277483	0.598715	CG44006	down
-1.18703	3.91524	4.80701	0.0283442	0.606197	CG13295	down
-1.38133	4.9206	4.79349	0.0285675	0.607287	CG11077	down
-1.67702	6.32651	4.78955	0.0286329	0.607759	Myc	down
-1.46966	4.54218	4.78279	0.0287455	0.608271	CG6000	down
-1.86492	3.57216	4.77472	0.0288806	0.609346	CG33977	down
-7.83843	4.72822	4.76868	0.028982	0.610179	mt:ND3	down
-1.19012	4.77426	4.76209	0.0290933	0.610179	mRpL20	down
-0.983856	6.86231	4.75052	0.0292895	0.610967	CaMKII	down
-1.37463	3.20068	4.74938	0.0293088	0.610967	CG18324	down
-0.846357	6.7666	4.74342	0.0294105	0.610967	CG32687	down
-5.8284	-1.90377	4.73133	0.029618	0.611501	Root	down
-1.24259	4.41529	4.71909	0.0298294	0.612794	mRpL42	down
-1.65034	3.00367	4.71061	0.029977	0.612794	CG14253	down
-2.06976	2.3315	4.70724	0.0300359	0.612794	CG18428	down
-1.26514	5.50048	4.70482	0.0300782	0.612794	CG5532	down
-1.11377	5.33339	4.70281	0.0301133	0.612794	stet	down
-3.18508	-0.245294	4.69587	0.0302352	0.612794	Dlish	down
-0.903219	7.59363	4.69512	0.0302485	0.612794	OstDelta	down
-1.28023	5.39491	4.69464	0.0302569	0.612794	Cks30A	down
-0.91184	8.33447	4.68163	0.0304869	0.613585	CG7414	down
-3.72908	2.3744	4.66483	0.0307864	0.615297	sNPF-R	down
-1.61173	4.94378	4.66143	0.0308475	0.615297	Acbp1	down
-1.83471	6.31004	4.65434	0.0309752	0.615573	Parp	down
-5.43954	-1.86396	4.64051	0.0312256	0.615573	ft	down
-3.24281	1.45513	4.6381	0.0312695	0.615573	CG30334	down
-1.18461	7.50591	4.6311	0.0313974	0.615573	RpL34a	down
-4.30127	-1.9484	4.63078	0.0314032	0.615573	CG45218	down
-1.02709	5.74988	4.61483	0.0316967	0.616723	ZnT49B	down
-6.70704	-3.2833	4.60938	0.0317976	0.616723	CR45227	down
-0.948153	4.75396	4.60376	0.0319019	0.616723	CG2003	down
-1.1438	4.39539	4.60232	0.0319287	0.616723	mei-218	down
-2.3574	4.43855	4.60004	0.0319711	0.616723	mthl2	down
-1.51455	3.59029	4.59566	0.032053	0.616723	CG33635	down
-4.64624	-0.296393	4.59451	0.0320745	0.616723	CG7763	down
-0.845526	6.15384	4.5914	0.0321328	0.617002	Lime	down
-5.5302	-2.97105	4.58662	0.0322226	0.617885	CG32751	down
-1.20565	4.27641	4.57566	0.0324292	0.619811	Pex10	down
-1.43926	9.47501	4.56387	0.0326533	0.619811	RpL35	down
-6.28283	1.73596	4.56381	0.0326544	0.619811	CR32010	down
-4.36654	-0.48579	4.55288	0.0328635	0.619811	fan	down
-2.5352	0.157331	4.55125	0.0328947	0.619811	CG13029	down
-1.10011	3.80178	4.53947	0.0331219	0.620868	CG31800	down
-1.67371	2.57114	4.53793	0.0331516	0.620868	Lectin-galC1	down
-2.32821	5.90756	4.52904	0.0333243	0.622083	RpL22-like	down
-1.57327	3.55257	4.5214	0.0334734	0.623217	CG14907	down
-1.89084	5.2534	4.51085	0.0336804	0.623217	CG31687	down
-2.89633	0.884336	4.50947	0.0337077	0.623217	CG12355	down
-4.87669	-2.0921	4.50624	0.0337715	0.623217	DIP-beta	down
-4.00397	-0.988056	4.50382	0.0338191	0.623217	CG6470	down
-0.880243	6.13502	4.49792	0.0339362	0.623217	ArfGAP1	down
-1.67796	3.47771	4.49788	0.0339369	0.623217	CG31142	down
-1.52047	3.76829	4.4945	0.0340041	0.623217	Ktl	down
-2.12159	1.64855	4.46202	0.0346565	0.627384	snsl	down
-0.872854	5.73807	4.46177	0.0346615	0.627384	CG7997	down
-4.2713	-1.56105	4.45979	0.0347018	0.627384	smog	down
-1.30357	4.35908	4.43931	0.0351205	0.629756	CG13282	down
-2.19241	3.72634	4.42721	0.0353702	0.629841	Eip63F-1	down
-5.56587	-2.58124	4.42514	0.0354132	0.629841	dpr21	down
-1.18466	9.85602	4.4247	0.0354223	0.629841	RpL28	down
-4.96702	-2.07359	4.41426	0.0356397	0.629841	Pgant8	down
-0.941935	6.10661	4.40395	0.0358558	0.629841	JhI-21	down
-4.85128	-1.22623	4.39934	0.0359528	0.629841	CG15458	down
-0.95084	5.29173	4.39737	0.0359943	0.629841	Axs	down
-1.24719	7.66172	4.38852	0.0361817	0.629841	Drip	down
-1.44441	3.52879	4.38419	0.0362736	0.629841	Mppe	down
-5.45208	-2.83582	4.38099	0.0363419	0.629841	CG10257	down
-5.35705	-3.15091	4.37887	0.0363872	0.629841	CG11362	down
-1.2223	4.22008	4.37417	0.0364875	0.629841	tea	down
-4.20824	-1.18027	4.37406	0.0364899	0.629841	BomT1	down
-3.00889	2.62016	4.37332	0.0365059	0.629841	pre-mod(mdg4)-E	down
-1.26772	5.34245	4.36465	0.036692	0.631424	Mnt	down
-0.99323	8.6052	4.35885	0.0368172	0.632031	crc	down
-4.07689	-2.20868	4.35111	0.0369849	0.632031	BBS8	down
-1.27753	3.74698	4.34804	0.0370516	0.632031	fz3	down
-2.16384	6.93976	4.34549	0.0371072	0.632031	RNASEK	down
-2.73018	0.225317	4.34096	0.037206	0.632031	Rsph1	down
-3.52127	-0.24112	4.32447	0.0375682	0.635318	CG40470	down
-1.29048	4.66699	4.32342	0.0375914	0.635318	Ripalpha	down
-1.55649	5.17409	4.32161	0.0376312	0.635318	CG17698	down
-1.4677	3.39793	4.31377	0.0378052	0.636449	CG12643	down
-4.02365	-1.03562	4.31204	0.0378435	0.636449	CG31157	down
-1.23934	9.92672	4.30442	0.0380135	0.636449	Df31	down
-0.991302	5.13189	4.30432	0.0380157	0.636449	CG3437	down
-0.981998	6.79035	4.30273	0.0380513	0.636449	wech	down
-1.32204	5.347	4.30199	0.0380677	0.636449	bc10	down
-1.09282	6.99172	4.29423	0.0382419	0.636503	COX7C	down
-1.03821	4.81009	4.2885	0.0383709	0.636503	Atf3	down
-0.963796	5.39306	4.28753	0.0383928	0.636503	CG17124	down
-1.0644	6.44651	4.2838	0.0384772	0.636503	Sf3b6	down
-1.92197	3.46604	4.28015	0.0385599	0.636503	CG34163	down
-3.07204	0.945383	4.27981	0.0385677	0.636503	Obp18a	down
-1.51389	3.88953	4.27734	0.0386238	0.636683	CG7990	down
-0.961535	5.93296	4.27068	0.0387755	0.637839	Ccm3	down
-1.46983	7.12404	4.26368	0.0389356	0.639578	anne	down
-1.50705	3.50526	4.2607	0.0390039	0.639653	CG15535	down
-2.23579	1.35216	4.25952	0.0390309	0.639653	Tsen15	down
-1.20892	4.68123	4.25258	0.0391908	0.641527	CG11601	down
-1.34331	5.98372	4.23836	0.0395202	0.643928	CG17486	down
-2.5959	2.4573	4.23114	0.0396888	0.645257	CG17159	down
-6.27218	-3.33921	4.23094	0.0396934	0.645257	CG11191	down
-1.686	2.64875	4.22117	0.0399227	0.647492	Plzf	down
-3.04765	1.42656	4.21631	0.0400372	0.647858	CG15056	down
-0.925945	5.92347	4.20081	0.0404046	0.649026	Nup44A	down
-1.1143	8.20611	4.2007	0.0404073	0.649026	CkIalpha	down
-2.53625	3.42365	4.19752	0.0404832	0.649026	CR40190	down
-7.0063	-0.439763	4.1921	0.0406129	0.649026	CG42397	down
-1.44901	5.12445	4.18947	0.0406758	0.649026	Set1	down
-0.931732	5.11555	4.18618	0.0407548	0.649026	CG8311	down
-1.2726	3.75874	4.18565	0.0407676	0.649026	CG11836	down
-0.88295	5.71164	4.18301	0.0408311	0.649026	CG42336	down
-1.59606	5.82122	4.17779	0.0409572	0.649026	CG8860	down
-1.13244	3.74804	4.17029	0.0411386	0.649026	CrebA	down
-1.2359	5.33963	4.16644	0.0412324	0.649026	Nca	down
-5.0229	-2.75295	4.16404	0.0412907	0.649026	Art2	down
-0.86175	6.11897	4.16372	0.0412987	0.649026	CG2938	down
-0.868199	6.06588	4.16249	0.0413287	0.649026	skd	down
-5.88583	-2.12266	4.16022	0.0413841	0.649026	CG5404	down
-1.02083	8.22756	4.15823	0.0414327	0.649026	Fs(2)Ket	down
-4.01141	0.290079	4.1526	0.0415707	0.649026	IFT20	down
-1.11091	4.3879	4.15022	0.0416291	0.649026	Papst2	down
-1.03733	5.21787	4.14962	0.0416438	0.649026	CG13117	down
-1.01513	4.1697	4.14678	0.0417138	0.649026	CG8679	down
-3.88207	-1.93632	4.14461	0.0417672	0.649026	Syt14	down
-5.45598	-3.10264	4.13742	0.041945	0.649562	CG12507	down
-1.05918	4.79393	4.13471	0.0420123	0.649562	CG4287	down
-1.84274	5.8512	4.13391	0.0420321	0.649562	CG42497	down
-5.33909	-2.86937	4.12872	0.0421613	0.650845	Gpb5	down
-1.17652	4.25285	4.12504	0.042253	0.651546	mRpS18C	down
-1.09936	4.59547	4.12091	0.0423562	0.652425	cav	down
-2.36658	1.92879	4.10417	0.0427777	0.655248	mthl14	down
-5.60849	-1.67185	4.10213	0.0428291	0.655248	Obp56e	down
-1.1472	4.09968	4.10072	0.042865	0.655248	Cln7	down
-1.49056	2.81567	4.09462	0.04302	0.656092	dsb	down
-0.737731	5.91424	4.09384	0.0430399	0.656092	CG14683	down
-5.02742	-2.9613	4.08813	0.0431853	0.656744	Arl6	down
-1.74875	2.85318	4.07955	0.0434053	0.657033	tut	down
-1.22972	4.06486	4.07789	0.0434479	0.657033	CG17032	down
-1.31001	6.45483	4.07195	0.0436009	0.657964	CG17493	down
-1.05995	5.55807	4.07188	0.0436028	0.657964	CG8745	down
-3.99634	0.544967	4.06164	0.0438679	0.659227	CG42246	down
-0.940901	9.01161	4.05962	0.0439204	0.659227	wupA	down
-6.24806	-2.53216	4.05361	0.0440771	0.660763	CR43379	down
-1.36775	7.25226	4.04922	0.0441917	0.660763	ATPsynE	down
-1.44062	3.93889	4.04905	0.0441963	0.660763	BomS3	down
-5.01629	-2.04475	4.03919	0.0444552	0.660763	CG30280	down
-3.64136	-2.43792	4.03373	0.0445993	0.660763	Mst36Fb	down
-1.70115	5.41871	4.03002	0.0446975	0.660763	CG15571	down
-6.04384	-3.35217	4.02812	0.0447477	0.660763	CG14015	down
-6.04384	-3.35217	4.02812	0.0447477	0.660763	CG43328	down
-1.21362	5.04137	4.02517	0.0448261	0.660763	cpo	down
-1.24651	3.88848	4.02306	0.0448822	0.660763	Sclp	down
-6.00526	-3.36143	4.02188	0.0449135	0.660763	CG8960	down
-6.00526	-3.36143	4.02188	0.0449135	0.660763	CG33965	down
-1.19425	4.85434	4.00898	0.0452585	0.662826	ksh	down
-2.77523	-0.321015	4.0089	0.0452608	0.662826	CG6024	down
-1.70925	5.39287	3.99664	0.045591	0.664621	CG33521	down
-5.30206	-2.70467	3.99222	0.0457108	0.665545	CG15375	down
-2.3901	3.27982	3.98516	0.0459029	0.665725	CG44286	down
-1.10896	4.37156	3.98377	0.0459408	0.665725	CG42360	down
-3.26337	0.226445	3.97217	0.0462581	0.665725	CrzR	down
-6.09315	-3.39934	3.9711	0.0462876	0.665725	Cyp313a2	down
-1.58453	3.73034	3.97093	0.0462921	0.665725	CG31759	down
-4.39691	-2.43002	3.9693	0.0463372	0.665725	CG5435	down
-4.98513	-2.54883	3.95076	0.0468503	0.668559	CG14022	down
-1.18435	5.45626	3.94119	0.0471173	0.668559	CG12541	down
-2.54173	1.10361	3.93565	0.047273	0.668559	Peritrophin-A	down
-0.917735	5.84742	3.93007	0.04743	0.668559	chif	down
-1.01618	4.32929	3.92568	0.047554	0.668559	JMJD4	down
-1.14281	4.94031	3.92371	0.0476097	0.668559	RecQ5	down
-1.20231	4.98868	3.92363	0.0476119	0.668559	CG33506	down
-1.55089	2.98238	3.92271	0.0476379	0.668559	CG32099	down
-1.09639	6.60503	3.9222	0.0476526	0.668559	CG42502	down
-1.44744	3.11304	3.92068	0.0476955	0.668559	Hsc70-2	down
-4.38894	-2.45006	3.91293	0.0479161	0.66922	CG45067	down
-4.92649	-2.52817	3.91148	0.0479575	0.66922	CG14107	down
-1.11578	4.69166	3.90795	0.0480582	0.669464	CG32579	down
-0.950334	6.1502	3.89628	0.0483931	0.669606	CG4612	down
-0.91032	4.55206	3.89517	0.048425	0.669606	mus304	down
-1.06064	7.50471	3.89128	0.0485373	0.669606	SsRbeta	down
-1.05077	7.42568	3.88975	0.0485817	0.669606	CG32276	down
-0.974163	7.1081	3.88902	0.0486027	0.669606	Mlp60A	down
-1.384	3.97028	3.88794	0.0486342	0.669606	CG34015	down
-4.18051	-1.45501	3.88396	0.0487493	0.669606	sif	down
-1.89012	1.69743	3.88041	0.0488525	0.669606	dib	down
-1.0867	4.92002	3.87822	0.0489165	0.669606	amd	down
-1.95384	0.719628	3.87732	0.0489428	0.669606	Try29F	down
-0.753074	6.04704	3.86727	0.0492365	0.671121	Cyp305a1	down
-1.53637	4.38669	3.85909	0.0494773	0.673272	CG31262	down
-0.809589	5.19141	3.85361	0.0496391	0.67386	squ	down
-1.04299	4.80675	3.8487	0.0497845	0.67386	CG16734	down
-1.16913	4.33821	3.84194	0.0499855	0.67386	CG11562	down

## Sheet: Legend
Dataset EV3. List of translationally upregulated and downregulated genes in zfrp8 GKD ovaries identified by polysome-seq. The table includes gene names, log2FC and FDR values compared to control ovaries. Genes that are translationally upregulated include those involved in siRNA-mediated heterochromatin formation and chromatin organization (Su(Hw), M1BP), suggesting a potential feedback response t…
