# Supplementary material for: TORC1-dependent translation drives chromatin remodeling during the germ-cell-to-maternal transition in Drosophila
Source: EMBO J. 2026 Jan 26;45(5):1648–71. doi: 10.1038/s44318-026-00697-0 (PMC12953698; doi:10.1038/s44318-026-00697-0)
Supplement: Supplementary file 5 — Dataset EV4 [file 44318_2026_697_MOESM5_ESM.xlsx]

## Sheet: Nup44a_vs_WT_all_genes
baseMean	log2FoldChange	lfcSE	pvalue	padj	gene_id	gene_name	status
9668.3	2.22344	0.0503827	0	0	FBgn0033717	CG8839	up_regulated
32633.4	2.24655	0.0568056	0	0	FBgn0003888	betaTub60D	up_regulated
22649	2.32704	0.0516129	0	0	FBgn0041789	Pax	up_regulated
37605.4	2.41537	0.0643902	0	0	FBgn0035499	Chd64	up_regulated
14393.8	2.66783	0.0453243	0	0	FBgn0034420	CG10737	up_regulated
7289.56	2.75204	0.0658727	0	0	FBgn0023095	caps	up_regulated
7943.33	2.8413	0.0504456	0	0	FBgn0038720	CG6231	up_regulated
6130.74	2.85835	0.0710581	0	0	FBgn0014396	tim	up_regulated
11064.3	2.94881	0.0544846	0	0	FBgn0032006	Pvr	up_regulated
4587.08	2.98791	0.0793576	0	0	FBgn0050104	NT5E-2	up_regulated
39992.7	3.03248	0.0643382	0	0	FBgn0264975	Nrg	up_regulated
26386.8	3.05671	0.0669883	0	0	FBgn0000083	AnxB9	up_regulated
19399.1	3.06681	0.0732368	0	0	FBgn0001297	kay	up_regulated
30003.3	3.06983	0.0492629	0	0	FBgn0265991	Zasp52	up_regulated
146717	3.15854	0.0818143	0	0	FBgn0016075	vkg	up_regulated
206138	3.16502	0.0837436	0	0	FBgn0000299	Col4a1	up_regulated
10120.1	3.21448	0.0737249	0	0	FBgn0031975	Tg	up_regulated
59805.8	3.42778	0.0728706	0	0	FBgn0261258	rgn	up_regulated
3130.37	3.49755	0.0859705	0	0	FBgn0004858	elB	up_regulated
43213.9	3.65656	0.0552285	0	0	FBgn0010434	cora	up_regulated
5755.42	3.65677	0.0808443	0	0	FBgn0010225	Gel	up_regulated
2250.96	3.6702	0.0900658	0	0	FBgn0031322	CG5001	up_regulated
7355.82	3.68223	0.0777845	0	0	FBgn0000244	by	up_regulated
16956.6	3.72637	0.084834	0	0	FBgn0026061	Mipp1	up_regulated
2798.04	3.80281	0.0915094	0	0	FBgn0035656	CG10479	up_regulated
25570.6	3.87291	0.0839007	0	0	FBgn0002789	Mp20	up_regulated
6391.29	3.92145	0.0851966	0	0	FBgn0033438	Mmp2	up_regulated
3102.33	3.94752	0.0989665	0	0	FBgn0029932	CG4607	up_regulated
3688.73	3.95499	0.100126	0	0	FBgn0020299	stumps	up_regulated
18560.7	3.96798	0.090116	0	0	FBgn0033875	CG6357	up_regulated
14398	3.97511	0.0893974	0	0	FBgn0030309	CG1572	up_regulated
27629.6	4.01021	0.0614059	0	0	FBgn0000636	Fas3	up_regulated
12251.1	4.05015	0.107463	0	0	FBgn0004859	ci	up_regulated
15035.6	4.10091	0.0971886	0	0	FBgn0030362	regucalcin	up_regulated
2361.9	4.15407	0.0870222	0	0	FBgn0027585	CG8740	up_regulated
31028.1	4.15947	0.106323	0	0	FBgn0000635	Fas2	up_regulated
6169.78	4.16767	0.0986666	0	0	FBgn0001145	Gs2	up_regulated
10704.9	4.19151	0.0764957	0	0	FBgn0266451	fau	up_regulated
10859.6	4.20794	0.0866151	0	0	FBgn0038774	CG5023	up_regulated
8160.47	4.23158	0.111411	0	0	FBgn0266492	SclB	up_regulated
4861.61	4.23472	0.104945	0	0	FBgn0259736	CG42390	up_regulated
4914.04	4.25423	0.106214	0	0	FBgn0010263	Rbp9	up_regulated
8441.38	4.26527	0.0839348	0	0	FBgn0265413	CG44325	up_regulated
5596.79	4.30321	0.103912	0	0	FBgn0010389	htl	up_regulated
1071.48	4.32302	0.113629	0	0	FBgn0035976	PGRP-LC	up_regulated
58149.9	4.33689	0.108722	0	0	FBgn0016123	Alp4	up_regulated
4668.79	4.34326	0.11469	0	0	FBgn0051374	sals	up_regulated
10991.4	4.36114	0.112293	0	0	FBgn0037565	CG9626	up_regulated
6545.64	4.42247	0.0931945	0	0	FBgn0030976	CG7378	up_regulated
7353.79	4.42323	0.0836183	0	0	FBgn0038638	CG7702	up_regulated
25090.7	4.43871	0.115648	0	0	FBgn0035917	Zasp66	up_regulated
5824.72	4.47015	0.097067	0	0	FBgn0040091	Ugt317A1	up_regulated
18642.5	4.50382	0.113486	0	0	FBgn0035710	SP1173	up_regulated
8079.71	4.52672	0.109167	0	0	FBgn0011274	Dif	up_regulated
7912.31	4.53933	0.106847	0	0	FBgn0265356	tn	up_regulated
1225.22	4.5454	0.114657	0	0	FBgn0262057	Spn77Ba	up_regulated
13792.9	4.57179	0.111538	0	0	FBgn0032129	jp	up_regulated
1828.41	4.59783	0.119446	0	0	FBgn0033304	Cyp6a13	up_regulated
4897.31	4.60418	0.0820002	0	0	FBgn0032899	CG9338	up_regulated
2083.46	4.61043	0.116445	0	0	FBgn0029507	Tsp42Ed	up_regulated
18931	4.63211	0.115199	0	0	FBgn0026562	SPARC	up_regulated
3456.05	4.65625	0.0959313	0	0	FBgn0034438	CG9416	up_regulated
42368.7	4.66149	0.124128	0	0	FBgn0261015	Pif1A	up_regulated
2234	4.68584	0.105146	0	0	FBgn0259977	Tdc1	up_regulated
8550.89	4.70418	0.0832382	0	0	FBgn0266448	CG45078	up_regulated
2829.34	4.73004	0.115937	0	0	FBgn0038037	Cyp9f2	up_regulated
1734.66	4.74979	0.120085	0	0	FBgn0033134	Tsp42El	up_regulated
4460.68	4.78046	0.119371	0	0	FBgn0052354	CG32354	up_regulated
8302.25	4.80071	0.076167	0	0	FBgn0266758	Esyt2	up_regulated
4511.45	4.80742	0.0976104	0	0	FBgn0085400	side-V	up_regulated
6229.57	4.8191	0.119259	0	0	FBgn0034761	CG4250	up_regulated
66415.1	4.82308	0.0980916	0	0	FBgn0041180	Tep4	up_regulated
14454	4.89407	0.102412	0	0	FBgn0032156	CG13124	up_regulated
2859.46	4.91747	0.0918061	0	0	FBgn0033128	Tsp42Eg	up_regulated
4105.64	4.96551	0.0788124	0	0	FBgn0032593	Trpgamma	up_regulated
3155.65	4.97288	0.131432	0	0	FBgn0032683	kon	up_regulated
5628.67	5.04159	0.12883	0	0	FBgn0260228	CG42502	up_regulated
53987.1	5.06481	0.123385	0	0	FBgn0264894	CG44085	up_regulated
11154.7	5.06765	0.0807662	0	0	FBgn0032666	CG5758	up_regulated
1208.51	5.07564	0.133497	0	0	FBgn0003129	Poxm	up_regulated
2402.88	5.13431	0.110948	0	0	FBgn0050296	RIC-3	up_regulated
6831.77	5.22022	0.115019	0	0	FBgn0027586	CG5867	up_regulated
1703.05	5.26456	0.131941	0	0	FBgn0051826	CG31826	up_regulated
5437.93	5.49684	0.110098	0	0	FBgn0033652	ths	up_regulated
1946.83	5.56141	0.12095	0	0	FBgn0263131	CG43373	up_regulated
4467.18	5.58214	0.115675	0	0	FBgn0030304	Cyp4g15	up_regulated
5660.97	5.67566	0.111893	0	0	FBgn0032629	beat-IIIc	up_regulated
2459.56	5.67761	0.140018	0	0	FBgn0031327	CG5397	up_regulated
70213.6	5.75974	0.116907	0	0	FBgn0011828	Pxn	up_regulated
6643.57	5.84844	0.147431	0	0	FBgn0031313	CG5080	up_regulated
1936.29	5.86166	0.138085	0	0	FBgn0026721	fat-spondin	up_regulated
20522.4	5.92874	0.0951011	0	0	FBgn0259994	OtopLa	up_regulated
1582.87	6.476	0.171751	0	0	FBgn0037228	CG1092	up_regulated
2222.27	6.61868	0.176586	0	0	FBgn0014033	Sr-CI	up_regulated
4580.59	6.67804	0.116828	0	0	FBgn0035770	pst	up_regulated
21256.7	6.98047	0.15628	0	0	FBgn0029167	Hml	up_regulated
2328.92	6.92688	0.185032	2.53203e-307	2.01783e-305	FBgn0243514	eater	up_regulated
1505.61	4.56582	0.122369	2.50763e-305	1.98451e-303	FBgn0266346	CngB	up_regulated
7903.2	5.75247	0.155587	5.26692e-300	4.08312e-298	FBgn0039927	CG11155	up_regulated
1585.46	6.61105	0.178602	6.66974e-300	5.1357e-298	FBgn0035076	Ance-5	up_regulated
1484.75	3.99949	0.108244	1.14145e-299	8.73017e-298	FBgn0085474	CG34445	up_regulated
1016.85	5.12853	0.13918	6.29035e-298	4.74734e-296	FBgn0037853	CG14696	up_regulated
65191.4	2.42904	0.0660649	1.28746e-296	9.58946e-295	FBgn0014163	fax	up_regulated
9032.71	2.48041	0.0675131	1.40183e-296	1.03736e-294	FBgn0027590	GstE12	up_regulated
4420.89	3.60188	0.0981513	6.1361e-296	4.51142e-294	FBgn0012037	Ance	up_regulated
2030.49	4.44261	0.121057	9.51478e-296	6.90639e-294	FBgn0028496	CG30116	up_regulated
12018.6	4.78149	0.130397	2.11143e-295	1.5229e-293	FBgn0033919	CG8547	up_regulated
4786.29	3.06605	0.0837841	3.77153e-294	2.68628e-292	FBgn0038842	hdly	up_regulated
3355.38	5.09629	0.139322	5.89501e-294	4.17264e-292	FBgn0034920	CG5597	up_regulated
37522.7	2.5795	0.0705637	2.1306e-293	1.49879e-291	FBgn0022382	Pka-R2	up_regulated
48593.8	3.07662	0.08426	3.53805e-293	2.4736e-291	FBgn0029506	Tsp42Ee	up_regulated
4438.31	3.47161	0.0952322	3.39808e-292	2.36125e-290	FBgn0062978	CG31808	up_regulated
2036.19	5.41729	0.148999	1.79291e-290	1.2383e-288	FBgn0033159	Dscam1	up_regulated
1114.36	5.24866	0.145598	4.61299e-285	3.07424e-283	FBgn0032774	CG17549	up_regulated
39633.6	4.46482	0.124043	1.61587e-284	1.07061e-282	FBgn0038294	Mf	up_regulated
8569.97	3.06932	0.0855745	1.25474e-282	8.26532e-281	FBgn0263397	Ih	up_regulated
1914.92	6.26982	0.174848	4.19214e-282	2.74561e-280	FBgn0030334	Karl	up_regulated
3183.7	6.99125	0.195256	2.43015e-281	1.58251e-279	FBgn0036587	CG4950	up_regulated
10625.5	5.01935	0.140443	1.3906e-280	9.0041e-279	FBgn0039897	CG1674	up_regulated
1108.79	4.88408	0.137162	2.30712e-278	1.48542e-276	FBgn0034985	CG3328	up_regulated
6010.32	2.7049	0.0770237	4.53811e-271	2.87313e-269	FBgn0033987	ckn	up_regulated
2064	4.34628	0.123936	2.1788e-270	1.3718e-268	FBgn0263220	Hk	up_regulated
16548.2	4.57972	0.130979	7.17509e-269	4.46816e-267	FBgn0266446	CG45076	up_regulated
1905.25	3.15125	0.0903088	1.23825e-267	7.62763e-266	FBgn0036821	CG3961	up_regulated
1915.92	2.61794	0.0753258	1.58886e-265	9.58026e-264	FBgn0024732	Drep1	up_regulated
1968	5.27008	0.15165	2.75006e-265	1.64945e-263	FBgn0051690	CG31690	up_regulated
2478.42	4.79557	0.13805	2.79432e-265	1.66723e-263	FBgn0040398	CG14629	up_regulated
2360.26	2.46596	0.071115	2.82614e-264	1.67743e-262	FBgn0035085	CG3770	up_regulated
1094.5	4.95717	0.143104	1.33764e-263	7.85759e-262	FBgn0031081	Nep3	up_regulated
10782.4	4.66652	0.134852	2.18829e-263	1.27886e-261	FBgn0000014	abd-A	up_regulated
3522.65	3.78755	0.109637	1.79632e-262	1.03913e-260	FBgn0028956	mthl3	up_regulated
8289.59	3.79919	0.11014	1.41614e-261	8.10974e-260	FBgn0032897	CG9336	up_regulated
4729.28	4.51164	0.130978	5.41835e-261	3.08738e-259	FBgn0250819	CG33521	up_regulated
4249.33	2.72248	0.0790214	5.72161e-261	3.24395e-259	FBgn0035132	mthl10	up_regulated
8850.23	2.63928	0.0766496	1.17583e-260	6.63352e-259	FBgn0284221	Sema5c	up_regulated
91688.4	4.78961	0.139484	1.06049e-259	5.95339e-258	FBgn0002773	Mlc2	up_regulated
1153.53	5.56296	0.16187	1.2024e-259	6.71691e-258	FBgn0053494	CG33494	up_regulated
2501.49	5.06611	0.147771	1.39382e-258	7.71066e-257	FBgn0039620	wat	up_regulated
1513.97	5.24742	0.153129	4.5928e-258	2.51632e-256	FBgn0000473	Cyp6a2	up_regulated
2862.33	7.32792	0.213614	5.12597e-258	2.795e-256	FBgn0029147	NtR	up_regulated
13719.6	4.16099	0.121597	1.47292e-257	7.99307e-256	FBgn0034723	CG13506	up_regulated
3895.52	5.20247	0.152519	6.59181e-256	3.5602e-254	FBgn0265726	Nna1	up_regulated
1972.84	5.54026	0.162643	4.67162e-255	2.49943e-253	FBgn0036923	CG17732	up_regulated
8452.69	4.66373	0.137416	1.57108e-253	8.32743e-252	FBgn0262509	nrm	up_regulated
10839.3	2.0049	0.0592445	1.13756e-251	5.97402e-250	FBgn0034709	Swim	up_regulated
1231.22	5.86228	0.173584	1.69827e-250	8.83721e-249	FBgn0051201	GluRIIE	up_regulated
1159.14	4.52477	0.134335	2.0885e-249	1.08184e-247	FBgn0051547	NKCC	up_regulated
1362.15	3.75889	0.111938	4.17571e-248	2.13392e-246	FBgn0050269	CG30269	up_regulated
2372.25	4.90254	0.146151	1.06878e-247	5.43742e-246	FBgn0259680	Pkcdelta	up_regulated
10469.4	4.25219	0.126883	3.07078e-247	1.54843e-245	FBgn0011746	ana	up_regulated
1450.02	3.30452	0.0987073	1.15836e-246	5.78978e-245	FBgn0031220	CG4822	up_regulated
3553.88	3.52343	0.105254	1.39305e-246	6.93242e-245	FBgn0033654	Sobp	up_regulated
11504.4	4.10695	0.12306	4.23165e-245	2.08761e-243	FBgn0260964	Vmat	up_regulated
1618.43	4.94724	0.148482	3.14121e-244	1.54298e-242	FBgn0035113	pyx	up_regulated
1267.15	5.83426	0.175251	1.4436e-243	7.06062e-242	FBgn0038832	CG15695	up_regulated
1480.21	4.7025	0.14138	1.78463e-243	8.69131e-242	FBgn0011695	EbpIII	up_regulated
1033.44	4.19097	0.126125	8.29285e-243	4.00446e-241	FBgn0036101	NijA	up_regulated
19488	2.72965	0.082444	3.16736e-241	1.52301e-239	FBgn0035696	Best2	up_regulated
13394.6	4.42128	0.134238	7.23133e-239	3.44804e-237	FBgn0063649	CG6006	up_regulated
3170.95	4.76288	0.144921	7.62439e-238	3.59039e-236	FBgn0039756	CG9743	up_regulated
1732.97	5.0907	0.154924	8.9289e-238	4.18739e-236	FBgn0037601	Cyp313b1	up_regulated
2638.33	3.94744	0.120212	2.23817e-237	1.04534e-235	FBgn0000928	fs(1)Yb	up_regulated
49900.1	4.31135	0.13135	9.21465e-237	4.28613e-235	FBgn0004117	Tm2	up_regulated
10633.5	2.40222	0.0732364	1.14315e-236	5.29565e-235	FBgn0037016	CG13252	up_regulated
4555.94	3.02947	0.0928676	2.32611e-234	1.06889e-232	FBgn0050460	CG30460	up_regulated
15912	4.35206	0.133439	2.40594e-234	1.10113e-232	FBgn0262508	CG43078	up_regulated
6100.58	4.76713	0.146395	1.52723e-233	6.96172e-232	FBgn0264001	bru3	up_regulated
3473.77	2.81156	0.0863242	1.75524e-233	7.96922e-232	FBgn0034142	CG8306	up_regulated
76164.9	2.16909	0.0666987	1.2287e-232	5.55647e-231	FBgn0000043	Act42A	up_regulated
7553.13	4.16326	0.128162	1.76609e-232	7.9551e-231	FBgn0031908	CG5177	up_regulated
1439.5	4.42218	0.136301	8.9909e-232	4.01805e-230	FBgn0032612	CG13282	up_regulated
3410.39	2.9041	0.0895895	2.33059e-231	1.03748e-229	FBgn0035888	CG7120	up_regulated
16991.1	2.77008	0.0854828	3.39268e-231	1.49278e-229	FBgn0261113	Xrp1	up_regulated
5840.14	5.01607	0.155229	3.70622e-230	1.62446e-228	FBgn0050026	CG30026	up_regulated
15697.4	2.20418	0.0682504	4.31771e-229	1.87804e-227	FBgn0082582	tmod	up_regulated
4046.52	2.81474	0.0876642	4.38384e-227	1.88522e-225	FBgn0032218	CG5381	up_regulated
56829	4.23146	0.131945	1.77437e-226	7.60179e-225	FBgn0003149	Prm	up_regulated
1216.14	6.07556	0.189315	2.3394e-226	9.98495e-225	FBgn0036547	CG17032	up_regulated
7004.55	3.67656	0.11491	1.64136e-225	6.8768e-224	FBgn0266377	Pde8	up_regulated
11881.9	3.04504	0.0954489	3.09924e-224	1.28901e-222	FBgn0004456	mew	up_regulated
2572.75	3.66476	0.115178	3.43809e-223	1.42474e-221	FBgn0031489	CG17224	up_regulated
3924.79	3.036	0.0954356	5.29031e-223	2.18436e-221	FBgn0085354	CG34325	up_regulated
2996.21	2.3789	0.0751661	1.47431e-220	6.0436e-219	FBgn0038981	CG5346	up_regulated
1366.88	4.24234	0.134306	6.64212e-220	2.69372e-218	FBgn0030997	CG7990	up_regulated
2342.71	2.84678	0.0902845	3.88345e-219	1.56936e-217	FBgn0028527	CG18507	up_regulated
4029.98	4.52602	0.143641	6.74164e-219	2.7052e-217	FBgn0051999	CG31999	up_regulated
1772.65	5.20911	0.165389	7.3684e-219	2.94632e-217	FBgn0031630	CG15629	up_regulated
10035.5	3.98185	0.126405	9.91064e-219	3.94901e-217	FBgn0261563	wb	up_regulated
3689.38	4.22348	0.134089	1.13496e-218	4.50661e-217	FBgn0019643	AANAT1	up_regulated
2410.11	2.89694	0.0927084	3.63392e-215	1.43295e-213	FBgn0025631	moody	up_regulated
2563.56	5.54156	0.177606	8.90531e-215	3.49948e-213	FBgn0031935	CG13793	up_regulated
2170.87	7.77515	0.249031	1.383e-214	5.41603e-213	FBgn0263219	Dscam4	up_regulated
2979.22	3.41437	0.109627	6.64628e-214	2.58502e-212	FBgn0032213	CG5390	up_regulated
1064.63	4.46315	0.143314	8.7241e-214	3.38163e-212	FBgn0034605	Ugt49C1	up_regulated
1041.8	5.45804	0.175456	4.8438e-213	1.85858e-211	FBgn0036891	CG9372	up_regulated
2203.59	3.96793	0.127674	5.11789e-213	1.95716e-211	FBgn0264815	Pde1c	up_regulated
863.355	6.02856	0.193567	6.46489e-213	2.46401e-211	FBgn0039807	CG15546	up_regulated
2070.94	5.20787	0.168036	8.39173e-212	3.18774e-210	FBgn0035625	Blimp-1	up_regulated
1120.99	7.08808	0.228215	1.11719e-211	4.22974e-210	FBgn0040102	lectin-24Db	up_regulated
4470.23	5.77158	0.186343	1.45913e-211	5.48787e-210	FBgn0039297	CG11852	up_regulated
1281.29	3.7237	0.120298	2.89401e-211	1.08487e-209	FBgn0034219	mthl4	up_regulated
2316.84	4.55986	0.14745	5.10489e-211	1.90739e-209	FBgn0035427	ckd	up_regulated
1146.29	5.35142	0.173023	9.24613e-211	3.44343e-209	FBgn0029608	CG3091	up_regulated
27354.9	2.87352	0.0934288	3.3562e-210	1.24584e-208	FBgn0036279	Ncc69	up_regulated
17302.9	2.62427	0.0851369	1.8433e-209	6.79813e-208	FBgn0036147	Plod	up_regulated
58928.9	2.75308	0.0898017	2.39901e-209	8.79073e-208	FBgn0250788	beta-Spec	up_regulated
2753.04	5.51181	0.179226	1.11041e-208	4.05585e-207	FBgn0264386	Ca-alpha1T	up_regulated
2575.43	4.35242	0.142079	5.07148e-207	1.84059e-205	FBgn0031002	CG14196	up_regulated
1728.42	4.34806	0.142458	1.26827e-205	4.57379e-204	FBgn0003460	so	up_regulated
14336.1	3.56016	0.11671	9.0655e-205	3.23857e-203	FBgn0000320	eya	up_regulated
73404.8	4.24657	0.139744	1.22555e-203	4.35089e-202	FBgn0004169	up	up_regulated
3847.81	3.42937	0.112974	2.55926e-203	9.05757e-202	FBgn0041184	Socs36E	up_regulated
829.701	4.11566	0.13561	4.9435e-203	1.74415e-201	FBgn0053143	CG33143	up_regulated
1661.3	6.55135	0.216266	1.38684e-202	4.87792e-201	FBgn0285958	Fuca	up_regulated
11023.8	2.87395	0.094885	2.6789e-202	9.33601e-201	FBgn0086408	stl	up_regulated
156809	5.29485	0.174685	3.95006e-202	1.3724e-200	FBgn0003137	Ppn	up_regulated
6844.58	2.88615	0.0955235	1.80386e-201	6.19179e-200	FBgn0000542	ec	up_regulated
1378.02	2.32774	0.0770091	2.08052e-201	7.12001e-200	FBgn0038290	CG6912	up_regulated
1471.96	4.66178	0.154553	1.24821e-200	4.24615e-199	FBgn0265048	cv-d	up_regulated
1161.8	3.96901	0.13168	1.89421e-200	6.40548e-199	FBgn0031473	CG3104	up_regulated
2344.31	7.43395	0.246992	4.64858e-200	1.56731e-198	FBgn0033268	Obp44a	up_regulated
2749.57	4.23856	0.141084	2.40515e-199	8.03787e-198	FBgn0015774	NetB	up_regulated
11965.9	3.65367	0.121594	2.70622e-199	9.01758e-198	FBgn0033504	CAP	up_regulated
67110.6	3.3295	0.11078	4.52541e-199	1.50355e-197	FBgn0261800	LanB1	up_regulated
16326.5	3.18338	0.106078	8.19311e-199	2.71421e-197	FBgn0030052	CG12065	up_regulated
2796.8	5.07311	0.169114	1.177e-198	3.88786e-197	FBgn0038761	CG17190	up_regulated
9484.25	4.54703	0.151702	2.40949e-198	7.91313e-197	FBgn0039486	CAH9	up_regulated
6420.03	3.91149	0.13053	2.65384e-198	8.69057e-197	FBgn0052687	CG32687	up_regulated
4033.49	4.9965	0.166914	6.61674e-198	2.16058e-196	FBgn0085387	shakB	up_regulated
2546.74	3.21039	0.107296	1.35477e-197	4.41112e-196	FBgn0025680	cry	up_regulated
734.204	4.4942	0.150672	2.0562e-196	6.65693e-195	FBgn0033658	Twdlbeta	up_regulated
18317.2	2.37759	0.0799948	6.63236e-195	2.12908e-193	FBgn0261552	ps	up_regulated
30185.2	4.69594	0.158612	3.78875e-194	1.20605e-192	FBgn0010424	TpnC73F	up_regulated
270249	4.66079	0.15733	6.27035e-194	1.99044e-192	FBgn0264695	Mhc	up_regulated
2507.79	5.18686	0.175415	3.57262e-193	1.12468e-191	FBgn0026077	Gasp	up_regulated
1538.15	4.33601	0.14664	3.84047e-193	1.20567e-191	FBgn0259173	corn	up_regulated
2169.42	6.61494	0.223979	1.22766e-192	3.84352e-191	FBgn0260011	NimC4	up_regulated
27572.8	4.40197	0.149059	1.32321e-192	4.1313e-191	FBgn0002772	Mlc1	up_regulated
2793.61	4.9524	0.168319	2.8013e-191	8.69853e-190	FBgn0038181	CG9297	up_regulated
1801.13	2.72863	0.0927213	3.19493e-191	9.89385e-190	FBgn0035868	CG7194	up_regulated
39985.1	4.45048	0.15146	7.3088e-191	2.25111e-189	FBgn0283471	wupA	up_regulated
15643.6	2.23196	0.0760288	3.67884e-190	1.13003e-188	FBgn0024320	Npc1a	up_regulated
1229.62	4.58099	0.156315	1.24476e-189	3.79284e-188	FBgn0039028	CG13840	up_regulated
46456.2	2.97782	0.101671	2.16326e-189	6.55653e-188	FBgn0267348	LanB2	up_regulated
4199.94	4.42341	0.15134	8.73448e-189	2.62634e-187	FBgn0031869	CG18304	up_regulated
5665.34	2.72845	0.0933444	1.07686e-188	3.22945e-187	FBgn0262475	bru2	up_regulated
4693.73	3.23509	0.111225	6.27396e-187	1.86193e-185	FBgn0004893	bowl	up_regulated
5697.43	5.35287	0.184131	7.031e-187	2.08118e-185	FBgn0039529	CG5612	up_regulated
13577.5	2.81159	0.0966705	7.91197e-187	2.33588e-185	FBgn0263930	dally	up_regulated
1330.17	3.45063	0.118806	2.55071e-186	7.51108e-185	FBgn0031245	CG3625	up_regulated
4226.62	2.71484	0.0936572	1.13821e-185	3.33445e-184	FBgn0001123	Galphas	up_regulated
1943.74	5.33264	0.184156	2.37514e-185	6.92252e-184	FBgn0260642	Antp	up_regulated
6222.06	2.91971	0.100967	2.46852e-185	7.17635e-184	FBgn0261703	gce	up_regulated
14051.9	4.47346	0.154511	5.54917e-185	1.60912e-183	FBgn0265180	CG44245	up_regulated
4615.02	4.83932	0.167364	6.53024e-185	1.8888e-183	FBgn0010473	tutl	up_regulated
1529.01	4.71269	0.163128	2.36625e-184	6.80955e-183	FBgn0034756	Cyp6d2	up_regulated
1488.8	4.02536	0.139448	4.37963e-184	1.25719e-182	FBgn0037448	CG15186	up_regulated
866.852	5.36861	0.18587	4.54248e-184	1.30066e-182	FBgn0030257	SmydA-4	up_regulated
7584	3.27651	0.113551	6.84032e-184	1.95369e-182	FBgn0060296	pain	up_regulated
926.398	5.19828	0.180394	2.25265e-183	6.41781e-182	FBgn0034137	CG4945	up_regulated
7106.05	4.61782	0.160391	2.63589e-183	7.47229e-182	FBgn0036589	CG13067	up_regulated
797.31	6.45272	0.223623	4.59882e-183	1.29723e-181	FBgn0028936	NimB5	up_regulated
4517.48	2.31311	0.080462	1.95447e-182	5.486e-181	FBgn0029508	Tsp42Ea	up_regulated
865.561	2.81832	0.0981881	5.92701e-182	1.65956e-180	FBgn0259111	Ndae1	up_regulated
3314.43	3.63607	0.126814	9.51906e-182	2.6588e-180	FBgn0052813	CG32813	up_regulated
2067.94	4.48183	0.15641	1.62773e-181	4.53535e-180	FBgn0035090	CG2736	up_regulated
28754.6	3.45879	0.120763	2.3791e-181	6.61275e-180	FBgn0262160	CG9932	up_regulated
2035.59	4.62238	0.161546	4.22699e-181	1.16919e-179	FBgn0035410	CG14964	up_regulated
667.014	5.84918	0.205115	4.20814e-179	1.15836e-177	FBgn0037275	CG14655	up_regulated
2129.03	3.58713	0.126117	6.957e-179	1.91041e-177	FBgn0037989	ATP8B	up_regulated
1566.05	4.15977	0.146401	1.55135e-178	4.24979e-177	FBgn0013771	Cyp6a9	up_regulated
7691.9	3.78065	0.133097	1.96483e-178	5.3696e-177	FBgn0259209	Mlp60A	up_regulated
860.016	4.3259	0.152213	2.18806e-178	5.96534e-177	FBgn0085425	CG34396	up_regulated
2692.27	4.46976	0.157652	7.84076e-178	2.13254e-176	FBgn0053556	form3	up_regulated
812.08	4.78639	0.168748	1.17532e-177	3.18905e-176	FBgn0032178	Spn31A	up_regulated
1376.41	4.07559	0.144229	9.12147e-177	2.46908e-175	FBgn0033872	CG6329	up_regulated
3258.01	4.58128	0.162358	2.91663e-176	7.85766e-175	FBgn0045852	ham	up_regulated
833.147	5.79244	0.205104	4.56329e-176	1.22649e-174	FBgn0038198	Npc2b	up_regulated
8698.22	4.05234	0.143722	6.53545e-176	1.75242e-174	FBgn0033446	CG1648	up_regulated
6352.19	2.57402	0.0913603	1.76665e-175	4.726e-174	FBgn0029881	pigs	up_regulated
4226.31	2.86726	0.102254	7.01863e-174	1.86444e-172	FBgn0024234	gbb	up_regulated
1724.04	5.18796	0.185267	1.20387e-173	3.18313e-172	FBgn0033679	CG8888	up_regulated
2208.01	3.85794	0.137771	1.65192e-173	4.3577e-172	FBgn0035049	Mmp1	up_regulated
3155.74	4.58794	0.16415	7.53936e-173	1.98426e-171	FBgn0020414	Idgf3	up_regulated
1980.77	4.61054	0.165146	2.06829e-172	5.43094e-171	FBgn0023525	CG3191	up_regulated
3331.6	4.22259	0.151379	2.82908e-172	7.39453e-171	FBgn0051140	CG31140	up_regulated
2784.61	5.30015	0.19041	1.54398e-171	4.01716e-170	FBgn0025525	bab2	up_regulated
1049.55	4.94139	0.177679	6.37007e-171	1.65361e-169	FBgn0039747	AdoR	up_regulated
674.634	4.94695	0.178496	9.42489e-170	2.44105e-168	FBgn0261612	CngA	up_regulated
2772.86	3.44626	0.124703	4.66449e-169	1.20536e-167	FBgn0011296	l(2)efl	up_regulated
4968.17	2.07436	0.0750291	6.38387e-169	1.64594e-167	FBgn0085408	Shrm	up_regulated
1574.17	4.65591	0.168671	1.07156e-168	2.75655e-167	FBgn0029771	CG12730	up_regulated
588.685	4.06407	0.147193	1.16235e-168	2.98337e-167	FBgn0039467	CG14253	up_regulated
7504	3.63655	0.131755	1.21736e-168	3.11754e-167	FBgn0027596	Kank	up_regulated
1271.99	3.43463	0.124481	1.86506e-168	4.76553e-167	FBgn0039075	CG4393	up_regulated
1915.27	3.53473	0.128191	2.61381e-168	6.66375e-167	FBgn0014380	RhoL	up_regulated
9698.48	2.21867	0.0804273	2.91167e-168	7.40657e-167	FBgn0003731	Egfr	up_regulated
1369.03	7.11137	0.25746	3.93916e-168	9.99792e-167	FBgn0031261	nAChRbeta3	up_regulated
3768.42	2.56991	0.0932793	6.6731e-168	1.68993e-166	FBgn0030941	wgn	up_regulated
1509.57	2.57203	0.0933737	8.3473e-168	2.10922e-166	FBgn0259878	Fs	up_regulated
2913.83	5.57706	0.202829	2.17241e-167	5.44106e-166	FBgn0004878	cas	up_regulated
1451.45	4.18678	0.152562	8.04617e-167	2.00205e-165	FBgn0030077	CG15365	up_regulated
613.362	4.68265	0.170454	1.16849e-166	2.90111e-165	FBgn0051721	Trim9	up_regulated
3685.38	3.16026	0.115285	2.57407e-166	6.37698e-165	FBgn0024321	NK7.1	up_regulated
717.209	3.97449	0.145075	3.20994e-166	7.93502e-165	FBgn0030332	CG9360	up_regulated
1048.65	3.44517	0.126314	9.19672e-165	2.24905e-163	FBgn0045761	CHKov1	up_regulated
11007.3	2.28384	0.0837409	1.55491e-164	3.79438e-163	FBgn0003206	Ras64B	up_regulated
1101.29	6.97692	0.255457	1.70694e-164	4.14762e-163	FBgn0035623	mthl2	up_regulated
2286.05	4.21251	0.154651	2.08655e-164	5.05921e-163	FBgn0266417	ringer	up_regulated
2760.61	2.96793	0.108938	2.68979e-164	6.49424e-163	FBgn0034436	CG11961	up_regulated
988.661	4.01109	0.14751	1.17476e-163	2.82439e-162	FBgn0039328	CHKov2	up_regulated
5716.6	4.38014	0.161429	3.42849e-163	8.20822e-162	FBgn0053196	dpy	up_regulated
1125.28	5.67885	0.209417	8.89876e-163	2.126e-161	FBgn0035708	axed	up_regulated
4843.56	5.33653	0.197098	1.61336e-162	3.83039e-161	FBgn0036262	CG6910	up_regulated
10810.8	4.44232	0.164386	5.80988e-162	1.37364e-160	FBgn0014863	Mlp84B	up_regulated
1581.84	4.21958	0.156221	1.10576e-161	2.60357e-160	FBgn0046763	CG17278	up_regulated
622.621	4.11591	0.152325	1.81418e-161	4.26276e-160	FBgn0050195	CG30195	up_regulated
1532.27	5.12545	0.190423	2.01423e-161	4.72308e-160	FBgn0039612	Nepl19	up_regulated
336271	4.48659	0.166316	2.48125e-161	5.80622e-160	FBgn0000044	Act57B	up_regulated
1756.55	4.60061	0.170699	4.8049e-161	1.12206e-159	FBgn0085410	TrissinR	up_regulated
2213.37	3.32231	0.123251	5.92498e-161	1.3808e-159	FBgn0032022	CG14275	up_regulated
8737.37	4.75987	0.176763	1.03805e-160	2.4142e-159	FBgn0035490	CG1136	up_regulated
1324.33	6.28934	0.233213	1.21041e-160	2.80361e-159	FBgn0028543	NimB2	up_regulated
877.299	4.76658	0.177161	1.8e-160	4.16081e-159	FBgn0038603	PKD	up_regulated
9924.91	2.82102	0.104808	2.29376e-160	5.29143e-159	FBgn0039431	plum	up_regulated
5212.76	5.12825	0.190809	3.50375e-160	8.06642e-159	FBgn0285879	disco-r	up_regulated
1022.5	3.77688	0.140515	3.73345e-160	8.57791e-159	FBgn0035914	CG6282	up_regulated
1718.97	5.01888	0.18725	2.56898e-159	5.89057e-158	FBgn0010453	Wnt4	up_regulated
3338.59	3.42889	0.128292	2.53139e-158	5.79271e-157	FBgn0260866	dnr1	up_regulated
2341.57	3.68204	0.137973	7.86852e-158	1.78981e-156	FBgn0262867	Ptr	up_regulated
665.964	4.25832	0.159946	4.32063e-157	9.75007e-156	FBgn0020372	TM4SF	up_regulated
3236.85	2.23987	0.0841387	7.39878e-157	1.66633e-155	FBgn0033649	pyr	up_regulated
1724.29	4.3177	0.162483	1.63046e-156	3.66483e-155	FBgn0034497	Mpcp1	up_regulated
2247.5	5.05459	0.190354	1.97135e-156	4.42234e-155	FBgn0260004	Snmp1	up_regulated
2294.83	5.28833	0.19911	2.39762e-156	5.36802e-155	FBgn0030369	Cyp318a1	up_regulated
3266.02	3.02776	0.114122	5.30791e-156	1.18142e-154	FBgn0038744	CG4733	up_regulated
476.169	4.47439	0.168706	1.39095e-155	3.08991e-154	FBgn0036993	CG5910	up_regulated
1205.61	5.87794	0.222005	3.50945e-155	7.76576e-154	FBgn0028422	GluRIID	up_regulated
3332.18	3.39614	0.128446	5.53493e-155	1.21768e-153	FBgn0036454	CG17839	up_regulated
1049.16	6.44611	0.243948	1.88599e-154	4.13323e-153	FBgn0259715	CG42369	up_regulated
1240.58	3.45579	0.130938	2.4505e-154	5.36006e-153	FBgn0259678	sqa	up_regulated
3538.01	3.2688	0.124049	6.5133e-154	1.42195e-152	FBgn0004583	ex	up_regulated
760.533	4.15386	0.1579	2.14908e-153	4.66493e-152	FBgn0053653	Cadps	up_regulated
43858.2	4.59257	0.175291	4.06368e-153	8.80412e-152	FBgn0052311	zormin	up_regulated
1033.22	4.47523	0.170482	6.79551e-153	1.46948e-151	FBgn0020269	mspo	up_regulated
13467.9	4.16726	0.159554	2.12697e-151	4.58203e-150	FBgn0030816	CG16700	up_regulated
730.199	3.32916	0.12773	9.87033e-151	2.11831e-149	FBgn0032900	CG14401	up_regulated
8191.12	4.37445	0.168278	5.12807e-150	1.09233e-148	FBgn0264089	sli	up_regulated
641.12	4.7793	0.18408	2.55255e-149	5.40684e-148	FBgn0086680	vvl	up_regulated
6599.86	2.31859	0.0893425	3.45337e-149	7.28788e-148	FBgn0024754	Flo1	up_regulated
1137.79	4.7001	0.1816	9.03958e-149	1.90065e-147	FBgn0031602	CG15431	up_regulated
2098.53	4.51378	0.174364	9.86645e-149	2.07068e-147	FBgn0030251	CG2145	up_regulated
1449.03	6.56275	0.253481	9.95783e-149	2.08602e-147	FBgn0029768	SPR	up_regulated
1173.13	4.28543	0.165583	1.18123e-148	2.46997e-147	FBgn0003390	shf	up_regulated
60837.3	2.56585	0.0991189	4.07381e-148	8.48723e-147	FBgn0013272	Gp150	up_regulated
3587.44	5.83342	0.226023	4.91485e-148	1.02207e-146	FBgn0040732	CG16926	up_regulated
1040.71	3.24287	0.125568	7.14477e-148	1.4804e-146	FBgn0037835	CG14687	up_regulated
1393	4.74788	0.184198	1.32568e-147	2.73685e-146	FBgn0259216	RhoGAP102A	up_regulated
1294.51	3.5999	0.139697	2.4143e-147	4.97529e-146	FBgn0015040	Cyp9c1	up_regulated
1627.22	5.13092	0.199506	6.65763e-147	1.36703e-145	FBgn0035695	CG10226	up_regulated
1401.03	8.60277	0.332441	8.2258e-147	1.68599e-145	FBgn0042201	Nplp3	up_regulated
3995.96	4.7246	0.184098	2.64903e-146	5.41981e-145	FBgn0040832	CG8012	up_regulated
570.67	3.04474	0.118594	3.79541e-146	7.75134e-145	FBgn0028988	Spn42Dd	up_regulated
689.956	5.85594	0.227801	3.88066e-146	7.91127e-145	FBgn0030887	CG6867	up_regulated
2728.06	3.73807	0.145934	1.25599e-145	2.55594e-144	FBgn0034408	sano	up_regulated
523.391	5.17556	0.201967	2.25921e-145	4.58929e-144	FBgn0031055	et	up_regulated
9143.17	2.59485	0.101611	1.1525e-144	2.33285e-143	FBgn0286785	scb	up_regulated
4668.31	4.23909	0.166133	1.21317e-144	2.4513e-143	FBgn0027106	Inx7	up_regulated
718.531	4.1248	0.161669	1.77832e-144	3.58685e-143	FBgn0085427	CG34398	up_regulated
670.161	4.93663	0.193643	4.20928e-144	8.47508e-143	FBgn0038173	Adgf-C	up_regulated
3880.17	5.05841	0.198662	4.38071e-144	8.80469e-143	FBgn0261999	Ca-Ma2d	up_regulated
44554.1	2.11984	0.0832249	8.44964e-144	1.6923e-142	FBgn0033635	Prip	up_regulated
878.26	4.85641	0.190976	9.08692e-144	1.81675e-142	FBgn0085407	Pvf3	up_regulated
1074.16	4.65702	0.183038	1.04176e-143	2.07913e-142	FBgn0031251	CG4213	up_regulated
3488.09	3.86337	0.152052	2.03548e-143	4.04823e-142	FBgn0005631	robo1	up_regulated
7196.24	5.99922	0.236428	4.63791e-143	9.20795e-142	FBgn0001114	Glt	up_regulated
778.324	4.88116	0.19239	9.90078e-143	1.95884e-141	FBgn0035287	CG13937	up_regulated
1459.76	4.46141	0.176198	2.16168e-142	4.26203e-141	FBgn0051997	CG31997	up_regulated
4245.15	2.94557	0.116541	8.01786e-142	1.57537e-140	FBgn0011591	fng	up_regulated
10579.1	5.08491	0.201811	1.23892e-141	2.43007e-140	FBgn0011286	RyR	up_regulated
25160.6	2.51752	0.0996005	1.26926e-141	2.48531e-140	FBgn0085446	CG34417	up_regulated
3977.72	2.41924	0.0958398	1.7544e-141	3.42936e-140	FBgn0004055	uzip	up_regulated
3145.89	4.31603	0.171243	3.57746e-141	6.95713e-140	FBgn0030884	CG6847	up_regulated
4586.6	2.38185	0.0944325	3.65428e-141	7.0944e-140	FBgn0032694	MESR3	up_regulated
4467.79	3.41675	0.135688	7.12083e-141	1.37774e-139	FBgn0001168	h	up_regulated
2572.67	4.42415	0.175773	8.92732e-141	1.71851e-139	FBgn0002930	nec	up_regulated
10366.1	3.26649	0.129871	1.70497e-140	3.27653e-139	FBgn0001250	if	up_regulated
884.207	5.53968	0.220536	2.4879e-140	4.7491e-139	FBgn0001089	Gal	up_regulated
797.157	3.4691	0.138385	1.05915e-139	2.01841e-138	FBgn0259740	CG42394	up_regulated
2683.09	3.59021	0.143237	1.3784e-139	2.62241e-138	FBgn0040089	meso18E	up_regulated
617.353	4.98686	0.199048	2.19251e-139	4.16431e-138	FBgn0039595	AstA-R2	up_regulated
1794.41	2.36742	0.0945097	3.08545e-139	5.85054e-138	FBgn0261446	CG13377	up_regulated
812.409	4.83748	0.193294	4.42189e-139	8.34303e-138	FBgn0026255	clumsy	up_regulated
11571.3	4.64758	0.185886	5.05782e-139	9.52709e-138	FBgn0264489	CG43897	up_regulated
529.666	4.37312	0.174736	6.19597e-139	1.16517e-137	FBgn0040532	CG8369	up_regulated
620.478	6.29186	0.250967	9.84025e-139	1.8444e-137	FBgn0028939	NimC2	up_regulated
454.484	4.16272	0.166585	1.8663e-138	3.49235e-137	FBgn0037817	Cyp12e1	up_regulated
1829.5	4.35366	0.174543	2.26253e-138	4.22685e-137	FBgn0038088	CG10126	up_regulated
2174.13	2.63856	0.105912	8.02968e-138	1.49276e-136	FBgn0037513	pyd3	up_regulated
4131.85	4.07872	0.163874	1.02875e-137	1.90938e-136	FBgn0029930	CG12541	up_regulated
614.148	5.19672	0.208648	1.24081e-137	2.29178e-136	FBgn0264753	Rgk1	up_regulated
722.586	6.03156	0.243206	2.81244e-136	5.16113e-135	FBgn0052204	CG32204	up_regulated
1458.74	4.98542	0.201569	4.48092e-136	8.20973e-135	FBgn0027556	CG4928	up_regulated
7154.59	3.00766	0.121777	1.45907e-135	2.66467e-134	FBgn0050021	metro	up_regulated
1198.75	5.93803	0.241217	8.9543e-135	1.62231e-133	FBgn0051676	CG31676	up_regulated
3193.36	4.81677	0.195822	1.12165e-134	2.02893e-133	FBgn0001991	Ca-alpha1D	up_regulated
23002.8	4.90335	0.199811	1.61433e-134	2.91551e-133	FBgn0053519	Unc-89	up_regulated
1668.64	6.22346	0.253123	2.41433e-134	4.35343e-133	FBgn0041605	cpx	up_regulated
2081.37	4.33058	0.176329	3.28974e-134	5.91323e-133	FBgn0265262	Vha68-1	up_regulated
6584.67	2.9122	0.118601	5.48591e-134	9.84527e-133	FBgn0026160	tna	up_regulated
1299.76	4.62261	0.188378	5.57136e-134	9.9829e-133	FBgn0267486	Ptp36E	up_regulated
527.638	3.75542	0.153081	1.1109e-133	1.98119e-132	FBgn0030156	CG15247	up_regulated
814.415	5.42406	0.221371	1.83522e-133	3.26274e-132	FBgn0004514	Oct-TyrR	up_regulated
1022.2	4.2546	0.173877	3.16144e-133	5.6118e-132	FBgn0035241	CG12105	up_regulated
5123.53	2.55887	0.104521	3.63727e-133	6.44639e-132	FBgn0034606	ASPP	up_regulated
2512.05	3.36596	0.137664	5.06414e-133	8.96132e-132	FBgn0038063	Octbeta2R	up_regulated
2260.75	5.726	0.234541	9.00174e-133	1.58799e-131	FBgn0260499	qvr	up_regulated
2279.88	4.13721	0.169458	1.16349e-132	2.04932e-131	FBgn0051146	Nlg1	up_regulated
1084.45	5.10955	0.209593	3.39124e-132	5.94563e-131	FBgn0003386	Shaw	up_regulated
1999.84	9.69756	0.394484	4.31818e-132	7.55913e-131	FBgn0259896	NimC1	up_regulated
9637.81	4.69532	0.193276	5.02755e-132	8.77396e-131	FBgn0010482	l(2)01289	up_regulated
4967.09	5.48654	0.225294	5.12475e-132	8.92992e-131	FBgn0036742	CG7497	up_regulated
18455.2	3.58515	0.146873	5.38972e-132	9.37729e-131	FBgn0050069	CG30069	up_regulated
2188.12	2.8325	0.1164	9.8761e-132	1.71567e-130	FBgn0036121	CG6310	up_regulated
1724.04	3.15018	0.129519	1.56023e-131	2.70218e-130	FBgn0052082	IRSp53	up_regulated
10506.5	3.38106	0.139071	1.71429e-131	2.96449e-130	FBgn0030955	CG6891	up_regulated
696.64	3.54995	0.14611	2.95242e-131	5.09785e-130	FBgn0040507	ACXD	up_regulated
6502.65	2.84384	0.117241	6.46475e-131	1.11456e-129	FBgn0025879	Timp	up_regulated
17985	4.4689	0.184472	1.05352e-130	1.81358e-129	FBgn0285963	CG46339	up_regulated
2235.94	4.22803	0.175057	7.72388e-130	1.32762e-128	FBgn0038419	CG14879	up_regulated
17741.6	2.59851	0.107599	1.35805e-129	2.32726e-128	FBgn0265274	Inx3	up_regulated
1253.82	3.58913	0.148761	1.52046e-129	2.60167e-128	FBgn0020415	Idgf2	up_regulated
1284.97	4.29823	0.178185	1.73725e-129	2.96817e-128	FBgn0037433	CG17919	up_regulated
4541.47	4.09202	0.169801	2.36375e-129	4.03253e-128	FBgn0039155	Kal1	up_regulated
1893.19	2.96211	0.123025	6.09757e-129	1.03559e-127	FBgn0052243	CG32243	up_regulated
4827.06	2.21378	0.0919987	9.34584e-129	1.58254e-127	FBgn0050015	CG30015	up_regulated
1229.46	3.45281	0.143602	1.16784e-128	1.97166e-127	FBgn0260458	PGRP-LD	up_regulated
1440.05	3.35099	0.139452	1.32966e-128	2.24153e-127	FBgn0034758	CG13510	up_regulated
1054.74	5.52826	0.230417	2.63015e-128	4.42735e-127	FBgn0035777	CG8563	up_regulated
877.115	4.74564	0.19793	3.98398e-128	6.69638e-127	FBgn0031973	Spn28Dc	up_regulated
2154.8	3.90091	0.162739	6.12718e-128	1.02836e-126	FBgn0039738	Mgat2	up_regulated
645.854	6.78476	0.282479	2.24334e-127	3.75405e-126	FBgn0028542	NimB4	up_regulated
3773.9	2.12451	0.0888531	4.78639e-127	7.98619e-126	FBgn0051038	CG31038	up_regulated
4526.37	2.81676	0.118012	9.01262e-127	1.49938e-125	FBgn0032713	Ugt36D1	up_regulated
8244.49	5.00833	0.210373	2.22778e-126	3.70085e-125	FBgn0039257	tnc	up_regulated
1241.17	4.59989	0.193635	9.9176e-126	1.64036e-124	FBgn0015033	Cyp4d8	up_regulated
2149.17	2.20754	0.0928668	1.24677e-125	2.05618e-124	FBgn0033483	egr	up_regulated
1202.31	4.62529	0.195237	4.50019e-125	7.411e-124	FBgn0032798	CG10132	up_regulated
3843.51	4.79657	0.202613	5.43438e-125	8.93654e-124	FBgn0266801	CG45263	up_regulated
5890.3	4.18422	0.176877	8.94268e-125	1.46845e-123	FBgn0038465	Irc	up_regulated
1668.09	4.59296	0.194115	9.66818e-125	1.5853e-123	FBgn0032075	Tsp29Fb	up_regulated
9818.85	2.05011	0.0867765	1.54644e-124	2.52845e-123	FBgn0010435	emp	up_regulated
2083.53	5.49122	0.232531	2.74499e-124	4.46884e-123	FBgn0034394	CG15096	up_regulated
545.567	4.57988	0.193818	2.89417e-124	4.70498e-123	FBgn0016032	lbm	up_regulated
509.085	3.62815	0.153728	5.79197e-124	9.40247e-123	FBgn0085475	CG34446	up_regulated
8262.09	2.98379	0.12654	9.61123e-124	1.55803e-122	FBgn0015777	nrv2	up_regulated
807.319	2.54592	0.108024	1.28909e-123	2.08671e-122	FBgn0039006	Cyp6d4	up_regulated
2213.92	3.55963	0.151184	1.6235e-123	2.62431e-122	FBgn0029994	Ldsdh1	up_regulated
6756.84	2.37895	0.101126	2.79785e-123	4.51619e-122	FBgn0265082	Cdep	up_regulated
893.549	4.72361	0.201298	1.01241e-122	1.62958e-121	FBgn0285896	btl	up_regulated
5582.22	3.27735	0.139863	2.17993e-122	3.49894e-121	FBgn0028550	Atf3	up_regulated
3786.1	2.48995	0.106207	2.45058e-122	3.92782e-121	FBgn0020493	Dad	up_regulated
807.731	5.77358	0.246679	4.5368e-122	7.26143e-121	FBgn0261046	Dscam3	up_regulated
479.891	3.76313	0.160824	5.61896e-122	8.9683e-121	FBgn0033132	Tsp42Ej	up_regulated
2927.15	2.8719	0.122822	7.59218e-122	1.21008e-120	FBgn0003463	sog	up_regulated
16972.2	2.44046	0.104396	1.33249e-121	2.11198e-120	FBgn0039928	Cals	up_regulated
1312.28	2.51476	0.107631	1.48023e-121	2.34288e-120	FBgn0015714	Cyp6a17	up_regulated
3984.39	5.597	0.240394	6.68461e-121	1.05656e-119	FBgn0015380	drl	up_regulated
1933.55	4.9169	0.211316	6.90694e-121	1.09019e-119	FBgn0264006	dysc	up_regulated
687.27	5.32943	0.229081	1.41561e-120	2.21902e-119	FBgn0038874	ETHR	up_regulated
3431.33	2.29736	0.0987653	1.56959e-120	2.45028e-119	FBgn0052369	CG32369	up_regulated
830.758	3.30401	0.142072	1.69541e-120	2.64307e-119	FBgn0036501	CG7272	up_regulated
1481.58	3.01493	0.130075	9.94386e-120	1.54387e-118	FBgn0086450	su(r)	up_regulated
3616.9	3.45693	0.149254	1.21236e-119	1.87974e-118	FBgn0050076	CG30076	up_regulated
10508.2	4.38496	0.190079	5.08566e-119	7.84251e-118	FBgn0265045	Strn-Mlck	up_regulated
3227.5	2.24386	0.0971192	7.50988e-119	1.15496e-117	FBgn0261545	CG42663	up_regulated
1398.8	4.21691	0.182693	7.57925e-119	1.16406e-117	FBgn0038420	CG10311	up_regulated
830.213	4.48721	0.194407	8.35971e-119	1.2822e-117	FBgn0262139	trh	up_regulated
1655.79	4.05525	0.175781	9.25226e-119	1.41719e-117	FBgn0000592	Est-6	up_regulated
11759.5	2.10423	0.0912808	1.0436e-118	1.59636e-117	FBgn0034724	babos	up_regulated
1374.67	4.71378	0.204513	1.71129e-118	2.61419e-117	FBgn0039527	CG5639	up_regulated
6768.5	3.69464	0.16035	1.76116e-118	2.68678e-117	FBgn0285955	cv-c	up_regulated
3086.6	2.8928	0.125585	3.27405e-118	4.98146e-117	FBgn0030745	CG4239	up_regulated
932.027	6.134	0.266478	5.93368e-118	9.01602e-117	FBgn0051445	CG31445	up_regulated
6200.07	3.89081	0.169455	1.12292e-117	1.70397e-116	FBgn0034638	CG10433	up_regulated
606.086	4.62147	0.201806	4.90183e-117	7.4185e-116	FBgn0261341	verm	up_regulated
2407.69	3.0906	0.135042	7.86984e-117	1.18945e-115	FBgn0030796	CG4829	up_regulated
3965.11	2.3599	0.103135	1.30785e-116	1.97408e-115	FBgn0038881	CG16791	up_regulated
4169.98	5.50925	0.241468	2.83269e-116	4.27002e-115	FBgn0083228	Frq2	up_regulated
906.998	4.1388	0.181645	6.50128e-116	9.77421e-115	FBgn0040260	Ugt37D1	up_regulated
690.416	4.78611	0.210171	9.77239e-116	1.46727e-114	FBgn0004620	GluRIIA	up_regulated
1731.82	4.56133	0.200492	1.31292e-115	1.96869e-114	FBgn0039667	FipoQ	up_regulated
493.478	4.42988	0.194631	1.913e-115	2.86472e-114	FBgn0033130	Tsp42Ei	up_regulated
801.786	4.79885	0.211474	6.87622e-115	1.02567e-113	FBgn0041181	Tep3	up_regulated
1954.01	5.14469	0.226979	8.40729e-115	1.25241e-113	FBgn0034512	CG18067	up_regulated
537.409	6.01945	0.264674	9.1916e-115	1.36746e-113	FBgn0085360	CG34331	up_regulated
1493.47	2.59676	0.114586	1.50404e-114	2.22309e-113	FBgn0036732	Oatp74D	up_regulated
545.939	3.6269	0.160673	9.71575e-114	1.4305e-112	FBgn0261799	dsx-c73A	up_regulated
20083.5	3.60686	0.160334	9.94777e-114	1.46277e-112	FBgn0261565	Lmpt	up_regulated
974.297	3.7079	0.164439	1.73257e-113	2.54438e-112	FBgn0032010	CG8086	up_regulated
1673.87	5.89742	0.261752	1.81692e-113	2.66482e-112	FBgn0003429	slo	up_regulated
48935.4	2.09936	0.0938108	1.99909e-113	2.92822e-112	FBgn0250789	alpha-Spec	up_regulated
3336.77	5.12344	0.228479	1.4516e-112	2.11539e-111	FBgn0029761	SK	up_regulated
848.221	3.67634	0.16387	2.02136e-112	2.94195e-111	FBgn0025712	CG13920	up_regulated
431.692	6.28481	0.279217	4.23427e-112	6.14698e-111	FBgn0031389	CG4259	up_regulated
1029.96	5.21155	0.232857	5.8896e-112	8.52832e-111	FBgn0038653	Octalpha2R	up_regulated
1154	2.34436	0.104894	2.19968e-111	3.17713e-110	FBgn0002945	nkd	up_regulated
1200.46	3.48582	0.15665	1.10055e-110	1.58157e-109	FBgn0003984	vn	up_regulated
12381.8	2.22829	0.100136	2.35079e-110	3.36553e-109	FBgn0016694	Pdp1	up_regulated
671.081	4.49612	0.202502	4.35255e-110	6.22355e-109	FBgn0035089	Phk-3	up_regulated
1549.58	2.54663	0.114768	7.09626e-110	1.0134e-108	FBgn0036196	CG11658	up_regulated
4157.48	4.11601	0.185719	7.3907e-110	1.05412e-108	FBgn0011722	Tig	up_regulated
636.619	3.33694	0.15057	9.32953e-110	1.32733e-108	FBgn0033799	GLaz	up_regulated
3417.15	3.30315	0.149068	1.03258e-109	1.46725e-108	FBgn0031745	rau	up_regulated
477.866	3.55184	0.160247	1.25049e-109	1.77467e-108	FBgn0035484	CG11594	up_regulated
12568.8	2.10194	0.0949813	1.77889e-109	2.52143e-108	FBgn0010238	Lac	up_regulated
16180.9	3.72917	0.168474	1.84767e-109	2.61566e-108	FBgn0016797	fz2	up_regulated
4785.41	4.4103	0.201038	1.06167e-107	1.48634e-106	FBgn0263980	Stacl	up_regulated
628.985	4.57757	0.208603	1.32769e-107	1.85649e-106	FBgn0000459	disco	up_regulated
3149.4	2.18823	0.0998519	3.2381e-107	4.51669e-106	FBgn0037956	CG6959	up_regulated
474.633	6.37546	0.290192	3.48878e-107	4.86041e-106	FBgn0261989	CG42807	up_regulated
610.035	3.57046	0.163116	4.66393e-107	6.48172e-106	FBgn0004956	upd1	up_regulated
8850.46	3.69757	0.169087	5.20065e-107	7.21005e-106	FBgn0037447	Neurochondrin	up_regulated
805.813	4.31718	0.19751	5.87156e-107	8.13028e-106	FBgn0039277	Nepl16	up_regulated
6509.91	4.58409	0.209774	6.84637e-107	9.4686e-106	FBgn0260768	CG42566	up_regulated
2760.91	3.44492	0.157957	2.03775e-106	2.80462e-105	FBgn0260400	elav	up_regulated
574.759	3.03708	0.140118	5.26764e-105	7.20649e-104	FBgn0002306	sas	up_regulated
822.747	4.20734	0.194356	6.88855e-105	9.4127e-104	FBgn0040359	CG11380	up_regulated
13693.8	2.2472	0.103768	1.08264e-104	1.47758e-103	FBgn0000261	Cat	up_regulated
442.819	4.75264	0.219682	1.29044e-104	1.75907e-103	FBgn0039321	CG10550	up_regulated
2327.21	2.49665	0.115528	1.65066e-104	2.24742e-103	FBgn0024179	wit	up_regulated
1332.71	4.53813	0.211176	1.66243e-103	2.25e-102	FBgn0038076	Cyp313a4	up_regulated
1389.67	3.51437	0.163483	1.84307e-103	2.49153e-102	FBgn0027578	Nepl21	up_regulated
356.113	5.38052	0.249535	1.91521e-103	2.58599e-102	FBgn0031490	CG17264	up_regulated
1368.58	5.09496	0.237511	4.28609e-103	5.76675e-102	FBgn0035192	galene	up_regulated
381.038	3.56181	0.166768	4.13236e-102	5.48223e-101	FBgn0036934	sNPF-R	up_regulated
331.943	5.4008	0.252189	4.9709e-102	6.57937e-101	FBgn0034387	Cyp12b2	up_regulated
1175.09	4.45521	0.208997	7.04183e-102	9.30959e-101	FBgn0262593	Shab	up_regulated
629.832	7.5847	0.353307	1.21646e-101	1.60079e-100	FBgn0261628	CG42711	up_regulated
356.555	4.98225	0.234016	2.48285e-101	3.25599e-100	FBgn0028940	Cyp28a5	up_regulated
363.094	4.41932	0.207873	3.3964e-101	4.44378e-100	FBgn0040805	CG12355	up_regulated
12803.4	3.73194	0.175769	4.6466e-101	6.0656e-100	FBgn0263873	sick	up_regulated
4856.77	4.30795	0.203151	7.28726e-101	9.49092e-100	FBgn0038975	Nrx-1	up_regulated
3800.28	4.87097	0.229979	1.09022e-100	1.41828e-99	FBgn0033387	CG8008	up_regulated
573.957	4.6272	0.218337	1.19549e-100	1.55345e-99	FBgn0025625	Sik2	up_regulated
1104.51	3.10038	0.146339	1.48972e-100	1.93358e-99	FBgn0262004	CG42822	up_regulated
678.482	3.91717	0.185093	2.78155e-100	3.59802e-99	FBgn0034085	Ptp52F	up_regulated
312.972	4.03514	0.190659	4.36176e-100	5.61657e-99	FBgn0031515	CG9664	up_regulated
363.942	5.60203	0.264303	4.65477e-100	5.98711e-99	FBgn0026592	Fie	up_regulated
1414.22	2.38465	0.112755	5.08353e-100	6.53122e-99	FBgn0023076	Clk	up_regulated
666.468	3.0727	0.14542	6.32277e-100	8.10509e-99	FBgn0025391	Scgdelta	up_regulated
377.106	3.98603	0.188957	1.562e-99	1.99334e-98	FBgn0033960	CG10151	up_regulated
2250.78	3.71347	0.176355	2.13234e-99	2.71814e-98	FBgn0030828	CG5162	up_regulated
678.313	5.07525	0.240989	2.56269e-99	3.25578e-98	FBgn0052088	sunn	up_regulated
2472.39	3.61789	0.172117	4.70548e-99	5.96482e-98	FBgn0038839	Ktl	up_regulated
635.082	2.53065	0.120307	5.35946e-99	6.78627e-98	FBgn0032800	CG10137	up_regulated
4946.72	3.36696	0.160265	6.34431e-99	8.01549e-98	FBgn0003091	Pkc53E	up_regulated
980.999	3.84496	0.183239	9.66842e-99	1.22017e-97	FBgn0032252	loh	up_regulated
7554.08	8.68979	0.414327	1.0404e-98	1.31154e-97	FBgn0030569	CG9411	up_regulated
613.065	3.56541	0.170536	5.9724e-98	7.45471e-97	FBgn0030347	CG15739	up_regulated
3142.89	2.97768	0.142575	9.20532e-98	1.14649e-96	FBgn0000490	dpp	up_regulated
1458.31	4.62226	0.221531	9.68244e-98	1.2046e-96	FBgn0031530	Pgant2	up_regulated
12815.5	3.86368	0.185276	1.28578e-97	1.5979e-96	FBgn0265487	mbl	up_regulated
2433.24	4.87332	0.234517	4.35125e-97	5.38987e-96	FBgn0039048	CG17111	up_regulated
650.104	2.93158	0.140888	5.7853e-97	7.15844e-96	FBgn0033980	Cyp6a20	up_regulated
432.2	6.3315	0.303269	7.20154e-97	8.90117e-96	FBgn0033949	Had2	up_regulated
29714.4	3.3536	0.161201	7.6464e-97	9.44078e-96	FBgn0038826	Syp	up_regulated
1487.41	4.24838	0.204666	8.86012e-97	1.09275e-95	FBgn0085426	Rgk3	up_regulated
1613.11	2.37485	0.114369	1.42695e-96	1.7561e-95	FBgn0036433	CG9628	up_regulated
9232.28	3.86154	0.186468	2.71749e-96	3.32994e-95	FBgn0015872	Drip	up_regulated
1423.59	4.30751	0.208129	3.30156e-96	4.04131e-95	FBgn0002543	robo2	up_regulated
516.651	4.24255	0.205242	9.50931e-96	1.16026e-94	FBgn0051217	modSP	up_regulated
514.583	4.824	0.233703	1.50437e-95	1.82964e-94	FBgn0003499	sr	up_regulated
3199	2.86709	0.139302	5.29026e-95	6.42043e-94	FBgn0046258	CG12880	up_regulated
1233.77	3.51579	0.170974	6.69187e-95	8.0956e-94	FBgn0004910	Eip63F-1	up_regulated
1745.39	4.9755	0.242175	6.82293e-95	8.24539e-94	FBgn0001235	hth	up_regulated
551.293	6.07907	0.295912	2.05231e-94	2.46971e-93	FBgn0024836	stan	up_regulated
472.333	3.3017	0.161032	2.42368e-94	2.91046e-93	FBgn0266354	CG45002	up_regulated
360.144	5.92616	0.289067	1.01608e-93	1.21249e-92	FBgn0052600	dpr8	up_regulated
368.012	6.04517	0.2949	1.1649e-93	1.38717e-92	FBgn0030544	CG13403	up_regulated
1401.96	2.25794	0.110522	1.52604e-93	1.81343e-92	FBgn0035767	Cln7	up_regulated
619.031	2.52257	0.123639	2.78474e-93	3.29884e-92	FBgn0017482	T3dh	up_regulated
502.41	5.18562	0.254546	5.52589e-93	6.5257e-92	FBgn0032322	CG16743	up_regulated
344.681	5.45402	0.26736	5.87458e-93	6.91598e-92	FBgn0025697	santa-maria	up_regulated
531.277	3.97745	0.195605	8.38727e-93	9.86392e-92	FBgn0037560	CR18228	up_regulated
1786.62	4.32679	0.213559	2.71277e-92	3.17725e-91	FBgn0030234	CG15211	up_regulated
7664.4	2.08059	0.102566	3.58198e-92	4.18669e-91	FBgn0004666	sim	up_regulated
2170.53	2.01847	0.0995449	4.39847e-92	5.13049e-91	FBgn0051116	ClC-a	up_regulated
7694.72	2.03292	0.100398	7.76282e-92	9.02706e-91	FBgn0051352	Unc-115a	up_regulated
479.687	4.05416	0.200455	9.94415e-92	1.15518e-90	FBgn0040968	CG14933	up_regulated
1567.71	3.59977	0.178396	1.58058e-91	1.83052e-90	FBgn0036368	CG10738	up_regulated
783.685	3.52633	0.174677	1.59455e-91	1.84483e-90	FBgn0039774	CDase	up_regulated
2162.75	3.57687	0.177252	1.65885e-91	1.91532e-90	FBgn0020257	Ppa	up_regulated
38654.1	3.06267	0.151945	2.0456e-91	2.35471e-90	FBgn0262608	CG43134	up_regulated
697.597	4.4402	0.220148	2.15491e-91	2.47804e-90	FBgn0004513	Mdr65	up_regulated
339.07	4.3217	0.21411	2.52539e-91	2.89823e-90	FBgn0032891	Oseg5	up_regulated
12802.1	2.06345	0.102414	5.0211e-91	5.75659e-90	FBgn0003345	sd	up_regulated
2901.47	2.80819	0.139955	2.02991e-90	2.31792e-89	FBgn0000723	FER	up_regulated
330.478	5.933	0.294697	2.11289e-90	2.41026e-89	FBgn0002939	ninaD	up_regulated
5103.57	2.5764	0.128431	2.53213e-90	2.87698e-89	FBgn0034501	CG13868	up_regulated
319.758	3.68441	0.184164	8.45886e-90	9.57271e-89	FBgn0039525	CG5646	up_regulated
1485	3.18695	0.159583	1.16529e-89	1.31612e-88	FBgn0085397	Fili	up_regulated
1483.69	4.4438	0.222855	1.89901e-89	2.13424e-88	FBgn0043783	CG32444	up_regulated
560.75	3.88072	0.194603	2.11869e-89	2.37878e-88	FBgn0035975	PGRP-LA	up_regulated
396.374	5.20373	0.261072	2.4989e-89	2.80014e-88	FBgn0036259	CG9760	up_regulated
2724.41	2.69981	0.135416	2.6602e-89	2.97796e-88	FBgn0040765	luna	up_regulated
274821	3.65916	0.183968	5.07636e-89	5.66603e-88	FBgn0284408	trol	up_regulated
16366.4	2.91357	0.146352	9.87621e-89	1.09911e-87	FBgn0004449	Ten-m	up_regulated
4751.74	3.67193	0.185859	7.0218e-88	7.75392e-87	FBgn0050418	nord	up_regulated
631.25	3.67065	0.185785	7.07156e-88	7.80131e-87	FBgn0260653	serp	up_regulated
1891.2	2.52644	0.127866	1.14218e-87	1.25761e-86	FBgn0284230	CG46314	up_regulated
35923.3	4.2933	0.217274	1.45588e-87	1.60147e-86	FBgn0037577	CG7443	up_regulated
369.259	4.37547	0.221634	1.80223e-87	1.97863e-86	FBgn0260482	CG32599	up_regulated
5712.42	2.45232	0.124387	2.7776e-87	3.04068e-86	FBgn0040297	Nhe2	up_regulated
1230.75	3.79766	0.193093	4.07118e-87	4.45251e-86	FBgn0034356	Pepck2	up_regulated
2750.74	4.75547	0.242317	7.7147e-87	8.42114e-86	FBgn0030102	SmydA-9	up_regulated
3659.71	3.7962	0.193378	8.13718e-87	8.8738e-86	FBgn0259822	Ca-beta	up_regulated
1646.43	3.99224	0.204974	1.80187e-85	1.94268e-84	FBgn0028482	bdl	up_regulated
675.258	4.01145	0.206743	6.63502e-85	7.11314e-84	FBgn0030798	CG13003	up_regulated
2297	2.24623	0.115636	8.99619e-85	9.62634e-84	FBgn0041096	rols	up_regulated
4363.32	2.25331	0.116093	1.19312e-84	1.2731e-83	FBgn0027364	Six4	up_regulated
790.221	3.01309	0.155398	1.33028e-84	1.41814e-83	FBgn0040383	CG5254	up_regulated
449.222	4.60379	0.237608	1.42259e-84	1.51513e-83	FBgn0036364	CG14109	up_regulated
6598.59	2.47643	0.127881	2.4621e-84	2.61736e-83	FBgn0028572	qtc	up_regulated
2273.96	3.27666	0.169851	7.18097e-84	7.59835e-83	FBgn0250871	pot	up_regulated
1034.41	4.4294	0.230232	1.74558e-83	1.84191e-82	FBgn0004839	otk	up_regulated
483.559	3.1025	0.161092	1.78626e-83	1.88309e-82	FBgn0027608	CG2082	up_regulated
291.264	5.1678	0.268097	2.04376e-83	2.15256e-82	FBgn0038250	CG3505	up_regulated
1360.78	5.21188	0.271778	5.88078e-83	6.17672e-82	FBgn0000451	ect	up_regulated
473.118	4.97627	0.259761	8.59542e-83	8.97831e-82	FBgn0031879	uif	up_regulated
6131.94	3.22637	0.168535	1.26194e-82	1.31334e-81	FBgn0043841	vir-1	up_regulated
997.425	4.4682	0.233715	1.34087e-82	1.39294e-81	FBgn0033936	Achl	up_regulated
492.33	3.81949	0.199558	1.55496e-82	1.61388e-81	FBgn0037206	CG12768	up_regulated
452.485	5.53214	0.288994	2.02853e-82	2.10347e-81	FBgn0038541	TyrRII	up_regulated
1383.94	4.58651	0.240129	2.6434e-82	2.7336e-81	FBgn0027844	CAH1	up_regulated
14990.2	3.62393	0.190138	3.60144e-82	3.72094e-81	FBgn0286071	AdamTS-A	up_regulated
318.962	4.3266	0.226675	5.81932e-82	5.9907e-81	FBgn0037553	CG18249	up_regulated
525.887	3.14613	0.165248	8.62392e-82	8.86188e-81	FBgn0034198	CG11400	up_regulated
433.799	4.8357	0.253921	9.86937e-82	1.01326e-80	FBgn0029799	CG15772	up_regulated
388.637	3.6119	0.190079	2.21666e-81	2.27167e-80	FBgn0035431	CG14968	up_regulated
445.214	3.96557	0.208918	2.57723e-81	2.63883e-80	FBgn0051675	CG31675	up_regulated
3323.71	4.25834	0.224563	3.03911e-81	3.10337e-80	FBgn0000504	dsx	up_regulated
476.036	6.56097	0.345308	5.4605e-81	5.57098e-80	FBgn0035452	CG10359	up_regulated
558.49	3.25253	0.172024	1.35528e-80	1.37777e-79	FBgn0033079	Fmo-2	up_regulated
582.917	5.07738	0.268964	1.78502e-80	1.81302e-79	FBgn0036377	CG10710	up_regulated
637.444	3.65667	0.194383	7.15295e-80	7.22651e-79	FBgn0033710	CG17739	up_regulated
303.156	4.05654	0.215453	7.24904e-80	7.3171e-79	FBgn0039681	CG7582	up_regulated
435.617	5.49631	0.292176	8.15087e-80	8.22012e-79	FBgn0015773	NetA	up_regulated
1350.68	3.51876	0.187283	9.82501e-80	9.89097e-79	FBgn0263830	CG40486	up_regulated
359.519	4.26762	0.226784	1.76314e-79	1.77029e-78	FBgn0261788	Ank2	up_regulated
694.014	6.18246	0.329645	2.54691e-79	2.55273e-78	FBgn0034693	CG11073	up_regulated
549.923	3.43097	0.183141	3.21106e-79	3.21557e-78	FBgn0050046	CG30046	up_regulated
2093.44	3.9864	0.213048	3.78351e-79	3.77887e-78	FBgn0004852	Ac76E	up_regulated
455.725	3.53901	0.189096	5.12944e-79	5.10971e-78	FBgn0038260	CG14855	up_regulated
263.601	4.92866	0.26328	9.20583e-79	9.15442e-78	FBgn0038405	CG8927	up_regulated
15256.1	2.11764	0.113807	5.77326e-78	5.68153e-77	FBgn0024315	Picot	up_regulated
5965.16	2.3997	0.129122	7.97304e-78	7.83958e-77	FBgn0029002	miple2	up_regulated
5079.41	2.75099	0.148358	1.27197e-77	1.2496e-76	FBgn0013953	Esp	up_regulated
1593.79	5.91695	0.321131	5.32253e-77	5.20202e-76	FBgn0031918	CG6055	up_regulated
260.435	5.13941	0.277816	6.76583e-77	6.60697e-76	FBgn0039925	Kif3C	up_regulated
4763.01	2.44813	0.132832	1.1902e-76	1.16026e-75	FBgn0250785	vari	up_regulated
565.323	4.14418	0.225365	1.86087e-76	1.81097e-75	FBgn0034755	CG3746	up_regulated
416.864	5.10145	0.278129	5.43226e-76	5.2686e-75	FBgn0037140	SLC22A	up_regulated
651.753	4.47383	0.244157	5.77185e-76	5.5932e-75	FBgn0024293	Spn43Ab	up_regulated
262.439	3.42958	0.187079	7.06005e-76	6.83523e-75	FBgn0038079	NijC	up_regulated
487.259	4.85402	0.265141	7.06555e-76	6.83523e-75	FBgn0039161	CG13606	up_regulated
32704.7	4.51942	0.247769	8.11735e-76	7.83944e-75	FBgn0000046	Act87E	up_regulated
3122.67	5.57323	0.304743	9.48191e-76	9.14952e-75	FBgn0022355	Tsf1	up_regulated
262.142	4.08901	0.223627	1.3655e-75	1.31208e-74	FBgn0035649	CG10483	up_regulated
17993.5	2.07297	0.113275	1.8087e-75	1.73209e-74	FBgn0261802	CG42748	up_regulated
1245.05	2.96298	0.162261	2.26082e-75	2.16144e-74	FBgn0026319	Traf4	up_regulated
677.971	2.50878	0.137367	2.75673e-75	2.63113e-74	FBgn0036551	CG17029	up_regulated
1213.98	2.09424	0.114803	5.07681e-75	4.83336e-74	FBgn0037092	M6	up_regulated
555.442	4.63331	0.255754	2.47526e-74	2.34092e-73	FBgn0026064	KP78a	up_regulated
575.198	5.26125	0.290948	3.83642e-74	3.61023e-73	FBgn0005775	Con	up_regulated
4466.65	2.03868	0.112595	6.16934e-74	5.80081e-73	FBgn0039266	CG11791	up_regulated
270.582	4.41151	0.244136	8.37512e-74	7.86834e-73	FBgn0052333	CG32333	up_regulated
249.549	4.45	0.246175	1.04547e-73	9.81401e-73	FBgn0034013	unc-5	up_regulated
395.343	4.42981	0.246152	1.62149e-73	1.51837e-72	FBgn0052407	CG32407	up_regulated
869.088	3.33597	0.185155	1.63768e-73	1.53227e-72	FBgn0037057	CG10512	up_regulated
1057.87	4.10704	0.228469	2.75736e-73	2.56933e-72	FBgn0004360	Wnt2	up_regulated
574.348	3.18283	0.177246	5.19773e-73	4.83933e-72	FBgn0035331	MsR1	up_regulated
2490.96	2.3558	0.131333	1.03834e-72	9.62809e-72	FBgn0050089	CG30089	up_regulated
342.314	6.69083	0.371211	1.2821e-72	1.18788e-71	FBgn0038156	side-IV	up_regulated
11175	2.55797	0.1428	1.39608e-72	1.29033e-71	FBgn0260486	Ziz	up_regulated
689.528	4.73909	0.265844	3.6623e-72	3.37394e-71	FBgn0039129	RpS19b	up_regulated
301.802	3.20331	0.179468	4.41696e-72	4.06261e-71	FBgn0038866	CG5810	up_regulated
459.55	3.8815	0.217826	5.1499e-72	4.73293e-71	FBgn0028523	CG5888	up_regulated
1811.85	2.15599	0.120766	5.43776e-72	4.99345e-71	FBgn0022709	Adk1	up_regulated
600.02	2.81038	0.158272	2.42152e-71	2.20942e-70	FBgn0025702	Srpk79D	up_regulated
9301.56	3.91171	0.221007	3.24266e-71	2.9539e-70	FBgn0035612	frm	up_regulated
563.549	3.65119	0.206315	4.26998e-71	3.88353e-70	FBgn0028886	CG15279	up_regulated
829.992	2.01313	0.113452	4.27425e-71	3.88432e-70	FBgn0034312	CG10916	up_regulated
277.084	5.21988	0.295067	7.50181e-71	6.78497e-70	FBgn0031548	CG8852	up_regulated
25830.4	2.17533	0.122953	9.59743e-71	8.65972e-70	FBgn0000568	Eip75B	up_regulated
239.963	3.64598	0.206644	1.5898e-70	1.4322e-69	FBgn0262598	mtsh	up_regulated
50769.1	3.46634	0.196852	2.6838e-70	2.41008e-69	FBgn0267033	mamo	up_regulated
802.323	5.15535	0.293144	7.77289e-70	6.94744e-69	FBgn0036857	Aldh7A1	up_regulated
294.29	5.2834	0.300703	9.96212e-70	8.8972e-69	FBgn0032857	CG10947	up_regulated
522.26	4.1977	0.239869	1.42107e-69	1.26421e-68	FBgn0032013	Scgalpha	up_regulated
319.598	4.81597	0.274882	1.49086e-69	1.32423e-68	FBgn0032670	CG5783	up_regulated
284.951	4.02201	0.229602	1.6306e-69	1.4461e-68	FBgn0031926	CG6739	up_regulated
333.281	4.07061	0.232672	2.24228e-69	1.98702e-68	FBgn0038977	CG5376	up_regulated
563.054	2.61434	0.150207	1.15416e-68	1.01802e-67	FBgn0037076	ebd2	up_regulated
1266.54	3.42419	0.197015	1.1994e-68	1.0571e-67	FBgn0031857	LUBEL	up_regulated
1577.53	4.26773	0.245656	1.20034e-68	1.05711e-67	FBgn0051323	CG31323	up_regulated
465.515	2.46665	0.141953	2.1324e-68	1.87218e-67	FBgn0036759	CG5577	up_regulated
350.97	5.71603	0.329028	2.23704e-68	1.96253e-67	FBgn0262029	d	up_regulated
1017.66	5.19428	0.299583	2.39069e-68	2.09572e-67	FBgn0037386	CG1208	up_regulated
19419.3	2.7457	0.159071	1.2879e-67	1.12295e-66	FBgn0015766	Msr-110	up_regulated
360.253	5.41568	0.313807	1.52169e-67	1.32476e-66	FBgn0261588	pdm3	up_regulated
1680.78	2.8369	0.164675	2.17459e-67	1.88884e-66	FBgn0032422	atilla	up_regulated
4275.5	2.60245	0.151219	3.38214e-67	2.93324e-66	FBgn0003301	rut	up_regulated
640.546	2.26544	0.131538	3.48337e-67	3.01875e-66	FBgn0040658	CG13516	up_regulated
370.211	3.6724	0.213854	5.136e-67	4.44081e-66	FBgn0034476	Toll-7	up_regulated
755.79	4.47547	0.260795	5.30225e-67	4.58108e-66	FBgn0038237	Pde6	up_regulated
238.212	4.49807	0.261803	6.71831e-67	5.79575e-66	FBgn0034887	St1	up_regulated
11140	2.24695	0.130812	7.79352e-67	6.70808e-66	FBgn0010246	Myo61F	up_regulated
309.127	5.01603	0.292711	1.2163e-66	1.04375e-65	FBgn0043806	CG32032	up_regulated
285.223	4.60722	0.268717	1.39299e-66	1.19178e-65	FBgn0029804	CG3097	up_regulated
539.79	3.68042	0.215321	1.99403e-66	1.70217e-65	FBgn0038143	CG9813	up_regulated
209.121	5.45848	0.318627	4.51191e-66	3.83428e-65	FBgn0038452	CG14905	up_regulated
748.654	2.6335	0.15484	1.16637e-65	9.84589e-65	FBgn0037617	nom	up_regulated
190.754	4.53439	0.266386	1.38875e-65	1.16971e-64	FBgn0041710	yellow-f	up_regulated
3771.47	2.45219	0.144285	1.44283e-65	1.21437e-64	FBgn0022160	Gpo1	up_regulated
2186.38	3.11007	0.183427	2.14508e-65	1.80142e-64	FBgn0050345	CG30345	up_regulated
387.482	3.80646	0.224661	2.76886e-65	2.32185e-64	FBgn0032614	CG13284	up_regulated
356.616	4.18768	0.247109	2.8145e-65	2.35838e-64	FBgn0035791	CG8539	up_regulated
3149.39	3.05046	0.181232	1.73112e-64	1.44104e-63	FBgn0005771	noc	up_regulated
377.634	4.31285	0.256827	3.3727e-64	2.79733e-63	FBgn0037067	Cpr78Ca	up_regulated
399.219	4.52558	0.269716	3.77326e-64	3.12727e-63	FBgn0046113	GluRIIC	up_regulated
577.636	7.3636	0.438044	4.81661e-64	3.98332e-63	FBgn0040099	lectin-28C	up_regulated
569.634	3.35944	0.201392	1.92507e-63	1.58284e-62	FBgn0039008	CG6972	up_regulated
3356.38	2.02492	0.121497	4.79638e-63	3.91825e-62	FBgn0034399	CG15083	up_regulated
822.131	4.7515	0.285955	4.8083e-63	3.92517e-62	FBgn0050106	CCHa1-R	up_regulated
11900	2.17229	0.130377	5.19437e-63	4.2373e-62	FBgn0028371	jbug	up_regulated
1904.91	3.44928	0.207836	7.38955e-63	6.01939e-62	FBgn0032684	Ugt301D1	up_regulated
285.583	5.91827	0.354928	8.17865e-63	6.65267e-62	FBgn0004870	bab1	up_regulated
330.171	3.28471	0.197956	1.13847e-62	9.24074e-62	FBgn0085409	smal	up_regulated
3829.42	2.59016	0.156077	1.33057e-62	1.07923e-61	FBgn0034075	Asph	up_regulated
1038.86	3.48417	0.210512	1.70673e-62	1.38139e-61	FBgn0037796	CG12814	up_regulated
5837.72	2.33138	0.140649	1.83371e-62	1.48311e-61	FBgn0265276	l(3)neo38	up_regulated
216.278	5.00743	0.301661	1.93634e-62	1.565e-61	FBgn0035977	PGRP-LF	up_regulated
2487.47	2.12614	0.128236	1.96866e-62	1.59e-61	FBgn0030847	CG12991	up_regulated
2344.88	3.70038	0.224026	1.98441e-62	1.60158e-61	FBgn0030574	sbm	up_regulated
340.733	3.07384	0.18577	2.46332e-62	1.98529e-61	FBgn0038654	CG14298	up_regulated
1239.32	2.39086	0.144476	2.94094e-62	2.36855e-61	FBgn0027930	MP1	up_regulated
656.773	2.60553	0.157953	5.49395e-62	4.41842e-61	FBgn0040850	CG15210	up_regulated
1759.71	4.83185	0.295195	2.63545e-61	2.10319e-60	FBgn0039678	Obp99a	up_regulated
3594	2.26082	0.137728	3.15599e-61	2.51508e-60	FBgn0050115	GEFmeso	up_regulated
5761.32	3.07871	0.188235	4.75615e-61	3.78499e-60	FBgn0267001	Ten-a	up_regulated
253.287	4.52641	0.277011	5.1278e-61	4.07791e-60	FBgn0036550	CG17026	up_regulated
633.15	4.2436	0.259695	5.68538e-61	4.51817e-60	FBgn0266579	tau	up_regulated
1069.65	3.37002	0.206393	6.81924e-61	5.40794e-60	FBgn0039226	Ude	up_regulated
3954.57	2.377	0.145472	8.44461e-61	6.67833e-60	FBgn0036910	Cyp305a1	up_regulated
2845.97	2.59266	0.15873	8.49963e-61	6.71718e-60	FBgn0263392	Tet	up_regulated
1416.41	2.18498	0.133905	1.50625e-60	1.18463e-59	FBgn0035023	ITP	up_regulated
5194.79	2.52673	0.155042	2.01188e-60	1.57902e-59	FBgn0037007	CG5059	up_regulated
3380.33	4.15573	0.255955	2.7071e-60	2.11882e-59	FBgn0001227	Hsp67Ba	up_regulated
506.537	2.52598	0.155357	3.33763e-60	2.60696e-59	FBgn0287185	nvd	up_regulated
2261.96	2.40824	0.148232	3.98007e-60	3.10663e-59	FBgn0020294	ko	up_regulated
229.973	6.10331	0.374062	4.82253e-60	3.75137e-59	FBgn0043535	Obp57a	up_regulated
216.317	3.81681	0.23532	6.04518e-60	4.69924e-59	FBgn0261584	CG42694	up_regulated
309.833	2.98064	0.18395	7.03881e-60	5.46419e-59	FBgn0014342	mia	up_regulated
4258.2	3.65395	0.225872	7.04895e-60	5.46833e-59	FBgn0039419	CG12290	up_regulated
642.563	4.52309	0.280027	8.32052e-60	6.446e-59	FBgn0036945	Ssk	up_regulated
1880.83	2.37387	0.146568	9.39296e-60	7.26695e-59	FBgn0025632	CG4313	up_regulated
781.031	2.4981	0.15435	1.13022e-59	8.73218e-59	FBgn0033431	CG1827	up_regulated
1543.52	5.24556	0.325575	1.86213e-59	1.43675e-58	FBgn0032495	CG16820	up_regulated
406.112	3.99178	0.248348	3.73063e-59	2.86871e-58	FBgn0000557	eEF1alpha2	up_regulated
277.826	4.6569	0.289393	4.93939e-59	3.78543e-58	FBgn0030160	CG9691	up_regulated
847.124	2.45813	0.15283	5.42591e-59	4.15549e-58	FBgn0038912	CG6656	up_regulated
198.609	3.77855	0.234926	5.6145e-59	4.29704e-58	FBgn0263093	CR43361	up_regulated
259.716	4.25901	0.265207	5.62657e-59	4.30338e-58	FBgn0029526	CR18166	up_regulated
659.807	3.92244	0.244366	5.98532e-59	4.57469e-58	FBgn0038612	cona	up_regulated
620.949	4.37603	0.27361	1.40857e-58	1.07157e-57	FBgn0000015	Abd-B	up_regulated
1519.07	2.88409	0.180161	1.45568e-58	1.10667e-57	FBgn0004959	phm	up_regulated
101571	2.72738	0.170497	2.57063e-58	1.94909e-57	FBgn0002526	LanA	up_regulated
554.555	2.44632	0.153061	2.85784e-58	2.16111e-57	FBgn0040491	Buffy	up_regulated
277.362	5.36795	0.336206	3.63148e-58	2.7425e-57	FBgn0030634	CG9164	up_regulated
10097	3.05323	0.191621	4.41333e-58	3.32195e-57	FBgn0004198	ct	up_regulated
627.223	4.86389	0.305719	5.64588e-58	4.24409e-57	FBgn0087011	CG41520	up_regulated
7093.76	2.46121	0.15447	5.94769e-58	4.46508e-57	FBgn0259927	CG42450	up_regulated
725.205	5.1118	0.321034	8.10989e-58	6.07628e-57	FBgn0031888	Pvf2	up_regulated
1102.89	3.67761	0.231915	1.2311e-57	9.20582e-57	FBgn0030653	CG7860	up_regulated
552.246	6.87642	0.433548	2.66628e-57	1.98854e-56	FBgn0032299	CG17127	up_regulated
255.526	4.07858	0.257159	2.85599e-57	2.12725e-56	FBgn0032139	CG13116	up_regulated
670.719	2.31107	0.146019	3.61093e-57	2.68429e-56	FBgn0010452	trn	up_regulated
2112.35	2.02292	0.127751	4.04156e-57	3.0005e-56	FBgn0260660	Mp	up_regulated
270.59	5.40314	0.342352	5.34833e-57	3.95776e-56	FBgn0024244	drm	up_regulated
799.557	4.73651	0.301051	8.18342e-57	6.0518e-56	FBgn0038072	CG6225	up_regulated
240.833	3.10681	0.197216	9.548e-57	7.05178e-56	FBgn0029754	CG15930	up_regulated
162.141	4.53487	0.288099	2.1289e-56	1.56623e-55	FBgn0031528	CG15412	up_regulated
382.669	3.52012	0.224646	2.91863e-56	2.14308e-55	FBgn0261649	tinc	up_regulated
727.091	4.26291	0.272418	3.17361e-56	2.32732e-55	FBgn0042696	NfI	up_regulated
230.48	5.13887	0.32859	9.07845e-56	6.60651e-55	FBgn0038042	Scgbeta	up_regulated
247.113	3.09525	0.198787	1.70823e-55	1.23836e-54	FBgn0033978	Cyp6a23	up_regulated
168.2	4.04744	0.259658	1.74749e-55	1.26601e-54	FBgn0030367	Cyp311a1	up_regulated
156.483	4.48051	0.287523	2.27886e-55	1.64888e-54	FBgn0263239	dar1	up_regulated
207.533	6.20217	0.396554	3.84948e-55	2.7765e-54	FBgn0004512	Mdr49	up_regulated
441.797	3.47229	0.224099	4.40539e-55	3.17344e-54	FBgn0033633	Smyd4-3	up_regulated
343.985	5.36819	0.348214	1.45154e-54	1.03971e-53	FBgn0040505	Alk	up_regulated
4339.73	2.47999	0.161275	4.02536e-54	2.85635e-53	FBgn0004133	blow	up_regulated
181.029	5.29282	0.344085	6.57289e-54	4.65535e-53	FBgn0026314	Ugt35B1	up_regulated
1842.28	2.56707	0.167598	9.07719e-54	6.40915e-53	FBgn0052280	CG32280	up_regulated
163.696	4.0027	0.261225	9.49436e-54	6.69955e-53	FBgn0250835	CG15394	up_regulated
311.214	3.37059	0.220571	1.10539e-53	7.79034e-53	FBgn0030914	CG6106	up_regulated
4131.42	2.67345	0.174971	1.52111e-53	1.06937e-52	FBgn0028675	Sur	up_regulated
287.743	2.71689	0.178102	2.30876e-53	1.61912e-52	FBgn0038674	CG14285	up_regulated
8175.98	2.19331	0.143685	2.54204e-53	1.78052e-52	FBgn0022774	Oat	up_regulated
5779.83	2.65773	0.174505	3.28392e-53	2.29592e-52	FBgn0004652	fru	up_regulated
505.222	5.46607	0.360335	6.20077e-53	4.31404e-52	FBgn0033192	Corin	up_regulated
2518.18	3.34863	0.221005	7.27897e-53	5.06108e-52	FBgn0003892	ptc	up_regulated
12611.9	2.74472	0.181048	1.03075e-52	7.15372e-52	FBgn0035542	DOR	up_regulated
587.457	4.02888	0.266393	1.20912e-52	8.3764e-52	FBgn0038017	CG4115	up_regulated
193.632	5.56687	0.36713	1.72618e-52	1.19366e-51	FBgn0051102	CG31102	up_regulated
188.894	4.03751	0.267424	2.19061e-52	1.51298e-51	FBgn0011576	Cyp4d2	up_regulated
826.93	3.69565	0.245186	2.23918e-52	1.54559e-51	FBgn0284226	CG46310	up_regulated
190.309	3.19205	0.211389	2.52138e-52	1.73933e-51	FBgn0035949	CG13314	up_regulated
252.689	5.52809	0.365827	2.75022e-52	1.89489e-51	FBgn0039896	yellow-h	up_regulated
233.733	3.44983	0.228809	3.35727e-52	2.30896e-51	FBgn0038385	Fbxl7	up_regulated
791.77	4.52658	0.301287	4.21202e-52	2.89332e-51	FBgn0028863	CG4587	up_regulated
218.141	6.27062	0.414203	5.65173e-52	3.8683e-51	FBgn0033388	CG8046	up_regulated
218.891	4.26966	0.283813	5.93783e-52	4.05924e-51	FBgn0058298	CG40298	up_regulated
184.352	5.70134	0.37727	6.14557e-52	4.19622e-51	FBgn0004777	Ccp84Ag	up_regulated
2327.6	4.48472	0.29905	6.60591e-52	4.50784e-51	FBgn0036091	CG18628	up_regulated
10719.1	2.33598	0.155296	8.09414e-52	5.5135e-51	FBgn0031037	CG14207	up_regulated
302.344	2.80426	0.186821	8.72827e-52	5.9419e-51	FBgn0030993	Mec2	up_regulated
247.285	4.94718	0.329696	9.57551e-52	6.50701e-51	FBgn0284244	l(2)k05911	up_regulated
352.014	4.90013	0.327854	1.61861e-51	1.09665e-50	FBgn0033760	CG8785	up_regulated
429.121	2.05013	0.136994	2.80541e-51	1.89286e-50	FBgn0050428	CG30428	up_regulated
1055.68	3.21625	0.21591	4.1721e-51	2.80668e-50	FBgn0033174	CG11125	up_regulated
407.008	2.17386	0.146259	1.20055e-50	8.02433e-50	FBgn0030617	CG9095	up_regulated
4359.05	2.0368	0.137403	2.33494e-50	1.55517e-49	FBgn0015801	Reg-5	up_regulated
1098.22	5.51083	0.374254	3.33997e-50	2.21808e-49	FBgn0030237	CG15209	up_regulated
200.244	3.93411	0.267219	3.59988e-50	2.3893e-49	FBgn0040377	Vha36-3	up_regulated
185.187	5.85995	0.395189	4.69787e-50	3.11261e-49	FBgn0033158	CG12164	up_regulated
3589.65	3.20937	0.218014	5.3549e-50	3.54175e-49	FBgn0263316	Mrp4	up_regulated
6502.73	3.41737	0.232577	8.35976e-50	5.51e-49	FBgn0261560	Thor	up_regulated
1691.36	2.33565	0.158785	9.80948e-50	6.4506e-49	FBgn0023001	melt	up_regulated
257.725	3.16496	0.215993	1.58479e-49	1.03974e-48	FBgn0030769	CG13012	up_regulated
245.107	6.4359	0.437158	1.95032e-49	1.27662e-48	FBgn0085359	CG34330	up_regulated
212.978	5.83798	0.398011	2.83764e-49	1.84998e-48	FBgn0069973	CG40485	up_regulated
455.642	3.81862	0.261448	2.92857e-49	1.90818e-48	FBgn0086604	side-VIII	up_regulated
1727.63	4.95149	0.340921	6.08622e-49	3.95431e-48	FBgn0284247	ds	up_regulated
214.512	5.60067	0.383751	8.17569e-49	5.29677e-48	FBgn0031937	CG13795	up_regulated
251.455	4.47796	0.308015	9.83191e-49	6.36616e-48	FBgn0036997	CG5955	up_regulated
165.092	5.21673	0.357525	1.13628e-48	7.34492e-48	FBgn0014000	Hf	up_regulated
369.649	5.01226	0.346299	1.57438e-48	1.0148e-47	FBgn0039536	unc80	up_regulated
5402.45	3.98331	0.274895	1.66897e-48	1.07516e-47	FBgn0020521	pio	up_regulated
186.236	4.09231	0.282349	1.90669e-48	1.22484e-47	FBgn0036862	Gbs-76A	up_regulated
366.076	3.81717	0.264458	3.63258e-48	2.32698e-47	FBgn0033807	AQP	up_regulated
792.08	2.41343	0.167091	4.40821e-48	2.82224e-47	FBgn0039043	CG17121	up_regulated
286.684	6.41746	0.443187	4.46847e-48	2.85922e-47	FBgn0032613	Nepl9	up_regulated
296.467	4.41051	0.306348	5.10622e-48	3.26363e-47	FBgn0261990	CG42808	up_regulated
571.839	4.74627	0.329841	5.21987e-48	3.3344e-47	FBgn0265416	Neto	up_regulated
358.052	4.15813	0.289842	6.3233e-48	4.03022e-47	FBgn0038631	CG7695	up_regulated
1065.86	3.94618	0.274824	8.57386e-48	5.44636e-47	FBgn0028491	CG2930	up_regulated
487.814	2.03	0.140899	1.05187e-47	6.67064e-47	FBgn0035264	Oseg4	up_regulated
207.587	3.64471	0.253592	1.1401e-47	7.21407e-47	FBgn0000633	CG17716	up_regulated
180.794	5.74659	0.397827	1.16451e-47	7.36445e-47	FBgn0036727	SecCl	up_regulated
313.217	7.20431	0.497819	1.21699e-47	7.6878e-47	FBgn0030394	Cpr11A	up_regulated
556.293	3.03618	0.211939	1.90424e-47	1.19827e-46	FBgn0024980	Syx4	up_regulated
695.142	6.56956	0.458971	2.20555e-47	1.38406e-46	FBgn0020416	Idgf1	up_regulated
162.416	5.13759	0.357835	2.65092e-47	1.66171e-46	FBgn0036984	CG13248	up_regulated
350.496	4.55449	0.319267	3.57307e-47	2.23484e-46	FBgn0030992	CG33253	up_regulated
771.716	3.91663	0.275143	5.75669e-47	3.5888e-46	FBgn0027073	Ugt49B1	up_regulated
133.999	4.68499	0.328025	8.16154e-47	5.07414e-46	FBgn0039915	Gat	up_regulated
7529.08	2.04143	0.143151	8.47949e-47	5.26606e-46	FBgn0028990	Spn27A	up_regulated
155.93	4.03969	0.283885	1.01195e-46	6.26411e-46	FBgn0038070	CG6753	up_regulated
172.732	4.6558	0.328379	1.80044e-46	1.11027e-45	FBgn0087012	5-HT2A	up_regulated
198.319	5.88835	0.412934	1.95672e-46	1.20599e-45	FBgn0038819	Cpr92F	up_regulated
152.296	4.19199	0.29606	3.2609e-46	2.0033e-45	FBgn0265052	St3	up_regulated
260.811	2.57016	0.181785	3.71379e-46	2.27907e-45	FBgn0053108	CG33108	up_regulated
941.959	4.06685	0.288655	3.75486e-46	2.30304e-45	FBgn0031568	CG10019	up_regulated
585.838	4.16595	0.295469	3.8535e-46	2.36227e-45	FBgn0000024	Ace	up_regulated
2477.81	2.46973	0.174945	4.90824e-46	2.99916e-45	FBgn0023023	CRMP	up_regulated
130.35	4.16368	0.294806	6.00748e-46	3.66299e-45	FBgn0004580	Cbp53E	up_regulated
427.079	4.32047	0.308413	1.47004e-45	8.88262e-45	FBgn0036282	Smyd4-2	up_regulated
266.994	5.49657	0.392773	1.65799e-45	1.00077e-44	FBgn0243486	rdo	up_regulated
660.419	4.9517	0.355052	1.97052e-45	1.18815e-44	FBgn0032685	CG10211	up_regulated
288.096	3.61453	0.258851	3.03184e-45	1.81942e-44	FBgn0052170	CG32170	up_regulated
163.185	4.42874	0.316583	3.16578e-45	1.89681e-44	FBgn0051719	RluA-1	up_regulated
5173.59	2.19459	0.15693	3.90846e-45	2.34055e-44	FBgn0004435	Galphaq	up_regulated
3128.44	2.12071	0.151725	4.37283e-45	2.61727e-44	FBgn0030218	CG1628	up_regulated
203.016	3.11072	0.223238	5.26368e-45	3.14881e-44	FBgn0039501	TTLL6B	up_regulated
146.645	4.30126	0.308477	5.99358e-45	3.58357e-44	FBgn0011589	Elk	up_regulated
160.893	5.17469	0.371497	1.17111e-44	6.98374e-44	FBgn0001320	kni	up_regulated
126.614	4.19229	0.301618	1.26127e-44	7.50965e-44	FBgn0050196	CG30196	up_regulated
145.201	5.14232	0.369207	1.28964e-44	7.67453e-44	FBgn0033880	CG6553	up_regulated
198.348	5.59235	0.40313	1.61847e-44	9.62635e-44	FBgn0260874	Ir76a	up_regulated
15278	2.62686	0.190336	2.95662e-44	1.75214e-43	FBgn0028984	Spn88Ea	up_regulated
901.118	3.98287	0.289007	3.04939e-44	1.80618e-43	FBgn0052677	X11Lbeta	up_regulated
175.528	3.59817	0.261034	4.34629e-44	2.56634e-43	FBgn0039024	Nepl15	up_regulated
212.689	5.36957	0.389535	6.31947e-44	3.72372e-43	FBgn0032283	CG7296	up_regulated
6361.49	2.36378	0.171791	6.66875e-44	3.92749e-43	FBgn0264490	Eip93F	up_regulated
260.137	4.21318	0.306961	7.23681e-44	4.25765e-43	FBgn0038621	CG10864	up_regulated
240.748	3.25972	0.237432	8.75168e-44	5.14359e-43	FBgn0052085	CG32085	up_regulated
1176.89	3.2914	0.240205	1.04101e-43	6.0994e-43	FBgn0030484	GstT4	up_regulated
759.511	5.52807	0.405598	1.67351e-43	9.75513e-43	FBgn0035293	CG5687	up_regulated
751.665	6.59184	0.483186	1.85962e-43	1.08345e-42	FBgn0031907	CG5171	up_regulated
155.277	3.08198	0.22544	2.52965e-43	1.47006e-42	FBgn0259099	DCX-EMAP	up_regulated
617.993	2.89351	0.212077	2.96325e-43	1.72029e-42	FBgn0025111	Ant2	up_regulated
213.946	3.57308	0.262477	3.4891e-43	2.02247e-42	FBgn0053203	CG33203	up_regulated
191.548	4.00363	0.294154	3.8379e-43	2.22239e-42	FBgn0032785	CG10026	up_regulated
210.888	7.03795	0.509773	5.27717e-43	3.04963e-42	FBgn0003117	pnr	up_regulated
170.528	4.49137	0.330269	6.17329e-43	3.56387e-42	FBgn0038202	CG12402	up_regulated
1835.16	2.79365	0.206026	9.18701e-43	5.29566e-42	FBgn0259244	CG42342	up_regulated
5212.2	2.17171	0.159689	9.28184e-43	5.34761e-42	FBgn0085432	pan	up_regulated
324.61	4.30391	0.318348	1.28392e-42	7.38592e-42	FBgn0259935	CG42458	up_regulated
150.756	4.90616	0.361655	1.28974e-42	7.41569e-42	FBgn0032375	CG14932	up_regulated
138.688	4.32892	0.319699	1.58849e-42	9.10585e-42	FBgn0030272	CG15201	up_regulated
10816.9	3.28976	0.243884	1.94937e-42	1.11521e-41	FBgn0086708	stv	up_regulated
602.354	3.27895	0.243519	2.76989e-42	1.58145e-41	FBgn0003255	rk	up_regulated
5982.85	3.48594	0.259276	3.29578e-42	1.88075e-41	FBgn0002868	MtnA	up_regulated
295.163	3.40553	0.253793	5.16065e-42	2.9376e-41	FBgn0004581	bgcn	up_regulated
230.788	4.6663	0.34723	5.58988e-42	3.17242e-41	FBgn0032603	CG17928	up_regulated
2081.42	3.94144	0.294373	6.55824e-42	3.71829e-41	FBgn0053470	CG33470	up_regulated
1216.21	2.45475	0.182999	8.07948e-42	4.57396e-41	FBgn0029830	Grip	up_regulated
166.849	6.17087	0.457247	1.10631e-41	6.25682e-41	FBgn0046878	Obp83cd	up_regulated
230.788	3.02987	0.226733	1.30889e-41	7.39519e-41	FBgn0038494	beat-IIb	up_regulated
193.138	4.30446	0.323028	2.25727e-41	1.2722e-40	FBgn0035719	tow	up_regulated
172.59	5.33768	0.399758	2.9361e-41	1.65397e-40	FBgn0039500	CG5984	up_regulated
371.475	4.3292	0.326544	3.90161e-41	2.19244e-40	FBgn0261089	Sytalpha	up_regulated
158.162	6.20947	0.462979	4.76714e-41	2.67617e-40	FBgn0033724	CG8501	up_regulated
173.819	4.82822	0.363752	4.84594e-41	2.71907e-40	FBgn0003009	ord	up_regulated
349.855	4.41419	0.334233	4.93127e-41	2.76559e-40	FBgn0035985	Cpr67B	up_regulated
136.407	4.98607	0.374482	4.98038e-41	2.79176e-40	FBgn0032318	CG14072	up_regulated
181.587	2.56697	0.193411	6.134e-41	3.43335e-40	FBgn0037046	CG10581	up_regulated
720.521	3.6022	0.272338	6.30913e-41	3.52964e-40	FBgn0003866	tsh	up_regulated
185.506	6.84499	0.509307	7.2314e-41	4.03966e-40	FBgn0050054	CG30054	up_regulated
666.992	3.06475	0.23181	7.79317e-41	4.34709e-40	FBgn0260386	mtg	up_regulated
176.714	4.13979	0.314005	1.45974e-40	8.09498e-40	FBgn0004919	gol	up_regulated
459.759	4.25278	0.323622	1.63711e-40	9.06978e-40	FBgn0035103	Vdup1	up_regulated
336.364	2.03978	0.15455	2.01219e-40	1.11369e-39	FBgn0051118	RabX4	up_regulated
2309.37	2.26679	0.172141	2.35976e-40	1.30479e-39	FBgn0014073	Tie	up_regulated
458.531	4.19916	0.320386	2.75322e-40	1.51941e-39	FBgn0004607	zfh2	up_regulated
146.982	4.37268	0.332854	2.91805e-40	1.60959e-39	FBgn0263046	CG43341	up_regulated
258.993	3.5754	0.272795	3.64978e-40	2.01224e-39	FBgn0004575	Syn	up_regulated
152.189	5.27044	0.40117	4.56444e-40	2.50923e-39	FBgn0034221	CG10764	up_regulated
1849.49	6.44943	0.495038	5.66642e-40	3.10305e-39	FBgn0033367	PPO2	up_regulated
306.196	2.59793	0.198483	6.12589e-40	3.35145e-39	FBgn0003950	unc	up_regulated
647.343	3.3518	0.256905	7.24463e-40	3.9578e-39	FBgn0014135	bnl	up_regulated
210.208	3.46191	0.265163	7.53447e-40	4.11418e-39	FBgn0033061	SmydA-5	up_regulated
179.304	5.10532	0.391247	9.54638e-40	5.19783e-39	FBgn0031902	Wnt6	up_regulated
132.042	4.93762	0.377249	1.0077e-39	5.48413e-39	FBgn0085282	CG34253	up_regulated
135.299	4.7451	0.363408	1.2363e-39	6.72178e-39	FBgn0005636	nvy	up_regulated
476.111	2.23961	0.171708	1.32331e-39	7.1846e-39	FBgn0028424	JhI-26	up_regulated
626.805	2.17653	0.167142	1.87414e-39	1.01558e-38	FBgn0038966	pinta	up_regulated
152.772	5.48162	0.421001	1.97249e-39	1.06735e-38	FBgn0033136	Tsp42Eo	up_regulated
194.229	4.91407	0.378835	2.71243e-39	1.46289e-38	FBgn0033135	Tsp42En	up_regulated
204.246	4.54978	0.351798	3.02712e-39	1.62953e-38	FBgn0264443	CG43861	up_regulated
154.291	5.94959	0.457649	6.39491e-39	3.42551e-38	FBgn0029170	TwdlT	up_regulated
157.066	2.81482	0.218145	6.39653e-39	3.42551e-38	FBgn0050383	CG30383	up_regulated
188.889	7.04364	0.536889	6.45324e-39	3.45426e-38	FBgn0034126	jtb	up_regulated
716.492	2.205	0.171536	1.50246e-38	7.9972e-38	FBgn0052982	CG32982	up_regulated
151.484	4.96199	0.386167	1.51926e-38	8.08287e-38	FBgn0027074	Ugt36F1	up_regulated
135.775	4.91217	0.382659	1.98517e-38	1.05272e-37	FBgn0050446	Tdc2	up_regulated
1767.8	2.68873	0.210003	2.21497e-38	1.17295e-37	FBgn0052694	CG32694	up_regulated
167.782	3.4988	0.273909	2.76484e-38	1.45871e-37	FBgn0030723	dpr18	up_regulated
164.304	5.08165	0.397107	2.83473e-38	1.49489e-37	FBgn0050285	CG30285	up_regulated
1271.16	2.96679	0.232317	3.01009e-38	1.5859e-37	FBgn0010423	TpnC47D	up_regulated
160.919	4.5437	0.355839	3.14898e-38	1.65831e-37	FBgn0045759	bin	up_regulated
213.652	5.89497	0.461889	3.97136e-38	2.09042e-37	FBgn0014143	croc	up_regulated
154.579	2.8156	0.223034	2.29009e-37	1.19715e-36	FBgn0085390	Dgk	up_regulated
574.315	2.33347	0.184753	2.58694e-37	1.35109e-36	FBgn0037130	Syn1	up_regulated
119.436	4.97765	0.394231	3.83323e-37	1.99742e-36	FBgn0034655	CG10307	up_regulated
392.282	4.35294	0.346976	4.00786e-37	2.08555e-36	FBgn0053978	CG33978	up_regulated
173.671	4.44033	0.356115	1.34498e-36	6.92295e-36	FBgn0031855	meng	up_regulated
136.388	4.8139	0.384659	1.3851e-36	7.12622e-36	FBgn0264750	CG44008	up_regulated
205.647	4.68875	0.376795	1.60511e-36	8.24699e-36	FBgn0265595	CG44422	up_regulated
195.672	4.37352	0.352318	2.63433e-36	1.34381e-35	FBgn0263216	CG43386	up_regulated
165.932	6.39125	0.510426	2.90204e-36	1.47972e-35	FBgn0085466	CG34437	up_regulated
170.47	4.27405	0.345036	3.18368e-36	1.62187e-35	FBgn0036627	Gagr	up_regulated
156.168	3.06911	0.247465	3.77405e-36	1.92091e-35	FBgn0051777	CG31777	up_regulated
99.2616	4.50747	0.362689	4.90175e-36	2.48821e-35	FBgn0033756	CG17760	up_regulated
166.135	2.70711	0.218558	4.92281e-36	2.49779e-35	FBgn0264478	CG43886	up_regulated
822.973	2.7484	0.222265	5.43929e-36	2.75616e-35	FBgn0267967	corolla	up_regulated
161.174	3.74327	0.303475	7.82246e-36	3.94446e-35	FBgn0032615	CG6012	up_regulated
157.39	3.06163	0.248303	8.71311e-36	4.39162e-35	FBgn0051125	CG31125	up_regulated
2815.06	2.26888	0.18402	1.13899e-35	5.72309e-35	FBgn0004885	tok	up_regulated
424.503	4.51012	0.36777	1.27655e-35	6.40863e-35	FBgn0031264	CG11835	up_regulated
188.747	4.32653	0.352606	1.77534e-35	8.89306e-35	FBgn0034162	CG6426	up_regulated
143.389	3.12777	0.254773	1.92435e-35	9.63103e-35	FBgn0038311	CG14864	up_regulated
1141.58	2.02949	0.165607	3.39336e-35	1.69163e-34	FBgn0038243	CG8066	up_regulated
244.625	3.63103	0.298273	5.52183e-35	2.7455e-34	FBgn0034725	CG6044	up_regulated
234.812	3.5581	0.292687	6.30877e-35	3.12858e-34	FBgn0033113	Spn42Dc	up_regulated
150.441	4.13291	0.33972	6.98348e-35	3.46016e-34	FBgn0038680	Cyp12a5	up_regulated
170.024	5.01161	0.413127	7.93978e-35	3.92375e-34	FBgn0032233	dpr19	up_regulated
113.739	4.63989	0.38333	1.691e-34	8.32783e-34	FBgn0032387	CG16965	up_regulated
645.112	4.37281	0.363182	1.81172e-34	8.91851e-34	FBgn0034439	CG10062	up_regulated
83657.8	4.63129	0.384421	1.95683e-34	9.62039e-34	FBgn0086906	sls	up_regulated
169.509	4.69376	0.389642	2.28039e-34	1.11966e-33	FBgn0001323	knrl	up_regulated
133.78	3.84684	0.319381	2.5122e-34	1.23189e-33	FBgn0031306	CG4577	up_regulated
1124.86	2.54019	0.211248	4.03472e-34	1.97084e-33	FBgn0260943	Rbp6	up_regulated
376.061	2.48578	0.20663	4.23772e-34	2.06911e-33	FBgn0029524	CG3176	up_regulated
102.709	4.32784	0.35942	4.48916e-34	2.18907e-33	FBgn0052647	CG32647	up_regulated
280.486	2.06315	0.171772	6.6788e-34	3.24847e-33	FBgn0033982	Cyp317a1	up_regulated
99.6543	3.99517	0.332687	6.69148e-34	3.25325e-33	FBgn0035445	Ids	up_regulated
417.694	3.66341	0.307083	8.7009e-34	4.22297e-33	FBgn0263934	esn	up_regulated
2010.23	2.19942	0.183621	8.7892e-34	4.2622e-33	FBgn0028622	qsm	up_regulated
4578.71	2.5753	0.21564	1.0451e-33	5.06375e-33	FBgn0052091	CG32091	up_regulated
875.787	2.43759	0.204409	1.43563e-33	6.94121e-33	FBgn0033033	scaf	up_regulated
184.162	3.98056	0.335047	1.52939e-33	7.38825e-33	FBgn0038652	CG7720	up_regulated
194.075	3.77127	0.318507	2.37254e-33	1.14275e-32	FBgn0035816	CG13685	up_regulated
171.376	5.36933	0.452451	2.57281e-33	1.23817e-32	FBgn0030994	HP1D3csd	up_regulated
158.903	5.69885	0.479633	3.12511e-33	1.50142e-32	FBgn0033065	Cyp6w1	up_regulated
283.63	3.22223	0.272749	3.73686e-33	1.7908e-32	FBgn0031397	CG15385	up_regulated
12680.1	2.16103	0.182074	3.75094e-33	1.79679e-32	FBgn0085376	CG34347	up_regulated
301.69	3.74234	0.317112	3.79474e-33	1.81701e-32	FBgn0039647	jus	up_regulated
118.672	5.667	0.475524	4.82304e-33	2.30648e-32	FBgn0030985	Obp18a	up_regulated
172.561	7.09203	0.590352	4.91839e-33	2.3501e-32	FBgn0028400	Syt4	up_regulated
201.594	4.73094	0.402932	8.95123e-33	4.2468e-32	FBgn0038194	Cyp6d5	up_regulated
132.794	5.36278	0.453961	9.31907e-33	4.41948e-32	FBgn0033744	Dh44-R2	up_regulated
257.919	3.0052	0.256297	1.17406e-32	5.55863e-32	FBgn0051370	CG31370	up_regulated
185.768	2.99095	0.255733	1.85138e-32	8.70754e-32	FBgn0053557	CG33557	up_regulated
119.418	3.22834	0.275774	1.87702e-32	8.82448e-32	FBgn0037712	CG16789	up_regulated
96.9352	4.24389	0.361758	1.98741e-32	9.33573e-32	FBgn0263031	CG43326	up_regulated
675.664	3.71094	0.318523	2.13721e-32	1.0027e-31	FBgn0034588	CG9394	up_regulated
115.167	4.85188	0.414227	2.25824e-32	1.05818e-31	FBgn0038865	cDIP	up_regulated
307.712	3.65518	0.314572	3.68825e-32	1.72542e-31	FBgn0268063	ltl	up_regulated
107.474	4.19151	0.360716	5.27397e-32	2.45716e-31	FBgn0029123	SoxN	up_regulated
185.929	4.0015	0.345778	6.33926e-32	2.95107e-31	FBgn0263117	CG34377	up_regulated
198.181	4.03783	0.34952	6.75447e-32	3.14179e-31	FBgn0053548	SmydA-8	up_regulated
2713.12	2.0296	0.174674	7.13782e-32	3.31875e-31	FBgn0283680	IP3K2	up_regulated
135.825	4.96754	0.428739	8.14594e-32	3.78593e-31	FBgn0051778	CG31778	up_regulated
1554.8	6.51786	0.56671	8.84193e-32	4.09937e-31	FBgn0283437	PPO1	up_regulated
135.078	4.47819	0.389498	1.58099e-31	7.30617e-31	FBgn0039758	CG9737	up_regulated
177.704	3.86678	0.33662	1.85333e-31	8.55085e-31	FBgn0052476	mthl14	up_regulated
776.899	2.9598	0.258284	2.68177e-31	1.23381e-30	FBgn0086758	chinmo	up_regulated
228.237	3.53237	0.308636	2.73278e-31	1.25677e-30	FBgn0053542	upd3	up_regulated
280.087	3.47515	0.304054	3.27806e-31	1.5045e-30	FBgn0031294	IA-2	up_regulated
629.966	2.17789	0.189907	3.51815e-31	1.61339e-30	FBgn0036834	CG6836	up_regulated
225.509	2.32905	0.203047	3.53683e-31	1.62131e-30	FBgn0085352	CG34323	up_regulated
131.699	5.106	0.4461	3.63951e-31	1.66771e-30	FBgn0029898	CG14439	up_regulated
125.798	4.46899	0.390831	3.7094e-31	1.69905e-30	FBgn0038606	CG15803	up_regulated
175.523	3.66224	0.321003	4.12515e-31	1.88796e-30	FBgn0262970	CR43281	up_regulated
160.036	7.19547	0.616889	4.64789e-31	2.1255e-30	FBgn0034139	CG4927	up_regulated
127.455	3.66547	0.321382	5.82136e-31	2.65893e-30	FBgn0010105	comm	up_regulated
116.288	5.42544	0.473076	5.93166e-31	2.70605e-30	FBgn0035711	CG8519	up_regulated
217.163	4.62562	0.40813	7.99715e-31	3.64105e-30	FBgn0037698	CG16779	up_regulated
191.844	4.38373	0.387209	9.84553e-31	4.47545e-30	FBgn0031835	CG11319	up_regulated
355.438	3.51706	0.311067	1.20322e-30	5.46291e-30	FBgn0016061	side	up_regulated
275.247	4.87452	0.431452	1.30695e-30	5.92914e-30	FBgn0038130	CG8630	up_regulated
3760.11	2.76451	0.244952	2.07718e-30	9.38976e-30	FBgn0015609	CadN	up_regulated
101.741	4.48022	0.396046	2.2932e-30	1.03498e-29	FBgn0005659	Ets98B	up_regulated
584.092	2.03761	0.18024	2.66578e-30	1.20123e-29	FBgn0030357	Sclp	up_regulated
143.358	3.44251	0.306243	3.40448e-30	1.53168e-29	FBgn0033321	CG8738	up_regulated
311.845	3.88596	0.34728	4.10324e-30	1.84314e-29	FBgn0032405	firl	up_regulated
289.921	4.70469	0.420262	4.61199e-30	2.06922e-29	FBgn0033320	CG8586	up_regulated
637.636	2.01941	0.17985	6.41518e-30	2.86583e-29	FBgn0005564	Shal	up_regulated
151.363	2.90354	0.259442	6.73983e-30	3.00732e-29	FBgn0032230	lft	up_regulated
160.724	7.19785	0.631811	8.1624e-30	3.63923e-29	FBgn0038139	PK2-R2	up_regulated
130.851	6.69049	0.587479	8.41903e-30	3.75071e-29	FBgn0027929	NimB1	up_regulated
180.171	5.95491	0.533151	8.61278e-30	3.83553e-29	FBgn0039656	CG11951	up_regulated
699.139	3.78916	0.340766	9.43053e-30	4.19315e-29	FBgn0085384	CG34355	up_regulated
102.505	5.82239	0.516634	1.25202e-29	5.54962e-29	FBgn0050148	CG30148	up_regulated
1635.76	2.43164	0.218467	1.44876e-29	6.41418e-29	FBgn0013672	mt:ATPase6	up_regulated
229.117	3.85383	0.347709	1.47344e-29	6.52088e-29	FBgn0052783	Gem4c	up_regulated
333.414	3.57941	0.323558	2.09141e-29	9.23789e-29	FBgn0010387	Acbp2	up_regulated
10813.4	6.23276	0.566416	2.40261e-29	1.06042e-28	FBgn0033188	Drat	up_regulated
111.18	3.31029	0.299039	2.65389e-29	1.16952e-28	FBgn0031829	IFT52	up_regulated
252.471	4.44202	0.40329	2.7396e-29	1.20636e-28	FBgn0036369	CG10089	up_regulated
633.393	2.00035	0.180364	3.09992e-29	1.36449e-28	FBgn0039945	CG17159	up_regulated
84.2242	3.91774	0.35421	3.6967e-29	1.62467e-28	FBgn0039326	CG10562	up_regulated
143.026	5.92157	0.534792	3.92542e-29	1.72319e-28	FBgn0004197	Ser	up_regulated
127.102	3.64316	0.331095	4.2628e-29	1.86914e-28	FBgn0065032	Arpc3B	up_regulated
107.566	5.40562	0.487995	4.79561e-29	2.09872e-28	FBgn0030926	psh	up_regulated
150.153	4.55724	0.414339	4.82461e-29	2.1106e-28	FBgn0053281	CG33281	up_regulated
190.002	2.77562	0.252507	5.47684e-29	2.3941e-28	FBgn0036287	CG10663	up_regulated
3107.45	2.08895	0.189386	5.48031e-29	2.39469e-28	FBgn0261555	CG42673	up_regulated
907.792	14.6532	3.27531	6.26158e-29	2.7298e-28	FBgn0052581	CG32581	up_regulated
100.354	4.5794	0.415917	6.61202e-29	2.88148e-28	FBgn0029977	hdm	up_regulated
84.6215	4.5327	0.411279	7.72863e-29	3.36166e-28	FBgn0037409	Osi24	up_regulated
124.354	5.84036	0.530049	1.0619e-28	4.61184e-28	FBgn0039131	CG12268	up_regulated
88.1665	3.58661	0.327604	1.12022e-28	4.85955e-28	FBgn0030778	CG4678	up_regulated
212.012	3.20025	0.293584	1.43331e-28	6.19652e-28	FBgn0035189	CG9119	up_regulated
108.421	4.87867	0.448384	1.91885e-28	8.27364e-28	FBgn0033753	Cyp301a1	up_regulated
182.461	2.84676	0.2617	1.9648e-28	8.46856e-28	FBgn0030925	Hayan	up_regulated
144.398	4.99024	0.459051	2.13936e-28	9.21398e-28	FBgn0040817	CG14132	up_regulated
169.888	4.37407	0.403247	2.50929e-28	1.07706e-27	FBgn0036208	CG10361	up_regulated
224.613	2.90049	0.268901	5.2775e-28	2.24831e-27	FBgn0034182	SmydA-7	up_regulated
119.105	5.64863	0.522098	6.08397e-28	2.58512e-27	FBgn0038295	Gyc88E	up_regulated
148758	4.73643	0.441811	6.28907e-28	2.67028e-27	FBgn0005666	bt	up_regulated
805.035	14.4682	3.27336	8.94747e-28	3.78631e-27	FBgn0030562	CG9400	up_regulated
5296.96	2.49764	0.232577	1.01986e-27	4.31094e-27	FBgn0020762	Atet	up_regulated
928.184	3.34669	0.31287	1.11276e-27	4.70189e-27	FBgn0036381	CG8745	up_regulated
90.0894	4.23692	0.395306	1.61562e-27	6.80902e-27	FBgn0032225	CG5022	up_regulated
99.9046	3.58958	0.337118	2.43286e-27	1.02193e-26	FBgn0042179	Ugt305A1	up_regulated
3514.6	2.20097	0.206495	2.72962e-27	1.14574e-26	FBgn0039313	CG11892	up_regulated
138.41	4.12075	0.388159	2.8668e-27	1.20287e-26	FBgn0040636	CG13255	up_regulated
139.67	3.59851	0.339118	4.20981e-27	1.75926e-26	FBgn0031012	CG8051	up_regulated
188.788	2.97827	0.281	4.23126e-27	1.76757e-26	FBgn0031646	snsl	up_regulated
168.193	4.70274	0.445798	4.67643e-27	1.95068e-26	FBgn0035776	CG8564	up_regulated
124.496	3.01609	0.285586	5.9949e-27	2.49427e-26	FBgn0039481	Cpr97Eb	up_regulated
168.698	2.62947	0.248579	6.06393e-27	2.52206e-26	FBgn0035727	CG10063	up_regulated
862.342	2.04388	0.192875	6.48522e-27	2.69532e-26	FBgn0000395	cv-2	up_regulated
2006.45	2.07226	0.196583	1.15198e-26	4.75995e-26	FBgn0003090	pk	up_regulated
1416.98	2.97737	0.284852	1.7841e-26	7.33199e-26	FBgn0287423	Nplp2	up_regulated
255.789	3.85787	0.371128	2.62688e-26	1.0749e-25	FBgn0026403	Ndg	up_regulated
99.9589	3.89893	0.375028	3.70314e-26	1.51204e-25	FBgn0036698	CG7724	up_regulated
113.487	4.32394	0.415914	4.03687e-26	1.64595e-25	FBgn0034229	CG4847	up_regulated
815.483	2.83818	0.273782	4.57672e-26	1.86339e-25	FBgn0034909	CG4797	up_regulated
160.595	7.75981	0.724487	5.35013e-26	2.17284e-25	FBgn0038353	CG5399	up_regulated
1467.83	2.37773	0.229233	5.50742e-26	2.23354e-25	FBgn0037548	CG7900	up_regulated
91.6161	4.96024	0.477731	5.68125e-26	2.30322e-25	FBgn0032803	CG13082	up_regulated
144.853	2.25132	0.217264	7.26812e-26	2.94236e-25	FBgn0033274	CG14757	up_regulated
376.09	3.28917	0.319037	7.3026e-26	2.95527e-25	FBgn0034200	Gbp2	up_regulated
166.489	4.8182	0.468306	7.3916e-26	2.99023e-25	FBgn0030078	CG10970	up_regulated
771.757	2.27791	0.220143	7.456e-26	3.01521e-25	FBgn0035262	CG18171	up_regulated
125.652	6.4311	0.615134	7.94132e-26	3.20692e-25	FBgn0046876	Obp83ef	up_regulated
82.4944	4.09161	0.396074	8.30392e-26	3.35097e-25	FBgn0086368	tw	up_regulated
489.982	3.75364	0.365397	8.72689e-26	3.51792e-25	FBgn0040827	CG13315	up_regulated
116.28	6.49788	0.621049	9.15562e-26	3.68553e-25	FBgn0035480	CG14984	up_regulated
105.341	2.57842	0.250286	1.23471e-25	4.95798e-25	FBgn0063923	Kaz1-ORFB	up_regulated
2798.04	2.59686	0.253162	1.58599e-25	6.35513e-25	FBgn0010651	MFS14	up_regulated
397.553	4.06339	0.398844	1.8568e-25	7.42201e-25	FBgn0051313	CG31313	up_regulated
86.0074	4.33132	0.422963	1.97891e-25	7.90177e-25	FBgn0000422	Ddc	up_regulated
140.536	3.9942	0.391939	2.14016e-25	8.53668e-25	FBgn0003380	Sh	up_regulated
97.2148	3.93666	0.38602	2.74244e-25	1.09047e-24	FBgn0036235	CG6938	up_regulated
737.382	3.67383	0.361458	2.83322e-25	1.12617e-24	FBgn0032136	Apoltp	up_regulated
677.679	2.62941	0.257914	2.98611e-25	1.18529e-24	FBgn0265669	CG44476	up_regulated
88.4261	3.23492	0.317569	3.58168e-25	1.41922e-24	FBgn0031821	KFase	up_regulated
105.441	2.94791	0.289663	3.77384e-25	1.49433e-24	FBgn0027111	miple1	up_regulated
305.26	2.97678	0.29303	3.84164e-25	1.52012e-24	FBgn0035091	CG3829	up_regulated
247.51	2.34553	0.231452	6.66376e-25	2.62406e-24	FBgn0034199	Gbp1	up_regulated
507.651	3.57187	0.354668	7.02472e-25	2.76524e-24	FBgn0040942	CG12643	up_regulated
81.3085	4.45018	0.439914	7.33221e-25	2.88529e-24	FBgn0022800	Cad96Ca	up_regulated
120.801	4.53696	0.45065	8.01876e-25	3.14893e-24	FBgn0036170	CG11714	up_regulated
98.4622	4.13998	0.410659	8.71267e-25	3.42024e-24	FBgn0085236	CG34207	up_regulated
279.47	3.47755	0.34619	9.91068e-25	3.88785e-24	FBgn0259145	CG42260	up_regulated
184.86	3.05965	0.304122	1.08209e-24	4.23617e-24	FBgn0051436	CG31436	up_regulated
334.764	3.83006	0.38234	1.1576e-24	4.52556e-24	FBgn0015519	nAChRalpha3	up_regulated
74.05	4.40457	0.435601	1.16811e-24	4.56508e-24	FBgn0259211	grh	up_regulated
114.395	5.56199	0.553834	1.29494e-24	5.05554e-24	FBgn0085447	sif	up_regulated
181.017	4.17174	0.416914	1.36214e-24	5.31063e-24	FBgn0031632	CG15628	up_regulated
243.685	4.40577	0.440283	1.39866e-24	5.45114e-24	FBgn0028573	prc	up_regulated
1371.32	2.311	0.229692	1.42908e-24	5.5678e-24	FBgn0039883	RhoGAP100F	up_regulated
114.115	3.0748	0.308255	2.79479e-24	1.08001e-23	FBgn0031959	spz3	up_regulated
331.185	4.75884	0.480865	3.33374e-24	1.28653e-23	FBgn0002633	E(spl)m7-HLH	up_regulated
111.179	5.52729	0.555741	3.91853e-24	1.51017e-23	FBgn0014859	Hr38	up_regulated
75.1709	4.97856	0.497491	4.45777e-24	1.71566e-23	FBgn0031649	hoe2	up_regulated
1951.42	3.32051	0.335797	4.58489e-24	1.76399e-23	FBgn0002609	E(spl)m3-HLH	up_regulated
138.713	3.56281	0.360235	5.20421e-24	1.99822e-23	FBgn0030899	Hesr	up_regulated
151.256	4.5451	0.461155	6.34814e-24	2.43663e-23	FBgn0051051	CG31051	up_regulated
96.2006	2.91834	0.2949	6.75849e-24	2.59151e-23	FBgn0034290	CG5773	up_regulated
158.113	3.76425	0.382071	7.14007e-24	2.73599e-23	FBgn0039323	CG10559	up_regulated
465.805	2.1476	0.216677	7.30423e-24	2.79701e-23	FBgn0034706	CG11275	up_regulated
94.5758	3.6919	0.373875	7.75901e-24	2.96518e-23	FBgn0037750	Whamy	up_regulated
83.7661	3.83612	0.38951	8.73084e-24	3.32876e-23	FBgn0029082	hbs	up_regulated
1087.38	2.86268	0.290704	9.05099e-24	3.44736e-23	FBgn0050197	CG30197	up_regulated
114.71	5.10788	0.518813	9.10861e-24	3.46815e-23	FBgn0039789	CG9717	up_regulated
110.285	4.16179	0.423673	1.01011e-23	3.84219e-23	FBgn0262685	CG43155	up_regulated
125.638	3.73029	0.380157	1.05056e-23	3.99472e-23	FBgn0035112	CG13877	up_regulated
128.179	3.83548	0.390533	1.06126e-23	4.03273e-23	FBgn0050151	CG30151	up_regulated
77.1275	3.62773	0.368319	1.08276e-23	4.11303e-23	FBgn0038105	yellow-f2	up_regulated
70.6567	3.97652	0.403465	1.17042e-23	4.4401e-23	FBgn0013342	nSyb	up_regulated
146.368	4.1062	0.418613	1.17308e-23	4.44874e-23	FBgn0038126	CG8483	up_regulated
207.815	3.54972	0.3628	1.41674e-23	5.36564e-23	FBgn0035168	cep290	up_regulated
577.984	2.86758	0.292737	1.49805e-23	5.66792e-23	FBgn0001258	Ldh	up_regulated
90.3551	4.46631	0.455648	1.52681e-23	5.77483e-23	FBgn0034860	CG9812	up_regulated
90.486	5.02304	0.514615	2.65898e-23	1.00105e-22	FBgn0033133	Tsp42Ek	up_regulated
4247.61	2.09823	0.214631	2.91122e-23	1.09457e-22	FBgn0016076	vri	up_regulated
73.8813	4.16676	0.427306	2.94574e-23	1.10718e-22	FBgn0030262	Vago	up_regulated
149.363	2.08033	0.213366	3.98747e-23	1.49183e-22	FBgn0283545	vilya	up_regulated
331.86	3.47868	0.36024	4.60581e-23	1.72035e-22	FBgn0027790	GV1	up_regulated
182.84	3.87845	0.402889	5.87728e-23	2.18738e-22	FBgn0259150	OtopLc	up_regulated
239.304	5.16048	0.53666	6.76128e-23	2.50982e-22	FBgn0004644	hh	up_regulated
77.9831	5.91354	0.601681	6.93689e-23	2.57417e-22	FBgn0030763	CG9782	up_regulated
459.684	2.57043	0.266739	8.08675e-23	2.9921e-22	FBgn0032187	CG4839	up_regulated
139.806	5.87971	0.610831	1.10362e-22	4.0702e-22	FBgn0032470	Ttc30	up_regulated
115.435	6.68614	0.687296	1.24488e-22	4.58818e-22	FBgn0031887	Ugt307A1	up_regulated
86.8437	6.28125	0.643426	1.47126e-22	5.41204e-22	FBgn0030348	CG10352	up_regulated
83.5614	3.84044	0.401412	1.52245e-22	5.59854e-22	FBgn0031232	CG11617	up_regulated
61.5227	4.27805	0.445791	1.86902e-22	6.85308e-22	FBgn0054054	CG34054	up_regulated
145.808	2.82995	0.296734	2.07e-22	7.58513e-22	FBgn0039154	Npc2f	up_regulated
269.969	3.28195	0.345306	2.32271e-22	8.50838e-22	FBgn0033913	CG8468	up_regulated
812.823	7.99385	0.849749	3.60433e-22	1.31356e-21	FBgn0261804	CG42750	up_regulated
383.696	3.8184	0.406023	4.66334e-22	1.69516e-21	FBgn0030300	Sk1	up_regulated
1369.1	2.17209	0.229242	4.99091e-22	1.81308e-21	FBgn0032618	CG31743	up_regulated
66.3933	3.80646	0.405493	9.25376e-22	3.34462e-21	FBgn0039290	CG13654	up_regulated
65.6628	5.01017	0.529582	1.00229e-21	3.61804e-21	FBgn0034642	CG15674	up_regulated
924.602	2.76791	0.295591	1.0071e-21	3.63425e-21	FBgn0002733	E(spl)mbeta-HLH	up_regulated
566.344	3.44825	0.369761	1.14873e-21	4.13878e-21	FBgn0011603	ine	up_regulated
104.632	4.28294	0.458293	1.16689e-21	4.20287e-21	FBgn0031942	CG7203	up_regulated
204.309	4.63999	0.499165	1.23945e-21	4.46281e-21	FBgn0000535	eag	up_regulated
106.062	6.33335	0.675261	1.94634e-21	6.9706e-21	FBgn0032772	CG17350	up_regulated
1238.15	2.50732	0.269446	2.08402e-21	7.44498e-21	FBgn0034602	Lapsyn	up_regulated
70.6651	4.87028	0.521387	2.11796e-21	7.56387e-21	FBgn0062412	Ctr1B	up_regulated
520.13	2.4836	0.267613	2.59394e-21	9.24056e-21	FBgn0031939	CG13796	up_regulated
1066.49	2.02093	0.217197	2.86494e-21	1.019e-20	FBgn0032202	REPTOR-BP	up_regulated
349.54	2.74354	0.296997	3.37983e-21	1.19989e-20	FBgn0034267	CG4984	up_regulated
70.6506	3.14816	0.340653	3.77615e-21	1.33851e-20	FBgn0040256	Ugt35C1	up_regulated
59.2116	3.76512	0.40674	3.86133e-21	1.36785e-20	FBgn0034094	Tsf3	up_regulated
178.11	3.7075	0.405181	5.14456e-21	1.81678e-20	FBgn0054034	CG34034	up_regulated
56371.2	3.53764	0.388012	6.26373e-21	2.20449e-20	FBgn0261836	Msp300	up_regulated
245.813	3.16234	0.348127	1.25205e-20	4.3634e-20	FBgn0037902	CG5281	up_regulated
173.276	2.88518	0.317767	1.34735e-20	4.69028e-20	FBgn0028979	tio	up_regulated
69.3308	5.54063	0.601536	1.39408e-20	4.84802e-20	FBgn0032810	CG13077	up_regulated
141.287	2.73203	0.300706	1.52283e-20	5.2877e-20	FBgn0039827	CG1544	up_regulated
63.0069	3.12575	0.343781	1.57388e-20	5.46162e-20	FBgn0016013	Faa	up_regulated
78.7279	3.79617	0.418548	1.64997e-20	5.72392e-20	FBgn0031791	AANATL2	up_regulated
126.915	3.57777	0.395582	1.72317e-20	5.9724e-20	FBgn0030230	Rph	up_regulated
74.3964	3.81427	0.421016	1.88346e-20	6.52002e-20	FBgn0029580	CG14778	up_regulated
158.692	3.53673	0.392832	2.15663e-20	7.45207e-20	FBgn0026411	Lim1	up_regulated
71.8815	3.21215	0.355	2.15838e-20	7.45588e-20	FBgn0030588	CG9521	up_regulated
111.585	4.03985	0.44876	2.32548e-20	8.02821e-20	FBgn0030310	PGRP-SA	up_regulated
151.304	2.23362	0.247306	3.12732e-20	1.07508e-19	FBgn0027654	jdp	up_regulated
128.761	4.10624	0.457821	3.18161e-20	1.09342e-19	FBgn0039844	CG1607	up_regulated
76.1215	5.35296	0.591278	3.42157e-20	1.17482e-19	FBgn0052105	Lmx1a	up_regulated
63.7779	5.60406	0.61328	3.52053e-20	1.20771e-19	FBgn0030897	Frq1	up_regulated
78.0408	4.79797	0.533356	3.59648e-20	1.23227e-19	FBgn0036588	CG13068	up_regulated
62.0839	4.46104	0.495517	4.04608e-20	1.38507e-19	FBgn0036806	Cyp12c1	up_regulated
80.7654	4.50998	0.502537	4.10457e-20	1.40467e-19	FBgn0020429	GluRIIB	up_regulated
219.459	3.90267	0.437294	4.19745e-20	1.4356e-19	FBgn0037408	NPFR	up_regulated
87.0578	3.53752	0.39703	6.00063e-20	2.04373e-19	FBgn0031737	obst-E	up_regulated
59.9629	3.99115	0.44595	6.3178e-20	2.1479e-19	FBgn0039900	Syt7	up_regulated
86.5005	6.26262	0.691456	6.99845e-20	2.37576e-19	FBgn0033558	CG12344	up_regulated
77.997	5.70079	0.634513	7.69626e-20	2.60954e-19	FBgn0038818	Nep4	up_regulated
106.553	4.57792	0.516163	8.62547e-20	2.92026e-19	FBgn0030508	CG15760	up_regulated
56.2869	4.53378	0.506835	9.35878e-20	3.16383e-19	FBgn0037714	CG9396	up_regulated
106.089	3.3795	0.381394	9.52795e-20	3.22006e-19	FBgn0052368	CG32368	up_regulated
309.877	2.08992	0.234463	1.0194e-19	3.44005e-19	FBgn0262847	CR43211	up_regulated
154.061	5.97865	0.676485	1.02163e-19	3.44656e-19	FBgn0028396	TotA	up_regulated
62.5614	4.9262	0.553302	1.32152e-19	4.4425e-19	FBgn0037915	CG6790	up_regulated
158.594	2.67044	0.302602	1.5619e-19	5.24439e-19	FBgn0033817	GstE14	up_regulated
114.829	5.65052	0.644252	1.78778e-19	5.99221e-19	FBgn0052750	CG32750	up_regulated
61.0757	5.76124	0.640157	1.88708e-19	6.3232e-19	FBgn0054003	NimB3	up_regulated
120.14	2.01716	0.227823	1.95568e-19	6.55112e-19	FBgn0040763	CG18336	up_regulated
58.4035	3.72879	0.426332	3.29549e-19	1.09523e-18	FBgn0036150	Ir68a	up_regulated
122.952	7.73483	0.853179	4.51617e-19	1.49655e-18	FBgn0024294	Spn43Aa	up_regulated
203.574	4.79834	0.555471	4.55741e-19	1.50977e-18	FBgn0031089	CG9572	up_regulated
111.181	6.17866	0.710499	4.78385e-19	1.58387e-18	FBgn0037127	CG14566	up_regulated
162.491	4.44647	0.514517	5.16532e-19	1.70719e-18	FBgn0010015	CanA1	up_regulated
52.1085	4.2963	0.492237	5.19974e-19	1.71807e-18	FBgn0033981	Cyp6a21	up_regulated
128.299	2.44325	0.281616	6.75233e-19	2.22655e-18	FBgn0029837	Tsp5D	up_regulated
308.863	10.4757	1.32572	7.43906e-19	2.45158e-18	FBgn0010385	Def	up_regulated
222.048	4.17473	0.487814	9.75027e-19	3.19937e-18	FBgn0051300	CG31300	up_regulated
241.435	3.09417	0.360874	1.15297e-18	3.77238e-18	FBgn0086367	t	up_regulated
126.335	5.7106	0.667306	1.55495e-18	5.07306e-18	FBgn0032055	Sgp	up_regulated
127.887	3.0049	0.354175	2.74238e-18	8.90375e-18	FBgn0259101	CG42249	up_regulated
52.9314	4.53967	0.533719	3.69099e-18	1.19326e-17	FBgn0063499	GstE10	up_regulated
351.252	3.2958	0.391453	3.95496e-18	1.27788e-17	FBgn0262870	axo	up_regulated
188.896	2.44508	0.289453	4.587e-18	1.47832e-17	FBgn0047095	CG33939	up_regulated
109.113	3.29239	0.391648	4.66813e-18	1.50362e-17	FBgn0030389	CG15927	up_regulated
64.8378	3.89688	0.46169	4.77244e-18	1.53635e-17	FBgn0037195	CG11226	up_regulated
69.3189	4.93469	0.584906	5.25173e-18	1.68826e-17	FBgn0034736	gas	up_regulated
89.021	3.78152	0.452615	7.63049e-18	2.44193e-17	FBgn0023550	FarO	up_regulated
119.438	11.4031	2.99273	8.07868e-18	2.58391e-17	FBgn0036131	CG12522	up_regulated
200.88	2.08368	0.248161	9.39874e-18	3.00191e-17	FBgn0001255	ImpE3	up_regulated
117.001	3.09501	0.372588	1.10001e-17	3.50847e-17	FBgn0051248	CG31248	up_regulated
71.0689	2.65112	0.318465	1.39729e-17	4.44667e-17	FBgn0034454	CG15120	up_regulated
153.772	2.34048	0.281123	1.41221e-17	4.4929e-17	FBgn0086608	CG34112	up_regulated
99.0399	2.36554	0.283921	1.43244e-17	4.556e-17	FBgn0038660	Sgsh	up_regulated
56.5739	3.44214	0.414	1.45941e-17	4.64048e-17	FBgn0025878	wrapper	up_regulated
116.649	2.75442	0.331997	1.4688e-17	4.66903e-17	FBgn0052817	CG32817	up_regulated
105.906	3.25775	0.39375	1.56339e-17	4.96416e-17	FBgn0034636	twz	up_regulated
485.526	2.92666	0.355779	2.32248e-17	7.3255e-17	FBgn0051100	CG31100	up_regulated
3481.16	3.8792	0.474034	2.34251e-17	7.38662e-17	FBgn0030040	CG15347	up_regulated
253.226	2.26234	0.273971	2.67757e-17	8.43382e-17	FBgn0028899	CG31817	up_regulated
53.4663	4.43399	0.538237	3.07639e-17	9.67665e-17	FBgn0037238	CG1090	up_regulated
485.212	3.8628	0.474256	3.22822e-17	1.01514e-16	FBgn0002563	Lsp1beta	up_regulated
54.3856	3.21025	0.391783	3.89932e-17	1.22449e-16	FBgn0069969	CG40498	up_regulated
56.2819	5.39713	0.653769	4.82977e-17	1.51417e-16	FBgn0034957	Rsph4a	up_regulated
78.3894	3.03676	0.373325	5.16025e-17	1.61689e-16	FBgn0265725	CG44532	up_regulated
195.805	2.51667	0.309046	5.57634e-17	1.74534e-16	FBgn0287209	Gfat1	up_regulated
104.571	11.1814	2.97912	6.86313e-17	2.14397e-16	FBgn0040718	CG15353	up_regulated
68.0608	5.66465	0.694486	8.14557e-17	2.53487e-16	FBgn0265959	rdgC	up_regulated
72.03	5.11776	0.631322	8.74356e-17	2.71725e-16	FBgn0051871	CG31871	up_regulated
419.617	2.55262	0.31564	9.01908e-17	2.80135e-16	FBgn0035086	CG12851	up_regulated
49.2357	5.21536	0.634482	9.03904e-17	2.80678e-16	FBgn0004573	5-HT7	up_regulated
108.678	4.01695	0.50079	9.92331e-17	3.07717e-16	FBgn0264908	pHCl-1	up_regulated
757.382	3.31043	0.414256	1.28355e-16	3.96729e-16	FBgn0037429	Osi19	up_regulated
92.1525	4.90572	0.614337	1.31682e-16	4.06679e-16	FBgn0031116	CG1695	up_regulated
89.1869	2.87143	0.357765	1.36856e-16	4.2243e-16	FBgn0031018	narya	up_regulated
62.8287	3.8883	0.485442	1.38687e-16	4.27851e-16	FBgn0035246	CG13928	up_regulated
53.1196	5.32158	0.653346	1.41396e-16	4.36088e-16	FBgn0034839	CG13540	up_regulated
3290.49	5.92356	0.755349	2.68841e-16	8.22914e-16	FBgn0028494	CG6424	up_regulated
3769.21	3.58522	0.455139	3.05301e-16	9.33015e-16	FBgn0003366	sev	up_regulated
58.623	3.42447	0.433052	3.50939e-16	1.07048e-15	FBgn0051720	mthl15	up_regulated
66.9439	2.48975	0.313806	3.70923e-16	1.13083e-15	FBgn0063495	GstE5	up_regulated
80.6069	3.5682	0.452953	3.71763e-16	1.13309e-15	FBgn0036461	Zip71B	up_regulated
100.623	3.86322	0.491496	3.84553e-16	1.17175e-15	FBgn0012042	AttA	up_regulated
63.3311	3.60618	0.457496	4.29399e-16	1.30631e-15	FBgn0030613	Rab3-GEF	up_regulated
41.8853	4.4582	0.559409	4.36653e-16	1.32731e-15	FBgn0004552	Akh	up_regulated
78.3694	4.85168	0.619535	4.67933e-16	1.4205e-15	FBgn0263118	tx	up_regulated
508.371	2.50431	0.318409	5.39846e-16	1.63619e-15	FBgn0010395	Itgbn	up_regulated
81.6234	3.98257	0.50908	5.67256e-16	1.7179e-15	FBgn0029826	CG6041	up_regulated
62.9383	3.9092	0.498054	5.82307e-16	1.76207e-15	FBgn0031936	CG13794	up_regulated
54.6188	5.56103	0.699412	6.42822e-16	1.9421e-15	FBgn0040717	Nplp4	up_regulated
45.4818	3.8793	0.494038	6.67153e-16	2.01401e-15	FBgn0050154	CG30154	up_regulated
130.159	3.59091	0.459516	6.73687e-16	2.03319e-15	FBgn0259823	CG42404	up_regulated
137.91	2.98328	0.382307	6.97978e-16	2.10428e-15	FBgn0039494	grass	up_regulated
307.535	4.31939	0.558908	8.6365e-16	2.59824e-15	FBgn0035439	CG14961	up_regulated
75.5602	3.26553	0.419369	8.75366e-16	2.6321e-15	FBgn0036836	CG11619	up_regulated
48.227	3.87084	0.496165	8.82781e-16	2.6537e-15	FBgn0033312	CG8642	up_regulated
99.2356	5.43799	0.700173	9.07332e-16	2.72606e-15	FBgn0032836	CG10680	up_regulated
47.972	3.54929	0.456145	1.04961e-15	3.14772e-15	FBgn0039622	eIF4E6	up_regulated
49.3791	5.00838	0.640277	1.27817e-15	3.81908e-15	FBgn0034883	Eglp2	up_regulated
89.2583	3.28408	0.42611	1.55184e-15	4.62469e-15	FBgn0040322	GNBP2	up_regulated
51.3118	4.14937	0.537991	1.75816e-15	5.22861e-15	FBgn0031728	Hsp60C	up_regulated
126.9	2.41702	0.312855	1.82177e-15	5.40929e-15	FBgn0032682	grnd	up_regulated
104.194	2.70468	0.350999	1.83838e-15	5.45577e-15	FBgn0015400	kek2	up_regulated
64.2216	6.05249	0.773015	1.96554e-15	5.82405e-15	FBgn0032494	CG5945	up_regulated
46.302	4.74003	0.614331	2.528e-15	7.45181e-15	FBgn0039324	CG10553	up_regulated
254.293	2.29729	0.298736	2.52862e-15	7.45181e-15	FBgn0033214	CG1941	up_regulated
84.4815	10.8167	2.9589	2.78418e-15	8.19011e-15	FBgn0267648	pre-mod(mdg4)-G	up_regulated
43.6767	3.56256	0.46536	3.16325e-15	9.28366e-15	FBgn0038261	CG14856	up_regulated
88.7028	2.72697	0.359004	4.26243e-15	1.24678e-14	FBgn0010109	dpn	up_regulated
61.9943	4.07613	0.538603	4.37143e-15	1.27768e-14	FBgn0052506	tbc	up_regulated
57.0874	2.71115	0.356938	4.93929e-15	1.44181e-14	FBgn0030271	CG15202	up_regulated
53.3722	2.88835	0.381165	5.53208e-15	1.61319e-14	FBgn0034517	Cpr57A	up_regulated
66.743	3.89945	0.518111	5.62548e-15	1.63959e-14	FBgn0261611	CG42700	up_regulated
67.2176	4.2736	0.567868	5.77859e-15	1.68378e-14	FBgn0025643	CG3588	up_regulated
103.946	2.81862	0.373456	5.81534e-15	1.69363e-14	FBgn0037751	topi	up_regulated
1764.54	4.32148	0.579024	6.16558e-15	1.79425e-14	FBgn0041182	Tep2	up_regulated
69.83	5.68837	0.750158	6.38893e-15	1.85783e-14	FBgn0036750	CG6034	up_regulated
57.0593	3.88622	0.516222	6.66177e-15	1.93618e-14	FBgn0053017	CG33017	up_regulated
109.853	4.63572	0.622019	7.97055e-15	2.31185e-14	FBgn0033250	CG14762	up_regulated
46.5958	5.31365	0.701214	1.03273e-14	2.98478e-14	FBgn0035859	CG13678	up_regulated
48.6949	4.52944	0.603094	1.05291e-14	3.04232e-14	FBgn0051103	CG31103	up_regulated
141.273	2.88285	0.38789	1.29678e-14	3.73845e-14	FBgn0035344	Cyp4d20	up_regulated
6071.79	2.08431	0.278811	1.54762e-14	4.45034e-14	FBgn0005612	Sox14	up_regulated
86.2175	3.72113	0.503127	1.55039e-14	4.45719e-14	FBgn0038172	Adgf-D	up_regulated
142.741	3.11478	0.422404	1.86051e-14	5.342e-14	FBgn0264002	MsR2	up_regulated
201.92	3.96862	0.541076	1.91495e-14	5.49693e-14	FBgn0038033	CG10097	up_regulated
71.4052	3.1451	0.426222	2.10006e-14	6.01767e-14	FBgn0286833	CG46387	up_regulated
164.631	3.21543	0.438265	2.42447e-14	6.93506e-14	FBgn0267252	Ggamma30A	up_regulated
191.444	2.32904	0.315691	2.69508e-14	7.69366e-14	FBgn0033809	CG4630	up_regulated
74.5717	2.89889	0.394538	2.784e-14	7.93955e-14	FBgn0054010	Glyat	up_regulated
73.5252	5.07884	0.69839	3.30809e-14	9.39422e-14	FBgn0024913	Actbeta	up_regulated
42.5639	3.35873	0.459139	3.85324e-14	1.0926e-13	FBgn0259201	CG42305	up_regulated
40.5416	3.36659	0.459433	3.89571e-14	1.10382e-13	FBgn0030455	CG4318	up_regulated
78.831	4.95874	0.683507	3.94137e-14	1.1162e-13	FBgn0035157	CG13894	up_regulated
148.977	2.8227	0.387385	3.99624e-14	1.13146e-13	FBgn0039848	Loxl1	up_regulated
69.1332	3.53697	0.488506	4.56667e-14	1.29168e-13	FBgn0036970	Spn77Bc	up_regulated
91.204	3.40062	0.471589	6.0561e-14	1.70661e-13	FBgn0266435	CG45065	up_regulated
60.0363	6.66357	0.883003	6.6548e-14	1.87208e-13	FBgn0262823	hemo	up_regulated
50.4508	4.84852	0.671195	8.10993e-14	2.27413e-13	FBgn0000411	D	up_regulated
55.0424	10.1092	2.87733	8.17357e-14	2.29142e-13	FBgn0265533	CR44383	up_regulated
36.8129	4.98224	0.678298	8.40425e-14	2.35551e-13	FBgn0036790	AstC-R1	up_regulated
47.7882	3.46405	0.481732	8.73393e-14	2.4461e-13	FBgn0034135	Syn2	up_regulated
50.4278	6.00128	0.812018	9.06613e-14	2.53789e-13	FBgn0034784	CG9826	up_regulated
62.9174	2.66587	0.370309	9.98002e-14	2.79029e-13	FBgn0038516	P5cr-2	up_regulated
99.3257	4.25992	0.598669	1.04895e-13	2.92956e-13	FBgn0034479	CG8654	up_regulated
103.361	4.25756	0.598799	1.0491e-13	2.92956e-13	FBgn0051326	CG31326	up_regulated
106.461	3.71797	0.521648	1.05182e-13	2.93573e-13	FBgn0031417	CG3597	up_regulated
92.9271	2.2751	0.316158	1.10685e-13	3.08553e-13	FBgn0010052	Jhe	up_regulated
39.5416	3.39487	0.473901	1.21728e-13	3.38757e-13	FBgn0027491	Cdk5alpha	up_regulated
71.0089	3.71045	0.522898	1.4632e-13	4.05907e-13	FBgn0051454	CG31454	up_regulated
75.0932	4.02393	0.568688	1.61957e-13	4.48412e-13	FBgn0037288	CG14661	up_regulated
430.25	7.47122	1.07001	1.73799e-13	4.80497e-13	FBgn0032835	CG16772	up_regulated
176.644	3.47275	0.493604	1.83736e-13	5.07109e-13	FBgn0010388	Dro	up_regulated
70.4572	3.53673	0.501108	1.90905e-13	5.26514e-13	FBgn0034789	PIP5K59B	up_regulated
65.2085	2.73163	0.386744	2.30784e-13	6.34655e-13	FBgn0261277	rtv	up_regulated
72.7359	2.54475	0.359272	2.3407e-13	6.43228e-13	FBgn0034264	Dlish	up_regulated
85.5432	3.28013	0.466661	2.49033e-13	6.84017e-13	FBgn0011706	rpr	up_regulated
613.668	2.41431	0.341831	2.52399e-13	6.92927e-13	FBgn0051176	CG31176	up_regulated
73.3699	2.50246	0.354832	2.93087e-13	8.01925e-13	FBgn0023535	arg	up_regulated
101.844	2.75869	0.393287	3.08841e-13	8.43611e-13	FBgn0001216	Hsc70-1	up_regulated
205.278	2.40646	0.342182	3.25391e-13	8.88394e-13	FBgn0029728	CG2861	up_regulated
86.3136	3.36736	0.4837	3.49227e-13	9.5233e-13	FBgn0034538	CG16799	up_regulated
38.4146	5.01841	0.708374	3.74645e-13	1.01969e-12	FBgn0037115	CG11249	up_regulated
34.2836	4.13057	0.58655	3.83062e-13	1.0421e-12	FBgn0037296	Prosbeta2R2	up_regulated
59.677	5.08996	0.728684	3.99785e-13	1.08682e-12	FBgn0036553	CG17027	up_regulated
49.6776	4.0978	0.587941	4.38211e-13	1.19071e-12	FBgn0035538	DopEcR	up_regulated
35.6756	3.91861	0.560702	4.72513e-13	1.2827e-12	FBgn0051004	mesh	up_regulated
48.0373	3.05411	0.438632	4.97767e-13	1.34964e-12	FBgn0040828	CG13306	up_regulated
70.691	2.87538	0.413935	5.20972e-13	1.41122e-12	FBgn0267435	chp	up_regulated
114.433	2.94678	0.42537	5.26805e-13	1.42634e-12	FBgn0085382	CG34353	up_regulated
312.182	3.87321	0.563663	5.42179e-13	1.46762e-12	FBgn0037146	CG7470	up_regulated
82.9458	3.19728	0.462283	5.67581e-13	1.53492e-12	FBgn0033775	Cyp9h1	up_regulated
135.058	3.15464	0.45746	6.04561e-13	1.63454e-12	FBgn0038681	Cyp12a4	up_regulated
171.871	2.10338	0.301796	6.3194e-13	1.70735e-12	FBgn0052026	CG32026	up_regulated
43.0221	3.77118	0.545882	6.60274e-13	1.7823e-12	FBgn0261514	NimA	up_regulated
87.9179	3.85235	0.561744	6.60309e-13	1.7823e-12	FBgn0039064	CG4467	up_regulated
152.584	2.09622	0.301394	7.09296e-13	1.9124e-12	FBgn0031801	CG9498	up_regulated
110.041	2.37323	0.342491	7.13257e-13	1.92249e-12	FBgn0037654	CG11983	up_regulated
34.3561	3.74481	0.540553	7.37982e-13	1.98725e-12	FBgn0036778	Cyp312a1	up_regulated
564.51	6.57301	0.973327	7.62514e-13	2.05234e-12	FBgn0015035	Cyp4e3	up_regulated
108.343	3.41286	0.500718	7.98241e-13	2.14698e-12	FBgn0259226	CG42326	up_regulated
87.2694	3.00336	0.437727	8.20229e-13	2.20508e-12	FBgn0033579	CG13229	up_regulated
99.0578	7.3457	1.04264	8.55323e-13	2.29726e-12	FBgn0036289	CG10657	up_regulated
55.7763	3.26951	0.477485	9.23622e-13	2.47778e-12	FBgn0032601	yellow-b	up_regulated
35.1354	4.89318	0.701412	9.27523e-13	2.48766e-12	FBgn0037222	CG14642	up_regulated
79.2376	3.44525	0.505238	1.01321e-12	2.71557e-12	FBgn0037153	olf413	up_regulated
79.8683	3.43878	0.505095	1.02343e-12	2.74167e-12	FBgn0051516	CG31516	up_regulated
111.333	5.43561	0.802778	1.02845e-12	2.75317e-12	FBgn0038299	Spn88Eb	up_regulated
48.4166	3.04486	0.445077	1.04378e-12	2.79355e-12	FBgn0033942	Cpr51A	up_regulated
735.225	4.56305	0.678418	1.19483e-12	3.19032e-12	FBgn0266491	SclA	up_regulated
34.6295	4.00721	0.585027	1.37558e-12	3.66434e-12	FBgn0010329	Tbh	up_regulated
52.0716	3.17707	0.466988	1.40211e-12	3.73328e-12	FBgn0028704	Nckx30C	up_regulated
37.932	4.5997	0.671605	1.54672e-12	4.11448e-12	FBgn0036206	CG5964	up_regulated
102.72	3.08874	0.456985	1.56999e-12	4.17541e-12	FBgn0039479	CG14257	up_regulated
39.0166	4.64386	0.67958	1.72143e-12	4.5739e-12	FBgn0038045	NANS	up_regulated
40.296	4.66877	0.689789	2.16691e-12	5.72418e-12	FBgn0035144	Kah	up_regulated
271.151	2.31717	0.34273	2.27163e-12	5.99248e-12	FBgn0035078	Tpc2	up_regulated
33.4686	4.82584	0.704199	2.28154e-12	6.01723e-12	FBgn0085440	Lgr4	up_regulated
65.9587	2.98909	0.445317	2.38347e-12	6.27443e-12	FBgn0038938	CG7084	up_regulated
55.2041	3.61493	0.539103	2.44543e-12	6.43607e-12	FBgn0030725	CG8958	up_regulated
59.5283	2.87207	0.427482	2.48356e-12	6.53339e-12	FBgn0039742	CG15528	up_regulated
1676.62	8.995	1.37474	2.53338e-12	6.66136e-12	FBgn0283461	Drs	up_regulated
31.2444	4.31333	0.634449	2.55727e-12	6.72234e-12	FBgn0037114	Cpr78E	up_regulated
70.2262	3.16719	0.473626	2.6245e-12	6.8962e-12	FBgn0039801	Npc2h	up_regulated
358.269	2.71069	0.404757	2.74375e-12	7.19958e-12	FBgn0032773	fon	up_regulated
212.711	4.3498	0.658216	2.91255e-12	7.63724e-12	FBgn0039808	CG12071	up_regulated
59.4891	4.44953	0.668126	3.15047e-12	8.24783e-12	FBgn0264087	Slob	up_regulated
110.977	3.98407	0.602065	3.32631e-12	8.70017e-12	FBgn0032377	CG14937	up_regulated
151.554	2.26591	0.337611	3.35482e-12	8.77072e-12	FBgn0054056	CG34056	up_regulated
128.822	4.85954	0.736346	3.36525e-12	8.79597e-12	FBgn0031689	Cyp28d1	up_regulated
233.931	2.0447	0.30424	3.69098e-12	9.62967e-12	FBgn0033204	CG2065	up_regulated
50.3885	2.92117	0.438014	3.75508e-12	9.79018e-12	FBgn0037684	Srr	up_regulated
46.2855	4.0771	0.61328	3.86135e-12	1.00557e-11	FBgn0051663	CG31663	up_regulated
55.1761	3.65365	0.553715	4.46924e-12	1.16123e-11	FBgn0263354	CG42784	up_regulated
53.7737	3.26013	0.494294	5.13393e-12	1.33029e-11	FBgn0052447	CG32447	up_regulated
55.7412	2.6427	0.399413	5.37931e-12	1.39292e-11	FBgn0063498	GstE2	up_regulated
40.3168	4.8427	0.730485	5.44722e-12	1.40987e-11	FBgn0033958	jef	up_regulated
40.0326	6.03912	0.878918	6.11626e-12	1.57909e-11	FBgn0051361	dpr17	up_regulated
34.3918	5.10753	0.764871	7.95812e-12	2.04489e-11	FBgn0033484	CG2269	up_regulated
35.1511	4.15644	0.631591	7.98179e-12	2.05051e-11	FBgn0038508	CG5866	up_regulated
241.906	2.19165	0.333163	8.63008e-12	2.21505e-11	FBgn0000639	Fbp1	up_regulated
264.884	2.89841	0.445412	8.81641e-12	2.26084e-11	FBgn0267796	Tmc	up_regulated
33.8115	4.81556	0.731717	1.0851e-11	2.77697e-11	FBgn0034484	CG11044	up_regulated
166.685	5.0416	0.789124	1.0874e-11	2.78222e-11	FBgn0085256	CG34227	up_regulated
54.9918	10.0395	2.94619	1.10371e-11	2.82333e-11	FBgn0051225	Ir94f	up_regulated
600.836	2.56023	0.394974	1.16534e-11	2.97762e-11	FBgn0050438	Ugt50B3	up_regulated
38.8419	5.99399	0.887512	1.32968e-11	3.39222e-11	FBgn0036577	CG13073	up_regulated
52.6416	3.06475	0.47498	1.38498e-11	3.53015e-11	FBgn0037060	CG10508	up_regulated
73.1099	2.41788	0.372816	1.4175e-11	3.61061e-11	FBgn0260479	CG31904	up_regulated
106.434	2.15574	0.331689	1.56077e-11	3.97022e-11	FBgn0044028	Notum	up_regulated
63.3378	3.07884	0.480054	1.77122e-11	4.4965e-11	FBgn0034460	CG18367	up_regulated
100.225	2.34197	0.363155	1.82797e-11	4.6385e-11	FBgn0032813	PCNA2	up_regulated
56.4368	2.13187	0.328614	1.8304e-11	4.64261e-11	FBgn0037672	sage	up_regulated
34.5214	3.85042	0.600203	2.0743e-11	5.24956e-11	FBgn0031695	Cyp4ac3	up_regulated
272.065	2.13992	0.332195	2.23975e-11	5.65948e-11	FBgn0031239	CG17075	up_regulated
30.1765	4.42677	0.685567	2.2441e-11	5.6692e-11	FBgn0031468	CG2975	up_regulated
62.872	2.12193	0.329177	2.32895e-11	5.88094e-11	FBgn0037635	CG9837	up_regulated
75.0608	2.41996	0.377538	2.39056e-11	6.03251e-11	FBgn0040392	CG14050	up_regulated
34.7193	3.25094	0.509057	2.42366e-11	6.11468e-11	FBgn0023541	Cyp4d14	up_regulated
37.874	9.44733	2.85074	2.45175e-11	6.18418e-11	FBgn0046875	Obp83g	up_regulated
30.6378	4.2683	0.665299	2.80686e-11	7.05959e-11	FBgn0262607	CG43133	up_regulated
33.1769	4.20242	0.659334	2.92693e-11	7.35996e-11	FBgn0041706	CG3253	up_regulated
95.204	4.07531	0.650334	2.96349e-11	7.44694e-11	FBgn0041581	AttB	up_regulated
61.0682	2.08075	0.324169	2.97395e-11	7.47159e-11	FBgn0035636	Cralbp	up_regulated
36.2524	3.92191	0.618039	3.09895e-11	7.77706e-11	FBgn0024189	sns	up_regulated
405.892	5.69253	0.917579	3.18806e-11	7.99717e-11	FBgn0259989	CG42486	up_regulated
63.0084	4.867	0.773364	3.44429e-11	8.62661e-11	FBgn0010014	CanB	up_regulated
40.5511	5.63506	0.87436	3.65854e-11	9.15922e-11	FBgn0014454	Acp1	up_regulated
157.238	4.00713	0.647223	4.79347e-11	1.19454e-10	FBgn0035501	CG1299	up_regulated
48.6182	2.35269	0.37299	5.126e-11	1.27657e-10	FBgn0037042	CG12984	up_regulated
109.723	3.64775	0.588358	5.22057e-11	1.29955e-10	FBgn0039102	SPE	up_regulated
43.7624	4.08386	0.654443	5.32634e-11	1.32559e-10	FBgn0029769	frma	up_regulated
28.6332	8.99742	2.78079	5.83263e-11	1.45033e-10	FBgn0261929	5-HT2B	up_regulated
79.8624	3.3619	0.541769	5.84526e-11	1.45315e-10	FBgn0031538	CG3246	up_regulated
45.0028	3.88793	0.628641	6.49354e-11	1.61116e-10	FBgn0085228	CG34199	up_regulated
29.2478	4.86288	0.765278	6.7121e-11	1.66466e-10	FBgn0000577	en	up_regulated
44.1636	6.72682	1.01014	7.24151e-11	1.79518e-10	FBgn0036560	CG5895	up_regulated
33.5284	3.91455	0.630847	7.34805e-11	1.82119e-10	FBgn0034838	CG12782	up_regulated
30.4168	9.08566	2.80365	7.67027e-11	1.90023e-10	FBgn0035512	Cpr64Ac	up_regulated
31.4368	4.70645	0.749603	7.75265e-11	1.9198e-10	FBgn0262728	Pal2	up_regulated
39.0768	9.47137	2.88169	8.98884e-11	2.22061e-10	FBgn0044812	TotC	up_regulated
47.1994	4.05689	0.662252	9.11018e-11	2.24913e-10	FBgn0038784	CG4362	up_regulated
54.6939	2.69696	0.436439	9.53635e-11	2.35281e-10	FBgn0003308	ry	up_regulated
254.648	3.30843	0.541604	9.76077e-11	2.40662e-10	FBgn0028526	CG15293	up_regulated
37.0581	4.20486	0.686167	1.17949e-10	2.89875e-10	FBgn0027563	CG9631	up_regulated
178.578	4.65813	0.774258	1.21638e-10	2.98618e-10	FBgn0032638	SPH93	up_regulated
56.367	5.15042	0.842532	1.24776e-10	3.06191e-10	FBgn0003965	v	up_regulated
25.9629	8.82781	2.7643	1.39435e-10	3.41355e-10	FBgn0053465	CG33465	up_regulated
28.9835	4.565	0.743258	1.63857e-10	4.00455e-10	FBgn0053516	dpr3	up_regulated
51.9164	4.21675	0.698813	1.67463e-10	4.09002e-10	FBgn0031563	CG10031	up_regulated
125.424	3.02778	0.502236	1.84599e-10	4.50373e-10	FBgn0037387	CG1213	up_regulated
40.1819	5.59059	0.911286	1.93605e-10	4.71739e-10	FBgn0053533	lectin-37Db	up_regulated
2059.93	2.86603	0.475818	1.99377e-10	4.85595e-10	FBgn0287184	FASN3	up_regulated
28.5428	3.43919	0.566939	2.0862e-10	5.07457e-10	FBgn0038946	rdhB	up_regulated
495.113	2.37214	0.391487	2.1416e-10	5.20599e-10	FBgn0259108	futsch	up_regulated
36.595	4.19469	0.694752	2.17305e-10	5.28019e-10	FBgn0262580	CG43120	up_regulated
70.6601	3.37022	0.562291	2.17568e-10	5.28546e-10	FBgn0034140	Lst	up_regulated
97.8344	3.43057	0.574595	2.29518e-10	5.5722e-10	FBgn0035578	CG13707	up_regulated
40.4015	3.65956	0.608923	2.33327e-10	5.66104e-10	FBgn0042630	Sox21b	up_regulated
47.1961	6.77982	1.06698	2.5117e-10	6.07972e-10	FBgn0265089	eIF4E3	up_regulated
29.0257	4.83718	0.791285	2.60991e-10	6.31073e-10	FBgn0010399	Nmdar1	up_regulated
31.984	5.69348	0.909455	2.62558e-10	6.34595e-10	FBgn0013973	Gycbeta100B	up_regulated
340.689	5.28205	0.901433	2.6709e-10	6.45274e-10	FBgn0002592	E(spl)m2-BFM	up_regulated
158.567	3.03988	0.51081	2.87214e-10	6.93451e-10	FBgn0037166	CG11426	up_regulated
88.2974	3.10294	0.525188	3.72616e-10	8.95096e-10	FBgn0031866	Nlg2	up_regulated
32.4842	4.71959	0.789596	3.77261e-10	9.06062e-10	FBgn0033129	Tsp42Eh	up_regulated
73.0762	2.09533	0.35082	4.7289e-10	1.13168e-09	FBgn0261561	CG42675	up_regulated
61.6438	2.3715	0.399392	4.75313e-10	1.137e-09	FBgn0035186	CG13912	up_regulated
31.1541	4.07877	0.691254	4.85991e-10	1.16181e-09	FBgn0031446	Trf5	up_regulated
70.0218	6.35848	1.07701	4.88769e-10	1.16821e-09	FBgn0038613	Vha100-4	up_regulated
36.7144	3.68331	0.627899	5.20266e-10	1.24193e-09	FBgn0038466	CG8907	up_regulated
33.7514	3.56615	0.607457	5.56227e-10	1.32582e-09	FBgn0037690	Task7	up_regulated
52.014	3.68638	0.632216	5.69164e-10	1.35638e-09	FBgn0262101	CG42854	up_regulated
42.8608	7.47033	1.35754	5.9668e-10	1.42106e-09	FBgn0262018	CadN2	up_regulated
28.3572	4.53998	0.766626	6.54465e-10	1.55478e-09	FBgn0051030	CG31030	up_regulated
34.3721	4.22087	0.725004	7.22742e-10	1.71448e-09	FBgn0011829	Ret	up_regulated
30.8263	3.33315	0.571104	7.59721e-10	1.79996e-09	FBgn0032669	CG15155	up_regulated
68.1037	2.58188	0.442925	7.84286e-10	1.85777e-09	FBgn0002562	Lsp1alpha	up_regulated
74.2764	5.3526	0.929885	8.10989e-10	1.91943e-09	FBgn0036278	CrzR	up_regulated
35.4002	6.37639	1.02418	8.17095e-10	1.93227e-09	FBgn0033603	Cpr47Ef	up_regulated
67.9677	2.07667	0.353396	8.51453e-10	2.0106e-09	FBgn0052037	CG32037	up_regulated
30.0139	9.01155	2.84445	8.64974e-10	2.04211e-09	FBgn0053910	His2B:CG33910	up_regulated
21.5778	8.50196	2.7405	8.96418e-10	2.11546e-09	FBgn0045477	Gr64c	up_regulated
29.6653	2.91634	0.501268	9.45206e-10	2.22737e-09	FBgn0036849	CG14079	up_regulated
39.2568	4.57598	0.793736	9.52846e-10	2.24491e-09	FBgn0038930	BomT3	up_regulated
6085.9	5.05191	0.89479	9.73646e-10	2.29344e-09	FBgn0003067	Pepck1	up_regulated
27.7646	3.17492	0.547054	1.01647e-09	2.39233e-09	FBgn0000279	CecC	up_regulated
30.6928	4.05957	0.703688	1.09297e-09	2.56974e-09	FBgn0031860	CG11236	up_regulated
158.819	2.2573	0.389066	1.09934e-09	2.58327e-09	FBgn0035282	CNMa	up_regulated
42.9328	7.44711	1.37982	1.12468e-09	2.64102e-09	FBgn0053329	Sp212	up_regulated
26.3361	3.54692	0.613537	1.13677e-09	2.66776e-09	FBgn0031288	CG13949	up_regulated
43.7663	2.28848	0.393704	1.16346e-09	2.72815e-09	FBgn0051475	CG31475	up_regulated
25.8864	3.97329	0.688262	1.22971e-09	2.88053e-09	FBgn0034286	dpr13	up_regulated
73.9637	4.84606	0.86226	1.28595e-09	3.00979e-09	FBgn0000047	Act88F	up_regulated
24.6701	4.59349	0.784293	1.30212e-09	3.04701e-09	FBgn0037562	Nazo	up_regulated
41.0003	7.39133	1.37709	1.44768e-09	3.38277e-09	FBgn0053458	CG33458	up_regulated
35.9151	2.60562	0.453766	1.48512e-09	3.46671e-09	FBgn0004168	5-HT1A	up_regulated
80.5222	2.94531	0.518654	1.52732e-09	3.56376e-09	FBgn0053294	CR33294	up_regulated
24.8074	4.1069	0.71407	1.58154e-09	3.68724e-09	FBgn0086675	fne	up_regulated
41.7704	2.74571	0.481706	1.76127e-09	4.09706e-09	FBgn0261262	CG42613	up_regulated
142.954	3.02564	0.536071	1.81071e-09	4.20947e-09	FBgn0025454	Cyp6g1	up_regulated
75.5237	3.1569	0.561044	1.9284e-09	4.47669e-09	FBgn0038878	CG3301	up_regulated
33.494	6.29174	1.03827	2.03882e-09	4.73109e-09	FBgn0051086	CG31086	up_regulated
89.2138	7.04548	1.24598	2.0628e-09	4.78577e-09	FBgn0034511	GNBP-like3	up_regulated
38.9017	2.42318	0.42545	2.09042e-09	4.84886e-09	FBgn0039734	Tace	up_regulated
22.6066	3.78936	0.662883	2.11183e-09	4.89753e-09	FBgn0052191	CG32191	up_regulated
24.8086	4.90523	0.844989	2.18677e-09	5.06821e-09	FBgn0262534	CG43088	up_regulated
35.8232	3.20048	0.567952	2.27456e-09	5.27063e-09	FBgn0046332	gskt	up_regulated
69.6282	4.08064	0.735796	2.40885e-09	5.57613e-09	FBgn0038449	CG17562	up_regulated
56.2081	2.30315	0.406688	2.54494e-09	5.88399e-09	FBgn0027550	CG6495	up_regulated
49.561	3.9215	0.704826	2.55028e-09	5.89513e-09	FBgn0262820	CG43191	up_regulated
25.4617	4.6313	0.81036	2.67028e-09	6.16752e-09	FBgn0053460	CG33460	up_regulated
27.0273	5.41179	0.928974	2.6876e-09	6.20626e-09	FBgn0038833	CG15696	up_regulated
35.8642	7.19128	1.36548	2.83683e-09	6.54424e-09	FBgn0039806	CG15545	up_regulated
35.3638	2.47429	0.438522	2.88478e-09	6.6508e-09	FBgn0263029	CG43324	up_regulated
43.7299	4.23909	0.767055	2.90457e-09	6.69508e-09	FBgn0032004	CG8292	up_regulated
46.0224	2.79313	0.499008	3.01016e-09	6.93426e-09	FBgn0043025	Adgf-A2	up_regulated
24.5474	4.31449	0.763561	3.23403e-09	7.43945e-09	FBgn0085317	CG34288	up_regulated
33.1003	3.15068	0.565481	3.30651e-09	7.59851e-09	FBgn0036676	CG13028	up_regulated
33.7785	2.80806	0.502885	3.39902e-09	7.80795e-09	FBgn0032879	CarT	up_regulated
42.5636	2.18432	0.388183	3.52872e-09	8.10425e-09	FBgn0263744	CR43669	up_regulated
82.0188	3.22863	0.585667	3.70971e-09	8.51477e-09	FBgn0037230	Nepl11	up_regulated
71.3577	2.18523	0.389924	3.93736e-09	9.02276e-09	FBgn0035317	Oseg2	up_regulated
40.0635	4.16087	0.755026	3.96067e-09	9.07436e-09	FBgn0011701	repo	up_regulated
28.1934	3.38979	0.611665	4.05012e-09	9.27557e-09	FBgn0024361	Tsp2A	up_regulated
29.7648	6.91753	1.32772	4.15591e-09	9.5102e-09	FBgn0039108	CG10232	up_regulated
194.049	3.21793	0.58838	4.37345e-09	1.0002e-08	FBgn0033782	sug	up_regulated
24.8026	3.7457	0.675861	4.73802e-09	1.08205e-08	FBgn0034045	CG8249	up_regulated
69.8965	7.249	1.28437	4.94468e-09	1.12789e-08	FBgn0036575	CG5157	up_regulated
49.8535	2.08301	0.373248	5.00538e-09	1.14128e-08	FBgn0000153	b	up_regulated
26.5937	4.99317	0.889324	5.42641e-09	1.23407e-08	FBgn0030261	CG15203	up_regulated
30.2955	3.5915	0.660223	6.19917e-09	1.407e-08	FBgn0033027	TpnC4	up_regulated
87.0923	3.03372	0.559723	6.43562e-09	1.45922e-08	FBgn0053110	CG33110	up_regulated
35.8299	4.24523	0.785686	6.81295e-09	1.54232e-08	FBgn0036789	AstC-R2	up_regulated
25.5164	4.60364	0.835422	6.83211e-09	1.54635e-08	FBgn0000036	nAChRalpha1	up_regulated
57.7824	2.84919	0.525251	7.01028e-09	1.5851e-08	FBgn0041713	yellow-c	up_regulated
22.4043	4.15871	0.757016	7.34885e-09	1.661e-08	FBgn0033876	Syngr	up_regulated
24.9888	3.46473	0.636472	8.01109e-09	1.80709e-08	FBgn0031426	CG18641	up_regulated
24.3573	3.88577	0.712936	8.15345e-09	1.83812e-08	FBgn0053296	CG33296	up_regulated
58.0505	2.87995	0.533634	8.45279e-09	1.90485e-08	FBgn0039651	Cyt-c1L	up_regulated
56.8047	2.75576	0.510098	8.48163e-09	1.91097e-08	FBgn0051769	CG31769	up_regulated
79.2982	2.99907	0.559325	9.28758e-09	2.08966e-08	FBgn0025620	CG13360	up_regulated
33.9319	3.54363	0.66121	9.51379e-09	2.13802e-08	FBgn0032639	CG18563	up_regulated
30.9043	6.15118	1.07148	9.61841e-09	2.16026e-08	FBgn0028430	He	up_regulated
38.0717	2.2938	0.421447	9.63651e-09	2.1639e-08	FBgn0031343	CG18131	up_regulated
41.5014	2.27558	0.418061	9.852e-09	2.21054e-08	FBgn0031097	obst-A	up_regulated
46.4469	3.45287	0.649406	9.97258e-09	2.23672e-08	FBgn0051268	CG31268	up_regulated
22.7348	5.15606	0.920333	1.02657e-08	2.3011e-08	FBgn0052499	Cda4	up_regulated
46.0508	3.41787	0.640902	1.04874e-08	2.34986e-08	FBgn0053147	Hs3st-A	up_regulated
39.4511	3.465	0.650956	1.04948e-08	2.35106e-08	FBgn0000037	mAChR-A	up_regulated
19.6418	8.29092	2.76361	1.05559e-08	2.36335e-08	FBgn0037139	CG14563	up_regulated
23.847	3.84088	0.713863	1.13965e-08	2.54855e-08	FBgn0013467	igl	up_regulated
39.2281	2.9155	0.544667	1.15353e-08	2.57808e-08	FBgn0003651	svp	up_regulated
74.9987	4.67713	0.8934	1.22221e-08	2.7289e-08	FBgn0040653	IM4	up_regulated
26.5321	5.93116	1.03536	1.25508e-08	2.80009e-08	FBgn0030748	Traf-like	up_regulated
265.697	3.46871	0.661102	1.33411e-08	2.97119e-08	FBgn0037763	CG16904	up_regulated
43.4667	4.09138	0.781429	1.43407e-08	3.19002e-08	FBgn0031627	fipi	up_regulated
29.9649	6.07911	1.07963	1.43532e-08	3.19159e-08	FBgn0263983	CG43732	up_regulated
45.6715	2.22793	0.414928	1.46504e-08	3.25704e-08	FBgn0037845	CG14694	up_regulated
36.3452	2.61545	0.490698	1.49758e-08	3.32678e-08	FBgn0037183	CG14451	up_regulated
38.8464	2.0407	0.378446	1.54995e-08	3.44043e-08	FBgn0030647	CG6324	up_regulated
458.546	2.42742	0.456633	1.58258e-08	3.50877e-08	FBgn0031461	daw	up_regulated
29.1026	2.94642	0.555707	1.62993e-08	3.61306e-08	FBgn0030691	Efhc1.1	up_regulated
40.2905	2.66565	0.50274	1.64323e-08	3.64183e-08	FBgn0259098	CG42246	up_regulated
178.85	9.29435	1.89421	1.68991e-08	3.74236e-08	FBgn0004034	y	up_regulated
36.2375	5.7853	1.07494	1.69955e-08	3.76299e-08	FBgn0031701	TotM	up_regulated
231.372	3.35793	0.6464	1.81897e-08	4.02115e-08	FBgn0027584	CG4757	up_regulated
148.617	3.88235	0.752146	1.89885e-08	4.19367e-08	FBgn0025583	BomS2	up_regulated
30.7626	2.7177	0.515717	2.02573e-08	4.46696e-08	FBgn0051321	CG31321	up_regulated
48.0647	2.36141	0.446987	2.03386e-08	4.48401e-08	FBgn0033502	CG12910	up_regulated
25.4079	3.47718	0.661277	2.05821e-08	4.53507e-08	FBgn0053189	CG33189	up_regulated
26.1883	3.81968	0.726078	2.06414e-08	4.54691e-08	FBgn0030326	CG2444	up_regulated
133.823	2.91358	0.559072	2.07703e-08	4.57389e-08	FBgn0034331	BomBc2	up_regulated
47.9701	2.75324	0.52489	2.11474e-08	4.65513e-08	FBgn0031844	CG13771	up_regulated
23.3465	5.19098	0.952901	2.17508e-08	4.78426e-08	FBgn0031564	CG2816	up_regulated
78.6205	3.49611	0.678487	2.25668e-08	4.95512e-08	FBgn0039232	sosie	up_regulated
39.6451	4.53906	0.878776	2.29555e-08	5.03757e-08	FBgn0035508	CG15005	up_regulated
38.2175	4.17695	0.808493	2.29875e-08	5.04362e-08	FBgn0037765	CG9458	up_regulated
116.982	3.06514	0.592076	2.39326e-08	5.24493e-08	FBgn0001187	Hex-C	up_regulated
85.2812	2.73829	0.526408	2.48871e-08	5.44782e-08	FBgn0005660	Ets21C	up_regulated
2081.16	3.20498	0.622255	2.55493e-08	5.58742e-08	FBgn0044047	Ilp6	up_regulated
25.9543	5.87332	1.05988	2.62659e-08	5.74193e-08	FBgn0035815	Snmp2	up_regulated
64.583	3.2965	0.642363	2.73836e-08	5.98053e-08	FBgn0031940	CG7214	up_regulated
20.5865	3.61851	0.691679	2.80975e-08	6.13526e-08	FBgn0050502	fa2h	up_regulated
48.9134	4.48655	0.882356	2.81048e-08	6.13567e-08	FBgn0259229	CG42329	up_regulated
23.914	3.01445	0.579745	2.97133e-08	6.47815e-08	FBgn0053481	dpr7	up_regulated
159.668	3.32087	0.650821	3.0438e-08	6.63234e-08	FBgn0039415	CG6142	up_regulated
67.4922	2.54654	0.491283	3.05417e-08	6.65367e-08	FBgn0034247	CG6484	up_regulated
174.476	2.94051	0.573224	3.10184e-08	6.75236e-08	FBgn0260954	CG42586	up_regulated
25.7612	6.66411	1.37	3.2909e-08	7.15982e-08	FBgn0034660	Loxl2	up_regulated
45.3007	2.72501	0.528827	3.32331e-08	7.22894e-08	FBgn0086693	iav	up_regulated
146.394	3.48732	0.688619	3.48952e-08	7.57891e-08	FBgn0037762	eloF	up_regulated
38.0047	2.36423	0.45621	3.6502e-08	7.92186e-08	FBgn0039309	CG11891	up_regulated
27.5623	3.83502	0.752702	3.83375e-08	8.31547e-08	FBgn0033072	CG17994	up_regulated
141.835	2.34488	0.455486	4.07956e-08	8.83518e-08	FBgn0001208	Hn	up_regulated
49.5896	2.36207	0.457978	4.17404e-08	9.03635e-08	FBgn0038598	CG7131	up_regulated
26.9994	2.44656	0.473176	4.18184e-08	9.05151e-08	FBgn0036416	CG7924	up_regulated
42.1914	4.20045	0.831786	4.23779e-08	9.16914e-08	FBgn0035756	unc-13-4A	up_regulated
48.9127	2.10478	0.405807	4.29583e-08	9.29295e-08	FBgn0052667	ssp7	up_regulated
15.7047	7.89812	2.72359	4.38186e-08	9.47186e-08	FBgn0029993	CG1571	up_regulated
25.9348	2.76697	0.539636	4.64011e-08	1.0013e-07	FBgn0031715	tomb	up_regulated
24.7911	3.1871	0.624231	4.71968e-08	1.0177e-07	FBgn0053098	CG33098	up_regulated
73.2437	8.0749	1.70093	4.96557e-08	1.06991e-07	FBgn0004240	DptA	up_regulated
271.088	2.18084	0.426829	5.5678e-08	1.1965e-07	FBgn0034493	CG8908	up_regulated
623.151	2.43435	0.479346	5.66513e-08	1.21696e-07	FBgn0039682	Obp99c	up_regulated
19.5519	3.36642	0.661334	5.97904e-08	1.28343e-07	FBgn0037292	plh	up_regulated
56.1352	2.9702	0.593693	5.99081e-08	1.28571e-07	FBgn0260238	CG42512	up_regulated
19.199	4.17631	0.813893	6.06957e-08	1.30237e-07	FBgn0030395	Mks1	up_regulated
42.6956	3.63709	0.733455	6.41607e-08	1.37491e-07	FBgn0259716	Nepl6	up_regulated
70.0598	2.98531	0.597319	6.79192e-08	1.45408e-07	FBgn0031142	r-cup	up_regulated
21.6295	3.49735	0.694925	6.80034e-08	1.45561e-07	FBgn0030954	CCKLR-17D3	up_regulated
34.2357	3.08546	0.617569	6.94904e-08	1.48688e-07	FBgn0036179	CG7368	up_regulated
99.287	2.36509	0.46924	7.10416e-08	1.51921e-07	FBgn0002564	Lsp1gamma	up_regulated
26.601	2.69944	0.537006	7.43306e-08	1.58628e-07	FBgn0010407	Ror	up_regulated
25.8072	3.60539	0.723657	7.70022e-08	1.64175e-07	FBgn0262531	CG43085	up_regulated
174.773	2.39031	0.476286	7.70629e-08	1.64274e-07	FBgn0000640	Fbp2	up_regulated
20.9561	4.03471	0.803798	8.36482e-08	1.78045e-07	FBgn0040503	CG7763	up_regulated
38.0544	2.31967	0.461254	8.45739e-08	1.79848e-07	FBgn0262577	CG43117	up_regulated
22.0094	6.419	1.36501	8.50938e-08	1.8092e-07	FBgn0038201	PK1-R	up_regulated
30.6442	2.62524	0.526294	8.97635e-08	1.9067e-07	FBgn0030742	CG9919	up_regulated
238.78	3.09076	0.630024	9.18097e-08	1.94908e-07	FBgn0038450	CG17560	up_regulated
40.6209	3.0481	0.618288	9.23042e-08	1.95884e-07	FBgn0265185	CG44250	up_regulated
16.7179	7.96591	2.76935	9.46262e-08	2.00737e-07	FBgn0032660	elfless	up_regulated
178.17	2.88094	0.586096	9.71798e-08	2.05963e-07	FBgn0036765	CG7408	up_regulated
23.7987	2.98625	0.602045	9.80943e-08	2.07823e-07	FBgn0029606	CG14052	up_regulated
23.0384	4.15302	0.83893	1.01667e-07	2.15192e-07	FBgn0031064	CG12531	up_regulated
37.3876	3.0811	0.626779	1.05358e-07	2.22923e-07	FBgn0025642	CG32812	up_regulated
19.3108	4.86981	0.95265	1.05787e-07	2.23788e-07	FBgn0001981	esg	up_regulated
82.2471	2.33835	0.470624	1.06462e-07	2.25132e-07	FBgn0042206	GstD10	up_regulated
14.0876	7.69704	2.71119	1.08335e-07	2.29051e-07	FBgn0266393	CR45033	up_regulated
844.109	7.05856	1.51335	1.09692e-07	2.31791e-07	FBgn0013277	Hsp70Ba	up_regulated
28.5446	2.60021	0.524567	1.14046e-07	2.40769e-07	FBgn0030085	CG6999	up_regulated
26.5264	6.65151	1.43851	1.14764e-07	2.42239e-07	FBgn0263030	CG43325	up_regulated
53.6021	3.53689	0.731062	1.22463e-07	2.58155e-07	FBgn0053300	Muc30E	up_regulated
157.5	3.28169	0.680179	1.27829e-07	2.69218e-07	FBgn0039184	CG6432	up_regulated
21.3079	4.614	0.92674	1.28044e-07	2.69621e-07	FBgn0266211	CR44906	up_regulated
56.0167	7.6339	1.67748	1.30302e-07	2.74225e-07	FBgn0032061	CG9314	up_regulated
17.2447	4.00455	0.804851	1.36065e-07	2.8614e-07	FBgn0033303	Cyp6a15Psi	up_regulated
79.5102	2.26722	0.460688	1.402e-07	2.94673e-07	FBgn0033405	CG13954	up_regulated
106.012	2.69114	0.552703	1.4079e-07	2.95859e-07	FBgn0034885	Eglp4	up_regulated
18.4197	4.79756	0.948537	1.41609e-07	2.97525e-07	FBgn0035199	tfc	up_regulated
26.2205	2.68669	0.548444	1.48578e-07	3.11821e-07	FBgn0262985	CG43293	up_regulated
70.9885	3.07956	0.640044	1.57522e-07	3.30107e-07	FBgn0015570	alpha-Est2	up_regulated
56.1291	3.93917	0.829778	1.64662e-07	3.44943e-07	FBgn0085261	CG34232	up_regulated
29.6462	4.48939	0.935764	1.71209e-07	3.58395e-07	FBgn0039217	CG13627	up_regulated
21.3674	5.56726	1.08109	1.79006e-07	3.74579e-07	FBgn0030913	CG6123	up_regulated
22.6224	6.42603	1.41175	1.82527e-07	3.81666e-07	FBgn0038113	CG11668	up_regulated
506.997	3.96809	0.845668	1.87576e-07	3.91936e-07	FBgn0028699	Rh50	up_regulated
43.5193	2.08603	0.427044	2.02347e-07	4.22256e-07	FBgn0085452	CG34423	up_regulated
31.6628	3.71601	0.784374	2.03639e-07	4.24874e-07	FBgn0035385	FMRFaR	up_regulated
20.4556	3.42427	0.710754	2.17632e-07	4.5349e-07	FBgn0000576	ems	up_regulated
14.5734	7.71579	2.74855	2.34412e-07	4.8783e-07	FBgn0085294	CG34265	up_regulated
177.827	3.04156	0.644635	2.3495e-07	4.88862e-07	FBgn0263113	Cc2d2a	up_regulated
31.4686	2.3786	0.493432	2.49847e-07	5.19193e-07	FBgn0038492	Mur89F	up_regulated
37.4841	2.62339	0.550402	2.55525e-07	5.30799e-07	FBgn0030161	CG15249	up_regulated
85.2138	2.14672	0.444882	2.55672e-07	5.31008e-07	FBgn0031675	CG9121	up_regulated
43.9246	2.49741	0.522196	2.57102e-07	5.3388e-07	FBgn0263512	Vsx2	up_regulated
67.076	3.86426	0.834761	2.76528e-07	5.73488e-07	FBgn0038292	CG3987	up_regulated
268.923	2.76912	0.588237	2.84963e-07	5.90659e-07	FBgn0050008	CG30008	up_regulated
22.5104	2.61413	0.547243	2.9534e-07	6.11833e-07	FBgn0039788	Rpt6R	up_regulated
55.7397	3.57035	0.768226	2.95822e-07	6.1272e-07	FBgn0037090	Est-Q	up_regulated
20.0032	6.24245	1.39738	2.96218e-07	6.13428e-07	FBgn0053236	Ste:CG33236	up_regulated
108.692	3.46814	0.748188	2.99947e-07	6.21039e-07	FBgn0061356	CG18003	up_regulated
21.7199	3.66691	0.775178	3.02808e-07	6.26849e-07	FBgn0039058	VhaAC39-2	up_regulated
21.3944	3.63435	0.769515	3.08183e-07	6.37743e-07	FBgn0260474	CG30002	up_regulated
17.8181	3.57174	0.749928	3.15843e-07	6.53358e-07	FBgn0034837	RpL22-like	up_regulated
63.776	7.79991	1.78102	3.36247e-07	6.94934e-07	FBgn0261538	CG42662	up_regulated
18.4066	6.12444	1.37901	3.52339e-07	7.27401e-07	FBgn0039679	ppk19	up_regulated
27.6129	2.89806	0.618716	3.55483e-07	7.33494e-07	FBgn0052793	CG32793	up_regulated
28.9506	2.65118	0.563744	3.56266e-07	7.34976e-07	FBgn0032428	CG6405	up_regulated
11.5063	7.33533	2.67463	3.58897e-07	7.40002e-07	FBgn0034509	Obp57c	up_regulated
61.5363	2.44808	0.519877	3.63755e-07	7.49883e-07	FBgn0034647	pirk	up_regulated
24.7299	3.13067	0.670344	3.68136e-07	7.58777e-07	FBgn0028415	Met75Cb	up_regulated
20.8216	4.26145	0.904274	3.86728e-07	7.9609e-07	FBgn0002855	Acp26Aa	up_regulated
29.2304	3.18196	0.684303	3.87076e-07	7.96663e-07	FBgn0004511	dy	up_regulated
18.7632	3.62531	0.772427	3.88787e-07	8.00039e-07	FBgn0035041	CG13594	up_regulated
35.5054	2.67434	0.570682	3.9067e-07	8.03769e-07	FBgn0013307	Odc1	up_regulated
225.227	2.55292	0.546992	3.90771e-07	8.03832e-07	FBgn0037547	CG7910	up_regulated
17.4601	4.30159	0.904019	3.91594e-07	8.0538e-07	FBgn0028938	Vajk1	up_regulated
11.7634	7.36466	2.68765	4.05287e-07	8.32939e-07	FBgn0032602	ppk17	up_regulated
24.2295	2.6378	0.561235	4.09134e-07	8.40392e-07	FBgn0265541	CR44391	up_regulated
40.6203	2.10844	0.445459	4.18035e-07	8.57748e-07	FBgn0039855	CG1638	up_regulated
51.5744	4.25479	0.940655	4.32284e-07	8.86506e-07	FBgn0041712	yellow-d	up_regulated
21.1976	8.25648	2.9124	4.35629e-07	8.93043e-07	FBgn0260470	SP555	up_regulated
21.0052	3.59991	0.775541	4.49489e-07	9.2129e-07	FBgn0004892	sob	up_regulated
20.1206	3.55034	0.762932	4.58635e-07	9.39605e-07	FBgn0032362	spz4	up_regulated
12.2093	7.41572	2.70679	4.61936e-07	9.45953e-07	FBgn0029814	CG15765	up_regulated
36.4293	2.48412	0.533063	4.80617e-07	9.83501e-07	FBgn0267978	ap	up_regulated
24.8969	3.37329	0.733693	4.81766e-07	9.85674e-07	FBgn0064227	Rdh	up_regulated
177.431	7.70612	1.74969	4.83041e-07	9.87929e-07	FBgn0035798	frac	up_regulated
17.7519	4.71996	0.989903	5.01234e-07	1.02385e-06	FBgn0035513	Cpr64Ad	up_regulated
41.2924	4.08939	0.904701	5.01447e-07	1.0241e-06	FBgn0019929	Ser7	up_regulated
17.9824	4.01987	0.864425	5.15838e-07	1.05236e-06	FBgn0038204	CG14357	up_regulated
16.5243	4.21481	0.899027	5.57948e-07	1.13725e-06	FBgn0032668	CG17681	up_regulated
20.7896	2.98635	0.649574	5.87447e-07	1.19652e-06	FBgn0033020	COX4L	up_regulated
20.7936	3.97526	0.868614	6.10797e-07	1.24275e-06	FBgn0038014	CG10041	up_regulated
10.8333	7.21706	2.6714	6.26233e-07	1.27347e-06	FBgn0053194	CheA29a	up_regulated
19.7462	5.39934	1.11916	6.2673e-07	1.27426e-06	FBgn0038919	Qsox2	up_regulated
20.3999	4.90243	1.0487	6.34356e-07	1.28953e-06	FBgn0050203	CG30203	up_regulated
22.4223	5.01424	1.08088	6.35057e-07	1.2905e-06	FBgn0040252	Ugt303A1	up_regulated
26.4893	6.56658	1.53597	6.41772e-07	1.30368e-06	FBgn0039311	CG10513	up_regulated
19.2195	3.46676	0.75871	6.73941e-07	1.36781e-06	FBgn0024941	RSG7	up_regulated
16.7767	5.98173	1.38447	6.80873e-07	1.38138e-06	FBgn0038498	beat-IIa	up_regulated
27.8293	5.29751	1.15921	6.91807e-07	1.40332e-06	FBgn0250757	CG42235	up_regulated
18.8104	3.61733	0.794045	7.17888e-07	1.45493e-06	FBgn0035481	CG12605	up_regulated
17.7192	6.04885	1.41128	7.79552e-07	1.5771e-06	FBgn0036839	SmydA-2	up_regulated
20.0734	3.19282	0.706009	7.97872e-07	1.61301e-06	FBgn0259188	Ir7f	up_regulated
24.5615	3.50031	0.779972	8.23325e-07	1.66211e-06	FBgn0036786	skl	up_regulated
49.3772	2.01209	0.439131	9.57297e-07	1.92609e-06	FBgn0031811	CG13982	up_regulated
304.427	4.03159	0.930367	9.60016e-07	1.93122e-06	FBgn0261575	tobi	up_regulated
20.2833	3.93038	0.878661	9.81584e-07	1.97286e-06	FBgn0033644	Tret1-2	up_regulated
19.3495	8.07	2.91584	1.00659e-06	2.02134e-06	FBgn0043575	PGRP-SC2	up_regulated
41.5954	7.1395	1.72208	1.03396e-06	2.07447e-06	FBgn0034407	DptB	up_regulated
39.001	2.19324	0.484181	1.03569e-06	2.07757e-06	FBgn0030583	CG14410	up_regulated
32.7526	2.02228	0.442627	1.05065e-06	2.1061e-06	FBgn0027544	CG2217	up_regulated
116.763	2.42586	0.542031	1.06082e-06	2.12612e-06	FBgn0014031	Spat	up_regulated
38.8893	2.51316	0.561581	1.0879e-06	2.17924e-06	FBgn0259151	CG42266	up_regulated
16.1833	7.79584	2.85106	1.09539e-06	2.19386e-06	FBgn0031560	CG16713	up_regulated
16.2338	5.91438	1.40185	1.11368e-06	2.22933e-06	FBgn0031406	Send1	up_regulated
40.9241	4.03512	0.931013	1.11781e-06	2.23719e-06	FBgn0028841	jhamt	up_regulated
15.6538	5.85433	1.38924	1.12874e-06	2.25867e-06	FBgn0032533	CG16888	up_regulated
15.2778	4.103	0.902998	1.162e-06	2.32359e-06	FBgn0035476	CG12766	up_regulated
10.5767	7.14909	2.68729	1.18231e-06	2.36256e-06	FBgn0030570	CG12540	up_regulated
19.4375	3.12908	0.706036	1.20243e-06	2.40124e-06	FBgn0041195	Pkd2	up_regulated
20.784	4.18049	0.94812	1.20963e-06	2.41501e-06	FBgn0053191	CG33191	up_regulated
16.0426	3.59635	0.805423	1.24869e-06	2.49214e-06	FBgn0030947	CG6696	up_regulated
27.8449	2.80972	0.637002	1.30391e-06	2.5996e-06	FBgn0037030	CG3288	up_regulated
18.4325	4.02282	0.913025	1.39654e-06	2.77894e-06	FBgn0265578	CG44405	up_regulated
28.3223	2.5271	0.572387	1.44888e-06	2.87907e-06	FBgn0036729	CG13733	up_regulated
41.9711	4.04974	0.951523	1.52662e-06	3.02879e-06	FBgn0050271	CG30271	up_regulated
16.2437	5.88823	1.42251	1.54937e-06	3.07178e-06	FBgn0050462	ste24c	up_regulated
21.7152	3.81946	0.876897	1.58883e-06	3.14673e-06	FBgn0032074	Tsp29Fa	up_regulated
29.2327	3.7329	0.868236	1.66593e-06	3.29542e-06	FBgn0039054	Cow	up_regulated
66.8542	2.60526	0.597945	1.67463e-06	3.31206e-06	FBgn0036319	Ent3	up_regulated
12.7564	7.41229	2.7779	1.69575e-06	3.35035e-06	FBgn0035799	CG14838	up_regulated
21.5499	5.47174	1.20945	1.69762e-06	3.35346e-06	FBgn0052266	CG32266	up_regulated
2092.62	2.59417	0.595896	1.7116e-06	3.37989e-06	FBgn0032264	Lip4	up_regulated
1253.37	2.42193	0.553596	1.71592e-06	3.38785e-06	FBgn0029990	CG2233	up_regulated
18.3917	4.709	1.06424	1.76357e-06	3.48071e-06	FBgn0034990	CG11406	up_regulated
1329.29	2.32175	0.531033	1.82887e-06	3.60523e-06	FBgn0038412	Zip89B	up_regulated
16.0822	3.18892	0.72913	1.8596e-06	3.6639e-06	FBgn0033696	Cyp6g2	up_regulated
30.853	2.72777	0.630169	1.9019e-06	3.7446e-06	FBgn0005626	ple	up_regulated
14.7695	5.76136	1.4026	1.94014e-06	3.81664e-06	FBgn0045479	Gr64a	up_regulated
16.0907	4.14262	0.947167	2.05674e-06	4.04045e-06	FBgn0004242	Syt1	up_regulated
50.0899	2.65377	0.617357	2.12733e-06	4.17551e-06	FBgn0043578	PGRP-SB1	up_regulated
703.853	3.03375	0.716048	2.1528e-06	4.22405e-06	FBgn0027560	Tps1	up_regulated
226.95	9.3371	2.39686	2.19693e-06	4.30915e-06	FBgn0260396	CG42521	up_regulated
20.8482	2.54861	0.586719	2.19849e-06	4.31148e-06	FBgn0031688	Cyp28d2	up_regulated
14.6399	3.69644	0.850814	2.27212e-06	4.44898e-06	FBgn0044011	Spn43Ad	up_regulated
16.8057	3.43155	0.796661	2.29033e-06	4.48387e-06	FBgn0032538	Vajk2	up_regulated
33.0577	3.86172	0.923587	2.42019e-06	4.73404e-06	FBgn0262364	CG43062	up_regulated
14.356	5.69653	1.40656	2.42592e-06	4.74444e-06	FBgn0085385	bma	up_regulated
3173.81	3.89101	0.942777	2.43556e-06	4.76247e-06	FBgn0002565	Lsp2	up_regulated
32.3132	2.11481	0.484883	2.44648e-06	4.78218e-06	FBgn0051469	CG31469	up_regulated
30.3728	2.02626	0.464729	2.71645e-06	5.29627e-06	FBgn0039798	CG11313	up_regulated
22.8663	3.66223	0.871357	2.72422e-06	5.31051e-06	FBgn0028996	onecut	up_regulated
18.2577	3.97534	0.938987	2.74713e-06	5.35333e-06	FBgn0039585	CG1894	up_regulated
30.8573	3.22063	0.766566	2.75389e-06	5.3656e-06	FBgn0039916	Ekar	up_regulated
7622.67	2.49565	0.586341	2.77706e-06	5.40889e-06	FBgn0087002	apolpp	up_regulated
58.0453	2.27519	0.532348	3.07117e-06	5.97152e-06	FBgn0038914	fit	up_regulated
14.7133	3.69772	0.866649	3.10772e-06	6.04156e-06	FBgn0051230	CG31230	up_regulated
32.1885	2.91754	0.696788	3.14284e-06	6.10774e-06	FBgn0034880	ItgaPS5	up_regulated
13.4264	3.88449	0.901602	3.24481e-06	6.30268e-06	FBgn0033031	CG8245	up_regulated
52.5912	2.12137	0.494859	3.31443e-06	6.43683e-06	FBgn0259992	CG42489	up_regulated
13.9236	5.64031	1.41932	3.4795e-06	6.7551e-06	FBgn0029851	CG14445	up_regulated
31.1948	2.30266	0.542445	3.5313e-06	6.85448e-06	FBgn0039613	Nepl20	up_regulated
14.1337	3.9595	0.926993	3.64139e-06	7.06336e-06	FBgn0036479	CG13458	up_regulated
9.73583	6.95554	2.70488	3.68063e-06	7.13584e-06	FBgn0029521	Or1a	up_regulated
23.389	3.12005	0.75248	3.82256e-06	7.40596e-06	FBgn0003889	betaTub85D	up_regulated
19.5595	2.53524	0.601809	3.95113e-06	7.65115e-06	FBgn0031693	Cyp4ac1	up_regulated
9.18558	6.85867	2.68568	4.12024e-06	7.96646e-06	FBgn0033138	Tsp42Eq	up_regulated
20.0602	3.85392	0.937456	4.21391e-06	8.13928e-06	FBgn0033821	CG10799	up_regulated
25.171	3.95012	0.97664	4.72369e-06	9.09156e-06	FBgn0051706	CG31706	up_regulated
16.7828	3.06464	0.739217	4.75956e-06	9.15751e-06	FBgn0034716	Oatp58Dc	up_regulated
25.7856	2.12727	0.504596	4.78923e-06	9.20838e-06	FBgn0045980	niki	up_regulated
15.1356	4.41299	1.04934	4.96266e-06	9.52736e-06	FBgn0063667	CG32335	up_regulated
25.6302	2.37788	0.570796	5.00685e-06	9.60736e-06	FBgn0031414	eys	up_regulated
130.503	5.52182	1.44019	5.41433e-06	1.037e-05	FBgn0034329	BomS1	up_regulated
85.8254	3.3214	0.834469	5.67135e-06	1.08423e-05	FBgn0016675	Lectin-galC1	up_regulated
15.8252	5.76468	1.50607	5.8347e-06	1.11489e-05	FBgn0040371	CG12470	up_regulated
23.9491	2.26458	0.546294	5.90183e-06	1.12734e-05	FBgn0032192	CG5731	up_regulated
16.9202	7.74524	2.96142	5.92176e-06	1.13096e-05	FBgn0035544	CG15021	up_regulated
121.166	2.49891	0.614672	6.15058e-06	1.17348e-05	FBgn0039755	CG15531	up_regulated
230.385	5.73345	1.52322	6.2296e-06	1.18796e-05	FBgn0040299	Myo28B1	up_regulated
13.5241	3.55361	0.866164	6.32129e-06	1.20484e-05	FBgn0085399	CG34370	up_regulated
94.6698	2.10843	0.510487	6.34841e-06	1.209e-05	FBgn0038221	IFT54	up_regulated
6138.63	2.51829	0.619428	6.41279e-06	1.22085e-05	FBgn0031913	CG5958	up_regulated
30.6703	2.36232	0.577956	6.4979e-06	1.23664e-05	FBgn0051477	ATPsynepsilonL	up_regulated
13.4378	4.81085	1.11412	6.55038e-06	1.24642e-05	FBgn0045502	Gr10a	up_regulated
365.946	3.37798	0.859625	6.61313e-06	1.25794e-05	FBgn0024289	Sodh-1	up_regulated
19.1652	3.09905	0.767955	6.85821e-06	1.30369e-05	FBgn0034950	Pask	up_regulated
16.8704	3.87259	0.959269	6.93498e-06	1.31784e-05	FBgn0035915	S-Lap1	up_regulated
555.288	3.35574	0.857337	7.13234e-06	1.35467e-05	FBgn0042627	FASN2	up_regulated
8.46725	6.69873	2.6797	7.15057e-06	1.35768e-05	FBgn0052255	Gr64f	up_regulated
23.0506	2.67919	0.663248	7.23623e-06	1.37326e-05	FBgn0035817	CG7409	up_regulated
69.8372	2.66372	0.665041	7.35023e-06	1.39466e-05	FBgn0039151	CG13607	up_regulated
25.5892	2.05626	0.49777	7.35918e-06	1.39613e-05	FBgn0040368	eIF4E7	up_regulated
8.23143	6.65165	2.66898	7.41965e-06	1.40713e-05	FBgn0039078	CG4374	up_regulated
12.3985	5.44184	1.43057	7.53088e-06	1.42798e-05	FBgn0019940	Rh6	up_regulated
8.53075	6.7039	2.68594	7.60597e-06	1.44198e-05	FBgn0035486	Gr64d	up_regulated
24.1808	2.75807	0.686297	7.61424e-06	1.44331e-05	FBgn0034070	SP2353	up_regulated
18.3951	3.53395	0.885463	7.73297e-06	1.46458e-05	FBgn0039203	CG13618	up_regulated
19.8436	3.82219	0.965159	7.74861e-06	1.46707e-05	FBgn0036552	CG17028	up_regulated
12.9898	3.49807	0.863383	8.16767e-06	1.54385e-05	FBgn0033423	Alp6	up_regulated
20.0321	2.56955	0.63714	8.29726e-06	1.56756e-05	FBgn0053288	CG33288	up_regulated
24.1051	3.16109	0.799167	8.36163e-06	1.5792e-05	FBgn0003944	Ubx	up_regulated
19.2134	3.08879	0.780312	9.20026e-06	1.73299e-05	FBgn0030747	CG4301	up_regulated
16.713	3.3938	0.856295	9.29922e-06	1.75135e-05	FBgn0040250	Ugt304A1	up_regulated
16.7741	3.82299	0.969963	9.33272e-06	1.75736e-05	FBgn0036895	ms(3)76Cc	up_regulated
23.3208	4.56163	1.17253	9.36804e-06	1.76372e-05	FBgn0051025	Ppi1	up_regulated
13.008	5.48798	1.46693	9.39638e-06	1.76877e-05	FBgn0286930	CG46427	up_regulated
8.16289	6.61873	2.67834	9.60586e-06	1.80611e-05	FBgn0045476	Gr64e	up_regulated
47.6996	2.70124	0.688802	1.03904e-05	1.94879e-05	FBgn0031702	fusl	up_regulated
24.5763	2.44557	0.614272	1.03994e-05	1.95017e-05	FBgn0023534	CG17778	up_regulated
27.3847	2.31138	0.579972	1.05897e-05	1.98488e-05	FBgn0034974	CG16786	up_regulated
19.6872	2.35569	0.58907	1.09124e-05	2.04435e-05	FBgn0034740	nsr	up_regulated
12.0485	5.37088	1.44901	1.10825e-05	2.0752e-05	FBgn0031520	CG8837	up_regulated
18.4177	3.02733	0.773713	1.15364e-05	2.15806e-05	FBgn0260764	CG42562	up_regulated
14.483	3.63434	0.926331	1.18162e-05	2.20895e-05	FBgn0261041	stj	up_regulated
98.8698	2.7698	0.715934	1.18453e-05	2.21403e-05	FBgn0031307	MFS3	up_regulated
11.1678	5.28495	1.4276	1.23859e-05	2.31242e-05	FBgn0020277	lush	up_regulated
12.8823	4.72169	1.14219	1.24055e-05	2.3153e-05	FBgn0032582	CG13258	up_regulated
12.944	4.72105	1.14493	1.25271e-05	2.33762e-05	FBgn0033904	CG18327	up_regulated
13.9586	4.82161	1.17893	1.29072e-05	2.40738e-05	FBgn0032260	CG13144	up_regulated
26.3435	2.79396	0.721845	1.34052e-05	2.4978e-05	FBgn0035670	CG10472	up_regulated
146.938	10.7671	3.95329	1.35779e-05	2.52874e-05	FBgn0034328	BomBc1	up_regulated
14.3684	5.5829	1.5378	1.36542e-05	2.5417e-05	FBgn0032536	Ance-3	up_regulated
12.8683	4.69503	1.15031	1.39045e-05	2.58745e-05	FBgn0035092	Nplp1	up_regulated
17.3077	5.07075	1.28013	1.47402e-05	2.73939e-05	FBgn0036605	CG13041	up_regulated
18.1025	3.47066	0.912936	1.56324e-05	2.90141e-05	FBgn0050090	CG30090	up_regulated
12.7981	3.19616	0.825279	1.58131e-05	2.93351e-05	FBgn0031219	CG13694	up_regulated
454.134	9.83842	3.05788	1.5948e-05	2.9571e-05	FBgn0037627	CG13318	up_regulated
22.7451	2.63069	0.684925	1.61947e-05	3.00057e-05	FBgn0051161	CG31161	up_regulated
55.9115	3.17887	0.850319	1.61956e-05	3.00057e-05	FBgn0030425	Nep6	up_regulated
23.802	2.32108	0.596003	1.62323e-05	3.00639e-05	FBgn0083973	dunk	up_regulated
14.2484	4.28002	1.10201	1.63987e-05	3.03672e-05	FBgn0030296	CG15196	up_regulated
56.655	2.91209	0.77294	1.64229e-05	3.04071e-05	FBgn0039030	CG6660	up_regulated
9.82275	6.85198	2.79629	1.65115e-05	3.05612e-05	FBgn0263846	CG43707	up_regulated
40.7483	3.76771	1.01929	1.65899e-05	3.06914e-05	FBgn0011581	Ms	up_regulated
29.8354	3.11547	0.829504	1.70331e-05	3.14805e-05	FBgn0034741	CG4269	up_regulated
25.7028	2.17956	0.558257	1.71777e-05	3.17375e-05	FBgn0085201	CG34172	up_regulated
7.50265	6.44593	2.67826	1.75224e-05	3.23639e-05	FBgn0040798	CG13069	up_regulated
16.6253	3.35905	0.885337	1.75397e-05	3.23906e-05	FBgn0039023	Nepl14	up_regulated
22.4657	2.0209	0.514535	1.78757e-05	3.29951e-05	FBgn0023523	Or2a	up_regulated
22.6165	3.60333	0.96532	1.79928e-05	3.31951e-05	FBgn0041337	Cyp309a2	up_regulated
71.66	4.11517	1.14028	1.81494e-05	3.34786e-05	FBgn0029762	NAAT1	up_regulated
11.789	4.58106	1.13805	1.94394e-05	3.58117e-05	FBgn0031613	HP6	up_regulated
28.2786	2.65832	0.701471	1.94977e-05	3.59133e-05	FBgn0039343	CG5111	up_regulated
22.9924	3.59024	0.971595	1.95662e-05	3.60337e-05	FBgn0032284	CG7294	up_regulated
38.7	2.94279	0.789842	1.97252e-05	3.63148e-05	FBgn0030575	CG5321	up_regulated
17.206	3.59594	0.962344	2.00985e-05	3.699e-05	FBgn0034480	CG16898	up_regulated
942.581	3.05159	0.827111	2.01353e-05	3.70518e-05	FBgn0029172	Fad2	up_regulated
38.41	2.33292	0.612697	2.05952e-05	3.78553e-05	FBgn0285944	para	up_regulated
26.315	4.15657	1.14037	2.0865e-05	3.83265e-05	FBgn0039264	CG11786	up_regulated
20.619	2.80098	0.743344	2.08769e-05	3.83422e-05	FBgn0040262	Ugt37C2	up_regulated
81.3401	2.3533	0.620517	2.10854e-05	3.87126e-05	FBgn0040349	CG3699	up_regulated
23.1024	5.42437	1.43476	2.13279e-05	3.91325e-05	FBgn0015010	Ag5r	up_regulated
12.4844	2.94742	0.773695	2.16689e-05	3.97264e-05	FBgn0025383	CG14780	up_regulated
12.4017	4.08363	1.06489	2.2263e-05	4.07565e-05	FBgn0030589	CG9519	up_regulated
17.6553	4.16151	1.12565	2.32786e-05	4.25748e-05	FBgn0036094	CG14153	up_regulated
12.5899	3.16944	0.839308	2.33094e-05	4.26242e-05	FBgn0028481	CG4341	up_regulated
241.713	2.19208	0.577674	2.36144e-05	4.31418e-05	FBgn0032285	CG17108	up_regulated
10.89	5.19013	1.47199	2.37467e-05	4.3372e-05	FBgn0040350	CG3690	up_regulated
13.3052	4.16103	1.10278	2.49226e-05	4.54865e-05	FBgn0031853	TTLL3B	up_regulated
8.09202	6.52405	2.73825	2.55037e-05	4.65099e-05	FBgn0029810	CG12239	up_regulated
7.93926	6.49267	2.73163	2.63292e-05	4.79846e-05	FBgn0033580	CG13231	up_regulated
17.5743	4.4885	1.23027	2.82787e-05	5.14388e-05	FBgn0032464	Vha68-3	up_regulated
20.6626	2.98643	0.819423	2.87577e-05	5.2285e-05	FBgn0028379	fan	up_regulated
738.574	3.22815	0.906459	2.90859e-05	5.28564e-05	FBgn0040609	CG3348	up_regulated
10.4423	6.88499	2.86674	2.92838e-05	5.31906e-05	FBgn0039463	Spag1	up_regulated
19.4546	2.46893	0.666332	3.0459e-05	5.52636e-05	FBgn0032843	CG10730	up_regulated
25.033	3.39285	0.950691	3.181e-05	5.7678e-05	FBgn0034717	CG5819	up_regulated
11.6222	4.54159	1.17236	3.20659e-05	5.81329e-05	FBgn0034485	CG11099	up_regulated
10.0303	5.07385	1.46509	3.23869e-05	5.8696e-05	FBgn0010414	SerT	up_regulated
13.6552	2.87764	0.780676	3.26508e-05	5.91461e-05	FBgn0259195	CG42299	up_regulated
91.7431	2.62803	0.724296	3.26826e-05	5.91943e-05	FBgn0038291	CG3984	up_regulated
11.0223	5.17677	1.50769	3.28986e-05	5.95761e-05	FBgn0024232	gprs	up_regulated
14.6215	3.33435	0.919384	3.2911e-05	5.9589e-05	FBgn0038342	B9d1	up_regulated
15.2373	3.41834	0.94208	3.31521e-05	6.00162e-05	FBgn0005633	fln	up_regulated
28.9864	2.30861	0.626282	3.41839e-05	6.17858e-05	FBgn0033943	CG12869	up_regulated
12.6683	4.64883	1.21771	3.44516e-05	6.22303e-05	FBgn0034978	CG3257	up_regulated
12.7992	4.09491	1.11346	3.57707e-05	6.45107e-05	FBgn0031849	CG11327	up_regulated
11.1683	3.54837	0.959991	3.60114e-05	6.49345e-05	FBgn0030829	CG12998	up_regulated
14.1366	4.74986	1.27186	3.63191e-05	6.5479e-05	FBgn0017590	klg	up_regulated
12.9704	3.19578	0.877597	3.67484e-05	6.62425e-05	FBgn0002576	lz	up_regulated
23.7738	4.02661	1.14587	3.68194e-05	6.63599e-05	FBgn0039611	Nepl18	up_regulated
91.0126	2.11718	0.573736	3.72692e-05	6.71495e-05	FBgn0039800	Npc2g	up_regulated
21.0057	2.59021	0.714717	3.85824e-05	6.94166e-05	FBgn0038846	CG5697	up_regulated
38.4006	3.04457	0.862586	3.89287e-05	7.00176e-05	FBgn0064237	Idgf5	up_regulated
17197	3.01086	0.853119	3.90434e-05	7.02127e-05	FBgn0041164	armi	up_regulated
15.9017	5.59793	1.68765	3.96816e-05	7.13155e-05	FBgn0267106	CG45546	up_regulated
6.55471	6.16576	2.67191	4.04322e-05	7.26071e-05	FBgn0051681	CG31681	up_regulated
9.95563	5.02993	1.48273	4.04913e-05	7.27019e-05	FBgn0085369	Drgx	up_regulated
12.0198	3.99836	1.09534	4.09506e-05	7.35149e-05	FBgn0030270	CG15199	up_regulated
16.9767	2.18278	0.591589	4.17084e-05	7.48401e-05	FBgn0003372	Sgs1	up_regulated
26.3051	3.57983	1.03481	4.34908e-05	7.79523e-05	FBgn0260454	CG17139	up_regulated
16.2667	3.2926	0.932662	4.62056e-05	8.26884e-05	FBgn0041707	7B2	up_regulated
11.8822	3.98293	1.10096	4.65831e-05	8.33115e-05	FBgn0051632	sens-2	up_regulated
444.781	6.06123	1.94325	4.66273e-05	8.33775e-05	FBgn0287234	slf	up_regulated
201.859	2.15444	0.595324	4.70441e-05	8.40965e-05	FBgn0039685	Obp99b	up_regulated
32.3793	2.61288	0.737128	4.79199e-05	8.56218e-05	FBgn0039031	Gbp3	up_regulated
21.3671	2.05251	0.560195	4.85361e-05	8.66819e-05	FBgn0032414	CG17211	up_regulated
10.9769	3.86559	1.07022	5.02827e-05	8.97168e-05	FBgn0034828	CG13545	up_regulated
26.5219	3.30663	0.963734	5.13012e-05	9.14483e-05	FBgn0261648	salm	up_regulated
9.93893	5.0224	1.5066	5.15121e-05	9.17954e-05	FBgn0036713	Mip	up_regulated
139.533	4.50695	1.38719	5.15365e-05	9.18245e-05	FBgn0041579	AttC	up_regulated
27.2563	2.68029	0.763764	5.22632e-05	9.30467e-05	FBgn0266099	CG44836	up_regulated
11.408	4.45898	1.21266	5.51175e-05	9.80669e-05	FBgn0262881	CG43236	up_regulated
13.1146	2.63081	0.737644	5.53223e-05	9.84007e-05	FBgn0035240	CG33791	up_regulated
62.8012	3.60521	1.08026	5.59255e-05	9.9427e-05	FBgn0033787	CG13321	up_regulated
29.7131	2.75462	0.791835	5.65622e-05	0.000100528	FBgn0033366	Ance-4	up_regulated
6.43253	6.09743	2.69077	5.82386e-05	0.00010341	FBgn0031700	CG14022	up_regulated
10.6023	3.8281	1.06771	5.87327e-05	0.000104255	FBgn0261529	ms(2)34Fe	up_regulated
30.1637	2.52271	0.724852	6.21046e-05	0.000110052	FBgn0001269	inv	up_regulated
20.8463	2.46807	0.703114	6.2594e-05	0.000110885	FBgn0039283	danr	up_regulated
16.7759	2.58788	0.736527	6.29975e-05	0.000111582	FBgn0036260	Rh7	up_regulated
42.2245	2.45565	0.704959	6.40063e-05	0.000113281	FBgn0039911	CG1909	up_regulated
19.9632	2.01552	0.561344	6.67872e-05	0.000118111	FBgn0041711	yellow-e	up_regulated
16.8156	3.26453	0.963123	6.79975e-05	0.000120195	FBgn0038693	unc79	up_regulated
11.1543	6.87293	2.97801	6.98947e-05	0.000123472	FBgn0262838	BomT1	up_regulated
30.3379	3.48363	1.05282	7.18652e-05	0.000126875	FBgn0034382	CG18609	up_regulated
9.10579	4.87802	1.50422	7.38468e-05	0.000130232	FBgn0085480	CG34451	up_regulated
14.8896	4.76821	1.36795	7.4343e-05	0.000131046	FBgn0032535	Ance-2	up_regulated
30.7888	4.7566	1.47715	7.57036e-05	0.000133362	FBgn0040582	BomBc3	up_regulated
9.89398	4.24195	1.17664	7.74388e-05	0.000136292	FBgn0259817	SteXh:CG42398	up_regulated
10.5931	4.32453	1.21179	7.87876e-05	0.000138602	FBgn0052843	Dh31-R	up_regulated
10.8621	4.37534	1.22527	7.97784e-05	0.00014028	FBgn0259179	CG42284	up_regulated
10.0886	4.26013	1.1908	8.15011e-05	0.000143221	FBgn0283479	Alp1	up_regulated
82.5446	2.92229	0.880579	8.2471e-05	0.000144903	FBgn0038257	smp-30	up_regulated
14.4195	3.77466	1.13133	8.26843e-05	0.000145255	FBgn0004372	aly	up_regulated
275.929	3.22519	0.991501	8.38559e-05	0.0001472	FBgn0040736	BomS3	up_regulated
27.2096	2.02957	0.579201	8.51682e-05	0.000149434	FBgn0039332	alrm	up_regulated
29.8102	3.22039	0.981711	8.66002e-05	0.000151854	FBgn0038542	TyrR	up_regulated
12.6686	2.56652	0.745178	8.86465e-05	0.00015537	FBgn0036391	CG17364	up_regulated
14.1203	3.24849	0.973318	9.27219e-05	0.000162189	FBgn0052820	CG32820	up_regulated
16.8152	3.24685	0.985205	9.31704e-05	0.000162923	FBgn0264740	CG43998	up_regulated
11.9975	3.27657	0.977578	9.95058e-05	0.000173815	FBgn0038282	dpr9	up_regulated
6.54309	6.05702	2.74734	0.000100073	0.000174779	FBgn0085487	CG34458	up_regulated
12.7216	4.5088	1.3272	0.000101948	0.000177862	FBgn0020258	ppk	up_regulated
16.336	3.02025	0.918883	0.000103433	0.00018028	FBgn0036498	CG13455	up_regulated
10.6238	3.77463	1.11738	0.000106316	0.000185114	FBgn0035022	CG11413	up_regulated
95.4074	2.46925	0.742209	0.000106705	0.000185707	FBgn0030157	CG1468	up_regulated
5.88169	5.89137	2.70126	0.000109754	0.000190838	FBgn0053459	CG33459	up_regulated
5.94133	5.90318	2.70673	0.00011051	0.000192095	FBgn0035626	lin-28	up_regulated
10.7351	3.78413	1.12694	0.000111637	0.000193964	FBgn0032706	Irk3	up_regulated
22.8855	3.48785	1.09278	0.000111667	0.000193987	FBgn0037396	CG11459	up_regulated
20.9303	3.58876	1.12093	0.000115002	0.000199567	FBgn0039770	CG15537	up_regulated
5.95023	5.898	2.71249	0.000116484	0.000202109	FBgn0034870	CG13559	up_regulated
22.1364	2.3597	0.706147	0.000118909	0.000206253	FBgn0033830	CG10814	up_regulated
12.2496	6.92564	3.08764	0.00011912	0.000206588	FBgn0039038	CG6688	up_regulated
10332.9	2.74387	0.841896	0.000120438	0.000208811	FBgn0010019	Cyp4g1	up_regulated
9.66992	4.18781	1.20975	0.0001205	0.000208887	FBgn0259192	CG42296	up_regulated
9.16515	4.12234	1.18504	0.000122835	0.000212805	FBgn0036992	Hpd	up_regulated
24.5647	2.11161	0.623524	0.000123603	0.00021407	FBgn0032219	CG4995	up_regulated
11.3527	2.5652	0.763332	0.000124478	0.000215535	FBgn0040837	CG8620	up_regulated
17.0609	2.26746	0.673976	0.00012734	0.000220342	FBgn0038262	CG14857	up_regulated
10.0894	4.25631	1.23792	0.000127982	0.000221418	FBgn0053543	CG33543	up_regulated
14.951	4.15472	1.29966	0.000129067	0.000223262	FBgn0031558	CG16704	up_regulated
434.497	3.70152	1.21664	0.000129102	0.000223288	FBgn0033820	CG4716	up_regulated
8.75501	4.7467	1.54941	0.000130095	0.000224971	FBgn0033645	CG13196	up_regulated
13.8657	2.52581	0.760909	0.00013093	0.00022636	FBgn0038404	CG8925	up_regulated
5.76339	5.83665	2.70734	0.000130938	0.00022636	FBgn0050098	CG30098	up_regulated
537.444	2.46261	0.754136	0.000131115	0.000226631	FBgn0000406	Cyt-b5-r	up_regulated
8.29556	4.6817	1.5238	0.000131149	0.000226656	FBgn0038716	CG7342	up_regulated
25.2661	2.5685	0.786683	0.000134742	0.000232726	FBgn0026563	CG1979	up_regulated
12.3871	5.13507	1.73256	0.000141149	0.000243311	FBgn0270928	VAChT	up_regulated
15.5097	3.83735	1.21772	0.000141447	0.000243789	FBgn0040363	CG11384	up_regulated
14.9616	3.32649	1.04005	0.000142404	0.000245364	FBgn0023524	CG3078	up_regulated
7.97874	4.64254	1.51584	0.0001434	0.000247042	FBgn0030164	CG1889	up_regulated
22.4103	2.30812	0.699095	0.000143583	0.00024732	FBgn0038180	Cht5	up_regulated
11.5583	3.47072	1.07599	0.000144574	0.000248914	FBgn0261245	sing	up_regulated
12.5426	3.92645	1.22608	0.000145459	0.0002504	FBgn0033983	ADPS	up_regulated
8.8191	4.73651	1.56849	0.000148096	0.000254709	FBgn0085273	CG34244	up_regulated
16.9516	2.80995	0.875037	0.00015315	0.000263123	FBgn0052695	CG32695	up_regulated
20.8181	2.53161	0.783049	0.000156544	0.000268752	FBgn0262484	CG43074	up_regulated
19.8219	2.9962	0.950731	0.000159005	0.000272689	FBgn0010241	Mdr50	up_regulated
12.129	5.10082	1.74233	0.000163049	0.000279414	FBgn0052185	edin	up_regulated
25.278	2.41371	0.746204	0.000165012	0.000282652	FBgn0030667	CG15599	up_regulated
11.0809	3.14936	0.97967	0.000167065	0.000286039	FBgn0033705	CG13168	up_regulated
[truncated: 9,421 more rows]

## Sheet: Legend
Dataset EV4: Differentially expressed genes in Nup44A GKD ovaries and their comparison to ribosome and chromatin regulators. This table presents RNA-seq analysis of genes differentially expressed in Nup44A GKD ovaries compared to controls. Differential expression was determined using an |log₂FC| ≥ 2 and an FDR < 0.05. The table includes upregulated and downregulated genes in Nup44A GKD and their …

## Sheet: common_640_up
Gene
Tg
rgn
cora
Mipp1
CG10479
Mp20
CG4607
stumps
CG1572
regucalcin
Fas2
Gs2
CG5023
CG42390
Rbp9
htl
Alp4
sals
CG9626
CG7378
CG7702
Zasp66
Ugt317A1
SP1173
Dif
tn
Spn77Ba
jp
CG9338
Tsp42Ed
SPARC
CG9416
Tdc1
CG45078
Cyp9f2
CG32354
Esyt2
side-V
CG4250
Tep4
CG13124
Tsp42Eg
Trpgamma
kon
CG44085
CG5758
Poxm
RIC-3
CG5867
CG31826
ths
CG43373
Cyp4g15
beat-IIIc
CG5397
Pxn
CG5080
fat-spondin
OtopLa
CG1092
Sr-CI
Hml
eater
CngB
CG11155
Ance-5
CG34445
CG14696
CG30116
CG8547
CG5597
Dscam1
CG17549
Mf
Ih
Karl
CG4950
CG1674
CG3328
Hk
CG45076
CG31690
CG14629
Nep3
abd-A
CG33521
Mlc2
wat
NtR
CG13506
Nna1
CG17732
nrm
GluRIIE
NKCC
CG30269
Pkcdelta
ana
Sobp
Vmat
CG15695
EbpIII
NijA
CG6006
CG9743
Cyp313b1
Tm2
CG43078
CG5177
CG13282
CG30026
Prm
CG17032
CG17224
CG7990
CG31999
CG15629
AANAT1
CG13793
Ugt49C1
CG9372
Pde1c
CG15546
Blimp-1
lectin-24Db
CG11852
mthl4
ckd
CG3091
Ca-alpha1T
CG14196
so
up
CG33143
Ppn
cv-d
CG3104
Obp44a
NetB
CAP
CG17190
CAH9
shakB
Twdlbeta
TpnC73F
Mhc
Gasp
corn
Mlc1
CG9297
CG18304
bowl
CG5612
Antp
CG44245
tutl
Cyp6d2
CG15186
SmydA-4
CG4945
CG13067
NimB5
CG32813
CG2736
CG14964
ATP8B
CG34396
form3
Spn31A
CG6329
ham
Npc2b
CG1648
CG8888
Mmp1
CG3191
CG31140
bab2
AdoR
CngA
CG12730
wgn
cas
Trim9
CG9360
CHKov1
mthl2
ringer
dpy
axed
CG6910
Mlp84B
CG17278
CG30195
Nepl19
Act57B
TrissinR
CG1136
NimB2
PKD
CG6282
Wnt4
TM4SF
Mpcp1
Snmp1
Cyp318a1
CG5910
GluRIID
CG42369
sqa
Cadps
zormin
mspo
sli
vvl
CG15431
CG2145
shf
CG14687
RhoGAP102A
CG8012
CG6867
sano
et
Adgf-C
Ca-Ma2d
CG4213
robo1
Glt
CG13937
fng
RyR
CG6847
nec
Gal
CG42394
AstA-R2
clumsy
CG43897
NimC2
Cyp12e1
pyd3
CG12541
Rgk1
CG4928
CG31676
Ca-alpha1D
Unc-89
Vha68-1
CG15247
Oct-TyrR
CG12105
qvr
Nlg1
Shaw
NimC1
l(2)01289
CG7497
IRSp53
ACXD
CG8563
Spn28Dc
Mgat2
NimB4
tnc
Cyp4d8
egr
CG10132
CG45263
Tsp29Fb
CG15096
lbm
CG34446
Dscam3
drl
dysc
ETHR
su(r)
Strn-Mlck
CG10311
CG31445
CG10433
verm
Frq2
Ugt37D1
GluRIIA
Tsp42Ei
Tep3
CG18067
CG34331
dsx-c73A
slo
SK
CG13920
CG4259
Octalpha2R
Phk-3
Tig
fz2
Stacl
disco
CG42807
Nepl16
CG42566
CG10550
Cyp313a4
CG17264
Cyp12b2
Shab
CG42711
Cyp28a5
sick
Nrx-1
CG8008
Sik2
CG9664
Fie
Scgdelta
sunn
Ktl
loh
CG9411
dpp
mbl
Had2
Rgk3
Eip63F-1
hth
stan
CG16743
santa-maria
CG15211
CG32444
CG9760
serp
CG7443
CG32599
Pepck2
SmydA-9
CG5254
CG14109
otk
CG3505
ect
Achl
CG12768
TyrRII
CAH1
CG11400
CG31675
dsx
CG10359
CG10710
CG7582
NetA
CG40486
Ank2
CG11073
Ac76E
CG6055
Kif3C
CG3746
SLC22A
Spn43Ab
Act87E
CG17029
Con
CG32333
unc-5
CG32407
Wnt2
MsR1
side-IV
RpS19b
CG5810
frm
CG8852
Aldh7A1
CG10947
Scgalpha
CG5783
CG5376
LUBEL
CG31323
d
pdm3
St1
CG3097
CG14905
Gpo1
GluRIIC
CG6972
CCHa1-R
CG12814
PGRP-LF
sbm
Obp99a
tau
Hsp67Ba
Ssk
eEF1alpha2
CR18166
cona
Abd-B
CG9164
CG41520
Pvf2
CG17127
CG13116
drm
CG6225
CG15930
CG15412
tinc
NfI
Scgbeta
dar1
Smyd4-3
Alk
Ugt35B1
Corin
ptc
CG4115
CG31102
yellow-h
CG8046
CG8785
CG15209
Vha36-3
CG12164
Mrp4
CG34330
side-VIII
CG13795
CG5955
Hf
unc80
pio
AQP
CG42808
Neto
CG2930
Idgf1
CG13248
Ugt49B1
CG6753
5-HT2A
St3
Cbp53E
Smyd4-2
rdo
CG10211
CG32170
Elk
kni
CG30196
CG7296
CG10864
CG5687
CG5171
DCX-EMAP
CG10026
pnr
CG12402
CG42342
CG42458
CG14932
CG15201
MtnA
CG17928
Obp83cd
tow
CG8501
ord
mtg
Vdup1
CG10764
PPO2
bnl
Wnt6
nvy
CG30285
TpnC47D
bin
croc
CG10307
CG33978
meng
CG44008
CG44422
CG34437
Gagr
CG6426
CG14864
Cyp12a5
CG16965
sls
knrl
CG4577
CG13685
HP1D3csd
Obp18a
SoxN
CG34323
CG15803
comm
CG8519
CG8630
Ets98B
PK2-R2
NimB1
CG34355
CG30148
Acbp2
Drat
CG10562
Ser
CG33281
CG12268
Cyp301a1
CG14132
CG10361
Gyc88E
bt
CG9400
Ugt305A1
CG11892
CG13255
CG8564
Obp83ef
CG31313
CG12643
CG42260
CG31436
sif
CG15628
E(spl)m7-HLH
CG31051
CG9717
yellow-f2
nSyb
CG8483
cep290
Tsp42Ek
GV1
hh
Ttc30
CG10352
CG13654
eag
CG17350
Ctr1B
CG5281
Rph
Lim1
CG13068
GluRIIB
NPFR
obst-E
CG9396
NimB3
Spn43Aa
CG9572
CanA1
GstE10
axo
Lsp1beta
CG13928
tx
CG6041
CG30154
grass
CG14961
eIF4E6
Eglp2
Hsp60C
CG42700
Ggamma30A
CG13894
Loxl1
D
AstC-R1
CG8654
CG3597
CG14661
rpr
CG2861
CG16799
CG13306
CG34353
CG13229
olf413
NANS
Cyp28d1
CG42784
GstE2
CG11044
CG18367
CanB
SPE
CG5895
CG12782
ry
v
CG33465
dpr3
eIF4E3
E(spl)m2-BFM
CG42854
CG33458
CG8292
CG34288
Nepl11
CG8249
CG15203
CG18563
Traf-like
CG14694
CG42246
elfless
esg
Eglp4
alpha-Est2
Rh50
CG18003
RpL22-like
CG6405
Spn43Ad
CG1894
ATPsynepsilonL
Ubx
CG8837
MFS3
CG3699
CG17108
CG15599
CG14591
CG16756
CG13285
CG32971
