# Supplementary material for: TORC1-dependent translation drives chromatin remodeling during the germ-cell-to-maternal transition in Drosophila
Source: EMBO J. 2026 Jan 26;45(5):1648–71. doi: 10.1038/s44318-026-00697-0 (PMC12953698; doi:10.1038/s44318-026-00697-0)
Supplement: Supplementary file 6 — Source data Fig. 1 [file 44318_2026_697_MOESM6_ESM.zip]

Archive with 23 entries (20 files):
- Figure 1/
- Figure 1/.DS_Store
- __MACOSX/Figure 1/._.DS_Store
- Figure 1/1D/
- Figure 1/1C/
- Figure 1/1D/rps19b expansion quantification.csv
- __MACOSX/Figure 1/1D/._rps19b expansion quantification.csv
- Figure 1/1D/README.txt
- __MACOSX/Figure 1/1D/._README.txt
- Figure 1/1C/rps19b-gfp control.tif
- __MACOSX/Figure 1/1C/._rps19b-gfp control.tif
- Figure 1/1C/rps19b x mio RNAi.tif
- __MACOSX/Figure 1/1C/._rps19b x mio RNAi.tif
- Figure 1/1C/rps19bGFP x eEF1a1 RNAi.tif
- __MACOSX/Figure 1/1C/._rps19bGFP x eEF1a1 RNAi.tif
- Figure 1/1C/rps19bGFP x aramis RNAi.tif
- __MACOSX/Figure 1/1C/._rps19bGFP x aramis RNAi.tif
- Figure 1/1C/rps19bgfp x bystin RNAi.tif
- __MACOSX/Figure 1/1C/._rps19bgfp x bystin RNAi.tif
- Figure 1/1C/rps19b x raptor RNAi.tif
- __MACOSX/Figure 1/1C/._rps19b x raptor RNAi.tif
- Figure 1/1C/rps19bGFP x zfrp8 RNAi.tif
- __MACOSX/Figure 1/1C/._rps19bGFP x zfrp8 RNAi.tif
