# Supplementary material for: TORC1-dependent translation drives chromatin remodeling during the germ-cell-to-maternal transition in Drosophila
Source: EMBO J. 2026 Jan 26;45(5):1648–71. doi: 10.1038/s44318-026-00697-0 (PMC12953698; doi:10.1038/s44318-026-00697-0)
Supplement: Supplementary file 6 — Source data Fig. 1 [file 44318_2026_697_MOESM6_ESM.zip › Figure 1/1D/rps19b expansion quantification.csv]

	RpS19b-GFP expansion	No RpS19b-GFP expansion
Control	0	100
zfrp8 GKD	100	0
bystin GKD	100	0
aramis GKD	94	6
mio GKD	99	1
raptor GKD	97	3
eEF1α1 GKD	75	25
