# Supplementary material for: TORC1-dependent translation drives chromatin remodeling during the germ-cell-to-maternal transition in Drosophila
Source: EMBO J. 2026 Jan 26;45(5):1648–71. doi: 10.1038/s44318-026-00697-0 (PMC12953698; doi:10.1038/s44318-026-00697-0)
Supplement: Supplementary file 6 — Source data Fig. 1 [file 44318_2026_697_MOESM6_ESM.zip › Figure 1/1D/README.txt]

This table contains the quantification data of ovarioles (n=100) with and without expansion of rps19b-gfp, n=100 per condition. This data was used to generate the graph in Figure 1D.
