# Supplementary material for: TORC1-dependent translation drives chromatin remodeling during the germ-cell-to-maternal transition in Drosophila
Source: EMBO J. 2026 Jan 26;45(5):1648–71. doi: 10.1038/s44318-026-00697-0 (PMC12953698; doi:10.1038/s44318-026-00697-0)
Supplement: Supplementary file 7 — Source data Fig. 2 [file 44318_2026_697_MOESM7_ESM.zip]

Archive with 34 entries (28 files):
- Figure 2/
- Figure 2/.DS_Store
- __MACOSX/Figure 2/._.DS_Store
- Figure 2/2A/
- Figure 2/2F/
- Figure 2/2C/
- Figure 2/2E/
- Figure 2/2B/
- Figure 2/2A/2ABE_deseq_comparison_Raptor_vs_WT_all_genes.csv
- __MACOSX/Figure 2/2A/._2ABE_deseq_comparison_Raptor_vs_WT_all_genes.csv
- Figure 2/2A/2ABE_deseq_comparison_ZFRP_vs_WT_all_genes.csv
- __MACOSX/Figure 2/2A/._2ABE_deseq_comparison_ZFRP_vs_WT_all_genes.csv
- Figure 2/2A/2ABE_deseq_comparison_Mio_vs_WT_all_genes.csv
- __MACOSX/Figure 2/2A/._2ABE_deseq_comparison_Mio_vs_WT_all_genes.csv
- Figure 2/2F/2F_overlapping_down_targets_log2TPM.csv
- __MACOSX/Figure 2/2F/._2F_overlapping_down_targets_log2TPM.csv
- Figure 2/2F/2F_overlapping_down_targets_stat_test.csv
- __MACOSX/Figure 2/2F/._2F_overlapping_down_targets_stat_test.csv
- Figure 2/2C/2C_overlapping_up_targets_stat_test.csv
- __MACOSX/Figure 2/2C/._2C_overlapping_up_targets_stat_test.csv
- Figure 2/2C/2C_overlapping_up_targets_log2TPM.csv
- __MACOSX/Figure 2/2C/._2C_overlapping_up_targets_log2TPM.csv
- Figure 2/2E/2ABE_deseq_comparison_Raptor_vs_WT_all_genes.csv
- __MACOSX/Figure 2/2E/._2ABE_deseq_comparison_Raptor_vs_WT_all_genes.csv
- Figure 2/2E/2ABE_deseq_comparison_ZFRP_vs_WT_all_genes.csv
- __MACOSX/Figure 2/2E/._2ABE_deseq_comparison_ZFRP_vs_WT_all_genes.csv
- Figure 2/2E/2ABE_deseq_comparison_Mio_vs_WT_all_genes.csv
- __MACOSX/Figure 2/2E/._2ABE_deseq_comparison_Mio_vs_WT_all_genes.csv
- Figure 2/2B/2ABE_deseq_comparison_Raptor_vs_WT_all_genes.csv
- __MACOSX/Figure 2/2B/._2ABE_deseq_comparison_Raptor_vs_WT_all_genes.csv
- Figure 2/2B/2ABE_deseq_comparison_ZFRP_vs_WT_all_genes.csv
- __MACOSX/Figure 2/2B/._2ABE_deseq_comparison_ZFRP_vs_WT_all_genes.csv
- Figure 2/2B/2ABE_deseq_comparison_Mio_vs_WT_all_genes.csv
- __MACOSX/Figure 2/2B/._2ABE_deseq_comparison_Mio_vs_WT_all_genes.csv
