# Supplementary material for: TORC1-dependent translation drives chromatin remodeling during the germ-cell-to-maternal transition in Drosophila
Source: EMBO J. 2026 Jan 26;45(5):1648–71. doi: 10.1038/s44318-026-00697-0 (PMC12953698; doi:10.1038/s44318-026-00697-0)
Supplement: Supplementary file 7 — Source data Fig. 2 [file 44318_2026_697_MOESM7_ESM.zip › Figure 2/2A/2ABE_deseq_comparison_Raptor_vs_WT_all_genes.csv]

baseMean	log2FoldChange	lfcSE	pvalue	padj	gene_id	gene_name	status
3205.75568566588	4.46947642034733	0.11903317915647	0	0	FBgn0014863	Mlp84B	up_regulated
7420.1696384621	4.8087687605119	0.092392043773427	0	0	FBgn0035917	Zasp66	up_regulated
20053.4007755935	6.77942332010493	0.170064405314895	0	0	FBgn0011828	Pxn	up_regulated
15208.5963868035	5.17546568563228	0.13833826094596	1.61318817736167e-306	3.01343551531159e-303	FBgn0004117	Tm2	up_regulated
3323.34887723604	4.58858996232389	0.122881747106469	3.01263709952079e-305	4.82366237306129e-302	FBgn0034638	CG10433	up_regulated
15473.5608020036	4.83224813908821	0.131088734823084	1.37967339374848e-298	1.93292242464162e-295	FBgn0283471	wupA	up_regulated
11504.051062429	4.38316128176523	0.124739029181943	2.24116740161094e-271	2.79100047080615e-268	FBgn0003149	Prm	up_regulated
32519.3404244772	5.2411300124549	0.149333657143988	3.01554625783205e-270	3.37982424577816e-267	FBgn0002773	Mlc2	up_regulated
11617.5134386876	4.30503160538656	0.12879748302066	1.44095597447479e-246	1.46820314199213e-243	FBgn0038294	Mf	up_regulated
22057.6482848988	4.96370204184477	0.148077963901697	2.01102296148528e-246	1.87829544602726e-243	FBgn0004169	up	up_regulated
1397.20852399318	4.76898284970788	0.142188212377196	3.84952234396018e-246	3.31888049470044e-243	FBgn0034920	CG5597	up_regulated
5533.91919224488	3.31059534731587	0.0990475192665739	1.08705031893809e-245	8.70261426761296e-243	FBgn0261565	Lmpt	up_regulated
11645.4505857948	4.01145673584003	0.125623216399388	1.46478782733974e-223	1.09448946458825e-220	FBgn0002789	Mp20	up_regulated
10124.0555706811	5.10801193488036	0.161430154354633	1.23023812206474e-219	8.61781804506351e-217	FBgn0010424	TpnC73F	up_regulated
776.352243819061	5.86672554497111	0.186365872845244	2.90432810508853e-219	1.9148064354019e-216	FBgn0030304	Cyp4g15	up_regulated
5347.53421881363	3.75448157575845	0.12159020970389	1.54107853343185e-209	9.59578233483563e-207	FBgn0026061	Mipp1	up_regulated
2150.57320937112	5.69791127668432	0.186817226149831	1.87218125763402e-206	1.10438987029274e-203	FBgn0031313	CG5080	up_regulated
1340.14853120811	5.65082889250519	0.184944426480418	1.71236598591033e-205	9.59609898504146e-203	FBgn0036742	CG7497	up_regulated
881.638744700674	4.55832921745106	0.154603621950137	2.56548147212192e-192	1.36923411140678e-189	FBgn0050076	CG30076	up_regulated
11008.4137786554	5.09518628431805	0.175670313515864	2.06451143271334e-185	1.05177473353869e-182	FBgn0002772	Mlc1	up_regulated
2485.95223163794	6.34211054757493	0.221294199612411	1.30439168756632e-182	6.35635740619274e-180	FBgn0040732	CG16926	up_regulated
5699.09918528732	4.69826561912643	0.163366032829047	6.00574370293399e-182	2.80468230927017e-179	FBgn0026562	SPARC	up_regulated
2588.57279064492	4.99805496673237	0.175842636613643	1.63020995612613e-178	7.30855727530465e-176	FBgn0050026	CG30026	up_regulated
1255.56694404026	4.8482609253634	0.171217485080246	3.96273573459943e-177	1.70824392743809e-174	FBgn0035427	ckd	up_regulated
3012.55935293796	4.40222966022979	0.156869795754584	9.69525890937695e-174	4.02460969838136e-171	FBgn0033919	CG8547	up_regulated
2706.34183565134	4.71965763100949	0.167976194846709	2.79020066650643e-173	1.116877466793e-170	FBgn0037447	Neurochondrin	up_regulated
3720.22610038347	4.95286348608679	0.17791359774834	2.19916041959736e-171	8.49937585615419e-169	FBgn0039897	CG1674	up_regulated
2196.20923194914	6.71700006078993	0.242597542672708	1.89341318110796e-168	6.84560481737354e-166	FBgn0027586	CG5867	up_regulated
4270.62848123321	4.79206334375873	0.173581271476281	1.96029549272176e-167	6.86593496325795e-165	FBgn0266446	CG45076	up_regulated
91432.7181905029	5.27460227614107	0.191804078235284	5.94402591273238e-167	2.01880734636074e-164	FBgn0000044	Act57B	up_regulated
983.84082038659	4.71534050636956	0.174495000877557	7.04432165340062e-162	2.32213991445042e-159	FBgn0051374	sals	up_regulated
736.926581197656	5.36361628996135	0.199057252064853	1.68836477181298e-160	5.40662638927997e-158	FBgn0031327	CG5397	up_regulated
2682.59910276831	6.4451581723461	0.242828740462503	3.84808889258688e-157	1.19803834189205e-154	FBgn0260228	CG42502	up_regulated
1755.07227842311	3.87891812874287	0.146231240354268	1.28049610547727e-156	3.87886495951061e-154	FBgn0037513	pyd3	up_regulated
1636.64063064721	5.31382998793471	0.201652433225227	1.94533433658166e-152	5.59059160113006e-150	FBgn0035490	CG1136	up_regulated
43741.8759138961	5.13193861088486	0.195452475566707	2.0055783460023e-152	5.61963052549843e-150	FBgn0264695	Mhc	up_regulated
2789.58658374785	6.62525401718191	0.252441176304095	5.31556618577538e-152	1.45309428805294e-149	FBgn0036589	CG13067	up_regulated
1202.59053351108	5.31245711771618	0.204590694980513	1.06319578652905e-149	2.83721389890894e-147	FBgn0039756	CG9743	up_regulated
1271.42885468083	5.59743208014325	0.215681643304665	8.50472919332654e-148	2.21676755346056e-145	FBgn0040398	CG14629	up_regulated
621.56714680586	4.93158100862759	0.190931784591496	6.20460740438066e-147	1.58048272246133e-144	FBgn0029771	CG12730	up_regulated
2745.58335934723	4.70502032498919	0.184235086711681	6.07380986574933e-145	1.5127835772293e-142	FBgn0265413	CG44325	up_regulated
1388.0995500342	4.28978480533225	0.168728027606681	1.66107764676715e-142	3.9611400563758e-140	FBgn0031489	CG17224	up_regulated
2843.50527680904	4.3100645240129	0.169966315948039	5.99437189423365e-142	1.39968583730356e-139	FBgn0039529	CG5612	up_regulated
2178.76549414682	4.23064528853287	0.167419201821322	6.14944093217148e-141	1.40659048913832e-138	FBgn0266758	Esyt2	up_regulated
1158.20331095921	7.13923549323675	0.28271139707273	8.59392082530275e-141	1.92641329219986e-138	FBgn0029147	NtR	up_regulated
2237.73904066252	4.34399400528305	0.173404930521113	1.71347094467489e-139	3.76560438194435e-137	FBgn0262509	nrm	up_regulated
2263.83547943536	6.69375878899696	0.267245548851225	2.27616216403263e-138	4.90600491047648e-136	FBgn0039486	CAH9	up_regulated
662.565356704692	6.60839087844218	0.264241833184982	5.63690266731322e-138	1.1920453791556e-135	FBgn0038761	CG17190	up_regulated
6015.47008518107	6.65891088129888	0.271929170991226	5.22150108479329e-134	1.08375155848821e-131	FBgn0029167	Hml	up_regulated
4451.51335898355	4.21725966406523	0.171469160765818	5.65110114752581e-134	1.15159166657217e-131	FBgn0030309	CG1572	up_regulated
1128.36990363115	6.2095899360057	0.254292985634792	1.85237382807362e-132	3.70739390447306e-130	FBgn0014033	Sr-CI	up_regulated
853.75012015098	4.63033462196434	0.19080191373148	2.44619008095718e-131	4.80998218024001e-129	FBgn0266417	ringer	up_regulated
753.57713574673	4.86096132917149	0.201774109536074	3.53777557239875e-129	6.60856476924086e-127	FBgn0050296	RIC-3	up_regulated
6317.74156019658	2.29808212363822	0.0963354321075732	2.76629510817623e-126	5.08272714302281e-124	FBgn0041789	Pax	up_regulated
436.667034459705	5.12403444213234	0.216566583357169	4.21837871931569e-124	7.62574011065972e-122	FBgn0051201	GluRIIE	up_regulated
965.719717978947	6.10707946342669	0.263502731334538	8.40166263265169e-121	1.49469579026603e-118	FBgn0040832	CG8012	up_regulated
528.146689581921	5.65745426163923	0.244306417434116	2.15023773278858e-118	3.76560382954599e-116	FBgn0031935	CG13793	up_regulated
829.912371754943	5.56673541720628	0.240988375950691	7.07934867401122e-118	1.20220212027754e-115	FBgn0026077	Gasp	up_regulated
1267.52774449389	5.79192442405813	0.251926465840971	1.01838779277032e-117	1.70359557930891e-115	FBgn0029930	CG12541	up_regulated
1098.75401306223	5.209180785776	0.227411836682959	2.9195262124849e-116	4.81206614551922e-114	FBgn0033387	CG8008	up_regulated
1095.16782182473	5.19209525602667	0.229442836223273	5.27627789209974e-115	8.32908769220478e-113	FBgn0052354	CG32354	up_regulated
2484.84547307824	4.95659000849603	0.219544084585558	1.9727604376709e-114	3.07093041464103e-112	FBgn0032899	CG9338	up_regulated
501.187843653166	5.77727640430688	0.256578078259351	5.11351153666786e-114	7.74489693283424e-112	FBgn0029608	CG3091	up_regulated
522.511199069738	6.08637898411988	0.269522493595277	9.15149030952235e-114	1.36759871185502e-111	FBgn0030369	Cyp318a1	up_regulated
578.144736558376	4.49813442514576	0.199131149701908	2.2228777132683e-113	3.23558615718326e-111	FBgn0028422	GluRIID	up_regulated
735.551418900182	5.11183726615131	0.22741958088082	7.22422979079712e-113	1.024926170826e-110	FBgn0035090	CG2736	up_regulated
1315.86253597795	5.25212270550065	0.233153114959804	7.52773028000795e-112	1.05463501222911e-109	FBgn0015380	drl	up_regulated
3195.91404878488	3.14239178347589	0.140635347541158	1.72146051850907e-111	2.38199129524069e-109	FBgn0030955	CG6891	up_regulated
470.778055587759	6.39825250443638	0.287716181342224	4.40531657467682e-111	6.02131563036315e-109	FBgn0263830	CG40486	up_regulated
776.055126203079	4.06545367827803	0.182326407080225	5.01052364458669e-111	6.76601795283465e-109	FBgn0038088	CG10126	up_regulated
4162.26779733456	4.46344033139529	0.200062183472563	6.24665340950278e-111	8.33482040639371e-109	FBgn0015872	Drip	up_regulated
387.987958657388	4.83813671732623	0.217981461967471	1.40589472175976e-110	1.85379624017452e-108	FBgn0036101	NijA	up_regulated
638.95762010556	4.0504353178389	0.182416920300567	2.31241842082653e-110	3.01367275123532e-108	FBgn0032612	CG13282	up_regulated
876.119195629929	7.54522421375083	0.337127103279307	3.11689343563176e-110	4.01541857776561e-108	FBgn0037228	CG1092	up_regulated
936.902854585278	6.29110650842955	0.284231325986258	4.37933522740806e-110	5.57768059418063e-108	FBgn0030102	SmydA-9	up_regulated
779.815925737136	3.61928765598129	0.162793879973033	1.03834607775671e-109	1.3076160493817e-107	FBgn0034438	CG9416	up_regulated
453.053901363826	6.52785037636044	0.2960564741466	6.10615398276232e-109	7.60419709320001e-107	FBgn0051676	CG31676	up_regulated
4501.76208775208	4.41128478783682	0.200919174595327	1.67386914087141e-107	2.06161816822932e-105	FBgn0032156	CG13124	up_regulated
8297.03628805683	3.83411881040592	0.174778734185604	3.5190395007711e-107	4.28710812224375e-105	FBgn0030362	regucalcin	up_regulated
377.246156232863	4.27563724037606	0.195513248038698	7.08794378076395e-107	8.54211547255939e-105	FBgn0045761	CHKov1	up_regulated
1178.80184532108	2.89582786363064	0.132013466006928	1.01657462047524e-106	1.21210301556239e-104	FBgn0024234	gbb	up_regulated
406.244145422552	4.73297638844902	0.217279740176358	1.06728607616971e-105	1.25917287807475e-103	FBgn0033134	Tsp42El	up_regulated
562.35894601791	4.46885212975083	0.205504670318001	2.39185869857345e-104	2.7924950305845e-102	FBgn0033304	Cyp6a13	up_regulated
1771.8934691844	7.20911958614947	0.334956056370775	2.49548192240893e-104	2.88343931818137e-102	FBgn0036587	CG4950	up_regulated
4218.11052008782	5.07145272609524	0.234035754362887	6.55823923741986e-104	7.50048422173487e-102	FBgn0038774	CG5023	up_regulated
632.136681829323	5.3629962950749	0.251134234077603	5.07298922596263e-103	5.68580632445891e-101	FBgn0039620	wat	up_regulated
848.660101433311	6.30581686383966	0.291690446726663	6.58501945859889e-103	7.30741565267092e-101	FBgn0243514	eater	up_regulated
924.42087445118	4.26951896356751	0.198646634836944	1.51775874815359e-102	1.66774902444171e-100	FBgn0025680	cry	up_regulated
476.34343772332	4.36821512649944	0.205046651039621	2.56202656609855e-102	2.73478035741262e-100	FBgn0038076	Cyp313a4	up_regulated
4390.8788522327	5.29045500178082	0.24735987247637	6.0566488551078e-102	6.40404909132531e-100	FBgn0259994	OtopLa	up_regulated
574.003038689259	3.64171477956847	0.170833115596778	1.15539920936378e-101	1.21025367649993e-99	FBgn0031322	CG5001	up_regulated
464.579179731317	6.48389580998379	0.305151904787577	7.22839505916489e-101	7.50146776140001e-99	FBgn0038832	CG15695	up_regulated
450.085562655653	6.19411555740718	0.290176166553635	1.5383410799998e-100	1.58180980042548e-98	FBgn0039667	FipoQ	up_regulated
5280.52719030431	4.02126342035318	0.189529826559325	1.66039208823373e-100	1.69178859317487e-98	FBgn0285963	CG46339	up_regulated
30355.9614996781	5.2898432930508	0.249152602965442	1.76497029921557e-100	1.78214298320794e-98	FBgn0003137	Ppn	up_regulated
6346.26814969815	2.13176404222659	0.101421896819067	1.37241002759259e-98	1.37339032046944e-96	FBgn0263776	CG43693	up_regulated
948.52280391639	3.1751774121509	0.151060618411	2.53522910382267e-98	2.51458830049951e-96	FBgn0085354	CG34325	up_regulated
3066.76549448669	4.69663650131059	0.223188594738027	2.78712870336296e-98	2.74018758835895e-96	FBgn0031908	CG5177	up_regulated
7651.23894268785	2.64772181441252	0.126256998625095	3.36910853680264e-98	3.25525590349e-96	FBgn0000083	AnxB9	up_regulated
1887.17749528282	4.50311896672148	0.215315041056536	6.46219823036906e-98	6.13799303101495e-96	FBgn0011274	Dif	up_regulated
2048.93538499769	3.10788992716939	0.148925926277776	1.51421326011316e-97	1.4261598503654e-95	FBgn0000244	by	up_regulated
2646.96293380039	4.83519330798948	0.233439062419627	1.08051217567574e-95	1.00085788966725e-93	FBgn0000014	abd-A	up_regulated
426.810994015538	5.21640895328091	0.252624611044032	8.04885510002294e-95	7.39439081648009e-93	FBgn0262057	Spn77Ba	up_regulated
2241.76936236369	5.15308483166497	0.249558670982255	1.67398013484215e-94	1.52536336189519e-92	FBgn0034761	CG4250	up_regulated
496.90525038143	4.93260972584159	0.240293416873962	2.45132123137628e-94	2.21567809365043e-92	FBgn0085410	TrissinR	up_regulated
1922.44457613016	3.01224994737359	0.147129099473993	4.72888144738551e-94	4.24010426098374e-92	FBgn0012037	Ance	up_regulated
479.287957831333	6.01828568740302	0.29460853499374	4.86884188212768e-94	4.33095077895929e-92	FBgn0051826	CG31826	up_regulated
1439.14686890744	4.15360560936098	0.203895214638494	9.78223706109532e-94	8.6330167701383e-92	FBgn0033128	Tsp42Eg	up_regulated
1495.2203252859	4.35077702487834	0.213318877444171	4.30579054193034e-93	3.77025784327775e-91	FBgn0265356	tn	up_regulated
618.6022912826	3.4099838920768	0.168503669143438	6.38626478404952e-92	5.5486244728393e-90	FBgn0039738	Mgat2	up_regulated
475.485572898772	4.54563832255034	0.22510383063089	1.26479205212833e-91	1.09044533232726e-89	FBgn0029994	Ldsdh1	up_regulated
507.649474436105	4.75181952086987	0.234399786615387	1.51395754137145e-91	1.29530046745735e-89	FBgn0038420	CG10311	up_regulated
572.463985706283	3.55859824027515	0.17590110036895	1.80387099090561e-91	1.53165045955077e-89	FBgn0033654	Sobp	up_regulated
617.409921784945	5.52325007903569	0.273513078555294	5.48357742325619e-91	4.62104780149288e-89	FBgn0033679	CG8888	up_regulated
697.595817390418	4.23500208966986	0.211557446641647	1.71821478569048e-90	1.41601112632492e-88	FBgn0051547	NKCC	up_regulated
998.414508972232	5.27798444109016	0.262997023307228	2.03336463251019e-89	1.66350005847987e-87	FBgn0051997	CG31997	up_regulated
841.772751003351	4.17618484293568	0.209751107706096	6.88547915104544e-89	5.59220654528386e-87	FBgn0026721	fat-spondin	up_regulated
438.839520239384	4.90305621500105	0.248576249615013	6.40449448113441e-88	5.1641420247881e-86	FBgn0053494	CG33494	up_regulated
350.570929778256	6.1507126074134	0.31074796298135	9.2644362374104e-88	7.41684295349256e-86	FBgn0030887	CG6867	up_regulated
1736.60442352147	3.28090106217129	0.1661731512068	1.45156495791761e-87	1.15383971974047e-85	FBgn0027596	Kank	up_regulated
2395.94361563971	4.03604064085434	0.205391381023588	2.25482422268358e-86	1.7672776145341e-84	FBgn0010482	l(2)01289	up_regulated
981.214088236469	4.61498413489219	0.234897166557484	4.68495557043488e-86	3.64645708565515e-84	FBgn0031869	CG18304	up_regulated
7026.11726304283	5.05168338695861	0.258025869184307	1.0767308655059e-85	8.32275830385528e-84	FBgn0000046	Act87E	up_regulated
1496.44450905261	3.05589331753308	0.156296420536118	1.38735787063414e-85	1.06287967831987e-83	FBgn0036121	CG6310	up_regulated
465.037751001097	5.725546616092	0.291148364119704	1.39403383933816e-85	1.06287967831987e-83	FBgn0023525	CG3191	up_regulated
362.652517654994	4.12590772104071	0.211451582819472	1.75397372397702e-85	1.32827956069827e-83	FBgn0035656	CG10479	up_regulated
8356.46525838406	3.32689804640781	0.171121937259494	6.92709943221976e-85	5.1759286957546e-83	FBgn0033875	CG6357	up_regulated
2302.60510841636	2.66536704835374	0.137199835677387	2.18251262253266e-84	1.61997360750636e-82	FBgn0010225	Gel	up_regulated
745.890457360165	4.06464416352169	0.209887878916406	2.84750969857248e-84	2.09966373036845e-82	FBgn0030828	CG5162	up_regulated
626.236710951367	3.6142861257236	0.186938439066915	6.30258806194444e-84	4.6169547057695e-82	FBgn0086450	su(r)	up_regulated
1354.98321791662	4.5052766694469	0.233276027553941	8.48211239461326e-84	6.17321530641723e-82	FBgn0259736	CG42390	up_regulated
506.267404473202	5.4423060646008	0.282975519046523	4.86411162117689e-83	3.42873981447488e-81	FBgn0032774	CG17549	up_regulated
2374.37466459113	3.41664539440782	0.177693977362404	7.18841746862134e-83	5.03548643676925e-81	FBgn0052687	CG32687	up_regulated
420.090608003716	6.15917988278381	0.321049912457268	5.86844893102838e-82	4.08531525583641e-80	FBgn0037433	CG17919	up_regulated
258.62943518441	5.00184719564307	0.262521182815751	5.97855645009162e-81	4.13627535139672e-79	FBgn0036993	CG5910	up_regulated
548.818170483616	7.01817626731138	0.367661988500189	1.22707731103243e-80	8.33520151639481e-79	FBgn0031261	nAChRbeta3	up_regulated
378.746918152413	5.7107304448631	0.30212315448354	3.89942780239822e-80	2.61705310235205e-78	FBgn0037601	Cyp313b1	up_regulated
1625.45233573714	4.28109637533989	0.226413450168257	3.96544877183666e-80	2.64552082349674e-78	FBgn0250819	CG33521	up_regulated
861.37394234429	5.19212689590048	0.276194152495719	6.10731476421315e-80	4.05034224126041e-78	FBgn0027844	CAH1	up_regulated
333.980598596355	6.48612331790389	0.346883653896421	5.55888624100662e-79	3.62232540634896e-77	FBgn0035623	mthl2	up_regulated
722.570041258821	5.1441975831538	0.275423342731318	1.13617148616183e-78	7.36081503867157e-77	FBgn0051690	CG31690	up_regulated
2927.74811440537	3.56492527852191	0.190353657459694	1.38962825691774e-78	8.95112270318049e-77	FBgn0043841	vir-1	up_regulated
1522.66477483835	3.86820005768158	0.208034008002623	2.05833439197175e-78	1.31827496372682e-76	FBgn0030976	CG7378	up_regulated
2344.4297340612	3.9293363494749	0.21026140893612	3.23988885562468e-78	2.0632201303319e-76	FBgn0263397	Ih	up_regulated
605.1750221718	2.77777874288213	0.149764494288685	1.79607399961782e-77	1.13092120155711e-75	FBgn0030218	CG1628	up_regulated
490.936439859752	6.91810241962561	0.370491066173004	5.43326928113646e-77	3.38311567238764e-75	FBgn0036547	CG17032	up_regulated
3914.00813335831	4.22168756578883	0.228470894571568	6.61574770296451e-77	4.09664642291858e-75	FBgn0063649	CG6006	up_regulated
582.806211644627	4.00765399797985	0.218059155325631	1.5546249437866e-76	9.57375624723088e-75	FBgn0265262	Vha68-1	up_regulated
2839.9550591999	3.67375058142322	0.200057615803338	4.28239653331717e-76	2.62279236860212e-74	FBgn0039927	CG11155	up_regulated
3160.85897553794	6.25117330877854	0.341359529282212	9.93044841304261e-76	6.01624139531792e-74	FBgn0001114	Glt	up_regulated
447.683099207548	3.8851586346997	0.212913877609091	4.07109021994507e-75	2.44004166765478e-73	FBgn0033872	CG6329	up_regulated
3571.04704414491	4.85698004605574	0.267588484145439	5.33743630749723e-74	3.14852558602258e-72	FBgn0259209	Mlp60A	up_regulated
3950.109077849	4.1455924661986	0.229329723994144	8.07442350965498e-74	4.73812244482791e-72	FBgn0264489	CG43897	up_regulated
307.509855456827	5.11050162045181	0.282366308978439	1.41132192097714e-73	8.23859171370404e-72	FBgn0031888	Pvf2	up_regulated
599.48151597548	4.88773971638914	0.270957667802857	4.43934128752955e-73	2.5647493376614e-71	FBgn0036891	CG9372	up_regulated
2082.93476179917	3.41666077601203	0.19046453690549	1.00960806208051e-72	5.80291649220431e-71	FBgn0000320	eya	up_regulated
565.398969230717	4.21370089830844	0.235303250712783	1.81970789077107e-72	1.04057581835521e-70	FBgn0046763	CG17278	up_regulated
1134.50722042111	4.9672024131435	0.27679494807259	2.08722637745388e-72	1.18749407302046e-70	FBgn0029507	Tsp42Ed	up_regulated
570.109564580809	5.50306977960163	0.306452160982981	2.53029988443925e-72	1.43230308610076e-70	FBgn0034497	Mpcp1	up_regulated
484.892356509742	4.3128623097313	0.24124887054457	3.24793887091001e-72	1.82014494325797e-70	FBgn0003460	so	up_regulated
1365.74541416599	3.59488058922671	0.20073638792663	3.5308919554261e-72	1.96886751424954e-70	FBgn0038638	CG7702	up_regulated
751.969192850669	7.8063339571689	0.436813091270995	6.96912407950014e-72	3.84778042773584e-70	FBgn0040102	lectin-24Db	up_regulated
508.03839857403	3.51915131863461	0.198603240553763	4.27808378346494e-71	2.35042956103309e-69	FBgn0039328	CHKov2	up_regulated
2254.847989254	3.62089437741768	0.203957115684369	6.24045520109639e-71	3.41185472653114e-69	FBgn0050104	NT5E-2	up_regulated
230.14586802935	4.81287378552184	0.273027003280145	1.77357472467989e-70	9.60300749478851e-69	FBgn0051675	CG31675	up_regulated
3754.82897393862	5.19996893196257	0.294162471844609	2.45866626044292e-70	1.32484285803097e-68	FBgn0053519	Unc-89	up_regulated
1912.13766549308	4.7394794306675	0.269724245855796	5.28061395341853e-70	2.81833910428166e-68	FBgn0032629	beat-IIIc	up_regulated
3060.41026692538	2.45568000063276	0.139896214409486	1.9627497457812e-69	1.03766505427904e-67	FBgn0015777	nrv2	up_regulated
330.101959965316	5.30353825643279	0.302532339729212	2.45704920441647e-69	1.29289237009858e-67	FBgn0035192	galene	up_regulated
11792.6546692327	4.57822359570543	0.261569802282087	3.17465385666239e-69	1.66268787034916e-67	FBgn0264894	CG44085	up_regulated
1831.09821028935	4.15716088275772	0.237831976498355	3.28316717619029e-69	1.7115226842205e-67	FBgn0039155	Kal1	up_regulated
6215.16309516307	3.20699673134363	0.183470244718397	5.03727583593794e-69	2.61378646153669e-67	FBgn0036279	Ncc69	up_regulated
1030.52151110911	5.57861011497805	0.320140849203373	7.43648155820969e-69	3.84092559006517e-67	FBgn0285879	disco-r	up_regulated
21827.2342240511	4.96716713074798	0.285004331407727	1.12314191777142e-68	5.748024938074e-67	FBgn0016123	Alp4	up_regulated
18518.5286742485	4.49698156393801	0.257981293183882	1.43375702339243e-68	7.30434032644651e-67	FBgn0041180	Tep4	up_regulated
484.994864934041	6.84400047827238	0.393772169889021	2.50319712523669e-68	1.26949472306122e-66	FBgn0032495	CG16820	up_regulated
290.97847432256	3.98770680453929	0.229379662476857	5.11389618002216e-68	2.58182650385983e-66	FBgn0025712	CG13920	up_regulated
7100.3921436574	2.68342687799431	0.154793979177311	5.64429111788892e-68	2.83682577799547e-66	FBgn0265991	Zasp52	up_regulated
4920.56263124986	2.98844300831224	0.173011220847552	9.06246635677257e-68	4.5344697735137e-66	FBgn0028984	Spn88Ea	up_regulated
294.804298834696	4.11365177573479	0.236800057127509	1.07455558078485e-67	5.35271953308292e-66	FBgn0031630	CG15629	up_regulated
4294.26154980619	4.29445878449145	0.248386928543173	2.54800721515259e-67	1.26363118882434e-65	FBgn0266451	fau	up_regulated
414.914414833454	4.37629411896361	0.255091140140748	5.66932176446046e-67	2.79919640247017e-65	FBgn0036923	CG17732	up_regulated
2097.67700901006	3.97936605141897	0.231207277679281	6.02742531690258e-67	2.96295539262474e-65	FBgn0010389	htl	up_regulated
458.022891066599	3.8865897579687	0.226120061521049	1.36347202313327e-66	6.64425845012073e-65	FBgn0051323	CG31323	up_regulated
261.464033424065	5.18580957520154	0.302597203010998	2.10023537679357e-66	1.01902329450659e-64	FBgn0032178	Spn31A	up_regulated
796.281202381406	3.81569607188293	0.222820573766356	2.25907890717629e-66	1.09136880998413e-64	FBgn0052813	CG32813	up_regulated
4232.54673989938	3.71811710009475	0.21786772746115	3.81272607136339e-66	1.8261980259761e-64	FBgn0034723	CG13506	up_regulated
244.261643895554	6.0966150132071	0.360866743688305	1.68842069919929e-65	8.01856745619731e-64	FBgn0035331	MsR1	up_regulated
255.232357249644	8.64195842924416	0.501409777190119	3.19703944612981e-65	1.51191637604316e-63	FBgn0038290	CG6912	up_regulated
1070.86173715708	2.56921060690839	0.151900493594552	4.52656316653237e-65	2.13166890632331e-63	FBgn0030745	CG4239	up_regulated
18151.9147864599	2.24047626775307	0.132174326786687	5.13813494738e-65	2.4095488071228e-63	FBgn0033635	Prip	up_regulated
218.825478691959	4.68111389356949	0.277584196718113	8.99612583421628e-65	4.14932421192988e-63	FBgn0032013	Scgalpha	up_regulated
1623.81420242831	4.21614503708001	0.249899510469033	1.67811060757604e-64	7.67684232233154e-63	FBgn0263980	Stacl	up_regulated
209.09304803905	5.58136288168569	0.328772420088783	3.11295267675424e-64	1.41829160979925e-62	FBgn0004959	phm	up_regulated
1006.63225267157	4.68669377511964	0.280734642865041	3.437890019746e-64	1.55999479114628e-62	FBgn0036857	Aldh7A1	up_regulated
19988.6442929322	2.04753460401778	0.121676586931229	6.10119669512572e-64	2.75734728060359e-62	FBgn0029506	Tsp42Ee	up_regulated
424.686221719227	4.78462435481828	0.287246496734785	6.15021884890835e-64	2.76833947223152e-62	FBgn0037853	CG14696	up_regulated
210.947220518091	7.64047953011815	0.449081698795208	1.01626960854465e-63	4.5379879571986e-62	FBgn0035777	CG8563	up_regulated
172.984540814501	5.02933999826558	0.301738395236375	3.32524556145038e-63	1.46729733278488e-61	FBgn0004514	Oct-TyrR	up_regulated
992.889679329778	2.30209231867233	0.138121530447358	4.13187656602275e-63	1.80898720906183e-61	FBgn0034436	CG11961	up_regulated
875.48140567176	3.76174716649804	0.226180012555978	5.08297469908343e-63	2.20813877625299e-61	FBgn0046258	CG12880	up_regulated
1107.62223680702	5.29854811503797	0.318204949433769	7.17385297258104e-63	3.10442255276789e-61	FBgn0083228	Frq2	up_regulated
2016.1050975575	3.07132908511752	0.184571057505635	1.22893388012165e-62	5.29765035707823e-61	FBgn0022160	Gpo1	up_regulated
384.180570752546	4.93722504369643	0.297410421807831	1.47337584804082e-62	6.32704846928795e-61	FBgn0031251	CG4213	up_regulated
895.967189215623	4.4765721506565	0.269364649613433	1.7865143360545e-62	7.64246285438888e-61	FBgn0261999	Ca-Ma2d	up_regulated
2010.8473094692	4.1874019562575	0.251925192911315	1.95186452353123e-62	8.31805991625022e-61	FBgn0032666	CG5758	up_regulated
1798.25687213671	2.97401283024732	0.179971014345786	4.57009071265833e-62	1.93288968707451e-60	FBgn0003091	Pkc53E	up_regulated
469.067998702898	4.26431735251083	0.257549920824404	7.65308633460977e-62	3.22465382098896e-60	FBgn0035410	CG14964	up_regulated
581.600448052132	5.17293388296157	0.312474097434404	1.91883571527866e-61	7.99491103971867e-60	FBgn0004878	cas	up_regulated
626.983029869325	2.86738490484799	0.175321967583215	3.33866493849667e-61	1.38080282770002e-59	FBgn0004910	Eip63F-1	up_regulated
857.252705966171	3.41602985870608	0.208140650523698	6.64111812819802e-61	2.73653132282513e-59	FBgn0011296	l(2)efl	up_regulated
830.938123015256	4.41852871574458	0.269531587295545	6.77229554964485e-61	2.78036221686518e-59	FBgn0000504	dsx	up_regulated
1347.66710389889	2.43608911968166	0.14847262979161	6.86250993344926e-61	2.80711720197443e-59	FBgn0001123	Galphas	up_regulated
204.623015778276	4.16650992658071	0.255018341797556	1.40591528508731e-60	5.66816493354623e-59	FBgn0039008	CG6972	up_regulated
1536.79353656552	7.35180045881761	0.448006295694312	2.64857655625105e-60	1.05641444990967e-58	FBgn0039297	CG11852	up_regulated
12630.6402858186	3.43618998425096	0.210923965167873	3.25265544259802e-60	1.28818947705437e-58	FBgn0261258	rgn	up_regulated
310.333473923461	4.47898108613832	0.276866120182443	4.83117099649563e-60	1.90661142706771e-58	FBgn0033132	Tsp42Ej	up_regulated
197.347157045488	5.61221504238088	0.344810115367994	8.3289099064747e-60	3.275453411641e-58	FBgn0050106	CCHa1-R	up_regulated
260.263205639816	5.29132478511993	0.328608692597026	1.62198489143989e-58	6.29559927151904e-57	FBgn0034137	CG4945	up_regulated
581.611613636149	5.16509251472924	0.319235005549038	1.62332993350196e-58	6.29559927151904e-57	FBgn0031918	CG6055	up_regulated
174.17592161713	5.1138772279344	0.319777544557163	1.70547155020029e-58	6.59135349470511e-57	FBgn0037817	Cyp12e1	up_regulated
538.156382606189	2.0636418217287	0.128529986095519	1.74555999650802e-58	6.72310530613811e-57	FBgn0036838	CG3808	up_regulated
2011.5562611199	4.21477909396962	0.262763612206329	2.66505769621019e-58	1.02294406366862e-56	FBgn0020521	pio	up_regulated
1266.97032584633	5.0543141115366	0.31561903919888	4.82300666227341e-58	1.83864825410749e-56	FBgn0035612	frm	up_regulated
984.792568663188	5.22423991928889	0.325194225336376	7.70851412658868e-58	2.92871275697647e-56	FBgn0034512	CG18067	up_regulated
583.880288319591	2.88627765701129	0.180855589798782	9.3680205204882e-58	3.54718831059567e-56	FBgn0052280	CG32280	up_regulated
2992.84624677231	2.73995955392639	0.172140679341642	1.22069832405276e-57	4.60659488753647e-56	FBgn0261560	Thor	up_regulated
5515.87693777212	3.13804565259468	0.197510457943676	1.84283374286314e-57	6.93103375503692e-56	FBgn0035710	SP1173	up_regulated
279.587156103256	5.52822842013066	0.3489471273103	2.80539375670091e-57	1.05160044231116e-55	FBgn0039595	AstA-R2	up_regulated
531.148239148153	5.86435919592618	0.36849197243472	5.23168720087568e-57	1.95455833824715e-55	FBgn0260004	Snmp1	up_regulated
338.113866956861	4.00230708747485	0.254178016754035	5.79585172834007e-57	2.15813641764902e-55	FBgn0034605	Ugt49C1	up_regulated
2234.02811277304	2.32666848376839	0.146882574395412	6.50468211415786e-57	2.41405553428746e-55	FBgn0025879	Timp	up_regulated
739.810189352788	5.08389140829988	0.32198927705097	9.49289384421142e-57	3.49988007256321e-55	FBgn0031002	CG14196	up_regulated
576.982816582869	3.55472876910096	0.226212896750605	1.40814152149458e-56	5.14086324850529e-55	FBgn0015033	Cyp4d8	up_regulated
155.699193825957	5.76069306457624	0.364256894734678	1.58155572469941e-56	5.75521966312695e-55	FBgn0036364	CG14109	up_regulated
289.543295680335	4.5832667804917	0.291387391938231	2.15879535404279e-56	7.83034897349891e-55	FBgn0043806	CG32032	up_regulated
547.303941353619	5.16336402297296	0.332596553013029	2.60342692489855e-56	9.41264805621386e-55	FBgn0035625	Blimp-1	up_regulated
547.265655939147	3.01885156431415	0.193114059551706	5.84967226166984e-56	2.09466858494555e-54	FBgn0030796	CG4829	up_regulated
876.90006134065	4.63391449808402	0.296689185224395	7.98872370486642e-56	2.84246397727438e-54	FBgn0035695	CG10226	up_regulated
409.299804677624	4.63558389718214	0.296821869497583	8.85611264813111e-56	3.13120853502377e-54	FBgn0051445	CG31445	up_regulated
10730.1120263371	2.21495517145273	0.142132182793749	2.55299764159925e-55	8.9140179336587e-54	FBgn0002868	MtnA	up_regulated
783.221199571366	4.65841215928648	0.300422583062546	3.93543221196877e-55	1.36558279355251e-53	FBgn0045852	ham	up_regulated
287.332952450896	5.12302687715874	0.328404026040792	6.67925915884481e-55	2.30341958930254e-53	FBgn0032798	CG10132	up_regulated
4326.86290129491	2.68530567637794	0.173532494873605	1.54025138460795e-54	5.29544095665213e-53	FBgn0027590	GstE12	up_regulated
438.182725598993	3.64170122052317	0.234658250276903	1.57356596671232e-54	5.39343344186903e-53	FBgn0037930	CG14715	up_regulated
161.284429785922	5.75480064510644	0.372273439202035	2.22170205053043e-54	7.56864333809881e-53	FBgn0038977	CG5376	up_regulated
396.467864889495	5.89882404569129	0.381518575867766	2.33672604573247e-54	7.93637136986956e-53	FBgn0263219	Dscam4	up_regulated
360.717991689073	3.26270336275767	0.211494029268152	3.5043707725297e-54	1.18304179573834e-52	FBgn0037796	CG12814	up_regulated
76.2099251578812	5.26455403517617	0.341538432240052	5.0255522963012e-54	1.68641886637556e-52	FBgn0033817	GstE14	up_regulated
941.020464028863	3.7372777707284	0.242857026613343	8.54483820625387e-54	2.85882228703562e-52	FBgn0020299	stumps	up_regulated
820.75714304312	5.55348393810899	0.359290433873961	9.99579413752208e-54	3.33431133015915e-52	FBgn0039048	CG17111	up_regulated
502.833106492727	4.29325167697617	0.279090352994663	1.24371196734633e-53	4.13635718991622e-52	FBgn0010423	TpnC47D	up_regulated
299.406223583286	6.03663700381143	0.390561048253947	1.37740796549219e-53	4.56745221220013e-52	FBgn0039747	AdoR	up_regulated
4252.59372339465	4.59594015636915	0.299480759749966	1.41566375560387e-53	4.68045999197882e-52	FBgn0265180	CG44245	up_regulated
323.212292733284	5.05401700203537	0.333316230604125	1.54000082625604e-53	5.07656742961109e-52	FBgn0003129	Poxm	up_regulated
244.255830493251	4.18925737960865	0.273155638629907	1.65209790868496e-53	5.43012122010001e-52	FBgn0003390	shf	up_regulated
193.172214322229	3.54635211315462	0.231055980041947	2.31903613792605e-53	7.59992895727345e-52	FBgn0039774	CDase	up_regulated
576.052804072402	2.07810633007965	0.136641976257634	7.5993910999358e-53	2.46167559098498e-51	FBgn0035085	CG3770	up_regulated
5757.72152284927	2.0872295029598	0.137348586064983	1.00560367211388e-52	3.23873734398058e-51	FBgn0024315	Picot	up_regulated
233.766247045161	4.82419514698089	0.32028397083681	1.28430146159836e-52	4.12448446464025e-51	FBgn0285896	btl	up_regulated
250.344096783558	4.98900118084794	0.32826245521174	1.3142702127222e-52	4.20866872691153e-51	FBgn0000451	ect	up_regulated
514.591457084584	2.9904624939447	0.196674687106551	2.11956738736278e-52	6.7681228711003e-51	FBgn0015040	Cyp9c1	up_regulated
2489.02757377396	3.83272331677514	0.254097020092428	3.61894245939931e-52	1.15230417854964e-50	FBgn0032129	jp	up_regulated
388.717759060084	3.42797548553396	0.226921713446642	3.91061327475815e-52	1.24164741029715e-50	FBgn0040383	CG5254	up_regulated
2437.93359131237	3.14926217136639	0.208337595295534	4.12531235174983e-52	1.306115842893e-50	FBgn0033504	CAP	up_regulated
495.602337400024	3.67047492888724	0.245475181453006	4.24615502130273e-52	1.34058888672566e-50	FBgn0266579	tau	up_regulated
919.230143067472	5.62451990396658	0.380705323336485	4.81230620399427e-52	1.51506539141482e-50	FBgn0030334	Karl	up_regulated
718.236982895556	2.34814105534045	0.15553004629499	6.62609365834574e-52	2.08025931996468e-50	FBgn0035868	CG7194	up_regulated
2216.74443942855	4.21398045185143	0.281899160767801	1.60925500453112e-51	5.03813689686725e-50	FBgn0033446	CG1648	up_regulated
250.605842840541	3.80831444818945	0.254500520652438	4.85164549552635e-51	1.50213377662595e-49	FBgn0034985	CG3328	up_regulated
370.414454361307	4.0660916193097	0.273046483715094	5.70447675756334e-51	1.7613161294427e-49	FBgn0020269	mspo	up_regulated
1037.70610609682	2.11922945446304	0.141904451824543	7.13464473419053e-51	2.19684335661559e-49	FBgn0032775	CG17544	up_regulated
1578.58728235575	3.5913616761266	0.240596104480084	7.54244836748553e-51	2.30972025417426e-49	FBgn0022774	Oat	up_regulated
302.18465503288	6.51285092138745	0.43458899270941	8.74177010298025e-51	2.66969371428345e-49	FBgn0028936	NimB5	up_regulated
894.993215747032	3.27313750204112	0.220185521433077	1.1819682511152e-50	3.59986417350521e-49	FBgn0035049	Mmp1	up_regulated
282.950616413812	3.35265810347892	0.225710515121586	2.17824440243227e-50	6.5983143952597e-49	FBgn0030077	CG15365	up_regulated
431.930564408486	4.50037235779906	0.302370393904132	2.20152937860734e-50	6.65087365914584e-49	FBgn0003429	slo	up_regulated
632.383384642648	4.20821562467346	0.286755100558517	2.55377143734833e-50	7.67363814203756e-49	FBgn0030234	CG15211	up_regulated
1049.83398703217	4.96471788036388	0.333598073808997	2.66213889845543e-50	7.97787507323222e-49	FBgn0002930	nec	up_regulated
1075.40511431744	4.07173307934951	0.273759526234075	3.03026199486321e-50	9.03275969107098e-49	FBgn0040091	Ugt317A1	up_regulated
2970.92027497164	5.22543125930591	0.351329746156464	3.15961194656628e-50	9.39335031753709e-49	FBgn0011746	ana	up_regulated
172.53684190143	7.07074531201046	0.472385145083817	4.28195683985451e-50	1.26295190160762e-48	FBgn0030257	SmydA-4	up_regulated
410.594093405283	4.01257129705344	0.270830826681197	5.69578559421301e-50	1.67554763621888e-48	FBgn0052082	IRSp53	up_regulated
175.902493969093	5.98623218434565	0.404817687919623	5.95030162930915e-50	1.74583719008631e-48	FBgn0038173	Adgf-C	up_regulated
773.540487554494	4.3905351610701	0.296871908843966	6.58937872705652e-50	1.92327491595962e-48	FBgn0264815	Pde1c	up_regulated
150.911272094057	5.30067975113077	0.358227567021338	9.3689304902174e-50	2.71335847375599e-48	FBgn0036377	CG10710	up_regulated
255.466685260715	4.01259961256005	0.27213077610622	1.1351681756973e-49	3.27068506766461e-48	FBgn0035431	CG14968	up_regulated
822.336820615356	7.03463030481608	0.486507816201653	1.26490749515663e-49	3.63514953992706e-48	FBgn0033367	PPO2	up_regulated
589.840502127743	5.10507078673828	0.345004647622916	1.63945959566847e-49	4.69950464149672e-48	FBgn0001089	Gal	up_regulated
975.492394716345	4.28167062900348	0.293331125788822	2.50127756048166e-49	7.13341447783167e-48	FBgn0265726	Nna1	up_regulated
222.472943995243	4.79990121317375	0.328484688841845	2.75289779756936e-49	7.83108591755264e-48	FBgn0026255	clumsy	up_regulated
181.407704365463	5.16834948979293	0.353617637256415	3.30466017473128e-49	9.35318970666367e-48	FBgn0046113	GluRIIC	up_regulated
21256.7952205423	2.00962161375143	0.137150361132132	3.59545432118846e-49	1.01505924513552e-47	FBgn0000043	Act42A	up_regulated
1825.18586330772	2.60054914304761	0.177908602267914	3.68873071844825e-49	1.03877622845146e-47	FBgn0050021	metro	up_regulated
247.487175835746	4.64603628510663	0.316803895692873	3.93786893490389e-49	1.10615626622563e-47	FBgn0038072	CG6225	up_regulated
126.366857893268	5.48895144645205	0.37615565785993	7.14051357937251e-49	2.00077190494018e-47	FBgn0035791	CG8539	up_regulated
1456.32298704898	2.61813487846277	0.179536291534111	9.19888653761249e-49	2.57110025719603e-47	FBgn0051352	Unc-115a	up_regulated
1080.07115238976	4.68910274206147	0.320402601246265	9.57302457835211e-49	2.66901640483011e-47	FBgn0029932	CG4607	up_regulated
147.982436033803	4.55645207589778	0.313102232741142	1.92678234371958e-48	5.3586542204489e-47	FBgn0262139	trh	up_regulated
658.306978228612	4.22176404539386	0.292365630316214	2.55842912902664e-48	7.06277676801247e-47	FBgn0259680	Pkcdelta	up_regulated
333.592162071032	4.56632458436875	0.314708933590403	2.59288633152727e-48	7.1403120402353e-47	FBgn0010453	Wnt4	up_regulated
639.130219629309	3.1749524404163	0.218717148196055	4.85382849635571e-48	1.33011515372017e-46	FBgn0031745	rau	up_regulated
197.790894175194	5.50712514961647	0.378429719488374	5.60066205847136e-48	1.531029764667e-46	FBgn0032670	CG5783	up_regulated
516.356492081565	4.19740861430034	0.292204336276374	6.10264382055658e-48	1.66419542435032e-46	FBgn0041605	cpx	up_regulated
910.435480314901	3.92650971527728	0.272179377129146	1.54025543828685e-47	4.16985095466644e-46	FBgn0038181	CG9297	up_regulated
803.662368117243	6.17302724014409	0.43715866654809	1.91212287249611e-47	5.13934608032048e-46	FBgn0283437	PPO1	up_regulated
1103.3047142609	4.9047529883129	0.340326234452315	3.30156273766141e-47	8.83148333262747e-46	FBgn0085387	shakB	up_regulated
718.512681428553	2.52606633320866	0.176246613944766	4.34741288915132e-47	1.15738250977691e-45	FBgn0038981	CG5346	up_regulated
233.101000799318	3.94195437951614	0.274661028381375	6.50700864337598e-47	1.72412654550728e-45	FBgn0004360	Wnt2	up_regulated
323.908596775786	3.06511150182181	0.214275949587091	6.99221661335086e-47	1.84831990100086e-45	FBgn0034756	Cyp6d2	up_regulated
490.012222161481	6.79536807550948	0.487597818550152	9.26743555982333e-47	2.43253905748243e-45	FBgn0028543	NimB2	up_regulated
391.518990253634	5.31480565526762	0.36984952611075	1.28980816628197e-46	3.37760979618887e-45	FBgn0011695	EbpIII	up_regulated
225.572261357689	4.72609203208676	0.330062568834585	1.4027699827181e-46	3.66485919960478e-45	FBgn0039129	RpS19b	up_regulated
229.368723676918	3.80720592689467	0.267960463059347	1.52087424435581e-46	3.96417640249765e-45	FBgn0032252	loh	up_regulated
7353.97575332055	4.1317235074872	0.290397602935019	1.69633814473579e-46	4.41126634018531e-45	FBgn0052311	zormin	up_regulated
197.598380860184	3.58230925077822	0.251770712096534	1.74543353468922e-46	4.52843033722149e-45	FBgn0040507	ACXD	up_regulated
310.288926693089	4.44770763107252	0.314894867127631	1.85625644726199e-46	4.80483193092665e-45	FBgn0037448	CG15186	up_regulated
9132.33943871681	2.49347908640954	0.175432174426527	1.91746912694937e-46	4.95184192968859e-45	FBgn0025885	Inos	up_regulated
412.967321993708	3.68169968600054	0.257860993047887	2.09465048932447e-46	5.39697532973533e-45	FBgn0000928	fs(1)Yb	up_regulated
1747.14400759841	2.13458417207263	0.150539653416218	3.19527112969185e-46	8.21389881229042e-45	FBgn0032218	CG5381	up_regulated
2096.56200860519	3.67617920709005	0.260060607886879	3.35648584609421e-46	8.6085797169391e-45	FBgn0266448	CG45078	up_regulated
1415.39046783159	3.22642536017842	0.227285562607977	3.65245642888643e-46	9.34628576597241e-45	FBgn0260768	CG42566	up_regulated
1547.84586554207	4.88662013445186	0.343770996801796	3.958692448605e-46	1.01068393995364e-44	FBgn0050418	nord	up_regulated
526.655867899428	4.58586948306446	0.324980189528759	4.04101214579813e-46	1.02935600295694e-44	FBgn0085426	Rgk3	up_regulated
1414.39737287182	4.91802592881852	0.347086044485544	4.9198553773806e-46	1.25037957074108e-44	FBgn0011286	RyR	up_regulated
213.427454628968	5.82477586579112	0.411762403093217	6.90970377618885e-46	1.74817065290123e-44	FBgn0039161	CG13606	up_regulated
692.853694259652	2.10525426109551	0.148994219219573	1.05395768480958e-45	2.66053102057337e-44	FBgn0022709	Adk1	up_regulated
373.206745579313	5.57284719405221	0.39277585502586	1.14385360890302e-45	2.88096881990674e-44	FBgn0038198	Npc2b	up_regulated
743.144761619285	3.5387272107386	0.251674030920505	1.33162924484259e-45	3.34639026372101e-44	FBgn0031245	CG3625	up_regulated
229.427416778857	5.42255769435438	0.391258387885702	7.51887134148767e-45	1.86441393795119e-43	FBgn0050195	CG30195	up_regulated
265.659808500559	2.61780148879483	0.188594846011657	8.39842984006866e-45	2.07791615115871e-43	FBgn0024980	Syx4	up_regulated
338.457807739959	3.91497992383979	0.28346623030744	1.65379167866756e-44	4.07801073062462e-43	FBgn0035708	axed	up_regulated
371.439754997977	3.77317025419933	0.272757695646071	1.6555093526358e-44	4.07801073062462e-43	FBgn0031530	Pgant2	up_regulated
283.511168882459	3.11487376524799	0.224168744286237	1.68821255268102e-44	4.14944874790546e-43	FBgn0031857	LUBEL	up_regulated
3168.2966708153	3.31068786870683	0.238605687792306	1.86414085087324e-44	4.5718360298878e-43	FBgn0016797	fz2	up_regulated
749.400484365006	4.47653008903633	0.324071735062611	2.60285254487471e-44	6.3419068093382e-43	FBgn0032683	kon	up_regulated
735.76447388766	2.22757567553314	0.160592374757166	2.73580669469015e-44	6.63699598140415e-43	FBgn0027364	Six4	up_regulated
509.540987539883	2.22384238159075	0.1606502717429	2.81451162092303e-44	6.81318493462319e-43	FBgn0250871	pot	up_regulated
484.858435793269	4.17623786924195	0.303178494489382	3.37775816076622e-44	8.15903307454047e-43	FBgn0260499	qvr	up_regulated
396.693141660027	2.77155765969328	0.199919169709831	3.49463522261012e-44	8.42319818817511e-43	FBgn0038912	CG6656	up_regulated
150.440523582596	5.70396929127917	0.413602593025117	5.70633511698393e-44	1.36659410237513e-42	FBgn0261612	CngA	up_regulated
370.476536857751	3.30706436492251	0.239538243231382	6.96804400477936e-44	1.66519908753874e-42	FBgn0259678	sqa	up_regulated
644.020596561601	5.84508280351848	0.418509193900899	7.63075691834634e-44	1.81969199023033e-42	FBgn0030251	CG2145	up_regulated
723.033868761794	2.51142025004089	0.181942307500021	8.95661703438623e-44	2.12681702799578e-42	FBgn0028572	qtc	up_regulated
739.402274935056	4.66392770492533	0.339945381850701	9.0213171251309e-44	2.13765163506273e-42	FBgn0025525	bab2	up_regulated
337.436579955855	3.3406831420244	0.243853316050108	1.14462284593389e-43	2.70652591924621e-42	FBgn0030653	CG7860	up_regulated
3055.1138017943	4.76751208715304	0.346297781554925	1.37522889772212e-43	3.23814400959443e-42	FBgn0260964	Vmat	up_regulated
616.472805810946	4.55722124717423	0.330202990478896	1.4256845625093e-43	3.34991039341807e-42	FBgn0001991	Ca-alpha1D	up_regulated
264.291847464164	3.58850465090669	0.263352374971777	2.73353363309364e-43	6.36953117665561e-42	FBgn0040491	Buffy	up_regulated
542.628799910346	2.14938387107411	0.15679481806364	3.12522554428838e-43	7.26712197103407e-42	FBgn0025632	CG4313	up_regulated
636.269335176984	4.68378216998897	0.343217500895489	5.29461549276039e-43	1.22354743181152e-41	FBgn0259977	Tdc1	up_regulated
414.73911178415	3.54561943341368	0.260130402210962	5.43190265887647e-43	1.25269063787423e-41	FBgn0004852	Ac76E	up_regulated
251.674980473744	3.50641437747374	0.256460088585141	5.5908851641994e-43	1.28670720575661e-41	FBgn0025391	Scgdelta	up_regulated
3626.31078603322	3.7956567443528	0.278400727478317	5.62167814957745e-43	1.29114280123902e-41	FBgn0032897	CG9336	up_regulated
131.583119285578	5.54553073925535	0.405870454044977	6.74837491807179e-43	1.54044370838592e-41	FBgn0031055	et	up_regulated
273.613241515699	4.3176006557288	0.31481247617138	8.47757149025203e-43	1.92731483291572e-41	FBgn0051313	CG31313	up_regulated
173.19306378047	6.62011440448366	0.481295874662805	8.58854390291913e-43	1.94859109441129e-41	FBgn0038017	CG4115	up_regulated
161.753244692782	3.5084119984778	0.259040283259394	1.158485989583e-42	2.61253741876183e-41	FBgn0260386	mtg	up_regulated
394.400324654781	9.54151514637766	0.723685350352929	1.9587484011149e-42	4.39073041593917e-41	FBgn0259896	NimC1	up_regulated
416.743525764971	3.14017845589154	0.231993302008943	2.84615002904003e-42	6.367195514068e-41	FBgn0039277	Nepl16	up_regulated
197.694167813454	3.57857253344643	0.264768616990204	2.85358172937871e-42	6.37110438702721e-41	FBgn0031973	Spn28Dc	up_regulated
191.615250867148	4.81894030807902	0.356660456049455	3.10890965009034e-42	6.92736766564862e-41	FBgn0038612	cona	up_regulated
479.806447353231	6.63833966338966	0.498471030704223	4.04518494405661e-42	8.96016459545186e-41	FBgn0259715	CG42369	up_regulated
146.696900592718	4.81835860723575	0.360293120653786	1.18281912372808e-41	2.59941896838123e-40	FBgn0034755	CG3746	up_regulated
1106.5949309835	4.07065792987505	0.305189063495861	1.77216401774359e-41	3.88696953245991e-40	FBgn0085400	side-V	up_regulated
386.18030148346	4.84605226533583	0.364356241380245	2.48080439444685e-41	5.42004983488505e-40	FBgn0005775	Con	up_regulated
465.817317099089	3.98930247380794	0.297040697579438	2.76251985953767e-41	6.02379816842377e-40	FBgn0259244	CG42342	up_regulated
640.466970083831	4.72888557005678	0.353579763689981	2.82386067104597e-41	6.14559813613267e-40	FBgn0011722	Tig	up_regulated
348.510349866962	5.19135497981064	0.387585417771106	4.22271622744088e-41	9.1543913882316e-40	FBgn0038143	CG9813	up_regulated
2847.02903452306	3.77226734389259	0.28304023688972	5.87333002450845e-41	1.26836768621755e-39	FBgn0001145	Gs2	up_regulated
101.412448006009	6.30760836229339	0.471640867550131	6.50875998144533e-41	1.40019542940574e-39	FBgn0031264	CG11835	up_regulated
2178.56996123651	2.14137153962769	0.160977840505079	6.95487475240355e-41	1.49329954453906e-39	FBgn0034709	Swim	up_regulated
180.495645967664	5.01280596744164	0.378614667433541	7.51072859210131e-41	1.60956493423081e-39	FBgn0264753	Rgk1	up_regulated
1084.75964294911	3.70022617481272	0.279564954396532	1.00638308487488e-40	2.14439954663074e-39	FBgn0020414	Idgf3	up_regulated
731.689354579178	5.28552696164467	0.396921051042422	1.30802244090467e-40	2.77657490864765e-39	FBgn0001227	Hsp67Ba	up_regulated
466.640041686108	5.16740283002391	0.388037148053971	1.31445960330796e-40	2.78496469449445e-39	FBgn0028496	CG30116	up_regulated
278.969729972951	6.27721512025089	0.477896759035799	2.07958247103324e-40	4.38119555175574e-39	FBgn0085360	CG34331	up_regulated
33804.7464682614	3.45883584843683	0.262084927564562	2.21290529958333e-40	4.65332881758535e-39	FBgn0000299	Col4a1	up_regulated
504.423317814555	4.74939589193894	0.359127679866596	2.61594303756568e-40	5.49054111704796e-39	FBgn0266346	CngB	up_regulated
629.055130495628	3.73589962586575	0.285119640234366	4.02125737792661e-40	8.42434629753297e-39	FBgn0030884	CG6847	up_regulated
218.773870449744	5.01022163145625	0.378327608259186	4.32463076534295e-40	9.04299657051562e-39	FBgn0004620	GluRIIA	up_regulated
216.514898346898	4.11820614937384	0.311742477784045	4.87023341974974e-40	1.01649117632319e-38	FBgn0025111	Ant2	up_regulated
566.774987774602	4.97858996173532	0.376902179659221	5.78889040644334e-40	1.20598296794455e-38	FBgn0031296	CG4415	up_regulated
7367.78568260419	2.94232970798596	0.224692882820709	8.32674361562346e-40	1.7282618971094e-38	FBgn0000636	Fas3	up_regulated
204.610617617709	3.68437797145686	0.281759281541063	1.01979905724898e-39	2.10959111622649e-38	FBgn0020372	TM4SF	up_regulated
284.117721100652	8.70901387127114	0.671382414877229	1.25411082080329e-39	2.58383714697853e-38	FBgn0030562	CG9400	up_regulated
168.832135753824	5.24710318770481	0.400617384226308	3.13962964249224e-39	6.42134471406078e-38	FBgn0261341	verm	up_regulated
18598.8891905785	5.23515802900043	0.402521906676355	3.49133362001369e-39	7.12733398244377e-38	FBgn0037577	CG7443	up_regulated
378.997429718129	4.73583022049741	0.369965295878769	3.49753184363318e-39	7.12733398244377e-38	FBgn0260642	Antp	up_regulated
134.137039986899	5.93415762878611	0.453981655918668	3.9628420736349e-39	8.04629238429347e-38	FBgn0036282	Smyd4-2	up_regulated
463.218017981901	4.474765992842	0.344622742568697	4.29012020175562e-39	8.69505736370288e-38	FBgn0033159	Dscam1	up_regulated
358.304515919063	3.97774243981882	0.306231039938337	4.44485485270473e-39	8.99240671283657e-38	FBgn0024293	Spn43Ab	up_regulated
335.440384881622	5.82966969330951	0.450835112478754	6.98942049461419e-39	1.40693681803659e-37	FBgn0261628	CG42711	up_regulated
1636.72658947126	5.67025842739677	0.43630178376509	6.99975361220338e-39	1.40693681803659e-37	FBgn0043783	CG32444	up_regulated
238.056454624402	7.61475992227948	0.579640056622702	7.00455696345842e-39	1.40693681803659e-37	FBgn0028939	NimC2	up_regulated
16319.390879927	4.04232310335444	0.312572621362138	7.71843285971954e-39	1.54478920520958e-37	FBgn0005666	bt	up_regulated
513.954871458825	7.66729518300271	0.590640701584773	1.14422920601638e-38	2.27789004281201e-37	FBgn0002563	Lsp1beta	up_regulated
285.119905755565	5.56625089605072	0.437060218393821	1.59360939621337e-38	3.15568447221897e-37	FBgn0033268	Obp44a	up_regulated
357.900849155186	3.97097505870038	0.312627662592113	1.96482855366268e-38	3.87026334436754e-37	FBgn0265048	cv-d	up_regulated
134.275024439227	5.53623877973553	0.43324297031859	2.38690842940921e-38	4.68519609051111e-37	FBgn0035103	Vdup1	up_regulated
508.126054354676	2.36043031229856	0.18457508461497	2.61299105144824e-38	5.12000064766292e-37	FBgn0033205	CG2064	up_regulated
211.036244228348	5.21427659136951	0.403236994250043	2.87854677845973e-38	5.61091344225681e-37	FBgn0039321	CG10550	up_regulated
784.294314970168	3.04644015426027	0.239098319711661	3.12105556343274e-38	6.07305395051287e-37	FBgn0013771	Cyp6a9	up_regulated
236.79417857927	5.85461269995494	0.462082892181963	3.63059439705539e-38	7.04008685159115e-37	FBgn0028542	NimB4	up_regulated
145.749086707995	6.09388620686255	0.474011061288853	3.76049301584512e-38	7.27937922652713e-37	FBgn0028699	Rh50	up_regulated
128.269729978385	4.18700077254769	0.328184667493852	3.90736155609391e-38	7.55063936563803e-37	FBgn0052088	sunn	up_regulated
473.097026675457	2.9657961619235	0.232158488700756	4.34052686763238e-38	8.3588702976673e-37	FBgn0050269	CG30269	up_regulated
338.518940160419	3.7076928965637	0.288355171509233	4.59413076520098e-38	8.83207849337436e-37	FBgn0030332	CG9360	up_regulated
160.935431621103	6.76817822218361	0.527481455594818	5.5608489828084e-38	1.06722594861843e-36	FBgn0037140	SLC22A	up_regulated
201.339400640112	5.76345071514505	0.448298788619656	1.1684607627251e-37	2.2348307557377e-36	FBgn0038603	PKD	up_regulated
364.257354120032	3.83649272644771	0.300510861269957	1.22379308682835e-37	2.33640065742729e-36	FBgn0267486	Ptp36E	up_regulated
224.284620221733	4.20657010610813	0.33105924938409	1.2257348202777e-37	2.33640065742729e-36	FBgn0085425	CG34396	up_regulated
149.147180752782	5.41844497619279	0.426463261860369	1.79688577313981e-37	3.40769809566007e-36	FBgn0033744	Dh44-R2	up_regulated
207.214374632365	4.16221098387623	0.329137908692752	1.86211936824389e-37	3.52544491204011e-36	FBgn0086604	side-VIII	up_regulated
133.449691655217	4.35055710873337	0.344006644201893	4.08163463627966e-37	7.67566459788967e-36	FBgn0000459	disco	up_regulated
1428.53174171137	4.93978807891767	0.390285381984762	4.25420265986006e-37	7.98678449107395e-36	FBgn0039257	tnc	up_regulated
221.64834877339	4.49372842024317	0.35485143803977	5.81528384962285e-37	1.08629502310955e-35	FBgn0040532	CG8369	up_regulated
563.697048426002	3.09184997252716	0.246195858102228	6.6759094857991e-37	1.24085561387788e-35	FBgn0032022	CG14275	up_regulated
321.513662353628	3.46865027929998	0.279263613818768	6.88674055374236e-37	1.2779236444759e-35	FBgn0037560	CR18228	up_regulated
488.857509536807	4.03898880219523	0.320488721076153	7.90757348768829e-37	1.46250963118829e-35	FBgn0030997	CG7990	up_regulated
139.814051445637	4.76996324668463	0.383151982638146	8.39670761167399e-37	1.55041678602376e-35	FBgn0016032	lbm	up_regulated
172.320135736517	6.71267247650212	0.533032423739914	9.00888914532044e-37	1.66071759113078e-35	FBgn0026592	Fie	up_regulated
274.020509583154	4.68120505680962	0.371408611609809	9.39518634481378e-37	1.72624997627333e-35	FBgn0003386	Shaw	up_regulated
297.436642573832	3.50001283376441	0.279153583692608	9.49487520942109e-37	1.74171131501132e-35	FBgn0085397	Fili	up_regulated
143.062669294517	5.60981380228063	0.443605902972893	9.87617316660162e-37	1.80869524266783e-35	FBgn0029799	CG15772	up_regulated
150.477120250766	6.97041137440641	0.549327456474003	1.03673970697422e-36	1.89555932067978e-35	FBgn0038874	ETHR	up_regulated
484.75580201266	4.12967984470003	0.330606826920205	1.10605350030026e-36	2.01899798556439e-35	FBgn0035089	Phk-3	up_regulated
671.654339647438	5.94235825367272	0.469608468388245	1.58669520398864e-36	2.88228198481438e-35	FBgn0000592	Est-6	up_regulated
184.426253744401	6.68756820053748	0.527829266913361	1.66466785346052e-36	3.01902868957694e-35	FBgn0033949	Had2	up_regulated
7524.49628842646	3.07077439109785	0.245615386022661	1.81293516059167e-36	3.28261345394369e-35	FBgn0000635	Fas2	up_regulated
105.154124354318	4.19520770187902	0.338017335296245	2.15740360742547e-36	3.9000289729072e-35	FBgn0035649	CG10483	up_regulated
356.550950123583	3.83219776528122	0.309633594752757	2.55948904125839e-36	4.61944495562384e-35	FBgn0032614	CG13284	up_regulated
2309.2964665406	3.125411013108	0.251005688396453	3.51887819443246e-36	6.32044660307677e-35	FBgn0263873	sick	up_regulated
403.117640277513	13.7547793729383	2.66203120659727	3.5896475404967e-36	6.43724314142191e-35	FBgn0263996	CG43739	up_regulated
1942.22032197379	2.66558927046658	0.214010458379837	3.7762710090899e-36	6.76109352553987e-35	FBgn0086408	stl	up_regulated
516.569260194666	3.66147598277878	0.294261426682951	4.69232276687515e-36	8.36113729270853e-35	FBgn0053556	form3	up_regulated
189.088327498825	3.4258049449861	0.276682512670579	4.91053328277505e-36	8.72222773904005e-35	FBgn0040805	CG12355	up_regulated
3929.4837721945	2.12413229255903	0.171151019580118	6.7157343456939e-36	1.19098023016673e-34	FBgn0034420	CG10737	up_regulated
466.624088668194	5.36667594620101	0.435400339462636	7.30875726758576e-36	1.29410033894315e-34	FBgn0034588	CG9394	up_regulated
20757.7689512591	3.48717586710607	0.281598356039875	7.84328660831664e-36	1.38655451586771e-34	FBgn0016075	vkg	up_regulated
298.022092287553	4.86878053195896	0.393154122530061	9.04605026851087e-36	1.5966634867633e-34	FBgn0001258	Ldh	up_regulated
564.314134353465	3.36918449511105	0.274638727784067	2.0097447940914e-35	3.51956557065256e-34	FBgn0036501	CG7272	up_regulated
168.460173598735	4.49314156883803	0.368566146354502	2.18576587029015e-35	3.8218508384106e-34	FBgn0036259	CG9760	up_regulated
462.209125628261	4.95280734707884	0.40547541779649	2.75121529492841e-35	4.80305623451054e-34	FBgn0085474	CG34445	up_regulated
97.2133020078921	5.47087107263222	0.443287826867525	2.83250804690327e-35	4.93728618813249e-34	FBgn0261788	Ank2	up_regulated
2692.53100136002	5.497921505665	0.446084599420208	3.19805429722742e-35	5.56580629865293e-34	FBgn0036262	CG6910	up_regulated
123.779636191761	5.18411471106349	0.422349130753336	3.30123157203227e-35	5.72758567482007e-34	FBgn0015773	NetA	up_regulated
1394.97871079562	2.12823581895989	0.174384881941181	5.27863339754714e-35	9.11601280735105e-34	FBgn0032213	CG5390	up_regulated
946.259122900186	2.59691402497336	0.21216315822676	6.41981971180237e-35	1.10357882407793e-33	FBgn0011591	fng	up_regulated
113.075530424409	4.57074624418754	0.374774056773546	7.21068481567964e-35	1.23573937942106e-33	FBgn0025697	santa-maria	up_regulated
351.338271421567	2.61304343332418	0.214316088792284	7.30000250043747e-35	1.24913630572371e-33	FBgn0033980	Cyp6a20	up_regulated
313.247833249137	3.57142197778044	0.293333415441669	8.51959521028562e-35	1.45560401092807e-33	FBgn0011576	Cyp4d2	up_regulated
2763.00116917518	3.71129794894723	0.305179544445776	1.3005444456598e-34	2.21864568446805e-33	FBgn0262508	CG43078	up_regulated
330.414210655165	3.69294812800256	0.307930600823959	1.42215650058224e-34	2.41508031189785e-33	FBgn0040260	Ugt37D1	up_regulated
827.890579286989	3.87085755446192	0.317745358072875	1.76085139371356e-34	2.9857220001122e-33	FBgn0019643	AANAT1	up_regulated
5239.28420529986	2.40975268086021	0.198513337681112	1.76613441435806e-34	2.99015627131799e-33	FBgn0035696	Best2	up_regulated
515.29067153629	2.28369025304345	0.188549154953083	1.8153253543446e-34	3.06880340444861e-33	FBgn0035767	Cln7	up_regulated
1487.38905254047	2.51866842600551	0.207192454840493	1.92702923335488e-34	3.25273247702431e-33	FBgn0038842	hdly	up_regulated
869.166370947645	4.03292015194301	0.333398640964842	2.03529216656424e-34	3.42515834877657e-33	FBgn0032593	Trpgamma	up_regulated
161.745898859883	5.90694116512508	0.488801362881768	2.62995758562028e-34	4.41265937419643e-33	FBgn0027494	RpS10a	up_regulated
398.769329564329	13.1864395889573	2.61749371024604	3.37098160519851e-34	5.64752792691553e-33	FBgn0052581	CG32581	up_regulated
642.607206131147	3.55359262386016	0.296121756112913	4.26890145320733e-34	7.13052868666881e-33	FBgn0035484	CG11594	up_regulated
96.2635786804511	5.66236949976758	0.468431179004025	4.51744328977211e-34	7.53445005829848e-33	FBgn0039681	CG7582	up_regulated
28972.6638237342	3.47588604041579	0.288273893997331	4.56810190617959e-34	7.60762052963756e-33	FBgn0262608	CG43134	up_regulated
842.927081123629	2.78381603341003	0.231162861622384	4.76672183473115e-34	7.92661992932741e-33	FBgn0050345	CG30345	up_regulated
114.534824785003	5.23285146651187	0.430330744284176	6.25093683255527e-34	1.03334070824896e-32	FBgn0032891	Oseg5	up_regulated
2885.33139299621	2.79430912491405	0.232543579598002	6.47769467031533e-34	1.06924892289977e-32	FBgn0286071	AdamTS-A	up_regulated
1776.77955482605	3.0404823114164	0.253174516946913	9.42869625425441e-34	1.54724491387531e-32	FBgn0060296	pain	up_regulated
2579.24052850764	2.39798826651191	0.199887789745297	9.74515616959166e-34	1.59683787059625e-32	FBgn0028990	Spn27A	up_regulated
381.882592664548	3.383694462857	0.282179284823006	1.0830193835231e-33	1.76945790824008e-32	FBgn0036106	CG6409	up_regulated
90.3713048729386	6.39712293918726	0.527659384831758	1.38073193702623e-33	2.23307987737229e-32	FBgn0034887	St1	up_regulated
897.07149329939	3.72094619506835	0.311391332251373	1.45423820693239e-33	2.34857374975479e-32	FBgn0010473	tutl	up_regulated
591.273021362744	5.27905920780152	0.441130436702042	1.94805300467861e-33	3.13703707994796e-32	FBgn0035293	CG5687	up_regulated
197.649786063473	4.26710896117002	0.359108383112345	2.12886835349547e-33	3.42329361635254e-32	FBgn0041181	Tep3	up_regulated
239.042110788093	2.98580269574288	0.251283606885172	2.28713718580888e-33	3.66727232883347e-32	FBgn0004513	Mdr65	up_regulated
1550.23618771735	3.82474948395994	0.32163120275176	2.47213191394267e-33	3.94695932926915e-32	FBgn0265045	Strn-Mlck	up_regulated
2436.81351970144	3.15498271050723	0.2648723065951	2.60559442703895e-33	4.15412551041999e-32	FBgn0266377	Pde8	up_regulated
170.202274761585	6.58536938988937	0.551792240395695	4.2584210778068e-33	6.7603942549658e-32	FBgn0037429	Osi19	up_regulated
2656.15157119344	2.40933733564719	0.203223294495486	4.26626734611514e-33	6.76327078009313e-32	FBgn0032006	Pvr	up_regulated
670.464840121488	3.7988185219912	0.323609067604165	1.41583513955496e-32	2.22874722529943e-31	FBgn0029761	SK	up_regulated
8594.78180734043	3.01211335517523	0.256188413369906	1.55349804042948e-32	2.43860028531283e-31	FBgn0010434	cora	up_regulated
151.347372897802	4.15977413313831	0.357282553203731	1.61047936599791e-32	2.52451087190274e-31	FBgn0052407	CG32407	up_regulated
330.041543698023	2.7492025787549	0.234738250254569	1.74160438860197e-32	2.72624329433671e-31	FBgn0029830	Grip	up_regulated
224.363933735443	4.24321353359322	0.362733303674647	1.91446997439677e-32	2.98849296281881e-31	FBgn0004839	otk	up_regulated
102.574131852009	7.1753397041553	0.608880463579021	2.25466145619933e-32	3.51463777483756e-31	FBgn0052204	CG32204	up_regulated
146.567919686584	3.58964145933409	0.307150955800029	2.87622213576642e-32	4.46491657862466e-31	FBgn0032603	CG17928	up_regulated
232.109190005051	4.55351468183941	0.392899438686664	4.17285145322309e-32	6.44205497076093e-31	FBgn0035608	blanks	up_regulated
2703.50792530019	3.51041442719588	0.301725540432615	5.31018475724851e-32	8.17535037901666e-31	FBgn0037565	CG9626	up_regulated
2713.14832069026	3.04328118500995	0.261722350866193	5.40376944753241e-32	8.30801755390168e-31	FBgn0031975	Tg	up_regulated
138.895060755284	4.61188016232582	0.399827781097908	7.75527229668564e-32	1.18421106132497e-30	FBgn0038541	TyrRII	up_regulated
991.7146188267	3.34994127221002	0.287804365019124	8.91733442350177e-32	1.35427485391068e-30	FBgn0027578	Nepl21	up_regulated
257.067079882929	6.10389944094662	0.52795630922385	9.2479895279949e-32	1.40259088808886e-30	FBgn0002939	ninaD	up_regulated
981.271075345236	2.62215051110808	0.22570261984902	1.18868220749049e-31	1.79794199481153e-30	FBgn0034142	CG8306	up_regulated
147.539659925209	4.427813560292	0.385008015831644	1.87550280512871e-31	2.82535422579066e-30	FBgn0085427	CG34398	up_regulated
1083.09672646758	5.67727557511454	0.491957178622698	2.18385444019182e-31	3.27665871026371e-30	FBgn0039682	Obp99c	up_regulated
69.8432066981409	4.4403095916898	0.38684646012951	2.49386926918421e-31	3.72683823586888e-30	FBgn0051436	CG31436	up_regulated
499.980416809994	2.25321588813467	0.195783455846709	2.98320530184532e-31	4.44624534881414e-30	FBgn0028622	qsm	up_regulated
476.002240241842	5.82056821716816	0.500569300837834	3.00654125357366e-31	4.47507494954231e-30	FBgn0022355	Tsf1	up_regulated
163.128796085901	5.1038955232995	0.443425277646223	3.0215290014545e-31	4.49141870667136e-30	FBgn0038130	CG8630	up_regulated
8501.43854939565	3.09923567957909	0.269592373846949	3.48228876005435e-31	5.16263127284248e-30	FBgn0267348	LanB2	up_regulated
186.47069891581	4.58667627999198	0.398817945381697	3.8898581811038e-31	5.75925105598566e-30	FBgn0035914	CG6282	up_regulated
283.943136341911	10.0548615224065	0.862219237263625	5.57077029481039e-31	8.22624419818641e-30	FBgn0013277	Hsp70Ba	up_regulated
99.4702120067193	4.66784443473529	0.410583790186492	6.0240915661069e-31	8.88394977275344e-30	FBgn0035439	CG14961	up_regulated
257.538764584676	4.8829723254354	0.427725907060675	7.7412393246697e-31	1.13416745556729e-29	FBgn0032322	CG16743	up_regulated
42940.0891574048	3.21548813714303	0.282060597066794	1.01147573197579e-30	1.47804693663424e-29	FBgn0284408	trol	up_regulated
288.500103760801	3.11743084751815	0.275611988192422	1.05641444977847e-30	1.54170483764546e-29	FBgn0085407	Pvf3	up_regulated
138.271164573147	4.23737991636757	0.377585113278749	1.09230601628782e-30	1.5920111613204e-29	FBgn0029526	CR18166	up_regulated
171.559637729817	5.12645852459312	0.449255254444362	1.19839547220969e-30	1.74436577305536e-29	FBgn0034356	Pepck2	up_regulated
2108.16058779284	2.5648537360264	0.22529714391607	1.26268697932254e-30	1.83556363998016e-29	FBgn0051999	CG31999	up_regulated
111.900763644473	4.55042331498538	0.402391018864673	1.91581907530075e-30	2.77064518657687e-29	FBgn0262029	d	up_regulated
194.226191157742	3.18966983626399	0.282177753291919	1.9754362926183e-30	2.85318169686416e-29	FBgn0038237	Pde6	up_regulated
223.73629177572	5.72842972043081	0.503632513300233	3.07530263743181e-30	4.41897332824816e-29	FBgn0035452	CG10359	up_regulated
162.386321046172	3.51642508720739	0.311717689305094	3.15917722150954e-30	4.53368224054787e-29	FBgn0260653	serp	up_regulated
253.965077942449	4.00421064693982	0.356398175499194	3.2441663847671e-30	4.6496952481419e-29	FBgn0032946	nrv3	up_regulated
999.289982961667	2.77864721731525	0.246296990389748	4.32178543558291e-30	6.17051861936474e-29	FBgn0263316	Mrp4	up_regulated
421.111116524081	3.21808340506435	0.285574615404881	4.33351449992594e-30	6.17939319531425e-29	FBgn0259740	CG42394	up_regulated
634.119334693177	2.5536836574071	0.227823172655466	7.84892644629864e-30	1.11214624033015e-28	FBgn0041184	Socs36E	up_regulated
1098.97814472012	2.19751458695363	0.196236126986828	1.1156808883876e-29	1.57092354234274e-28	FBgn0033483	egr	up_regulated
6497.30271036792	4.31267739730629	0.386364217147659	1.32743350625404e-29	1.86206191966148e-28	FBgn0261015	Pif1A	up_regulated
453.767419632427	3.65938666956672	0.329162043146094	1.52680644711963e-29	2.1390558324146e-28	FBgn0259216	RhoGAP102A	up_regulated
248.266221262094	2.83292061745217	0.255035190677617	1.80788906695339e-29	2.52025132617085e-28	FBgn0034198	CG11400	up_regulated
468.233339094121	3.0384225281288	0.272386045878925	1.96015561681832e-29	2.72573500661287e-28	FBgn0037835	CG14687	up_regulated
9319.1737871413	4.36795963704698	0.392429656946832	2.24654672940658e-29	3.11624947316695e-28	FBgn0086906	sls	up_regulated
260.355262796299	4.89130155397182	0.437486039557392	2.28957094808637e-29	3.1680878007595e-28	FBgn0085475	CG34446	up_regulated
149.104338015538	7.41975281108224	0.664310797830962	2.49435424278018e-29	3.44719141221705e-28	FBgn0030544	CG13403	up_regulated
996.900866904977	2.19092111306329	0.196529909243792	2.52170057886829e-29	3.4806921290586e-28	FBgn0004133	blow	up_regulated
606.659076032427	3.54125682892665	0.319153454061231	3.08746088147194e-29	4.24592166374694e-28	FBgn0264386	Ca-alpha1T	up_regulated
292.105766514991	5.45978350965312	0.489049927235598	3.50053127300815e-29	4.80219761418303e-28	FBgn0036727	SecCl	up_regulated
2956.17817998486	2.03782233680848	0.183685216273092	4.16675061743402e-29	5.70219058854707e-28	FBgn0034583	CG10527	up_regulated
808.444920282153	2.66999754807663	0.240564040877673	4.22711011396565e-29	5.77773782406427e-28	FBgn0034758	CG13510	up_regulated
134.59827367315	3.46188028126841	0.314127949342729	4.35950828452317e-29	5.95144565809205e-28	FBgn0039525	CG5646	up_regulated
532.069796771729	2.59022778772819	0.234327971206102	5.12392151242467e-29	6.96952819311355e-28	FBgn0020257	Ppa	up_regulated
130.348625415008	4.24551418861796	0.382835511206798	5.33173202701212e-29	7.24340031015173e-28	FBgn0030156	CG15247	up_regulated
333.396174509088	5.93339644408833	0.530858000017856	6.83695824963636e-29	9.25466522487008e-28	FBgn0039612	Nepl19	up_regulated
198.219274752582	5.16396338481623	0.469012110661693	6.99202151760796e-29	9.45314561753318e-28	FBgn0037275	CG14655	up_regulated
1100.0343877317	4.20970960168961	0.382617466014365	8.21415644653231e-29	1.10787323047815e-27	FBgn0038975	Nrx-1	up_regulated
291.637126407302	3.69652133068537	0.336248226112108	9.23589721888922e-29	1.24268830767479e-27	FBgn0002543	robo2	up_regulated
125.299623239065	4.01373027737691	0.368196162266521	9.2973876360651e-29	1.24946187799781e-27	FBgn0065032	Arpc3B	up_regulated
1521.09842778618	3.70316677641923	0.337339267207685	1.01615214831879e-28	1.36395608124036e-27	FBgn0038037	Cyp9f2	up_regulated
730.381704978016	2.84365369143049	0.259089786841194	1.10570667167848e-28	1.47708705317907e-27	FBgn0005771	noc	up_regulated
518.873759602183	2.66645922708957	0.242853379141528	1.12813416138128e-28	1.50525329532874e-27	FBgn0038839	Ktl	up_regulated
236.81021708248	3.68660738900921	0.334245839662448	1.33438753393946e-28	1.77622511643627e-27	FBgn0039527	CG5639	up_regulated
117.744337371759	4.45942187550411	0.410750606604267	1.34226299714883e-28	1.78247436872561e-27	FBgn0032857	CG10947	up_regulated
103.451650005926	4.68506895677284	0.424169313648808	1.45816006040216e-28	1.92952278122637e-27	FBgn0031548	CG8852	up_regulated
126.648876246033	3.71683201072752	0.340068332391778	1.7292640229054e-28	2.28018719632044e-27	FBgn0034387	Cyp12b2	up_regulated
290.576838040246	3.84016881322487	0.353420386429805	1.99127785128023e-28	2.61951199027568e-27	FBgn0000473	Cyp6a2	up_regulated
452.369743477477	2.0727616960825	0.189711382246469	2.91310975102489e-28	3.80981727998681e-27	FBgn0020294	ko	up_regulated
2045.856186935	2.54326273061729	0.233514650468113	3.11125040788759e-28	4.0594755030971e-27	FBgn0001250	if	up_regulated
274.119093769305	4.49593850351075	0.413610901867559	3.5712445152641e-28	4.65424517756745e-27	FBgn0262004	CG42822	up_regulated
279.14346742755	4.15591800603433	0.381612091273914	3.62247098719737e-28	4.71552320842139e-27	FBgn0035287	CG13937	up_regulated
122.966581247092	4.8597988272339	0.450648812673277	3.73512931656726e-28	4.85653473086842e-27	FBgn0033658	Twdlbeta	up_regulated
72.2829922292806	5.24493107721016	0.485577326249023	5.04950146859623e-28	6.52766002999153e-27	FBgn0260874	Ir76a	up_regulated
84.0100056055774	3.01161429543483	0.279008704652499	5.11726705454771e-28	6.60764160683994e-27	FBgn0034267	CG4984	up_regulated
124.929616869886	4.61328231196351	0.425169333763819	8.03490203449086e-28	1.03274291287355e-26	FBgn0039024	Nepl15	up_regulated
186.649180740335	2.8851782491091	0.268288563971463	9.70574995862795e-28	1.24464582993481e-26	FBgn0033633	Smyd4-3	up_regulated
73.8948078412275	5.42446489535851	0.506383472681035	1.21644914655824e-27	1.55461368695835e-26	FBgn0035949	CG13314	up_regulated
449.055697081447	3.62518979827967	0.33683974182621	1.2725222761702e-27	1.62442251381726e-26	FBgn0259173	corn	up_regulated
380.8196192818	4.09632695178902	0.3820961792562	1.28934973846787e-27	1.64403092932285e-26	FBgn0265052	St3	up_regulated
1862.72322281656	2.08177278720515	0.194057465716295	1.98937167349671e-27	2.52227123490397e-26	FBgn0029508	Tsp42Ea	up_regulated
338.213026208538	2.32910709893802	0.216953147177708	2.2374808915788e-27	2.82724755725087e-26	FBgn0037057	CG10512	up_regulated
64.1028919467712	3.57918400962566	0.335761578020574	2.83888174957229e-27	3.5750771515962e-26	FBgn0000658	fj	up_regulated
162.972833946063	3.53023065524285	0.328922202389316	2.89960382644267e-27	3.64335870927909e-26	FBgn0033710	CG17739	up_regulated
13374.2365840642	2.83923692263669	0.26567027099006	2.95797434158398e-27	3.71253935279656e-26	FBgn0261800	LanB1	up_regulated
606.307773168524	2.01579146085063	0.1886429570568	3.48120437907181e-27	4.36435555711821e-26	FBgn0000723	FER	up_regulated
134.569354074847	6.60257257931841	0.611915955330788	3.56655534316469e-27	4.46608190746433e-26	FBgn0032613	Nepl9	up_regulated
287.800065900048	2.61094538676847	0.244813823642534	3.69633159127005e-27	4.61341697939362e-26	FBgn0035755	CG14830	up_regulated
140.667879465504	4.91504521925052	0.459009241558964	3.95439735761428e-27	4.93002064339721e-26	FBgn0025625	Sik2	up_regulated
242.398860599938	3.59508135092079	0.343349351678062	4.95331368976583e-27	6.13444639059617e-26	FBgn0033130	Tsp42Ei	up_regulated
968.459263598772	2.83530975053408	0.266452921681703	6.08571006293894e-27	7.5285472831589e-26	FBgn0003890	betaTub97EF	up_regulated
229.97864671123	3.35932444929773	0.316178644026539	9.29246623555741e-27	1.14199519263298e-25	FBgn0035241	CG12105	up_regulated
83.1614118337012	5.14687956505331	0.490223066907506	1.27573911211821e-26	1.56267584356512e-25	FBgn0027790	GV1	up_regulated
126.493168026401	6.05573051738122	0.578937343810451	1.34764939677391e-26	1.64895790819236e-25	FBgn0031389	CG4259	up_regulated
700.296734990936	3.1235904878745	0.297178320733414	1.35137823139871e-26	1.65171725381862e-25	FBgn0030574	sbm	up_regulated
1142.80661962832	3.35128085358484	0.317820555619817	1.44679094037171e-26	1.76448670943266e-25	FBgn0264089	sli	up_regulated
269.111576709958	3.46691178640424	0.330975686755305	3.12290726393256e-26	3.75553053799959e-25	FBgn0033204	CG2065	up_regulated
550.974646233661	2.52039397596275	0.241683854750769	3.77754646094111e-26	4.5379143337865e-25	FBgn0038412	Zip89B	up_regulated
200.125418824118	4.59496951224052	0.445759976975239	4.41983825227864e-26	5.28682466718666e-25	FBgn0267252	Ggamma30A	up_regulated
722.091352004772	3.17810725727173	0.303522649461171	4.47309535265485e-26	5.33913234425512e-25	FBgn0027106	Inx7	up_regulated
130.571064968912	3.65282454733186	0.34929608869659	4.88631863632559e-26	5.82615524212098e-25	FBgn0030993	Mec2	up_regulated
3512.22768614407	2.4693779937055	0.237074586436446	5.32955642909852e-26	6.34789250343637e-25	FBgn0030052	CG12065	up_regulated
1379.39327700905	3.61875468543306	0.350055714915579	7.24406214748712e-26	8.60990970827525e-25	FBgn0033652	ths	up_regulated
136.047553565753	2.61742768855673	0.254063776023332	1.10070406413451e-25	1.30408997365958e-24	FBgn0029524	CG3176	up_regulated
883.572349344967	2.45933922644571	0.238193120848476	1.31514547155166e-25	1.55322976239736e-24	FBgn0024321	NK7.1	up_regulated
900.309095181599	2.08100902519062	0.201670117227866	1.37327691044876e-25	1.62017764340102e-24	FBgn0030941	wgn	up_regulated
857.504441360132	2.52676055438898	0.245632897408424	1.40516491152661e-25	1.65605555503578e-24	FBgn0040600	CG13631	up_regulated
183.194929912531	6.38085747845466	0.61239261276987	1.45359246801408e-25	1.71085988575327e-24	FBgn0085466	CG34437	up_regulated
707.6711491294	3.91697072382685	0.381648237401137	1.50737424777287e-25	1.77092773260359e-24	FBgn0001235	hth	up_regulated
134.42367368404	2.64282634342551	0.255762496154319	1.60265568529936e-25	1.87892938502461e-24	FBgn0083978	CG17672	up_regulated
188.458272327407	3.31997325290056	0.32219915809363	1.62588809355691e-25	1.904174895777e-24	FBgn0053143	CG33143	up_regulated
89.5982428220949	4.86502483810174	0.469734821309849	1.72960839557e-25	2.02353349661258e-24	FBgn0030992	CG33253	up_regulated
832.230383954015	3.82862177237606	0.371642891596771	2.48343432320141e-25	2.89338169380888e-24	FBgn0029768	SPR	up_regulated
539.172490246454	2.63007938460998	0.256908145171877	2.65529264917153e-25	3.08399171107922e-24	FBgn0004858	elB	up_regulated
127.24720132969	3.41983619147552	0.332993585277619	2.77482120817426e-25	3.21615264748885e-24	FBgn0029754	CG15930	up_regulated
2396.48464641792	4.63616362273068	0.454045520805423	2.80741893920685e-25	3.24721893401758e-24	FBgn0287423	Nplp2	up_regulated
132.276014582766	7.54879193737589	0.738585796781349	2.98894842542978e-25	3.45362205692959e-24	FBgn0261804	CG42750	up_regulated
1681.28497420879	3.67132879693816	0.358329881194163	3.01661796370633e-25	3.48200351567667e-24	FBgn0261563	wb	up_regulated
748.017608458172	2.11537718803722	0.206506291495196	4.07823977590559e-25	4.68809347777947e-24	FBgn0010222	Nmdmc	up_regulated
344.763793464094	3.26781585307798	0.321437657097271	4.22581934465147e-25	4.85276467365305e-24	FBgn0053653	Cadps	up_regulated
235.519144105176	3.3099641274439	0.322862001264269	4.39249118494255e-25	5.039001146452e-24	FBgn0001217	Hsc70-2	up_regulated
340.254576343219	2.39423130575942	0.234673509665407	5.2908790882724e-25	6.06341235392199e-24	FBgn0038536	CG7655	up_regulated
778.384357831968	2.1343837518345	0.209898566554263	6.7906188927699e-25	7.76625066838419e-24	FBgn0283680	IP3K2	up_regulated
79.741885168056	4.70113914473933	0.461314377242135	7.8288076829928e-25	8.90814989959221e-24	FBgn0031515	CG9664	up_regulated
98.6699448942265	5.73097677400646	0.576126883676598	8.15095169678964e-25	9.25591353775261e-24	FBgn0014000	Hf	up_regulated
150.936187945106	4.22062766166348	0.41410629425209	9.63015414893337e-25	1.09135255511876e-23	FBgn0000015	Abd-B	up_regulated
51.8239399503349	5.16784411252655	0.511651125214106	1.15109235900568e-24	1.29923898889584e-23	FBgn0039848	Loxl1	up_regulated
62.4627008083412	5.99850641900126	0.59082782147712	1.18979203824553e-24	1.34156832642414e-23	FBgn0029804	CG3097	up_regulated
85.6345872183953	5.68438635277467	0.566783808080926	1.34279575085798e-24	1.51256831915742e-23	FBgn0036997	CG5955	up_regulated
1344.62737769223	2.62726776330851	0.260406470405886	1.34988517664449e-24	1.51902741564572e-23	FBgn0001168	h	up_regulated
103.133017824352	4.2677203373419	0.424387672016491	1.83134054097396e-24	2.05256647832362e-23	FBgn0033192	Corin	up_regulated
376.452612285587	3.56577526761832	0.353680084712284	1.92543940317296e-24	2.15157774982677e-23	FBgn0011603	ine	up_regulated
1848.10904540354	4.79099278903272	0.47605321174339	2.47083830910709e-24	2.75006512100022e-23	FBgn0032075	Tsp29Fb	up_regulated
70.0720831260742	6.75087431007363	0.673610794546714	3.11251238193738e-24	3.45396423532219e-23	FBgn0040377	Vha36-3	up_regulated
2531.98708578405	2.97250811368093	0.297421225577715	3.33461908512548e-24	3.69312358755794e-23	FBgn0038465	Irc	up_regulated
1205.77298060605	2.63302435880652	0.262975769431867	3.52310418134856e-24	3.89802089482277e-23	FBgn0026160	tna	up_regulated
1107.06917580429	2.6067684196747	0.260670839433632	4.06276512041394e-24	4.47743082296947e-23	FBgn0050460	CG30460	up_regulated
130.386193155009	3.01108945993766	0.30289575048319	4.49629728117648e-24	4.94548576324102e-23	FBgn0037518	CG2641	up_regulated
481.07850577666	2.11002428395499	0.211943756468131	4.93770951273469e-24	5.42035731819103e-23	FBgn0028482	bdl	up_regulated
71.7345814520541	4.14107630146519	0.418843744357693	6.45405132105845e-24	7.02983549139194e-23	FBgn0052170	CG32170	up_regulated
179.724858838905	3.71377566147422	0.371581223724038	6.9533396393328e-24	7.55897484749196e-23	FBgn0028988	Spn42Dd	up_regulated
164.572453151984	5.31359709910761	0.535434673742517	7.20485392478497e-24	7.82480647180135e-23	FBgn0033320	CG8586	up_regulated
98.6294490043729	6.19328360904788	0.618254241582161	8.12634523155383e-24	8.80000747393771e-23	FBgn0032387	CG16965	up_regulated
157.298928015789	4.24886424358508	0.430124179381143	9.39360904877219e-24	1.01527068677569e-22	FBgn0038631	CG7695	up_regulated
198.995872795097	2.30947136150311	0.232661512844166	9.89510674284763e-24	1.06844273963233e-22	FBgn0036834	CG6836	up_regulated
110.460999705106	3.22872303194617	0.327259402568078	1.14214272148403e-23	1.22969602520586e-22	FBgn0030769	CG13012	up_regulated
520.204903128471	4.46505672107488	0.457266533181859	1.5354777629707e-23	1.64685500166273e-22	FBgn0264006	dysc	up_regulated
21209.3179646387	2.16614792643086	0.219621127929015	1.69045144935439e-23	1.8078797561416e-22	FBgn0002590	RpS5a	up_regulated
283.696378750264	4.03117381328938	0.416739591508441	1.75408936495976e-23	1.87236510499705e-22	FBgn0030237	CG15209	up_regulated
619.893231907084	2.72450883747145	0.276061731668668	1.89685109143846e-23	2.01706897844803e-22	FBgn0034408	sano	up_regulated
5998.62808090917	2.19107344977848	0.222460289956776	2.04635509422042e-23	2.17192688409303e-22	FBgn0261113	Xrp1	up_regulated
470.394368369314	3.10753317561674	0.315889130583321	2.11084578246835e-23	2.23825539544988e-22	FBgn0003892	ptc	up_regulated
348.102218912554	3.68215597879541	0.375485957593983	2.82937823057931e-23	2.99166709512575e-22	FBgn0039678	Obp99a	up_regulated
1257.30074300167	2.37483773153327	0.2442953019467	2.98088193831922e-23	3.14431980562185e-22	FBgn0036551	CG17029	up_regulated
71.0613370918819	4.64914484783767	0.475824417769083	3.44831805799431e-23	3.61203259757011e-22	FBgn0033388	CG8046	up_regulated
127.205901257652	2.55373379775862	0.260696985399143	4.09961430050049e-23	4.29024062371704e-22	FBgn0032800	CG10137	up_regulated
106.10661499979	5.05767260604499	0.527597773780032	4.89946324256311e-23	5.10820316489743e-22	FBgn0034126	jtb	up_regulated
128.770859676814	4.09179694137507	0.425078331317688	5.93847476680939e-23	6.17998376846793e-22	FBgn0031490	CG17264	up_regulated
1603.31042966245	2.87363404544834	0.296560761565947	5.99883840056254e-23	6.23123084277154e-22	FBgn0010263	Rbp9	up_regulated
666.923691237815	5.43218404860566	0.570616660866002	7.343476368283e-23	7.59978606977986e-22	FBgn0260011	NimC4	up_regulated
503.812574996754	2.21695012767028	0.228431680273391	7.91584117113055e-23	8.18457083450473e-22	FBgn0031220	CG4822	up_regulated
602.565667308835	2.24915447391693	0.231873483744594	9.35134465248915e-23	9.64212243469167e-22	FBgn0015576	alpha-Est8	up_regulated
651.568069574051	8.66429461941931	0.877870954029981	1.28381127776793e-22	1.315261133567e-21	FBgn0042201	Nplp3	up_regulated
72.5728739401815	4.24868776448488	0.444952733040292	2.51218075222774e-22	2.54120233492496e-21	FBgn0037408	NPFR	up_regulated
88.7671711039165	5.45298352689609	0.563994363995607	2.76677372655056e-22	2.78866905819952e-21	FBgn0035246	CG13928	up_regulated
94.508731806453	3.53062293260891	0.368875803791831	3.07487523771633e-22	3.09364467363776e-21	FBgn0038674	CG14285	up_regulated
160.651992010037	2.27414235401173	0.23829297463538	3.54011832134726e-22	3.55216169611998e-21	FBgn0037753	CG12947	up_regulated
54.10565680595	6.87075175304276	0.72167988282719	3.83455018099676e-22	3.8407183582316e-21	FBgn0037067	Cpr78Ca	up_regulated
277.590462813876	3.55244981679005	0.377809565123457	3.92864066974558e-22	3.93144684165254e-21	FBgn0036550	CG17026	up_regulated
430.968900828694	4.01852163890239	0.427247783461163	3.93309349124142e-22	3.93239177964619e-21	FBgn0040099	lectin-28C	up_regulated
87.5746844228537	4.36336499978822	0.461940458118661	4.01995897764468e-22	4.01208372408207e-21	FBgn0038042	Scgbeta	up_regulated
53.4811389646688	5.46860447709414	0.572786652313923	4.35762369661896e-22	4.32980907727884e-21	FBgn0053548	SmydA-8	up_regulated
109.791414071548	4.17191233255766	0.436208696514795	4.75022258606789e-22	4.70738238237391e-21	FBgn0260482	CG32599	up_regulated
579.763911043061	2.12985660405297	0.224834722748307	6.07888576584281e-22	5.98175168249045e-21	FBgn0028527	CG18507	up_regulated
165.691576805708	5.17634593360105	0.540067829314108	6.10663144734282e-22	6.00378291770336e-21	FBgn0004580	Cbp53E	up_regulated
166.356760510802	6.03565066123858	0.648441825374411	8.45432845301829e-22	8.22976091232749e-21	FBgn0046878	Obp83cd	up_regulated
422.444332255208	3.35818576185273	0.360824906006501	1.01277312777047e-21	9.8363615390394e-21	FBgn0031907	CG5171	up_regulated
46.1700702157516	7.37894181741985	0.808127718028933	1.01443187620775e-21	9.84394153120036e-21	FBgn0051051	CG31051	up_regulated
113.253160273953	6.76484924321082	0.716346350619053	1.17999637606537e-21	1.14307686974422e-20	FBgn0038156	side-IV	up_regulated
242.271633972887	2.62793671613719	0.279370189541204	1.25360679608523e-21	1.21124353194166e-20	FBgn0002609	E(spl)m3-HLH	up_regulated
409.813451200562	3.08410069348372	0.326950674582292	1.27260137222213e-21	1.22747987778533e-20	FBgn0036975	CG5618	up_regulated
137.215700918264	3.58230621731344	0.382350403221458	1.41179277784352e-21	1.36056521531128e-20	FBgn0037553	CG18249	up_regulated
74.0508695511976	2.96706282871311	0.3177999695325	1.45260233266134e-21	1.39869131825329e-20	FBgn0037902	CG5281	up_regulated
191.33396500002	5.43980500502006	0.575396357710825	2.07624448888128e-21	1.98893574627191e-20	FBgn0284247	ds	up_regulated
123.181400206349	2.93503081063197	0.312489807311653	2.12067023713425e-21	2.02975849853123e-20	FBgn0085384	CG34355	up_regulated
50.0482028504736	5.89378611910816	0.636834841998619	2.17226164096538e-21	2.07559322011424e-20	FBgn0259201	CG42305	up_regulated
114.560421779269	5.19112711516684	0.558684634556987	2.25877520505573e-21	2.15458319134167e-20	FBgn0086680	vvl	up_regulated
5197.41351556885	2.69823671235768	0.288667543760326	2.40556741475526e-21	2.28681930318719e-20	FBgn0030816	CG16700	up_regulated
61.5290317233217	7.27713432949823	0.80198700322847	2.86828076757482e-21	2.71977079889836e-20	FBgn0033136	Tsp42Eo	up_regulated
317.879987439137	2.31052075821369	0.247347184902093	3.2551138122629e-21	3.06840333118945e-20	FBgn0035904	GstO3	up_regulated
477.477875533939	2.14503707886095	0.229745175272453	3.4198683261647e-21	3.21829422331268e-20	FBgn0023479	teq	up_regulated
1321.73722828841	2.5312783129586	0.272575406357325	3.53376437134471e-21	3.3171215304884e-20	FBgn0028550	Atf3	up_regulated
180.825528961466	3.94724126031619	0.423970874619393	3.59540392582917e-21	3.3693383947068e-20	FBgn0039896	yellow-h	up_regulated
501.535130133379	8.20576136825014	0.870653897128659	4.08616161170572e-21	3.81329719766842e-20	FBgn0030569	CG9411	up_regulated
233.324756958064	4.1716657341033	0.453513096874181	4.41369058507637e-21	4.10528166618556e-20	FBgn0039789	CG9717	up_regulated
631.05909406701	2.93443067137585	0.31756586532989	4.80574409355281e-21	4.4603842900664e-20	FBgn0036945	Ssk	up_regulated
549.321457385358	2.89008174940629	0.312218603723603	4.8074091920059e-21	4.4603842900664e-20	FBgn0000395	cv-2	up_regulated
560.808887935313	2.1209949971789	0.227768693443431	4.97637769869145e-21	4.61333674499038e-20	FBgn0024732	Drep1	up_regulated
1411.79140043244	3.15806349037749	0.341627275468867	5.84948042596563e-21	5.40040993527371e-20	FBgn0036381	CG8745	up_regulated
115.025585417839	3.26273854893679	0.353603600998519	6.00938747035972e-21	5.54347446648491e-20	FBgn0261799	dsx-c73A	up_regulated
294.53224908735	2.32177060974093	0.250764200248077	6.78452435149236e-21	6.24822916446396e-20	FBgn0003090	pk	up_regulated
142.704553558792	3.90987441670411	0.428972528253145	7.62050695755405e-21	7.00087229346441e-20	FBgn0032685	CG10211	up_regulated
111.393650752402	3.50742527981473	0.381284694572318	7.91942834907187e-21	7.26952931502028e-20	FBgn0051777	CG31777	up_regulated
83.1687722865895	3.94568791815557	0.432205966480913	1.18788984980501e-20	1.08419132219988e-19	FBgn0033807	AQP	up_regulated
78.3849418950361	9.22965562395441	1.1187398691867	1.2297656542015e-20	1.12149824672827e-19	FBgn0053105	p24-2	up_regulated
767.002235762656	2.89512088867115	0.317483257766024	1.33640220209679e-20	1.21775576269113e-19	FBgn0014380	RhoL	up_regulated
240.427567161686	2.98254817447889	0.329819552379351	1.42640276602767e-20	1.29765602286024e-19	FBgn0032900	CG14401	up_regulated
116.245224195421	5.28994991767839	0.584307747684845	1.61974943726798e-20	1.46759512472914e-19	FBgn0038250	CG3505	up_regulated
546.331592963153	4.40512533108421	0.479143921632484	1.64477410513188e-20	1.48906528031649e-19	FBgn0043535	Obp57a	up_regulated
719.95158968843	3.072833618305	0.339587888178898	1.95339624723016e-20	1.76277497093041e-19	FBgn0031081	Nep3	up_regulated
418.922535470458	3.50944174000883	0.384515289238296	2.03176014383498e-20	1.83201670893825e-19	FBgn0051146	Nlg1	up_regulated
92.7362770697907	4.16487462365676	0.456404843847047	2.06698392464478e-20	1.86227940734877e-19	FBgn0035112	CG13877	up_regulated
52.2200554859412	4.95894101061751	0.548789999361856	2.15460240156438e-20	1.9381046321616e-19	FBgn0052333	CG32333	up_regulated
581.582271824648	3.96132340045957	0.433906807495159	2.19872430586239e-20	1.97620705854897e-19	FBgn0027073	Ugt49B1	up_regulated
87.0431785311936	4.35885145070603	0.486871653588632	2.32317668155592e-20	2.08472091648348e-19	FBgn0004870	bab1	up_regulated
826.823218375926	2.58900222640666	0.284077862601516	2.50333307145739e-20	2.24100296045482e-19	FBgn0032713	Ugt36D1	up_regulated
65.1457687472723	5.71803234809683	0.623960677447397	2.5723940307707e-20	2.29549301726736e-19	FBgn0031902	Wnt6	up_regulated
79.2615670705032	5.93034496285018	0.655201464927165	2.81939741428631e-20	2.50991312305965e-19	FBgn0037230	Nepl11	up_regulated
81.3732317084655	5.20633608041993	0.572490608675956	3.34677014492427e-20	2.97231377054764e-19	FBgn0031937	CG13795	up_regulated
11362.5250193894	2.19284421739891	0.241952378132528	3.53579162523411e-20	3.1352177638943e-19	FBgn0250788	beta-Spec	up_regulated
49.5790122612925	5.21157482316212	0.573847667715501	3.60503704533894e-20	3.19409132048686e-19	FBgn0030078	CG10970	up_regulated
145.984464261568	3.35171658651198	0.369971341982025	3.77099822570285e-20	3.33322934650454e-19	FBgn0039748	CG15529	up_regulated
1014.00242839825	2.44926302580488	0.27057751798963	4.28570908751212e-20	3.78520310897051e-19	FBgn0004893	bowl	up_regulated
209.904401907966	4.53375332558121	0.508732111041468	4.64698373514855e-20	4.09782798611684e-19	FBgn0051721	Trim9	up_regulated
56.3808619614902	4.98737768875282	0.557840724962977	5.03584723857063e-20	4.43028067895601e-19	FBgn0032470	Ttc30	up_regulated
143.020344374123	3.38621254112363	0.375981201611042	6.72029138361056e-20	5.88445514277399e-19	FBgn0033113	Spn42Dc	up_regulated
210.436923471077	3.54398993934472	0.396094591885168	7.2473282086775e-20	6.32617247374279e-19	FBgn0262593	Shab	up_regulated
158.178788920847	4.1773332359921	0.477698680468729	7.92476396188658e-20	6.90674607191483e-19	FBgn0051102	CG31102	up_regulated
203.044623965709	4.39329140331149	0.490806077823308	1.04040609287487e-19	9.02544232890211e-19	FBgn0026175	SkpC	up_regulated
779.764097710877	6.96381364995772	0.795054401979503	1.05564542290962e-19	9.15055986076649e-19	FBgn0035076	Ance-5	up_regulated
232.002924007634	2.94297811237203	0.330259785007105	1.14616791978148e-19	9.91988420456437e-19	FBgn0033936	Achl	up_regulated
4841.26893319234	2.07087158707832	0.233506119068663	2.14881620165887e-19	1.83846809070173e-18	FBgn0265274	Inx3	up_regulated
364.51355911457	4.54195013990753	0.518348666000616	2.35321666943024e-19	2.01027838650718e-18	FBgn0020416	Idgf1	up_regulated
60.805557641298	4.56568734086437	0.526417711351773	2.58162476421745e-19	2.20036884846762e-18	FBgn0264443	CG43861	up_regulated
3741.11859262622	2.30143772914273	0.260300745566826	2.80400565434709e-19	2.38085571014562e-18	FBgn0034724	babos	up_regulated
704.018304741069	3.12165082557925	0.354300961658629	2.82303137633493e-19	2.39519573550052e-18	FBgn0005631	robo1	up_regulated
219.794122250927	4.88858435579808	0.559856761907062	2.9656416005443e-19	2.51238934685567e-18	FBgn0030160	CG9691	up_regulated
288.865853482126	2.05055438805523	0.23152918011144	3.22864766715686e-19	2.73313316114004e-18	FBgn0026319	Traf4	up_regulated
69.4562025654508	2.53847345657481	0.288360083147677	3.33175729800886e-19	2.8140418836536e-18	FBgn0002306	sas	up_regulated
4188.34971436533	5.18414986606779	0.588820059151191	3.54688328596152e-19	2.99348402628439e-18	FBgn0036091	CG18628	up_regulated
169.865187142185	4.37004293907688	0.495774486625094	3.97252428209769e-19	3.34515793792268e-18	FBgn0034479	CG8654	up_regulated
65.6479195095926	5.56439282222331	0.641293400820828	4.08152038406743e-19	3.43436039524232e-18	FBgn0036208	CG10361	up_regulated
45.5457098870973	3.45187172414725	0.393277112815694	4.28825227014994e-19	3.60020460253487e-18	FBgn0030925	Hayan	up_regulated
401.939205081268	2.95490761728773	0.337302363263822	4.42622408174472e-19	3.71325744821818e-18	FBgn0263220	Hk	up_regulated
157.572690504146	2.81185427875682	0.324228775274055	4.65958252706695e-19	3.8944519734054e-18	FBgn0037166	CG11426	up_regulated
133.855397229946	5.30772013887265	0.60221065025728	6.20142209200926e-19	5.17154306601487e-18	FBgn0035985	Cpr67B	up_regulated
3632.48188061558	2.27442991904406	0.260482201629948	6.75971179157564e-19	5.63292563271225e-18	FBgn0001297	kay	up_regulated
668.926475998647	2.94970284500211	0.337782488078757	6.87494457179876e-19	5.7246938158039e-18	FBgn0036454	CG17839	up_regulated
73.5626006814694	4.56288554626782	0.525788859807377	7.09119447678628e-19	5.90037919048408e-18	FBgn0261588	pdm3	up_regulated
618.343470912634	2.6336411302263	0.302207721289398	7.75003443203848e-19	6.43902045324591e-18	FBgn0004583	ex	up_regulated
85.1047096568831	6.24253725409492	0.721352871779656	8.50648872125988e-19	7.04661682098158e-18	FBgn0039536	unc80	up_regulated
340.486476797811	4.65826845400165	0.531503562248303	9.02087511791883e-19	7.46720593217387e-18	FBgn0037386	CG1208	up_regulated
85.3246541534339	2.54200994342617	0.294507593231804	9.49313024864555e-19	7.84653420551765e-18	FBgn0086704	stops	up_regulated
72.1582498311321	4.70124894245996	0.54260087477087	9.78437416280061e-19	8.08130181405079e-18	FBgn0036984	CG13248	up_regulated
776.260628254763	4.32193257437781	0.498727868010688	1.26592034023116e-18	1.04020785728085e-17	FBgn0053196	dpy	up_regulated
72.439912010902	7.09232713132589	0.871880419347953	1.35455951101836e-18	1.1089775748352e-17	FBgn0028573	prc	up_regulated
284.540221137153	2.45979686808197	0.286191551783905	1.3574594575447e-18	1.11054055475628e-17	FBgn0087011	CG41520	up_regulated
159.468234823554	4.95033993882666	0.574962937019453	1.39576040458362e-18	1.139379651462e-17	FBgn0265416	Neto	up_regulated
81.7933699372594	5.94776134675884	0.687117248972642	2.30052371838264e-18	1.86168013253665e-17	FBgn0034162	CG6426	up_regulated
126.687230102422	2.71809100782298	0.319164870148304	2.51215805242915e-18	2.02919504163322e-17	FBgn0035727	CG10063	up_regulated
118.26643726508	4.09723428410587	0.478604050286875	3.17460700386206e-18	2.55427101933137e-17	FBgn0052677	X11Lbeta	up_regulated
982.084296828322	2.4758287102376	0.291683693473975	5.48424517232094e-18	4.35321670618789e-17	FBgn0004629	Cys	up_regulated
52.8254191253453	6.62335818140159	0.795825621048589	6.5830958334144e-18	5.20701045172256e-17	FBgn0028400	Syt4	up_regulated
101.583097056468	2.08991711741036	0.247558115817456	8.13443768082356e-18	6.39346265965431e-17	FBgn0029813	AgmNAT	up_regulated
408.536483714216	5.5322457630467	0.658734293721116	1.01929143132157e-17	7.98338110569679e-17	FBgn0034837	RpL22-like	up_regulated
2760.12514649388	2.17258947482042	0.257561359589223	1.03939929003881e-17	8.1295095901989e-17	FBgn0004456	mew	up_regulated
173.69655049365	2.48608948729851	0.29862716242163	1.16465870534004e-17	9.09017741605233e-17	FBgn0035091	CG3829	up_regulated
57.9089360557774	7.74411538471904	1.03069704765722	1.33559993304751e-17	1.04026435368982e-16	FBgn0027929	NimB1	up_regulated
692.676146200475	2.09354369894191	0.249593929098759	1.46178769005087e-17	1.13696852394796e-16	FBgn0034606	ASPP	up_regulated
642.295160902482	11.141482485676	1.35095812892761	1.47163629444754e-17	1.14383492289653e-16	FBgn0260463	Unc-115b	up_regulated
198.841820696999	2.19240936382684	0.261011202605654	1.50438825713534e-17	1.16686391598428e-16	FBgn0036759	CG5577	up_regulated
401.874848117276	3.29222730481942	0.397860428789692	1.61548520958335e-17	1.25216861888037e-16	FBgn0031473	CG3104	up_regulated
85.8883190137705	4.84300342918783	0.581018197380402	1.67863894604903e-17	1.29932218973187e-16	FBgn0085282	CG34253	up_regulated
113.656226039176	2.51368681135614	0.303257220184739	1.91447973550961e-17	1.47778849005452e-16	FBgn0030347	CG15739	up_regulated
4178.98844318545	3.51674972200788	0.422199546664707	2.01772307256162e-17	1.55641019939922e-16	FBgn0087002	apolpp	up_regulated
89.5057567054378	4.72680235901049	0.569717100266722	2.14923105607718e-17	1.65557262381533e-16	FBgn0032803	CG13082	up_regulated
369.789408124096	3.50954742107853	0.420783519800105	2.32843745135998e-17	1.78869958566433e-16	FBgn0040942	CG12643	up_regulated
136.937718337624	2.69553542553455	0.325078252149977	2.51833596935632e-17	1.93060940797165e-16	FBgn0039809	CG15547	up_regulated
78.1451194517922	3.27032980396162	0.394368775379915	2.69088068752456e-17	2.06006767389175e-16	FBgn0264478	CG43886	up_regulated
151.469305307095	2.92653357817254	0.35300829068321	2.88653653541243e-17	2.20233502307029e-16	FBgn0036168	CG7512	up_regulated
118.106388063478	4.17560015483841	0.499993758284354	3.08962026341808e-17	2.35407640464921e-16	FBgn0039028	CG13840	up_regulated
2688.14945777791	2.15284226502501	0.259737065104846	3.15058918713675e-17	2.39727112080303e-16	FBgn0004859	ci	up_regulated
101.82627167921	2.3026903637532	0.27908922885778	3.15347244068044e-17	2.39783711771685e-16	FBgn0014342	mia	up_regulated
3216.96063881794	2.01163100225937	0.242247579376857	3.33686040036794e-17	2.53384358857208e-16	FBgn0003062	Fib	up_regulated
109.014336148497	3.28585714754627	0.399248697816795	3.46855830258363e-17	2.63028426626234e-16	FBgn0038680	Cyp12a5	up_regulated
562.243229379908	3.32309239108303	0.402462164853473	3.4891029550816e-17	2.64407477488537e-16	FBgn0051140	CG31140	up_regulated
431.431506196859	2.79934374673164	0.339516372050207	3.60412976367872e-17	2.72755478671918e-16	FBgn0027585	CG8740	up_regulated
59.3491116190688	3.95001877150584	0.481184061235832	3.71882796780421e-17	2.80677601772051e-16	FBgn0053203	CG33203	up_regulated
187.120470925892	5.16103513661012	0.63148667169104	4.003530459279e-17	3.01353723220947e-16	FBgn0031417	CG3597	up_regulated
46.6798286524119	7.51817475534114	1.01870348416189	4.66944718424554e-17	3.50536932625747e-16	FBgn0033158	CG12164	up_regulated
288.347156973851	2.84006343042773	0.348537257239171	5.17847524243699e-17	3.8667788485832e-16	FBgn0261089	Sytalpha	up_regulated
37.5669474217973	6.27995812400554	0.76832539200958	5.19323863910845e-17	3.87522094987533e-16	FBgn0262685	CG43155	up_regulated
41.0525981222941	4.23551031031114	0.523251249810109	5.41769930557722e-17	4.03465606756874e-16	FBgn0039613	Nepl20	up_regulated
427.274377334858	2.17505004085654	0.264986462841765	6.73658695140641e-17	4.99032825851705e-16	FBgn0286198	LKRSDH	up_regulated
554.744559967025	2.04325155024953	0.249247109300478	7.76659322381784e-17	5.72307540121962e-16	FBgn0050089	CG30089	up_regulated
241.623842050067	2.04332975386457	0.250537040851652	9.28154494453184e-17	6.80808610852833e-16	FBgn0036926	CG7646	up_regulated
571.538135518389	2.22450637918617	0.272074386043589	1.0621925115187e-16	7.7709227605102e-16	FBgn0034275	CG5002	up_regulated
184.452835707875	2.81193865115331	0.348125412724059	1.07644888867697e-16	7.87008424285158e-16	FBgn0266354	CG45002	up_regulated
61.4557936414983	6.94926837996855	0.903154439259269	1.31185507539329e-16	9.54757901623899e-16	FBgn0032772	CG17350	up_regulated
49.5659062382441	4.47857600758412	0.552725575369044	1.37175072848783e-16	9.97701633023468e-16	FBgn0038452	CG14905	up_regulated
164.804452869418	3.27952930840783	0.402767838828997	1.4013040495811e-16	1.01787529408328e-15	FBgn0038260	CG14855	up_regulated
63.0986385580024	10.5915343733136	2.61190531913994	1.47780853394507e-16	1.07136339252628e-15	FBgn0040718	CG15353	up_regulated
120.745332529568	2.78984762514413	0.344344620244771	1.79982357016055e-16	1.29809669075672e-15	FBgn0035977	PGRP-LF	up_regulated
2638.57434345687	2.56978093934938	0.319118766541491	2.11956409367946e-16	1.51893058580303e-15	FBgn0265487	mbl	up_regulated
109.057953432179	3.11628619346471	0.386231089099232	2.1353309319338e-16	1.52925169872933e-15	FBgn0051100	CG31100	up_regulated
90.3488036088785	3.67357282454846	0.464621279110094	2.1368267820754e-16	1.52934575820569e-15	FBgn0259935	CG42458	up_regulated
752.417791703341	2.59378431484835	0.322475865636328	2.22433686014332e-16	1.5879214986297e-15	FBgn0000542	ec	up_regulated
35.3356979252446	4.76610155830579	0.595017160280374	2.32298256320264e-16	1.65518045571362e-15	FBgn0039651	Cyt-c1L	up_regulated
541.407142603112	2.40609527551191	0.30050964290049	2.44005993162071e-16	1.73639312467333e-15	FBgn0034602	Lapsyn	up_regulated
65.591978521323	3.74971475249456	0.466954521232545	2.55224184078269e-16	1.81507148169368e-15	FBgn0031528	CG15412	up_regulated
870.787356335662	2.75778420093435	0.34368148146519	2.60282560544524e-16	1.84635882188799e-15	FBgn0050197	CG30197	up_regulated
1577.79356444166	2.93460412913691	0.366974360143599	2.90004774991071e-16	2.04941583738961e-15	FBgn0033438	Mmp2	up_regulated
66.7444328369357	4.08769387158707	0.517388793880415	3.24551476850776e-16	2.28778173115943e-15	FBgn0039323	CG10559	up_regulated
76.1122179492844	7.58911288948161	1.05070721885709	3.29143392934403e-16	2.31869211062777e-15	FBgn0033724	CG8501	up_regulated
46.8340012766399	5.41203263502028	0.670746838857477	3.5157394149202e-16	2.47359744899094e-15	FBgn0014143	croc	up_regulated
105.317142416509	3.73446759524846	0.473731865280737	3.8093587712699e-16	2.67346857284866e-15	FBgn0051370	CG31370	up_regulated
313.257685786503	3.62271380945598	0.455310114690753	3.96577440016186e-16	2.77976231876261e-15	FBgn0263131	CG43373	up_regulated
65.818501873359	2.74281090467499	0.343963191961421	4.16856193710683e-16	2.91643209682231e-15	FBgn0035264	Oseg4	up_regulated
1279.96756650077	2.4457668992083	0.307082836172999	4.33657384450631e-16	3.02830652020104e-15	FBgn0030040	CG15347	up_regulated
61.1348051791492	4.09364064053931	0.516192277541917	4.62000969995205e-16	3.22422594751323e-15	FBgn0032375	CG14932	up_regulated
5828.57065866493	2.20944263977499	0.276632184260878	4.92153615872067e-16	3.42825216077944e-15	FBgn0038826	Syp	up_regulated
423.500273676231	3.66382862989448	0.466314964198925	5.26621467652288e-16	3.66607044065021e-15	FBgn0032136	Apoltp	up_regulated
64.4777804229317	5.70501421490146	0.722135668619896	6.53018772375397e-16	4.5263045150176e-15	FBgn0038291	CG3984	up_regulated
49.2912610680165	5.04245060602877	0.636931962045339	6.67655614867299e-16	4.61918773545228e-15	FBgn0050196	CG30196	up_regulated
41.6716714569431	7.43672364592848	0.990710452340305	7.01378390002259e-16	4.84651602660008e-15	FBgn0004034	y	up_regulated
116.443534930274	3.34942806250498	0.422644529187653	7.33861080926759e-16	5.06784657734265e-15	FBgn0030317	CG1561	up_regulated
43.7929679416453	5.02645433091048	0.641170300853374	7.57741424881037e-16	5.22631747081025e-15	FBgn0054054	CG34054	up_regulated
169.577123622071	2.10025433688572	0.267232521228128	8.04735767382304e-16	5.54362537235456e-15	FBgn0034909	CG4797	up_regulated
54.9425080318076	5.57643073765682	0.717248316397874	1.11071807249483e-15	7.59080985153787e-15	FBgn0035719	tow	up_regulated
216.209332001448	3.26561627412102	0.420124948165926	1.11676213007907e-15	7.62746493231332e-15	FBgn0031602	CG15431	up_regulated
77.7033340631542	5.12176901927238	0.663940043816073	1.17029284092396e-15	7.98821081673308e-15	FBgn0031538	CG3246	up_regulated
69.8883708498139	4.17993032382183	0.53692701066057	1.30834795416693e-15	8.90884803785115e-15	FBgn0032318	CG14072	up_regulated
1313.97841063623	2.24223589252265	0.286405549839627	1.33784750676366e-15	9.09314424245429e-15	FBgn0285955	cv-c	up_regulated
112.563996746556	3.47154431181762	0.450785990662293	1.4171526270681e-15	9.62050069302194e-15	FBgn0268063	ltl	up_regulated
75.6238326201521	4.31637551737384	0.549287120320433	1.52901778788111e-15	1.03548225779888e-14	FBgn0035078	Tpc2	up_regulated
337.163097781868	3.68726492602852	0.474058585776278	1.64022234450701e-15	1.10878239066554e-14	FBgn0266801	CG45263	up_regulated
56.9529921891437	6.63394629377932	0.898930621752859	1.69149763942835e-15	1.14275500558848e-14	FBgn0032299	CG17127	up_regulated
724.889273695939	3.07442257795236	0.395518866756449	2.03742524990116e-15	1.37067600245451e-14	FBgn0000490	dpp	up_regulated
245.387572387113	3.29932662990567	0.422357311619446	2.32633961224057e-15	1.55849458302404e-14	FBgn0000024	Ace	up_regulated
31.9310622972792	8.41342543658573	1.35549284041634	2.38630892646135e-15	1.59771508051247e-14	FBgn0036627	Gagr	up_regulated
34.2173198136191	4.46042194850638	0.584371918434626	2.69584093482341e-15	1.80172839579611e-14	FBgn0015570	alpha-Est2	up_regulated
162.140561997116	2.41539130550506	0.314064000017205	2.74730623770422e-15	1.83393736225068e-14	FBgn0003255	rk	up_regulated
309.93026271053	2.14900296039825	0.277477631317447	2.96465965470458e-15	1.97432593047706e-14	FBgn0052982	CG32982	up_regulated
36.9612225504863	8.93154041832108	1.42512675220927	3.33882162282726e-15	2.21691426236066e-14	FBgn0052085	CG32085	up_regulated
33.1287948596587	3.58127355764538	0.469764556061747	3.38337841057927e-15	2.24276660728402e-14	FBgn0038311	CG14864	up_regulated
1759.7084667623	3.00669218545905	0.391838304267387	3.38376011145368e-15	2.24276660728402e-14	FBgn0264001	bru3	up_regulated
84.8226890270175	3.90887194806471	0.505274103674046	3.53071351855702e-15	2.33602344250219e-14	FBgn0031887	Ugt307A1	up_regulated
151.63384018618	3.02418112070439	0.394254669759873	3.77626546375211e-15	2.49260207996075e-14	FBgn0002733	E(spl)mbeta-HLH	up_regulated
35.6420064199428	5.55024699093647	0.71684996080087	3.81377083418078e-15	2.51587660444368e-14	FBgn0284244	l(2)k05911	up_regulated
32.8207335885117	9.67864603011824	2.54130453291815	3.87188979513945e-15	2.55271416611312e-14	FBgn0265533	CR44383	up_regulated
88.7595642360146	3.11782851543406	0.40974234859755	3.92563616752601e-15	2.58662728780903e-14	FBgn0032785	CG10026	up_regulated
78.9112491431242	4.32610865806961	0.564576283667227	4.17349147455302e-15	2.74348929306688e-14	FBgn0038494	beat-IIb	up_regulated
205.736464388862	3.24274460330824	0.426196191693044	4.60221044882273e-15	3.01646635733363e-14	FBgn0034200	Gbp2	up_regulated
71.3960529252253	3.80270662499338	0.499548102246963	4.67748844770637e-15	3.06401464184062e-14	FBgn0051778	CG31778	up_regulated
29.6269342596995	4.17446262166899	0.548683503505365	5.32697652544356e-15	3.47524754931149e-14	FBgn0001216	Hsc70-1	up_regulated
938.75542610627	2.05633098023459	0.268933101355707	5.79359907004646e-15	3.76651150679123e-14	FBgn0028675	Sur	up_regulated
450.314168156084	2.80812266078847	0.370859366520977	5.91605516282096e-15	3.84166548464063e-14	FBgn0030484	GstT4	up_regulated
45.9469185600444	4.52824702302729	0.598651624838841	6.7775267901979e-15	4.38076818134591e-14	FBgn0038202	CG12402	up_regulated
1049.38338691973	7.84380507695872	1.01244550445743	6.93317990775407e-15	4.47879425971802e-14	FBgn0002565	Lsp2	up_regulated
248.658428211168	2.26975602339899	0.299700315919328	8.05273797203687e-15	5.18111866765725e-14	FBgn0039226	Ude	up_regulated
44.0651136845908	6.4777234400915	0.874119499178341	8.26868446997226e-15	5.31700605504585e-14	FBgn0263216	CG43386	up_regulated
439.227076956139	2.27678554208255	0.299977111868254	8.84323204096349e-15	5.67019134525851e-14	FBgn0038653	Octalpha2R	up_regulated
305.044595934522	5.47523741809864	0.733955823365921	8.95230241702048e-15	5.73356602799803e-14	FBgn0024836	stan	up_regulated
62.8368493835353	6.26446523354357	0.816941287101334	9.40110670722012e-15	6.01756733149761e-14	FBgn0038139	PK2-R2	up_regulated
36.6141440374275	5.48719895904845	0.720625928085144	1.03791941215017e-14	6.62094523129145e-14	FBgn0030926	psh	up_regulated
95.8494162144154	3.33408142679378	0.444377323285789	1.2881260468805e-14	8.16128701720556e-14	FBgn0032405	firl	up_regulated
195.260630524904	2.18680131190634	0.291393423812978	1.299833267689e-14	8.23080862387478e-14	FBgn0029843	Nep1	up_regulated
124.365934381144	4.32671657449573	0.582588793251756	1.46487977611731e-14	9.23937677587101e-14	FBgn0261990	CG42808	up_regulated
55.6781625589811	4.06588265885079	0.546224500025748	1.55294803489051e-14	9.76736339789721e-14	FBgn0031855	meng	up_regulated
99.6872311076758	3.29950256653192	0.440556731670053	1.60788985385883e-14	1.0107251532277e-13	FBgn0262104	CG42857	up_regulated
45.699819433746	3.71615450285657	0.494471896171799	1.64225141316204e-14	1.03174629140808e-13	FBgn0036186	CG6071	up_regulated
192.088896448608	5.02048460451241	0.681261467653634	1.81783253642497e-14	1.14013805642143e-13	FBgn0040606	CG6503	up_regulated
46.8127133845456	10.4165855394972	2.67009115484616	2.00498535597106e-14	1.25401093023011e-13	FBgn0030394	Cpr11A	up_regulated
67.3115430664772	2.9587667319911	0.399989683476922	2.16427589762555e-14	1.34837155422942e-13	FBgn0052368	CG32368	up_regulated
49.6128806907513	4.64586032188235	0.626763767654407	2.26005837574449e-14	1.4064816366099e-13	FBgn0010015	CanA1	up_regulated
186.35719367715	3.176287592208	0.427520344444263	2.28279986702575e-14	1.41984577744864e-13	FBgn0039467	CG14253	up_regulated
65.9026877342116	5.81880066216247	0.79334056951093	2.44238960119915e-14	1.51490330106475e-13	FBgn0038405	CG8927	up_regulated
358.127048290037	3.48901922251277	0.469830301160433	2.8789574535643e-14	1.77488202087727e-13	FBgn0032010	CG8086	up_regulated
94.3454322863976	3.36930875534422	0.458744441784581	3.19740446745234e-14	1.96472090302664e-13	FBgn0047095	CG33939	up_regulated
33.5625655620237	5.75594242335032	0.797455779852697	3.35767478239419e-14	2.05756254571209e-13	FBgn0031936	CG13794	up_regulated
48.3586083017344	4.78272452579815	0.645973307587845	3.80561862645081e-14	2.31685896606522e-13	FBgn0259992	CG42489	up_regulated
100.479116483081	3.38489408189458	0.466023893212154	3.9583248073991e-14	2.40851815642395e-13	FBgn0026403	Ndg	up_regulated
112.343647042314	3.57143964950731	0.485886395563842	4.22754637981842e-14	2.56259274337506e-13	FBgn0054034	CG34034	up_regulated
172.220807871984	3.6136602135877	0.490051339990222	4.26631129215767e-14	2.58469280878395e-13	FBgn0014135	bnl	up_regulated
90.3906859698564	3.24613852707388	0.443164207726074	4.58311642733901e-14	2.77362683140473e-13	FBgn0003499	sr	up_regulated
31.6944339936702	10.3299150671346	2.6727631763192	4.85751116668673e-14	2.93651484122033e-13	FBgn0026314	Ugt35B1	up_regulated
38.0403196835741	5.1703147498997	0.705962879338095	4.9563149607686e-14	2.99301606036069e-13	FBgn0033753	Cyp301a1	up_regulated
30.3076294974676	5.64934617621275	0.783743870294527	5.09520565880039e-14	3.07357723486732e-13	FBgn0032287	CG6415	up_regulated
101.331673320307	4.18350684511763	0.576902771752313	5.77231527603311e-14	3.47268435930108e-13	FBgn0052750	CG32750	up_regulated
8752.51820964655	4.0252656243623	0.551487376832103	6.25071830095591e-14	3.75646384542166e-13	FBgn0039313	CG11892	up_regulated
94.6992627735639	4.19681470272133	0.59101070923815	6.49078715069648e-14	3.89864643006464e-13	FBgn0036862	Gbs-76A	up_regulated
2399.19209807016	2.03042914347643	0.276535792792006	6.58583568310429e-14	3.95150140986257e-13	FBgn0010246	Myo61F	up_regulated
54.8466647904502	6.7373472460394	1.01774718271655	6.76927117182868e-14	4.05938958233578e-13	FBgn0003117	pnr	up_regulated
24.8568449482875	3.95887310200578	0.546478137175459	7.12159194598615e-14	4.26382492150709e-13	FBgn0262719	CG43163	up_regulated
39.5797218545274	5.27688840211928	0.726714580854419	7.5053328882756e-14	4.47922103364179e-13	FBgn0011581	Ms	up_regulated
104.894101822433	3.59739972971196	0.492574752440378	7.82808582802877e-14	4.66191211267516e-13	FBgn0036934	sNPF-R	up_regulated
77.9641367093518	4.72945159745239	0.645086218467383	8.02609625798187e-14	4.77476044901597e-13	FBgn0038866	CG5810	up_regulated
147.35012745823	4.5006675452769	0.632092684813845	8.04973987024264e-14	4.78628564804666e-13	FBgn0039800	Npc2g	up_regulated
90.5544128806061	3.48288680660391	0.475203159749042	8.39436588176432e-14	4.98326550862365e-13	FBgn0038654	CG14298	up_regulated
75.7152962780318	5.59372259687331	0.768336140051173	8.40128327208975e-14	4.98473175826268e-13	FBgn0052667	ssp7	up_regulated
53.8171225295674	4.10787297906467	0.567982818186183	8.47600363828232e-14	5.0264046972417e-13	FBgn0034655	CG10307	up_regulated
182.86009220099	2.06848950930131	0.282862111050013	8.89309285381122e-14	5.26817043898077e-13	FBgn0262867	Ptr	up_regulated
217.632325782879	7.18283309496915	1.25178834791075	9.6308734602272e-14	5.70220970640394e-13	FBgn0262101	CG42854	up_regulated
52.3247610285047	4.31002650161511	0.604976229926306	1.03931241224205e-13	6.13730954499941e-13	FBgn0030994	HP1D3csd	up_regulated
100.743063110758	4.44872251135057	0.617874197148373	1.06914346975447e-13	6.31014218483836e-13	FBgn0052600	dpr8	up_regulated
471.998241150572	2.05219864252891	0.282941869292581	1.16606766021125e-13	6.8713387674278e-13	FBgn0028424	JhI-26	up_regulated
76.6542508854359	4.339255247211	0.606880661052593	1.44436105098141e-13	8.44465240448597e-13	FBgn0033065	Cyp6w1	up_regulated
119.571435912233	3.59362645600101	0.501632806191668	1.61297274605258e-13	9.41082693272113e-13	FBgn0003009	ord	up_regulated
28.8455563808493	5.16446488035311	0.713611936129014	1.73261108834015e-13	1.00773767919649e-12	FBgn0040817	CG14132	up_regulated
31.1271567158146	4.8009390482917	0.669461481529995	1.93214744943321e-13	1.11914773195077e-12	FBgn0032225	CG5022	up_regulated
338.318513533976	2.91803417053533	0.412263960740424	2.30927805213402e-13	1.3327697429618e-12	FBgn0039827	CG1544	up_regulated
37.6339386852672	5.34504287028561	0.758696059861024	2.31340704963773e-13	1.33446557963663e-12	FBgn0039500	CG5984	up_regulated
32.1854077496314	4.22447614029383	0.595583146432838	2.47023459942658e-13	1.42127255597398e-12	FBgn0032377	CG14937	up_regulated
42.1372166887508	5.79590689747661	0.822438115780917	2.76237347011609e-13	1.58528836933237e-12	FBgn0265089	eIF4E3	up_regulated
102.7297531558	2.30587822690196	0.325716971983705	3.02557646989342e-13	1.73013576911048e-12	FBgn0053108	CG33108	up_regulated
158.5268537876	3.01679746260716	0.425134451168148	3.07939422490069e-13	1.76001277270204e-12	FBgn0261046	Dscam3	up_regulated
102.300701497481	2.87141888620137	0.405354830128702	3.24081246455969e-13	1.85038339800229e-12	FBgn0000557	eEF1alpha2	up_regulated
49.9962276379689	5.36248783833224	0.777224936741626	3.38447730299729e-13	1.93142676232147e-12	FBgn0033135	Tsp42En	up_regulated
43.7352537841243	4.21837831282629	0.598398234352675	3.44364035835034e-13	1.96418937080868e-12	FBgn0263239	dar1	up_regulated
58.294858032433	4.66131331144346	0.65775499728724	3.56447287555545e-13	2.03001077181024e-12	FBgn0032283	CG7296	up_regulated
2233.53887361431	2.23352464689559	0.313135605030799	3.72431953342024e-13	2.11674306950173e-12	FBgn0038679	CG6040	up_regulated
69.0717104918506	2.87849340663917	0.407120862359803	3.82370172357371e-13	2.16882838652906e-12	FBgn0004956	upd1	up_regulated
45.1337430590382	5.18465815726774	0.728402284161706	4.3257238302157e-13	2.45109770925468e-12	FBgn0036588	CG13068	up_regulated
198.03921042802	4.607190849525	0.653298630500798	4.4106437713931e-13	2.49669168635222e-12	FBgn0033760	CG8785	up_regulated
116.500031560316	3.13552906595107	0.445032582467153	4.6767519264351e-13	2.63799877158956e-12	FBgn0031926	CG6739	up_regulated
113.967646891892	2.46759506754561	0.350915211486562	4.77343915888857e-13	2.68982936615501e-12	FBgn0004581	bgcn	up_regulated
24.2845206137922	5.41963667140976	0.76743235966672	5.21567572977601e-13	2.93313063619315e-12	FBgn0029977	hdm	up_regulated
22.6291578333707	9.89593422662375	2.65275357508257	5.55686789660513e-13	3.12030938803358e-12	FBgn0040717	Nplp4	up_regulated
90.5758361071649	3.15511437129436	0.453382932204937	6.47888793075649e-13	3.61990906918837e-12	FBgn0034013	unc-5	up_regulated
33.0943454064259	4.85508935354501	0.69270208161007	6.67402770319634e-13	3.723369960051e-12	FBgn0037195	CG11226	up_regulated
290.120100635905	4.28507718402687	0.638770695419196	7.32308789868025e-13	4.07330864359346e-12	FBgn0015035	Cyp4e3	up_regulated
65.2224297745195	8.37613599522053	1.44926455247683	7.49580700874213e-13	4.16731175366973e-12	FBgn0037127	CG14566	up_regulated
521.210724093338	4.16916879837488	0.609615851952691	7.65177659060902e-13	4.24770242830836e-12	FBgn0003308	ry	up_regulated
125.704575473708	3.65750082802223	0.535776581315873	7.71041752965485e-13	4.27813661744413e-12	FBgn0034538	CG16799	up_regulated
38.3748332455436	3.36182240296135	0.482963164787065	7.8662433755074e-13	4.36243719706516e-12	FBgn0031959	spz3	up_regulated
129.93911948444	3.09772303440365	0.445968837500935	8.89671797866081e-13	4.9072054677574e-12	FBgn0036181	Muc68Ca	up_regulated
80.9879852696404	4.31117772116836	0.626124156553292	9.51850192801277e-13	5.23985115958581e-12	FBgn0040505	Alk	up_regulated
58.8507159808145	4.66129699858338	0.66682268714598	9.88712177347055e-13	5.42943953145801e-12	FBgn0243486	rdo	up_regulated
280.673573876738	2.4038692044078	0.345379733479212	9.9218843912198e-13	5.44319531359724e-12	FBgn0003068	per	up_regulated
1401.18103473312	2.1961029272002	0.315673167925678	9.97355660903639e-13	5.46886607016046e-12	FBgn0085376	CG34347	up_regulated
37.6417466370822	4.24523788671832	0.612825889377932	1.01373847503879e-12	5.55326531194269e-12	FBgn0263113	Cc2d2a	up_regulated
298.159296692707	3.32652357557238	0.486705666372948	1.09346501504308e-12	5.98415814873186e-12	FBgn0031568	CG10019	up_regulated
38.7751305088197	5.94437780766185	0.872356473482943	1.18127446960193e-12	6.45357879989552e-12	FBgn0035776	CG8564	up_regulated
70.5788369137259	5.67756272023868	0.840961834168752	1.28888990894023e-12	7.02962437927112e-12	FBgn0036698	CG7724	up_regulated
47.6610093216949	4.06548034515987	0.591972858736388	1.31465676710733e-12	7.16318572957652e-12	FBgn0032233	dpr19	up_regulated
498.100653848727	2.43661050190593	0.35448225378321	1.36127642416035e-12	7.40999813598307e-12	FBgn0037989	ATP8B	up_regulated
35.287200309649	5.11160254028957	0.740582483834044	1.38313272797963e-12	7.51073237170335e-12	FBgn0001323	knrl	up_regulated
234.396040632785	2.12501057216514	0.309099455488529	1.47816079925818e-12	8.00349093627326e-12	FBgn0034639	CG15673	up_regulated
80.6044514600244	5.50232129512542	0.830995313256526	1.54515246258246e-12	8.350081388922e-12	FBgn0031791	AANATL2	up_regulated
33.8440204168947	3.34845393263705	0.489844508466512	1.56064603951121e-12	8.42974496908029e-12	FBgn0031829	IFT52	up_regulated
95.6720821583077	3.94045437300572	0.573718621692388	1.66018677170963e-12	8.93296847687064e-12	FBgn0040636	CG13255	up_regulated
3036.63894820187	3.96246975890445	0.578387034796977	1.69974188198173e-12	9.12827360481609e-12	FBgn0086708	stv	up_regulated
97.3313952759967	2.23418795763439	0.325951763809723	1.81740929509983e-12	9.73221375034826e-12	FBgn0038012	CG10013	up_regulated
296.680190793185	2.25169226305493	0.328539743574842	1.91311356477847e-12	1.02154248852011e-11	FBgn0260943	Rbp6	up_regulated
28.2337244987562	6.86298094101632	1.04757072321507	2.0996866602684e-12	1.11744008016563e-11	FBgn0036575	CG5157	up_regulated
1081.69530382997	5.68748208387411	0.856246843167347	2.42263129279453e-12	1.28564637924437e-11	FBgn0040349	CG3699	up_regulated
51.8711221686277	3.33945078407082	0.4952808714478	2.71936722123434e-12	1.43903058619426e-11	FBgn0004644	hh	up_regulated
46.3837897075841	2.95042538457288	0.434956464316363	2.7685721126561e-12	1.46368661503064e-11	FBgn0054056	CG34056	up_regulated
862.228969316095	7.69895230397419	1.13978703233107	3.08544190025022e-12	1.62890404229885e-11	FBgn0038180	Cht5	up_regulated
6048.99407085683	2.89623628778781	0.427795725127078	3.23602715952882e-12	1.70519005190404e-11	FBgn0261836	Msp300	up_regulated
289.232643881073	4.42315825520739	0.666707203552202	3.28460833829697e-12	1.72916346902924e-11	FBgn0028526	CG15293	up_regulated
35.8016398960433	7.13706076945236	1.31332410329894	3.72726261971836e-12	1.95393636304038e-11	FBgn0036560	CG5895	up_regulated
78.6816222948501	5.45314400321697	0.853443854076154	4.10327700997486e-12	2.14303488945938e-11	FBgn0030985	Obp18a	up_regulated
102.408906283504	2.68256305132145	0.398607900672404	4.26429370521085e-12	2.22298622548852e-11	FBgn0262686	CG43156	up_regulated
38.6012734190781	2.70609784922317	0.405659266660218	4.38026436293203e-12	2.28131984106608e-11	FBgn0030723	dpr18	up_regulated
320.11891617714	4.72166121157199	0.698032523433774	4.53065441755388e-12	2.35417592544942e-11	FBgn0085195	CG34166	up_regulated
33.307436582268	3.90418935566956	0.585902260329725	4.59093723001323e-12	2.38328969309812e-11	FBgn0000535	eag	up_regulated
315.310582564826	4.67107219239036	0.711481170459362	4.6586227389874e-12	2.41730757678569e-11	FBgn0039081	Irk2	up_regulated
88.7175150633066	4.18459165778561	0.626687243861224	5.03901643706498e-12	2.60865109591798e-11	FBgn0034221	CG10764	up_regulated
169.376038933928	3.28700685315087	0.495816160798707	5.54191736684469e-12	2.86238755058043e-11	FBgn0024244	drm	up_regulated
66.0554916026024	2.71288414654977	0.408938469200279	5.63986335010813e-12	2.91163465813044e-11	FBgn0030617	CG9095	up_regulated
45.3627864178118	3.32070560760929	0.498483229198563	5.80255535971902e-12	2.98874266873763e-11	FBgn0033321	CG8738	up_regulated
28.411078892551	6.59370382695926	1.04078461534497	5.94909455784689e-12	3.0600023774368e-11	FBgn0035157	CG13894	up_regulated
176.685728672641	2.432800556262	0.367358848884122	6.05445107431583e-12	3.11276548811614e-11	FBgn0003866	tsh	up_regulated
164.510109505396	2.2021022804563	0.329883070756168	6.50442798590424e-12	3.33798666968932e-11	FBgn0033799	GLaz	up_regulated
105.188250059888	2.604590330404	0.394538532058834	6.75339892204702e-12	3.45626005106406e-11	FBgn0003710	tipE	up_regulated
36.4891196968205	4.80799962233133	0.721098302349007	6.78300327968779e-12	3.46824364775277e-11	FBgn0036289	CG10657	up_regulated
46.6343173416832	3.66002949086098	0.564130357894716	6.96008189489507e-12	3.55554229161276e-11	FBgn0035636	Cralbp	up_regulated
363.375199341884	2.50685914094153	0.375967945010088	7.07495648135681e-12	3.61257914546912e-11	FBgn0034219	mthl4	up_regulated
38.3060334057369	3.34543636612242	0.512348875580826	7.08437323747525e-12	3.61574022065677e-11	FBgn0263744	CR43669	up_regulated
42.3358682980686	4.11103233664753	0.627509224869685	7.65351288371584e-12	3.89557549503575e-11	FBgn0030310	PGRP-SA	up_regulated
909.50294615494	2.03428737981815	0.303986852336241	7.65832453600421e-12	3.89625517020133e-11	FBgn0263200	Galt	up_regulated
100.919762387391	2.62018298286957	0.400182128468919	8.02011154287466e-12	4.07476927346053e-11	FBgn0036463	Reck	up_regulated
40.9983445822188	5.34561226214915	0.83022208217157	8.50150642877911e-12	4.30180063448109e-11	FBgn0031446	Trf5	up_regulated
32.7173598607263	4.01516088650226	0.611036654389136	8.66927395200469e-12	4.38273443635853e-11	FBgn0036836	CG11619	up_regulated
39.2617926663319	3.7544166943361	0.575704735746852	8.93155011252302e-12	4.50719557231688e-11	FBgn0031232	CG11617	up_regulated
99.7859412431968	2.32313489793209	0.354429116448084	9.1556911675638e-12	4.61199939802494e-11	FBgn0030300	Sk1	up_regulated
130.566046520391	4.67101867871634	0.71769056671845	9.35085800181776e-12	4.70396842389468e-11	FBgn0030748	Traf-like	up_regulated
25.4815654361864	6.15565723642333	0.989135937363252	9.49405852465899e-12	4.7717223293443e-11	FBgn0030899	Hesr	up_regulated
41.7941469188987	5.29029123968268	0.818611425294646	9.66881925322338e-12	4.85737903138178e-11	FBgn0031860	CG11236	up_regulated
66.7177330480013	5.27596652411077	0.803605374016148	9.7161030805467e-12	4.87894638560786e-11	FBgn0052499	Cda4	up_regulated
300.993463475096	4.28331522902924	0.654953077308744	9.88545798655797e-12	4.9617650297063e-11	FBgn0040968	CG14933	up_regulated
42.360080249873	4.66481522102995	0.708432099800362	9.9275743540662e-12	4.98067382991826e-11	FBgn0023535	arg	up_regulated
76.7103734898082	3.11354785058034	0.47410718582835	1.05922824316217e-11	5.29992417382215e-11	FBgn0005614	trpl	up_regulated
577.085735427736	2.15976727795596	0.326683589287906	1.06583099464069e-11	5.33058178845734e-11	FBgn0260400	elav	up_regulated
55.5675914055716	7.11818221278147	1.33439134548785	1.26790360935501e-11	6.3074405919445e-11	FBgn0034139	CG4927	up_regulated
22.098723105181	4.41130164454693	0.675134165493027	1.32684861229648e-11	6.5860581251634e-11	FBgn0264002	MsR2	up_regulated
67.462976125999	3.61915765260783	0.549811384153788	1.32892963117951e-11	6.59055013551323e-11	FBgn0039585	CG1894	up_regulated
461.468082766414	2.61725824463079	0.401538144492342	1.42566695032786e-11	7.06717168477427e-11	FBgn0039114	Lsd-1	up_regulated
113.471485399344	4.81156697872263	0.731716337789205	1.51103345436667e-11	7.47051740473825e-11	FBgn0031689	Cyp28d1	up_regulated
3673.78316132082	2.35706268735754	0.360228433405613	1.63882131910867e-11	8.06317354897715e-11	FBgn0050069	CG30069	up_regulated
3397.11092895737	2.71791142929231	0.422925688687271	1.78078624393863e-11	8.73099397290644e-11	FBgn0016684	NaPi-T	up_regulated
247.478231888742	3.26279763980272	0.506413604482701	1.85623953143768e-11	9.0850360997177e-11	FBgn0037845	CG14694	up_regulated
53.5082856472073	7.36733478911121	1.38303324089129	1.90372184063189e-11	9.30929947199048e-11	FBgn0036750	CG6034	up_regulated
92.0998582695534	3.54936496307779	0.551133418430373	2.1368586742698e-11	1.04266051463717e-10	FBgn0250835	CG15394	up_regulated
89.6712172202349	2.33700798602992	0.360679125045944	2.51975934217333e-11	1.22151655307434e-10	FBgn0037206	CG12768	up_regulated
48.0283668277651	3.26209359208261	0.516811567902132	2.76302752091938e-11	1.33771112114317e-10	FBgn0000422	Ddc	up_regulated
127.723364476012	4.89414955523899	0.755078844325252	2.83655174756727e-11	1.37212222644514e-10	FBgn0085256	CG34227	up_regulated
29.7723345514557	8.70880034462809	2.53560855394203	2.91665071228275e-11	1.40965162497909e-10	FBgn0029765	CG16756	up_regulated
1762.88287358484	2.00479094224618	0.309527626010015	3.00726950875257e-11	1.45282226957322e-10	FBgn0015031	cype	up_regulated
215.787702463346	2.27611627646566	0.351890596930191	3.26021675978167e-11	1.57163481477991e-10	FBgn0026872	CG14777	up_regulated
37.0204967061832	4.91340877617136	0.768515990137898	3.42710210380929e-11	1.64924690337031e-10	FBgn0020429	GluRIIB	up_regulated
109.196569349394	3.60702917831266	0.570524243089558	3.42952782668255e-11	1.64970591765914e-10	FBgn0031835	CG11319	up_regulated
788.146993470162	2.22802340666509	0.345906800146675	3.48585863879483e-11	1.67464653337387e-10	FBgn0259822	Ca-beta	up_regulated
96.4689701348788	2.58763168234298	0.404424458390194	3.69696389238753e-11	1.77378301823114e-10	FBgn0262970	CR43281	up_regulated
30.6325568861384	4.86523771037911	0.764451379419996	3.74070889109714e-11	1.79400364789973e-10	FBgn0002592	E(spl)m2-BFM	up_regulated
102.367312466327	2.92570007651018	0.465474029608112	3.759085104996e-11	1.80204558840014e-10	FBgn0038079	NijC	up_regulated
404.488100408281	3.3546529742268	0.526554612995123	3.76931857006446e-11	1.80617881715616e-10	FBgn0262870	axo	up_regulated
302.450266343066	4.00355910760725	0.644016788533311	4.43266410888061e-11	2.11319861047783e-10	FBgn0032773	fon	up_regulated
73.2251111984115	4.76131078055017	0.76185630877594	4.56333003313913e-11	2.17364228692832e-10	FBgn0040338	TfIIA-S-2	up_regulated
548.929885702676	2.51838259091888	0.403237211291953	4.85578233343758e-11	2.30902029669785e-10	FBgn0003515	st	up_regulated
72.8457098612232	2.4267060370379	0.382280774753816	4.86873637625434e-11	2.31419835899316e-10	FBgn0039807	CG15546	up_regulated
1494.95935662113	5.1609055279253	0.810116588213558	4.98385370565901e-11	2.3669081497045e-10	FBgn0034394	CG15096	up_regulated
1333.32965997804	5.44003869364762	0.861480232325743	5.16925185403791e-11	2.44976637547809e-10	FBgn0038257	smp-30	up_regulated
79.2444337255668	4.11313049244898	0.65570664540323	6.21341025961648e-11	2.92481739562291e-10	FBgn0030613	Rab3-GEF	up_regulated
145.655221366182	4.90883290020577	0.785632249753682	7.11875216130629e-11	3.33000727144912e-10	FBgn0041194	Prat2	up_regulated
44.5092432841155	4.6909088633219	0.741805814524628	7.38324979727063e-11	3.44797765532538e-10	FBgn0033880	CG6553	up_regulated
60.1195748737985	3.84211189545268	0.617295899339548	7.57469926393014e-11	3.53443919026349e-10	FBgn0038865	cDIP	up_regulated
84.3760812019295	3.10260802178636	0.499296562759566	7.83875937518313e-11	3.65309002399387e-10	FBgn0041710	yellow-f	up_regulated
67.6250375083897	4.85740891127098	0.767387901727931	8.08274986745193e-11	3.75898176408304e-10	FBgn0031879	uif	up_regulated
49.4868343482017	5.21112484938428	0.825905829066192	8.72844874120541e-11	4.0508676393967e-10	FBgn0263046	CG43341	up_regulated
186.581152972777	3.68395682705434	0.601288049513197	1.0041704393478e-10	4.63909382762437e-10	FBgn0053533	lectin-37Db	up_regulated
499.8015403408	2.54004011225167	0.407991603446003	1.04512774371259e-10	4.82049043272868e-10	FBgn0035113	pyx	up_regulated
22.7232958056652	4.02935591958109	0.648325135793154	1.08644246782978e-10	4.99870573868478e-10	FBgn0029580	CG14778	up_regulated
26.3950666600336	3.25837776258017	0.521936913334691	1.1521802967208e-10	5.2859749347715e-10	FBgn0027793	CG14787	up_regulated
37.5788994149082	4.98123595963114	0.823283095955275	1.28942124351732e-10	5.89630081490908e-10	FBgn0038299	Spn88Eb	up_regulated
70.6217829218896	2.74236144843804	0.442543111127521	1.32448369806702e-10	6.05169722296584e-10	FBgn0034476	Toll-7	up_regulated
27.4466542355056	6.39263916587242	1.14418118948471	1.45362686163802e-10	6.62530484133811e-10	FBgn0025595	AkhR	up_regulated
51.2990880231852	3.52023353785643	0.575172797050355	1.45457088297886e-10	6.62530484133811e-10	FBgn0062412	Ctr1B	up_regulated
93.748284897875	2.61287766522351	0.421948634450008	1.53343290734262e-10	6.96382334906651e-10	FBgn0058298	CG40298	up_regulated
32.6953808095823	6.06073460991971	1.03212415040493	1.55001183618375e-10	7.03341403236739e-10	FBgn0044011	Spn43Ad	up_regulated
17.9870281239071	6.67421475462139	1.17959143673566	1.5570371885748e-10	7.06243335068651e-10	FBgn0004777	Ccp84Ag	up_regulated
96.904983554018	4.28990907950498	0.694225219205626	1.63421289969168e-10	7.39154890223745e-10	FBgn0262534	CG43088	up_regulated
44.7360884241556	4.31088831350015	0.715997026265407	1.64602765320582e-10	7.43898303916567e-10	FBgn0032615	CG6012	up_regulated
30.7126831485098	3.98603157913602	0.647904205102687	1.80601009140373e-10	8.13575607092162e-10	FBgn0002633	E(spl)m7-HLH	up_regulated
62.4467921357562	3.26911489216579	0.532928370173598	1.90280678052985e-10	8.54433429334076e-10	FBgn0013342	nSyb	up_regulated
250.908051528908	2.13156813121114	0.346011909290673	1.91105913682199e-10	8.57795386684056e-10	FBgn0035571	CG12493	up_regulated
33.8095775903263	4.94561785292209	0.815243384603878	1.9793691297936e-10	8.86681423130562e-10	FBgn0023550	FarO	up_regulated
23.4833496004058	5.71208813021026	0.96244064909269	2.00397667889786e-10	8.96629565552382e-10	FBgn0085382	CG34353	up_regulated
36.4355075487942	4.84894990196186	0.821931899620252	2.08196846656299e-10	9.30410788406621e-10	FBgn0050054	CG30054	up_regulated
39.4248303853691	3.37278709249233	0.556665340676943	2.11428455534841e-10	9.44475938475286e-10	FBgn0042206	GstD10	up_regulated
450.39128397127	2.11144685784567	0.34332152332644	2.3196014334564e-10	1.03331052727263e-09	FBgn0041096	rols	up_regulated
271.206176215642	2.14532328289514	0.348074505476635	2.36677999766628e-10	1.05307146541658e-09	FBgn0051431	CG31431	up_regulated
80.9439288661261	2.90648192244118	0.486790268684167	2.48941196592511e-10	1.10544093954392e-09	FBgn0001208	Hn	up_regulated
68.8063183543204	4.75782958506564	0.816535302040134	2.49794670465797e-10	1.10879155112105e-09	FBgn0039151	CG13607	up_regulated
6576.51435018637	2.01316961387831	0.327809201733222	2.50779152034558e-10	1.11272079810108e-09	FBgn0267033	mamo	up_regulated
71.2932818636307	2.67737620444939	0.439143483850559	2.60619420530985e-10	1.15546774735415e-09	FBgn0029728	CG2861	up_regulated
20.5651296621053	5.26040535914815	0.878126110475994	2.62274718006689e-10	1.16188736735927e-09	FBgn0038045	NANS	up_regulated
19.5222745075246	7.24974879907803	1.43207434723217	2.7329720881433e-10	1.20976110441983e-09	FBgn0265959	rdgC	up_regulated
50.1997057854202	2.50733341379739	0.413670300157283	3.01398554819843e-10	1.32785967076289e-09	FBgn0027111	miple1	up_regulated
29.2946804193211	5.44139969747061	0.934085147950671	3.17962599651154e-10	1.39753914387849e-09	FBgn0004197	Ser	up_regulated
37.9010029449278	4.41884233195809	0.727693800045097	3.30030375749854e-10	1.44774185964946e-09	FBgn0035711	CG8519	up_regulated
83.1153122446684	5.48744796965446	0.994217869348336	3.63150819756271e-10	1.58929886287711e-09	FBgn0030575	CG5321	up_regulated
72.1197943164945	2.8636899888136	0.478360227787834	4.01809792792577e-10	1.7516468913338e-09	FBgn0029826	CG6041	up_regulated
1340.58377325522	6.38575806105951	1.05862374420089	4.24797439162457e-10	1.84898240704187e-09	FBgn0028494	CG6424	up_regulated
17.3177653206253	7.7447469265845	1.37871164758453	4.3391354763839e-10	1.88646355389103e-09	FBgn0038394	CG10264	up_regulated
38.4028812100005	3.76518155645343	0.630133630782901	4.3994028007701e-10	1.911923481622e-09	FBgn0013949	Elal	up_regulated
28.9596562587347	4.37763396926198	0.738417787459024	5.03599882315785e-10	2.17844364376508e-09	FBgn0263118	tx	up_regulated
270.913764984812	3.37106013030593	0.560557687796311	5.0765571973869e-10	2.19514093627748e-09	FBgn0032089	Rcd-1r	up_regulated
14.3714954132673	9.73528617462459	2.879626111531	5.49641063416682e-10	2.36846483613002e-09	FBgn0036131	CG12522	up_regulated
47.7600154300611	5.67609788415142	1.0508449235678	5.81983933099681e-10	2.50398307953214e-09	FBgn0036786	skl	up_regulated
230.089895895793	2.03115456870802	0.337387676406238	5.87361472132763e-10	2.5261501840614e-09	FBgn0016054	phr6-4	up_regulated
33.5494994278391	4.98488296437928	0.861662038596096	6.87130514875122e-10	2.93832842835573e-09	FBgn0001320	kni	up_regulated
58.8520184511406	5.68634067366714	0.984592721396252	7.40662162477182e-10	3.15760422862086e-09	FBgn0046876	Obp83ef	up_regulated
138.758335199223	5.05296891543205	0.845629676040726	7.59802324863336e-10	3.2367405766128e-09	FBgn0000640	Fbp2	up_regulated
30.3595597239777	7.04641181598503	1.42747158391116	7.60154412871005e-10	3.23701012897349e-09	FBgn0033558	CG12344	up_regulated
538.825653856129	2.03464152928437	0.3415226264365	8.15422924792312e-10	3.46315276281631e-09	FBgn0260660	Mp	up_regulated
256.908055995732	3.81063616909009	0.643927191813535	8.17117969854323e-10	3.46903719929062e-09	FBgn0250904	CG34434	up_regulated
820.517138653993	2.93063866524413	0.495808518161941	8.23254948981876e-10	3.49376806822751e-09	FBgn0028491	CG2930	up_regulated
95.9636680417397	4.44603740060541	0.75317304599037	8.61712059434167e-10	3.65006378009756e-09	FBgn0051477	ATPsynepsilonL	up_regulated
66.9623011225328	3.3187984077436	0.565309755865399	9.11309337804605e-10	3.85577767388222e-09	FBgn0039494	grass	up_regulated
205.097088081585	4.39907732026737	0.758578579408814	1.00762289064054e-09	4.24884776459714e-09	FBgn0034885	Eglp4	up_regulated
36.8399248983737	3.27340590378577	0.55595132048984	1.1188871888068e-09	4.69505339279171e-09	FBgn0262598	mtsh	up_regulated
34.9691677280004	4.26610091128087	0.733253771196021	1.12835037635643e-09	4.72945064255905e-09	FBgn0045759	bin	up_regulated
33.2820168611885	4.57638513118623	0.807902762051384	1.13529667317815e-09	4.75500938452193e-09	FBgn0024294	Spn43Aa	up_regulated
27.4397639491635	2.6135006943085	0.449901743918292	1.1404913718894e-09	4.77498218010323e-09	FBgn0038385	Fbxl7	up_regulated
45.9097642698777	4.09205977633283	0.702810446120958	1.19674584300868e-09	4.99371832034299e-09	FBgn0031089	CG9572	up_regulated
66.548011257849	3.45646938360374	0.591768131197556	1.2326635842435e-09	5.13594552126435e-09	FBgn0051719	RluA-1	up_regulated
104.282886526309	3.73929056333913	0.64022448301347	1.27242535383259e-09	5.29177861438059e-09	FBgn0035587	Gdap1	up_regulated
44.8200578243382	3.14370051630342	0.547509470221697	1.28366035394477e-09	5.3365227177348e-09	FBgn0031306	CG4577	up_regulated
33.5789921579634	5.33042896483934	0.973733474865419	1.31676480659033e-09	5.46401331072359e-09	FBgn0054003	NimB3	up_regulated
327.15782375823	5.83452009105438	1.04525013894201	1.36601223953758e-09	5.65789548438183e-09	FBgn0063499	GstE10	up_regulated
214.450708607146	3.46657268613236	0.594231176291827	1.45325718725e-09	6.00815439125711e-09	FBgn0051300	CG31300	up_regulated
54.5954563991858	2.14719927223362	0.367772937142195	1.53199472017979e-09	6.31039942071853e-09	FBgn0040359	CG11380	up_regulated
18.3953522047333	4.55840004119931	0.786090296175828	1.53981430425235e-09	6.34027873698031e-09	FBgn0000411	D	up_regulated
16.7564010954019	4.13211518451053	0.729787861601373	1.54548466025514e-09	6.36128978044055e-09	FBgn0039479	CG14257	up_regulated
337.98514843879	3.07632411108862	0.54088165691897	1.57456769362178e-09	6.47624026059189e-09	FBgn0014031	Spat	up_regulated
20.9279342762916	3.67848588291365	0.637035386237112	1.60896962673874e-09	6.61530872211587e-09	FBgn0263934	esn	up_regulated
19.402943224835	4.13403613802957	0.719542064774771	1.66370996143108e-09	6.83035210539179e-09	FBgn0052110	CG32110	up_regulated
112.891709124029	2.91461404615768	0.510182335297873	1.69009249801933e-09	6.93358591427548e-09	FBgn0026064	KP78a	up_regulated
79.5311084480029	2.66951172735041	0.461262048450633	1.72529315150263e-09	7.06764826098006e-09	FBgn0034182	SmydA-7	up_regulated
690.839916769282	2.74029652167154	0.476163325849467	1.77433126378425e-09	7.25792146149413e-09	FBgn0038063	Octbeta2R	up_regulated
74.3616545425418	5.59530682216672	0.95811748369122	1.88293445013991e-09	7.68813454177344e-09	FBgn0037801	CG3999	up_regulated
15.728077686748	8.19396793380302	2.53326195520111	1.94598879260334e-09	7.93691498817257e-09	FBgn0027563	CG9631	up_regulated
121.006283332934	3.29142850401591	0.57437751812359	2.1519961152143e-09	8.74848475129558e-09	FBgn0028940	Cyp28a5	up_regulated
443.671067203354	2.02366985594876	0.350800352522274	2.24525934790417e-09	9.10695132016961e-09	FBgn0003366	sev	up_regulated
47.0158882661835	3.30245838131784	0.58943921674876	2.40927574921219e-09	9.74491613033931e-09	FBgn0032230	lft	up_regulated
16.4630369545977	4.68574848141585	0.83007755592467	2.41875272667725e-09	9.77266783006438e-09	FBgn0031728	Hsp60C	up_regulated
66.7051070686261	2.82732080597891	0.496233953505579	2.49683541119263e-09	1.00845157796926e-08	FBgn0033274	CG14757	up_regulated
65.8591910015447	5.9283906655238	1.03638548970196	2.53366876134033e-09	1.02259126673037e-08	FBgn0038613	Vha100-4	up_regulated
139.920584300497	3.18702045777179	0.557142635445441	2.53789286008544e-09	1.02392740013814e-08	FBgn0034439	CG10062	up_regulated
56.4138931540244	4.77604518870216	0.86303823613174	2.60825435165267e-09	1.05117996308246e-08	FBgn0050148	CG30148	up_regulated
21.8758394935952	4.81621840581206	0.851298075942422	2.66887644045237e-09	1.07522527478757e-08	FBgn0038606	CG15803	up_regulated
5819.43602461131	2.08910873390315	0.364010651307885	2.78285000608586e-09	1.11953276626742e-08	FBgn0262160	CG9932	up_regulated
34.2130066885222	3.80642578229839	0.670991519877721	2.81483807648555e-09	1.13118340484941e-08	FBgn0069354	Porin2	up_regulated
105.441863256041	5.45097729732239	0.95694777570943	3.1871845659287e-09	1.27487382637148e-08	FBgn0038450	CG17560	up_regulated
78.3739545007547	2.25130871232605	0.397353859825409	3.27795536178733e-09	1.30884658692242e-08	FBgn0033960	CG10151	up_regulated
158.668917062838	2.47616460873071	0.443377262355453	3.41350342110931e-09	1.36151410476132e-08	FBgn0051248	CG31248	up_regulated
14.4711448385573	4.51477677328861	0.804357960586501	3.45343449220431e-09	1.37646137228399e-08	FBgn0031142	r-cup	up_regulated
15.353549695264	7.49703599509105	1.41845271050076	3.52502529402159e-09	1.40250207651381e-08	FBgn0029170	TwdlT	up_regulated
94.7573791756887	2.54837534156264	0.455239593106688	3.59160998921502e-09	1.42696791063885e-08	FBgn0259099	DCX-EMAP	up_regulated
133.506984470868	2.21535325720847	0.387974678740365	3.60631557764153e-09	1.43179543018797e-08	FBgn0035880	Culd	up_regulated
60.5541649539179	3.83990402945956	0.684388834486365	3.89018894294564e-09	1.54231473903554e-08	FBgn0039102	SPE	up_regulated
32.0042994957632	8.52990200883981	2.58089655502283	3.9142466855862e-09	1.55130399052511e-08	FBgn0038819	Cpr92F	up_regulated
151.060225176632	4.12916542517668	0.736886348335485	4.35865607944953e-09	1.72256055495311e-08	FBgn0031561	IM33	up_regulated
19.4859730507017	6.51227050713224	1.41370317338984	4.42858164450736e-09	1.74834600463679e-08	FBgn0051030	CG31030	up_regulated
55.644918604915	5.98375698519928	1.05310457593883	4.534320171344e-09	1.78757159621609e-08	FBgn0038033	CG10097	up_regulated
31.3283483311148	5.68367842754351	1.11969509296128	4.56249630362352e-09	1.7980470664913e-08	FBgn0043578	PGRP-SB1	up_regulated
31.1770803826056	7.03514117340753	1.49046768151935	4.70008373145559e-09	1.84772144728707e-08	FBgn0032494	CG5945	up_regulated
38.1850542427318	2.94102900946146	0.53184401833327	4.83770435123008e-09	1.89716551324656e-08	FBgn0039481	Cpr97Eb	up_regulated
32.7288967485788	8.66196552203876	2.60544568517998	4.95538357772584e-09	1.94127714572357e-08	FBgn0031942	CG7203	up_regulated
91.8939802431475	2.83298297647113	0.508685207122311	5.24596693057173e-09	2.04938296820662e-08	FBgn0004607	zfh2	up_regulated
19.2694566672198	4.73822304016282	0.86091894184842	5.30638736554629e-09	2.07154265388516e-08	FBgn0035575	CG7509	up_regulated
99.5409246348628	4.61074893105884	0.818135436607016	5.32786152170765e-09	2.07920166905639e-08	FBgn0032285	CG17108	up_regulated
49.5848860481266	4.98096487472059	0.892607731844489	5.85296399315423e-09	2.27777848733585e-08	FBgn0002562	Lsp1alpha	up_regulated
38.4752226812552	5.14769934867813	0.955775902083017	5.96071202520426e-09	2.31726143708814e-08	FBgn0031613	HP6	up_regulated
73.9428390760918	5.60109703114483	1.0120357405398	6.09477297107144e-09	2.36613146725905e-08	FBgn0260954	CG42586	up_regulated
731.282511842002	2.54203294149509	0.45825451575686	6.33795550075969e-09	2.45035547611296e-08	FBgn0015774	NetB	up_regulated
60.392857196254	2.63429427149419	0.474627523301513	6.35244070563695e-09	2.45426251047153e-08	FBgn0031632	CG15628	up_regulated
55.0805322843971	2.8640580122706	0.519849073170522	6.46020297385765e-09	2.49503635186067e-08	FBgn0036730	qjt	up_regulated
19.962972384251	3.67095462682426	0.671015774880577	6.71076798098154e-09	2.588241140084e-08	FBgn0035359	CG1143	up_regulated
48.0812095516641	4.25727618927651	0.777322002555007	6.76527235690561e-09	2.60567603354633e-08	FBgn0038126	CG8483	up_regulated
29.9497824593952	4.07869472195126	0.745967892373645	6.84971411997738e-09	2.63548217839706e-08	FBgn0010014	CanB	up_regulated
39.7908884817952	10.6240055736877	2.95116919311348	7.11628412869702e-09	2.73335546656738e-08	FBgn0261842	pre-mod(mdg4)-AE	up_regulated
16.514511842873	5.1400088160236	0.948518498411699	8.09548361930758e-09	3.09990366946359e-08	FBgn0032428	CG6405	up_regulated
89.7793148386634	3.46015211397596	0.642663996906131	8.38522507014218e-09	3.20646887022018e-08	FBgn0030634	CG9164	up_regulated
109.491736393415	2.2397347173852	0.408247404685518	8.64638377961891e-09	3.30182859972636e-08	FBgn0039656	CG11951	up_regulated
40.8078886148428	3.53441418368044	0.644720740733677	9.72302308745638e-09	3.69283777581197e-08	FBgn0039154	Npc2f	up_regulated
17.0702924284184	8.18213971648517	2.56001221522901	9.80875920658188e-09	3.72287752073721e-08	FBgn0040503	CG7763	up_regulated
53.5683380696948	4.05862537582302	0.742090473799162	9.96535058325224e-09	3.77719476960064e-08	FBgn0037698	CG16779	up_regulated
19.4824866365563	4.27728811287547	0.803023134625069	1.23364740412466e-08	4.63672706419488e-08	FBgn0022800	Cad96Ca	up_regulated
23.9720895415067	6.16302691720228	1.36765501457568	1.34953950737851e-08	5.04524309496275e-08	FBgn0046875	Obp83g	up_regulated
580.710188760482	2.65453055089372	0.490302205412566	1.36097023208426e-08	5.08289049023673e-08	FBgn0032422	atilla	up_regulated
48.4296017722751	3.70577392978366	0.689413912336056	1.36603274387015e-08	5.09839993116771e-08	FBgn0030272	CG15201	up_regulated
115.007240903136	3.77125191859268	0.693752995587589	1.44050567361398e-08	5.36741608705634e-08	FBgn0036806	Cyp12c1	up_regulated
27.5675793911202	5.17668787138534	1.00642442476117	1.4852849882973e-08	5.52691704808638e-08	FBgn0053458	CG33458	up_regulated
37.2545509616793	4.50395414140236	0.877347518198848	1.53329551906714e-08	5.69422669904058e-08	FBgn0034460	CG18367	up_regulated
26.2081699857094	4.13012052498535	0.764904571545135	1.55334515588571e-08	5.76486506859835e-08	FBgn0030455	CG4318	up_regulated
16.2267975972737	5.7478195703648	1.11748582308244	1.67208937704657e-08	6.18303455557173e-08	FBgn0051414	Gba1b	up_regulated
27.5265019266957	5.29584054081113	1.07769618587185	1.73000173760331e-08	6.38875106262203e-08	FBgn0038795	CG4335	up_regulated
25.3303183098822	3.79736975137819	0.728098885393427	1.73558326131919e-08	6.40725203981077e-08	FBgn0030262	Vago	up_regulated
21.9813982566676	3.59030892947767	0.683586488585933	1.74088458036683e-08	6.42259196074767e-08	FBgn0038070	CG6753	up_regulated
38.1127892759579	3.65953602787284	0.678207966618668	1.80062655747787e-08	6.63208099119682e-08	FBgn0035816	CG13685	up_regulated
43.2699688845317	4.33203855336525	0.834621017618151	1.86539474344691e-08	6.85711521303802e-08	FBgn0038172	Adgf-D	up_regulated
26.0945411679676	4.9830578990645	0.97637145167096	1.88491272459016e-08	6.92432049072649e-08	FBgn0264087	Slob	up_regulated
64.0347463375903	5.74982305855494	1.15308936083097	2.07584102109132e-08	7.58839731389155e-08	FBgn0029769	frma	up_regulated
30.9071862715409	3.92331129861287	0.740890802430562	2.08404255129267e-08	7.61589465760946e-08	FBgn0064237	Idgf5	up_regulated
358.041063893797	2.33370636313402	0.438832916809834	2.30703652207237e-08	8.4061330752234e-08	FBgn0032726	CG10621	up_regulated
48.7511076351647	2.5774579617261	0.484395545562577	2.31867053349593e-08	8.44577814085875e-08	FBgn0051125	CG31125	up_regulated
19.7265050563916	5.04896827301494	0.950982724858411	2.3559088466776e-08	8.57027794662855e-08	FBgn0051516	CG31516	up_regulated
35.5649935057674	3.39857512944994	0.646202505380914	2.37090370256044e-08	8.62202748160203e-08	FBgn0034693	CG11073	up_regulated
940.352203757622	2.36979567950368	0.449395560221737	2.46564704097296e-08	8.95785155112641e-08	FBgn0028886	CG15279	up_regulated
30.0003242587171	2.56591975698232	0.484891394468568	2.4817061233967e-08	9.01327356805905e-08	FBgn0038221	IFT54	up_regulated
152.852944044285	2.52300378445369	0.472190443584521	2.58080247828604e-08	9.3549916483279e-08	FBgn0038752	CG4462	up_regulated
101.652158155039	4.05646903070893	0.780909745765664	2.7497209038803e-08	9.92876027406263e-08	FBgn0262483	Rbp	up_regulated
102.962708986785	2.14098202432589	0.402686216341186	2.78178657767489e-08	1.00413088446313e-07	FBgn0035086	CG12851	up_regulated
227.559199896656	4.39919317492811	0.85429724312833	2.8013588128386e-08	1.01087023742096e-07	FBgn0039309	CG11891	up_regulated
34.0315686711767	3.15125175257051	0.601429997405223	2.80305352662215e-08	1.01115622550309e-07	FBgn0035344	Cyp4d20	up_regulated
64.6158295691935	2.90652829448186	0.555599981157862	2.93524551478524e-08	1.05782095593933e-07	FBgn0037153	olf413	up_regulated
42.8602178652201	3.13631818464644	0.609031267089214	2.97719470962907e-08	1.0715606392268e-07	FBgn0011706	rpr	up_regulated
12.3761272902941	8.05333019041442	2.5778981463739	3.1588202014282e-08	1.13620208015428e-07	FBgn0037139	CG14563	up_regulated
39.1661375224466	4.78128700087966	0.90402167617594	3.16630252279338e-08	1.13852802937017e-07	FBgn0034229	CG4847	up_regulated
36.0077201734773	3.30211263381066	0.629762349415999	3.41690710938591e-08	1.22431889008943e-07	FBgn0010105	comm	up_regulated
74.6507850448102	5.0137136131623	0.959955755793456	3.64597368986068e-08	1.30389512176e-07	FBgn0052266	CG32266	up_regulated
62.3802667442473	4.46071763697016	0.873591594457813	3.81201009584586e-08	1.35893795019849e-07	FBgn0033366	Ance-4	up_regulated
98.4863420065475	2.40004285706492	0.45784045623464	3.86422081710631e-08	1.37711246162568e-07	FBgn0032139	CG13116	up_regulated
52.6494686438723	4.14258468902893	0.791467400254312	3.97728617627587e-08	1.41515630043492e-07	FBgn0039801	Npc2h	up_regulated
149.083137141609	3.79622429761019	0.743263259578981	3.99710636899216e-08	1.42130609719746e-07	FBgn0032836	CG10680	up_regulated
58.2006804838287	3.40588233192455	0.656723383362908	4.08700702930298e-08	1.45189143532259e-07	FBgn0050285	CG30285	up_regulated
29.0243404177093	5.3499049726331	1.09898173317249	4.16167927905417e-08	1.47654641847544e-07	FBgn0053110	CG33110	up_regulated
18.1656244965532	3.79895341604774	0.733339063971597	4.23208294417177e-08	1.5010501784265e-07	FBgn0034264	Dlish	up_regulated
12.7167244894784	5.62390035354518	1.17266759270693	4.29063182666715e-08	1.51989258891547e-07	FBgn0032740	CG15172	up_regulated
98.3433117457385	6.73887932402165	2.29348660648181	4.69739114365691e-08	1.65769395271117e-07	FBgn0031074	SkpE	up_regulated
483.833360828535	4.34127450145956	0.83823172511248	4.71695703562805e-08	1.66407473891467e-07	FBgn0287184	FASN3	up_regulated
50.8707145732701	2.65008141936008	0.513581086070279	4.9709064541561e-08	1.74871059441876e-07	FBgn0052817	CG32817	up_regulated
234.249981086772	3.84333406496581	0.748271439497106	5.02079306850601e-08	1.76570595267698e-07	FBgn0053509	CG33509	up_regulated
78.2784913645062	3.78054960455682	0.75895924526894	5.1604099036918e-08	1.8130995047203e-07	FBgn0052971	CG32971	up_regulated
26.7237242159412	4.51757749262299	0.87810545110406	5.4647517921756e-08	1.91522633166679e-07	FBgn0263117	CG34377	up_regulated
130.563052827756	4.23616682721367	0.840311858180482	5.49861766606703e-08	1.92589083753998e-07	FBgn0011822	Pgcl	up_regulated
29.2364547685247	4.05244710785264	0.785569224097465	5.79488094574353e-08	2.02649065959106e-07	FBgn0085317	CG34288	up_regulated
22.5264945452294	4.8991524043803	0.987040116095221	5.89672107925899e-08	2.06146131803914e-07	FBgn0032810	CG13077	up_regulated
677.145739065257	3.10990186616752	0.612140515274529	6.02110693741658e-08	2.10297807898302e-07	FBgn0030667	CG15599	up_regulated
23.2143893159686	3.20070302488988	0.626292891422493	6.2056565395054e-08	2.16137347715278e-07	FBgn0259823	CG42404	up_regulated
30.8321937568154	3.66400517709153	0.730914863661412	6.25636747696385e-08	2.17768219508729e-07	FBgn0034839	CG13540	up_regulated
83.4825854842038	2.88406365660504	0.56006170545026	6.48322640986001e-08	2.25454550424173e-07	FBgn0037730	CG9444	up_regulated
43.5400357685852	2.47935133345765	0.482800112841379	6.51985279697948e-08	2.26657909890031e-07	FBgn0026411	Lim1	up_regulated
133.362071804907	3.28941301891511	0.644570139516025	6.89981000931186e-08	2.39347169868051e-07	FBgn0053514	CG33514	up_regulated
26.4248727672879	3.79567485124034	0.737813561891406	6.94063425189399e-08	2.40688826408502e-07	FBgn0042179	Ugt305A1	up_regulated
28.3357805766488	5.81803483108475	1.18985530432787	6.96281850979016e-08	2.41383451462196e-07	FBgn0037765	CG9458	up_regulated
41.7549321024959	2.91711786319908	0.57665448010292	6.99387955923846e-08	2.42385287878617e-07	FBgn0039501	TTLL6B	up_regulated
17.6150220158579	4.38939676637169	0.885185185106811	7.11496638902502e-08	2.46277156541669e-07	FBgn0039131	CG12268	up_regulated
62.5511731416914	4.58280190939724	0.904132718378452	7.43705117083193e-08	2.56870476187009e-07	FBgn0032835	CG16772	up_regulated
25.8119672707822	3.48814542369042	0.697236594420785	8.45312790675349e-08	2.90730365531725e-07	FBgn0010052	Jhe	up_regulated
32.1797377411179	3.40967093060078	0.673547004378027	8.63383151623572e-08	2.96288988468984e-07	FBgn0040828	CG13306	up_regulated
17.1493227939428	7.64274543916871	2.52082799892055	9.23582504880463e-08	3.16366525510398e-07	FBgn0033876	Syngr	up_regulated
32.542813285291	4.82974276372567	0.974315611589953	9.45042135975377e-08	3.23322108058975e-07	FBgn0085447	sif	up_regulated
9.20729271416008	5.97346100109867	1.32033919993245	9.69490116686895e-08	3.31281866702034e-07	FBgn0038784	CG4362	up_regulated
57.6253821572768	3.51308440480559	0.717936238599893	9.77525834092262e-08	3.339259234534e-07	FBgn0005636	nvy	up_regulated
26.0152725059686	4.36780878320679	0.905966649855427	1.06603462154703e-07	3.62943986582597e-07	FBgn0037114	Cpr78E	up_regulated
29.6294675359729	3.4134887040416	0.692845657030232	1.0699418850523e-07	3.64163639467543e-07	FBgn0264908	pHCl-1	up_regulated
106.915870513083	2.39482900140487	0.471845961763213	1.07329782953791e-07	3.65194962764449e-07	FBgn0037130	Syn1	up_regulated
81.2151719910173	2.2137727051219	0.439421179895938	1.0899912168762e-07	3.70537505573202e-07	FBgn0053557	CG33557	up_regulated
10.8920862606445	8.07214964565233	2.62994315195753	1.12302859681897e-07	3.81652653521739e-07	FBgn0085228	CG34199	up_regulated
85.0275281635201	2.53137203264647	0.502782123048118	1.14957085715223e-07	3.90436065665523e-07	FBgn0085352	CG34323	up_regulated
18.8440506518556	3.17929093042247	0.64134799001718	1.17956147422596e-07	4.00015885117233e-07	FBgn0259150	OtopLc	up_regulated
229.792670257542	4.11679582594408	0.81912744656053	1.18767323988094e-07	4.02557789295056e-07	FBgn0010387	Acbp2	up_regulated
2270.27175760477	4.94436336419918	0.988206890388889	1.19117658574204e-07	4.03588487696395e-07	FBgn0003067	Pepck1	up_regulated
17.1094406517498	6.36651618986611	1.49244144714307	1.2073601664973e-07	4.08948103538886e-07	FBgn0034838	CG12782	up_regulated
26.9477430959186	3.76847463089494	0.764101851083954	1.25246836564927e-07	4.22850802452938e-07	FBgn0037684	Srr	up_regulated
37.2242458362515	2.38720500019811	0.479061438788165	1.25567793433664e-07	4.23649557135614e-07	FBgn0034290	CG5773	up_regulated
107.534869933257	2.45218546236043	0.492642947603644	1.25725615000367e-07	4.24054376444212e-07	FBgn0260026	CG42494	up_regulated
24.6321427945409	3.09292010095785	0.620985041255303	1.26434207934411e-07	4.26187850384625e-07	FBgn0030508	CG15760	up_regulated
20.6763873428245	5.14435632311347	1.0561930494768	1.2661184505003e-07	4.26658316091623e-07	FBgn0034957	Rsph4a	up_regulated
13.1472050631076	5.48420516014825	1.20147567778843	1.33750636485394e-07	4.50173313431919e-07	FBgn0051871	CG31871	up_regulated
164.106412826432	4.14191892134805	0.828717414919043	1.38951588140873e-07	4.66697452766828e-07	FBgn0085359	CG34330	up_regulated
136.15451260801	2.26479304227083	0.454223282093047	1.40256161211315e-07	4.70938003252373e-07	FBgn0034199	Gbp1	up_regulated
21.0358646050898	5.62683216590025	1.18282856075653	1.46599651771765e-07	4.91501315303004e-07	FBgn0263030	CG43325	up_regulated
13.9540208654023	4.01694618236065	0.8231171877905	1.49554816821532e-07	5.00809795917458e-07	FBgn0038315	CG14866	up_regulated
60.1152306837132	3.12920067868873	0.632470696877674	1.50948876565765e-07	5.05327063485391e-07	FBgn0050151	CG30151	up_regulated
38.0319503726394	3.01507713530276	0.613724586742965	1.53804085649789e-07	5.14346017875473e-07	FBgn0265595	CG44422	up_regulated
55.2986226212544	3.35385767545782	0.679080711882441	1.54475116301703e-07	5.16052787931292e-07	FBgn0032638	SPH93	up_regulated
280.343541451198	2.08026549339095	0.413516618600641	1.61158561740471e-07	5.37738958019409e-07	FBgn0031294	IA-2	up_regulated
89.5846895913205	6.70766903684977	2.35220791945485	1.761619553584e-07	5.85187669133653e-07	FBgn0037100	CapaR	up_regulated
89.9384385645692	3.84485271532669	0.80107407667871	1.87507252213885e-07	6.21034658041733e-07	FBgn0000477	DNaseII	up_regulated
15.6970580133396	3.31317403890722	0.680346054716602	1.92451655721758e-07	6.3590747562779e-07	FBgn0030725	CG8958	up_regulated
25.0064915053203	4.31765684994583	0.908198430873455	1.95387016871151e-07	6.44656368881913e-07	FBgn0033054	CG14591	up_regulated
98.0133684896037	2.43385093937606	0.498858605409646	1.97140387402192e-07	6.50249144288486e-07	FBgn0039647	jus	up_regulated
47.4932646305961	5.5004963550514	1.1443197710546	2.19756655165064e-07	7.21239411739397e-07	FBgn0037288	CG14661	up_regulated
32.7785578955696	2.44378705078237	0.504715037151803	2.33601138812768e-07	7.65332231456739e-07	FBgn0063498	GstE2	up_regulated
35.329087948833	4.73796435174112	0.99760835217292	2.35350153924009e-07	7.70386835625085e-07	FBgn0039808	CG12071	up_regulated
18.9614405170702	4.98589823524901	1.13932253762811	2.60880587381007e-07	8.51470478557462e-07	FBgn0004372	aly	up_regulated
81.5428006298712	2.54769388026676	0.522473587593839	2.67331190369343e-07	8.72016292683236e-07	FBgn0261649	tinc	up_regulated
522.783016473401	3.67300977930888	0.781352817643205	2.67577329410689e-07	8.72565233644166e-07	FBgn0036563	CG13075	up_regulated
18.6694332563341	4.86614763621473	1.05897451055362	2.75838508974078e-07	8.98459171340152e-07	FBgn0041707	7B2	up_regulated
37.1595593894914	4.03661457516223	0.827800579772987	2.78409714288436e-07	9.0657062107635e-07	FBgn0033133	Tsp42Ek	up_regulated
20.5989176375016	4.37092754337728	0.922678242170541	2.81734260740596e-07	9.16863413002496e-07	FBgn0039758	CG9737	up_regulated
200.394730949822	3.86192132206998	0.798376044086703	2.81986514022226e-07	9.17417953312369e-07	FBgn0039326	CG10562	up_regulated
43.7867298467585	3.50282968094798	0.742989909416715	2.91054062294894e-07	9.45820217512661e-07	FBgn0011589	Elk	up_regulated
23.9418437421059	6.45866677170959	1.60804825871999	2.94518631957488e-07	9.56247053006815e-07	FBgn0036278	CrzR	up_regulated
30.0347359772326	3.86951125863951	0.810096387410017	3.09737450722327e-07	1.0042051916968e-06	FBgn0038105	yellow-f2	up_regulated
15.9488556688904	4.5283680898604	0.955572566813788	3.12819491471734e-07	1.01302538584663e-06	FBgn0034484	CG11044	up_regulated
62.9125807387637	2.5713892017938	0.53847483480257	3.17257049791225e-07	1.02680248745598e-06	FBgn0033579	CG13229	up_regulated
12.3966951395517	6.64006126720265	1.4739236921903	3.18345516472344e-07	1.03002787200405e-06	FBgn0051157	CG31157	up_regulated
34.317940404119	6.58481848505356	1.47054218941862	3.25841394979538e-07	1.05367292410002e-06	FBgn0038449	CG17562	up_regulated
44.7492685332407	3.87256964868058	0.822865061883908	3.36998646170637e-07	1.08786890157849e-06	FBgn0010329	Tbh	up_regulated
71.0568514152521	2.85029625845144	0.595809802435155	3.47053964071201e-07	1.11839586811674e-06	FBgn0038878	CG3301	up_regulated
15.6900919143152	4.77543069649813	1.07389255419774	3.67459421720573e-07	1.18075837117092e-06	FBgn0036676	CG13028	up_regulated
37.6040468124765	4.88819508210231	1.10917106341954	3.72337442190055e-07	1.19540476999889e-06	FBgn0038204	CG14357	up_regulated
11.990006760042	5.70929411356816	1.32876883291797	3.75544729602181e-07	1.20535662353415e-06	FBgn0263116	5-HT1B	up_regulated
42.1043963889906	2.92273053509293	0.622543130573297	3.77615614390625e-07	1.21136281105635e-06	FBgn0015400	kek2	up_regulated
212.953905701373	2.94419720689334	0.619599398304794	3.7763219680861e-07	1.21136281105635e-06	FBgn0042696	NfI	up_regulated
25.3498065658876	5.41840415247329	1.22938831073448	3.90342564960473e-07	1.25141861215017e-06	FBgn0039031	Gbp3	up_regulated
608.643295901833	2.33687665679044	0.502836889752205	4.11267922000051e-07	1.31549396968509e-06	FBgn0037683	CG18473	up_regulated
30.9288666491478	5.39343158774188	1.23280448745905	4.29302106221323e-07	1.37083134089133e-06	FBgn0030348	CG10352	up_regulated
417.227025535455	2.33814795453538	0.488367626651186	4.45453992013804e-07	1.419172354318e-06	FBgn0063497	GstE3	up_regulated
24.7776547899439	3.70799322963885	0.7940867913537	4.7852597249767e-07	1.51763415386358e-06	FBgn0263031	CG43326	up_regulated
83.5960404897192	2.53149654225686	0.53489070217065	4.90052120664298e-07	1.55199326600889e-06	FBgn0034135	Syn2	up_regulated
23.2864838255861	2.57311966737725	0.543752759688354	4.92251299914955e-07	1.55851767498498e-06	FBgn0001150	gt	up_regulated
74.5636304249916	4.35610591072099	0.955864193119093	5.10573073185921e-07	1.61424626354522e-06	FBgn0051769	CG31769	up_regulated
31.0433250238742	3.41411828849936	0.722904480038574	5.21170964952123e-07	1.6468238441453e-06	FBgn0031365	CG17650	up_regulated
12.3847645259224	4.45424442965507	0.985443395210676	5.26177434214424e-07	1.66170658852501e-06	FBgn0037727	Nepl12	up_regulated
29.3420965693116	4.03802643557951	0.875364677114593	5.34430410673395e-07	1.68681949952898e-06	FBgn0033312	CG8642	up_regulated
65.1480454760003	4.79920597844464	1.02748993715158	5.6807198338437e-07	1.78746512907693e-06	FBgn0039755	CG15531	up_regulated
68.8676589371054	3.76726385589912	0.847787476311727	5.73826780531487e-07	1.80455963978589e-06	FBgn0030425	Nep6	up_regulated
181.438524695051	3.66403904855895	0.785638455092869	5.81343400076113e-07	1.82717241392402e-06	FBgn0264750	CG44008	up_regulated
18.7117532025656	2.64848400455068	0.565914307429135	5.8621725368373e-07	1.8419744825588e-06	FBgn0039804	CG15544	up_regulated
22.7918089590603	5.67613729062875	1.30599717623736	5.92327660471356e-07	1.86012622304142e-06	FBgn0260474	CG30002	up_regulated
11.5488046771706	3.47655595221934	0.753997454715512	5.92657989157826e-07	1.86012622304142e-06	FBgn0038926	CG13409	up_regulated
13.6237087405726	3.72581265624402	0.802115304091196	6.00481831371986e-07	1.88415463774278e-06	FBgn0031688	Cyp28d2	up_regulated
17.4429449290166	4.03387753354369	0.896771844653262	6.0697134776432e-07	1.90291884356433e-06	FBgn0259226	CG42326	up_regulated
79.5260945552001	2.09540644916606	0.447907388647872	6.07555475961706e-07	1.904217498484e-06	FBgn0052647	CG32647	up_regulated
10.9060754393606	4.08437729253577	0.903414571777784	6.11062851568406e-07	1.91467499032113e-06	FBgn0031288	CG13949	up_regulated
23.4652984153478	4.36981267122734	0.956166450144434	6.22478712305041e-07	1.94826624057942e-06	FBgn0003965	v	up_regulated
23.6665966944685	3.36591888491443	0.73643818621502	6.23895108371257e-07	1.95215420843804e-06	FBgn0030271	CG15202	up_regulated
384.424626993201	2.76743251894801	0.597061126077751	6.24200521458462e-07	1.95256473472131e-06	FBgn0033820	CG4716	up_regulated
82.2019962743012	2.12423480088035	0.449816099013107	6.41903127647931e-07	2.00570121401673e-06	FBgn0034493	CG8908	up_regulated
41.9031331877183	2.41597672868	0.520798674303889	6.46396299131147e-07	2.01861513531956e-06	FBgn0035445	Ids	up_regulated
27.3289860764076	2.73754965392454	0.595102913300425	6.64806160115554e-07	2.07264184772604e-06	FBgn0036931	CG14183	up_regulated
17.1685853627512	4.90278828336006	1.14595013463135	6.74635141554326e-07	2.10211583723683e-06	FBgn0036260	Rh7	up_regulated
21.1055740586202	5.55021949881522	1.415682067174	6.93877771033233e-07	2.16087303632689e-06	FBgn0030326	CG2444	up_regulated
53.2597757015444	4.27938666782273	0.91761048639275	7.01525458518254e-07	2.18165852915444e-06	FBgn0034860	CG9812	up_regulated
500.11755148253	4.54072169582342	1.04993088236331	7.29020015543326e-07	2.26088996519358e-06	FBgn0037714	CG9396	up_regulated
10.3684476583187	6.07150770771998	1.53241827241365	7.32502734625948e-07	2.27106242038385e-06	FBgn0039770	CG15537	up_regulated
33.0708499960858	3.40156771586607	0.734069551198598	7.47946616422146e-07	2.31510236864386e-06	FBgn0038621	CG10864	up_regulated
55.7439972489827	4.22437901673682	0.924221985330422	7.49048227942873e-07	2.31787204273432e-06	FBgn0085261	CG34232	up_regulated
68.9922801368649	2.05020723598702	0.443366887824362	7.71569960932429e-07	2.38295842439533e-06	FBgn0027550	CG6495	up_regulated
15.5822141893907	5.02238334601539	1.17559946569749	7.87111769122746e-07	2.43028890036577e-06	FBgn0030763	CG9782	up_regulated
36.3945460042049	2.90456943212587	0.626786791136566	8.12618714077457e-07	2.50559299790375e-06	FBgn0029837	Tsp5D	up_regulated
20.5341272818613	3.93035742850493	0.87069811502545	8.54301107201921e-07	2.63121923866972e-06	FBgn0025878	wrapper	up_regulated
30.4349042923304	3.26900230434933	0.724225816936244	9.0876819305634e-07	2.78901257058474e-06	FBgn0029123	SoxN	up_regulated
38.1109375103039	2.78771182932927	0.614437105071843	9.21102325959707e-07	2.82300105806847e-06	FBgn0003380	Sh	up_regulated
128.571592959229	2.03868822189189	0.442011690134876	1.04094310335434e-06	3.17380040870386e-06	FBgn0063495	GstE5	up_regulated
21.9960150358596	3.26167322429958	0.724474839235365	1.06353519755951e-06	3.24003873178772e-06	FBgn0033942	Cpr51A	up_regulated
128.517671686381	3.06533970658727	0.678724724714717	1.08428688366866e-06	3.29967075540547e-06	FBgn0039685	Obp99b	up_regulated
246.327397734929	2.26479166858386	0.503973820525141	1.09819041107458e-06	3.33835587939353e-06	FBgn0038262	CG14857	up_regulated
7.1480002845019	5.53768100377032	1.31574106299637	1.12778756787729e-06	3.42461204572438e-06	FBgn0001269	inv	up_regulated
13.4820912487274	5.64928757411337	1.4657212996286	1.16328721806667e-06	3.52476970535042e-06	FBgn0035611	CG13285	up_regulated
29.1555887227735	5.65717351391796	1.34092209549767	1.21454692613931e-06	3.67710479421106e-06	FBgn0041579	AttC	up_regulated
52.7191377586637	2.2294180551101	0.494045358452349	1.21614597875928e-06	3.68095169590441e-06	FBgn0259145	CG42260	up_regulated
12.382939679179	3.90550417553976	0.865734255023235	1.28263601162684e-06	3.87278675062327e-06	FBgn0028379	fan	up_regulated
14.178628563848	3.8647107002715	0.875884664733377	1.29369085659513e-06	3.90196101203396e-06	FBgn0042106	CG18754	up_regulated
30.5185925306877	2.54627182387519	0.572319728300555	1.36599333944446e-06	4.11008143583719e-06	FBgn0031821	KFase	up_regulated
9.9090980338634	6.05350875708418	1.57491201815278	1.60582536493342e-06	4.79054849352508e-06	FBgn0052105	Lmx1a	up_regulated
14.8302516682299	5.96801027342515	1.54732656801433	1.60909271522718e-06	4.79774172712588e-06	FBgn0031560	CG16713	up_regulated
11.1671743833466	3.47244202896071	0.781770989769042	1.62027144135786e-06	4.82593736772228e-06	FBgn0086693	iav	up_regulated
249.953246554395	3.79703347104514	0.862376366477238	1.64067296447311e-06	4.88281003340801e-06	FBgn0050016	CG30016	up_regulated
1385.77908882508	4.45021412008461	0.998512114297338	1.7904380407595e-06	5.30879088910912e-06	FBgn0266492	SclB	up_regulated
29.0915400270752	4.35080877976379	0.999651769582099	1.82895989866636e-06	5.41584743573384e-06	FBgn0038295	Gyc88E	up_regulated
22.9756244121373	3.75122718213599	0.86997661738496	1.89215134747717e-06	5.59409978963971e-06	FBgn0261611	CG42700	up_regulated
106.770131770388	2.36553707502358	0.526430490308444	1.89882838838207e-06	5.61235985680018e-06	FBgn0010388	Dro	up_regulated
472.431373838266	4.86741589896493	1.10539854078887	2.0280793835928e-06	5.98019303638728e-06	FBgn0000406	Cyt-b5-r	up_regulated
11.5857190025102	7.02194453369753	2.52155498314607	2.07138459921624e-06	6.10467488509483e-06	FBgn0053516	dpr3	up_regulated
14.7708258287762	4.78858878718966	1.1079736380934	2.07824024295852e-06	6.12326935937935e-06	FBgn0032639	CG18563	up_regulated
30.1164495343353	3.60711474309486	0.851638932961894	2.19558380519343e-06	6.44191185565652e-06	FBgn0029898	CG14439	up_regulated
23.7993908865987	2.20518998783018	0.494950191593445	2.24384472911904e-06	6.57146896367028e-06	FBgn0040763	CG18336	up_regulated
33.9063347301157	2.84683281593166	0.657277752461918	2.25548604165618e-06	6.60211218461281e-06	FBgn0030230	Rph	up_regulated
22.324876955954	3.81345204361545	0.883575241476326	2.26482722192545e-06	6.62426500609094e-06	FBgn0263321	CG43402	up_regulated
9.73557968951944	4.06754611210235	0.924004141113169	2.27209582300578e-06	6.64379076030493e-06	FBgn0039798	CG11313	up_regulated
41.2033709329637	6.93463155187293	2.52661496988479	2.34495172360878e-06	6.84611068460723e-06	FBgn0037129	CG14565	up_regulated
19.6784912328511	4.86643519782736	1.2333215345539	2.47469452816235e-06	7.20987165886239e-06	FBgn0036789	AstC-R2	up_regulated
9.70942443209875	6.18867781985826	1.62335015538566	2.52324967261741e-06	7.34560580018075e-06	FBgn0035385	FMRFaR	up_regulated
7.83723251284275	5.41827781548651	1.34076277209294	2.57381408149515e-06	7.4850306760243e-06	FBgn0034568	CG3216	up_regulated
13.7009590109824	4.5723344309777	1.06915102558103	2.60696498682542e-06	7.57554150177323e-06	FBgn0069973	CG40485	up_regulated
59.4726240150038	5.59060467716078	1.32936409623373	2.73944039388762e-06	7.93580975308671e-06	FBgn0039184	CG6432	up_regulated
17.3744866453882	3.80919164901246	0.875480703829526	2.7711084852585e-06	8.02132848728751e-06	FBgn0032004	CG8292	up_regulated
135.102460197139	3.02125165776658	0.701947983207439	2.77331258573185e-06	8.02356413548855e-06	FBgn0024997	CG2681	up_regulated
26.2357264645278	3.36801361833994	0.799310026207997	2.80355606974949e-06	8.10687730385767e-06	FBgn0038946	rdhB	up_regulated
27.9431341052454	4.60398756085252	1.15648993556975	2.85980194709564e-06	8.26525534374623e-06	FBgn0063667	CG32335	up_regulated
6.72280326489939	5.87245743349046	1.44240788996973	2.87190993311803e-06	8.29597075525434e-06	FBgn0030296	CG15196	up_regulated
14.1573685512167	5.38502927844562	1.3332873535218	2.90350289336706e-06	8.3814943408027e-06	FBgn0032668	CG17681	up_regulated
92.3270059152647	3.04004178376691	0.706794000604999	2.91802026540259e-06	8.42048690387029e-06	FBgn0038516	P5cr-2	up_regulated
9.12469586168442	5.47012746520553	1.31560688018447	2.95060044327253e-06	8.50793150712593e-06	FBgn0037167	CG11425	up_regulated
10.4925569280424	5.47343283948455	1.47476484924702	2.99536444975075e-06	8.63034569480883e-06	FBgn0035756	unc-13-4A	up_regulated
36.9089827507359	2.02731997192851	0.46292967879642	3.1345920787418e-06	9.01064581137166e-06	FBgn0016650	Lgr1	up_regulated
47.7746969505062	2.1397983354517	0.489782520072647	3.15397299397968e-06	9.05938731843267e-06	FBgn0035231	Pcyt2	up_regulated
19.6202780699396	5.76239215770708	1.44355236217229	3.29893615236739e-06	9.45638782499585e-06	FBgn0034010	CG8157	up_regulated
52.3889752725692	4.24107148185413	1.07791046931703	3.33193928879986e-06	9.54366868102961e-06	FBgn0039051	CG17109	up_regulated
29.8732225129829	3.75248449409763	0.882907281159256	3.33549321002789e-06	9.55140722994191e-06	FBgn0262728	Pal2	up_regulated
34.2843315535088	2.58621986455568	0.595161512054478	3.36475879371562e-06	9.61945568873168e-06	FBgn0033061	SmydA-5	up_regulated
34.6718395353478	2.31152360018805	0.536181750833343	3.38274909221959e-06	9.66450467132223e-06	FBgn0085452	CG34423	up_regulated
93.934726736166	2.81173086949193	0.649808995488289	3.39895398666543e-06	9.70585382994807e-06	FBgn0035348	CG16758	up_regulated
22.4947461562018	2.80867516454299	0.670314879299611	3.68025668549518e-06	1.04824185339339e-05	FBgn0050446	Tdc2	up_regulated
13.613759121796	4.90489348700341	1.20039069931115	3.79502692404341e-06	1.07901222132619e-05	FBgn0053296	CG33296	up_regulated
53.1704322551503	2.80553512446444	0.653102667010362	3.81347691600137e-06	1.08398298946344e-05	FBgn0033124	Tsp42Ec	up_regulated
26.1728067193551	2.6989474573516	0.645771375835444	4.08959069565523e-06	1.15864844582669e-05	FBgn0044028	Notum	up_regulated
182.786953987129	3.52731124149337	0.846726115240988	4.19694146772649e-06	1.1875617260863e-05	FBgn0030157	CG1468	up_regulated
26.5248756755673	5.48916185880902	1.50042747725306	4.29610706777237e-06	1.21470151401596e-05	FBgn0015038	Cyp9b1	up_regulated
15.4174813642668	3.66445374414369	0.881603386465945	4.4756776451864e-06	1.26419846389237e-05	FBgn0035144	Kah	up_regulated
229.161326410715	3.57959188613487	0.874406712508244	4.82675847233655e-06	1.35925399391829e-05	FBgn0033904	CG18327	up_regulated
7.69817343211181	5.59590255650534	1.53310034062495	4.87425527657524e-06	1.37194005876081e-05	FBgn0266211	CR44906	up_regulated
15.5851568308885	2.73647059398489	0.654828416183258	4.9738778755848e-06	1.39857559532249e-05	FBgn0037183	CG14451	up_regulated
28.8684694292016	2.29078898251347	0.550670261879494	5.1677772142895e-06	1.45018645512661e-05	FBgn0031337	CG14346	up_regulated
10.2479194089316	4.58230491180994	1.17886173859708	5.28442083631021e-06	1.48069471833412e-05	FBgn0050090	CG30090	up_regulated
7.34187254760846	5.64499295385102	1.39859524302169	5.53267538566766e-06	1.5460041317019e-05	FBgn0021738	Crg-1	up_regulated
74.6198576793164	3.79641456287138	0.934197764088453	5.56972358767554e-06	1.55558091130495e-05	FBgn0040653	IM4	up_regulated
1578.6922992572	3.06637720811401	0.730908563074716	5.58382437883349e-06	1.55835417425213e-05	FBgn0040827	CG13315	up_regulated
10.2104081508603	5.62578536445376	1.41978267601958	5.97793967074147e-06	1.6629622196493e-05	FBgn0264077	Cnx14D	up_regulated
506.78577619985	2.07488071633256	0.487750944608954	6.05204028739638e-06	1.68274045004065e-05	FBgn0260458	PGRP-LD	up_regulated
10.5998148838406	4.32164805050597	1.07845536504753	6.11215401669675e-06	1.6973494107814e-05	FBgn0004552	Akh	up_regulated
38.0362527402428	2.60285744003764	0.618454857463364	6.11542336843871e-06	1.69783663892646e-05	FBgn0283545	vilya	up_regulated
13.5485211154502	4.91602070238106	1.28066119110389	6.36592571194456e-06	1.76258140759572e-05	FBgn0038404	CG8925	up_regulated
44.2935348606346	2.33461060798052	0.563730401241734	7.01907312224702e-06	1.93577193784805e-05	FBgn0263029	CG43324	up_regulated
15.4283926541993	4.42469912286232	1.08934731612428	7.24321632298392e-06	1.99709639724486e-05	FBgn0030778	CG4678	up_regulated
128.330352753787	2.6624527793005	0.646984293709343	7.44569364991685e-06	2.049897676941e-05	FBgn0037547	CG7910	up_regulated
52.6769325127704	2.34307543754693	0.57105617699514	7.5044201727586e-06	2.06505134535424e-05	FBgn0033756	CG17760	up_regulated
16.2361589355591	3.95881390527884	1.00338192088095	7.53807495970149e-06	2.07365837198176e-05	FBgn0051454	CG31454	up_regulated
6.23909263377923	5.08919566656135	1.3363787233777	7.70444439404838e-06	2.11853318862842e-05	FBgn0000577	en	up_regulated
120.019381333723	3.61276774114866	0.881172816265657	7.77409647363771e-06	2.13559003128754e-05	FBgn0028396	TotA	up_regulated
73.7847728935192	4.54305048043119	1.31920069931864	7.93476358578188e-06	2.17759133862496e-05	FBgn0027934	alpha-Est4aPsi	up_regulated
157.621561496399	4.93684784802217	1.40619460470362	7.93968671695133e-06	2.17840902628128e-05	FBgn0036809	CG12477	up_regulated
105.476783716673	2.65919447214859	0.666766604444345	7.97818039577517e-06	2.18843479872364e-05	FBgn0036552	CG17028	up_regulated
41.3637804137246	2.01703802005266	0.488357355720726	7.99864793185908e-06	2.19243937442594e-05	FBgn0054010	Glyat	up_regulated
476.465551169715	3.90261013597245	0.947868187276307	8.12548136992031e-06	2.22557173006028e-05	FBgn0010385	Def	up_regulated
63.8247670276226	6.32717838577599	2.40915050467144	8.21058219474435e-06	2.24723333916226e-05	FBgn0034822	RpL37b	up_regulated
14.2647127528456	3.35253235337912	0.835520710352339	8.24902058476594e-06	2.25665176260817e-05	FBgn0053017	CG33017	up_regulated
22.2287231995689	3.10834254584649	0.785376765055223	8.4698756160409e-06	2.31368184022877e-05	FBgn0039622	eIF4E6	up_regulated
71.7876830935137	3.92817695396626	0.983107696212594	8.59413792899137e-06	2.34705404259589e-05	FBgn0032770	CG13086	up_regulated
14.7766944441424	3.41725139661564	0.87489139415504	8.8131458572492e-06	2.40393620754561e-05	FBgn0053460	CG33460	up_regulated
29.3718166920577	3.07077480939431	0.784633438563329	8.86358267976156e-06	2.41651750607559e-05	FBgn0031563	CG10031	up_regulated
10.2638323789664	3.14244302872559	0.778629136522479	8.96460403828311e-06	2.44109042908351e-05	FBgn0034974	CG16786	up_regulated
100.82282863282	3.46827085810702	0.851564903950198	9.06860252886472e-06	2.46701206659019e-05	FBgn0034045	CG8249	up_regulated
91.707843539145	2.06905202290307	0.50536193054725	9.69034961471108e-06	2.62785962936564e-05	FBgn0053978	CG33978	up_regulated
10.5532431606812	9.58856397696674	3.33600825676556	9.76082717174083e-06	2.64505200534021e-05	FBgn0036235	CG6938	up_regulated
24.831745121906	2.74977753619706	0.677328933866124	1.00492286828382e-05	2.71729204046443e-05	FBgn0034789	PIP5K59B	up_regulated
9.14053014757023	4.56286570397076	1.19229863068548	1.07289933816174e-05	2.88924934697664e-05	FBgn0036577	CG13073	up_regulated
27.5548998578911	3.15539191578331	0.815479229016561	1.11522485717151e-05	2.99531277238875e-05	FBgn0039788	Rpt6R	up_regulated
10.4067175863705	5.22770069072021	1.51449740625207	1.13493725755332e-05	3.04752678070378e-05	FBgn0037997	CG14742	up_regulated
16.6768022513562	3.39271036266541	0.856636192350842	1.15492449739801e-05	3.09896906077014e-05	FBgn0052483	CG32483	up_regulated
12.4004489202889	4.29483624612179	1.13027060051075	1.19026556961661e-05	3.1892174287026e-05	FBgn0037396	CG11459	up_regulated
21.7468952343827	3.25104563496069	0.814534251673185	1.19113561893219e-05	3.19068197014308e-05	FBgn0259098	CG42246	up_regulated
31.4665890035726	4.04822679239358	1.08768923086192	1.19138151722419e-05	3.19068197014308e-05	FBgn0003651	svp	up_regulated
34.3900042888379	2.90183464859994	0.733568897804319	1.24059280232713e-05	3.31613740245231e-05	FBgn0052259	CG32259	up_regulated
8.26858049170929	5.11781876107612	1.4385593515004	1.25268806329849e-05	3.3468719459951e-05	FBgn0036479	CG13458	up_regulated
7.73011928625959	5.6599079999733	1.61874288054632	1.26515676973039e-05	3.37696524771092e-05	FBgn0041706	CG3253	up_regulated
8.23159502836477	8.67831308606515	3.03889413216695	1.26683598675306e-05	3.37983759569824e-05	FBgn0260454	CG17139	up_regulated
18.4070125201467	3.28061695862948	0.845217092401453	1.27075302129125e-05	3.38948116673781e-05	FBgn0037409	Osi24	up_regulated
41.5428595745647	3.32144709332143	0.84093688629819	1.29924518880026e-05	3.46218261437786e-05	FBgn0035798	frac	up_regulated
80.7481108560344	2.548657000173	0.640233921478789	1.31050075599184e-05	3.49051627213796e-05	FBgn0036768	CG7402	up_regulated
67.9366292748114	2.14745567445686	0.529036652623954	1.33463891463991e-05	3.55311946681332e-05	FBgn0262003	CG42821	up_regulated
389.411513343596	5.2922406609745	1.60350268137765	1.35767360830399e-05	3.61272692352115e-05	FBgn0038846	CG5697	up_regulated
15.8733579050531	4.61098404033518	1.29344210764885	1.36330753131335e-05	3.62685753879896e-05	FBgn0019929	Ser7	up_regulated
13.1925168510072	3.670068817717	0.93332578334722	1.39464404790287e-05	3.70406883623114e-05	FBgn0035481	CG12605	up_regulated
56.0334107795261	2.50262639227057	0.647495919964934	1.39544925289326e-05	3.70532935949482e-05	FBgn0034140	Lst	up_regulated
30.2439891364633	2.8561341468114	0.712706595104932	1.4420321576786e-05	3.82449039831088e-05	FBgn0013811	Dhc62B	up_regulated
12.8039526883904	3.93285677521574	1.0307870075007	1.48807979458184e-05	3.93915879491573e-05	FBgn0035817	CG7409	up_regulated
278.001671838292	5.3041665266167	1.33629322043044	1.56091541535404e-05	4.11834745180981e-05	FBgn0024289	Sodh-1	up_regulated
24.5121770062555	3.38964244826141	0.898972042407568	1.56805418641921e-05	4.13620883063932e-05	FBgn0266435	CG45065	up_regulated
65.4797096394003	2.2071712259866	0.554462344329461	1.58350713707958e-05	4.17500540870099e-05	FBgn0031646	snsl	up_regulated
58.7874967767672	2.09369980714941	0.519498635469827	1.58822206033768e-05	4.18350008278841e-05	FBgn0053493	CG33493	up_regulated
28.1105398044061	2.06930652282521	0.524550092284977	1.62842210439863e-05	4.2803365258208e-05	FBgn0037654	CG11983	up_regulated
18.9257778250775	4.94512536254587	1.50346547466792	1.69242027601359e-05	4.44126585192233e-05	FBgn0262881	CG43236	up_regulated
264.643670525037	4.40071088334964	1.1203204481382	1.78516767999886e-05	4.66717036562332e-05	FBgn0000639	Fbp1	up_regulated
92.5747637854919	3.12956745374116	0.799962648290126	1.81398401963766e-05	4.74140226028424e-05	FBgn0002564	Lsp1gamma	up_regulated
7.99743396579041	4.19528845352511	1.15150568465723	1.831481620477e-05	4.78602145075921e-05	FBgn0053098	CG33098	up_regulated
27.0130826709172	3.43470122562546	0.915354684066644	1.86036099091015e-05	4.85582812904541e-05	FBgn0261514	NimA	up_regulated
57.6805149224716	4.06850631527742	1.07996190171439	1.89833759466231e-05	4.95264612685641e-05	FBgn0040735	BomT2	up_regulated
15.6850654521272	5.90538170858769	1.60681439713597	1.91400608175557e-05	4.99003958230204e-05	FBgn0026563	CG1979	up_regulated
10.3557061864259	5.25141872538239	1.55190885369038	1.94279037370356e-05	5.06037520531479e-05	FBgn0040363	CG11384	up_regulated
8.7690016644593	6.80661388293661	2.61671284837495	1.97427114032981e-05	5.13879027887053e-05	FBgn0033439	CG1773	up_regulated
22.8201728727362	4.50810136306471	1.37252330057569	1.99422681998044e-05	5.18471217776404e-05	FBgn0262823	hemo	up_regulated
17.3931350146773	4.26916535998938	1.19851378986643	2.08551352641685e-05	5.41200176061125e-05	FBgn0260764	CG42562	up_regulated
29.2311421049314	3.59344395280675	0.978537182869539	2.16852456897299e-05	5.61961233966458e-05	FBgn0001981	esg	up_regulated
18.630709490534	2.65566801603083	0.69399154084856	2.19215375488079e-05	5.67953289059268e-05	FBgn0031042	CG14221	up_regulated
8.75650824198021	4.13140660034891	1.10399097829663	2.19773828050186e-05	5.69268561309565e-05	FBgn0036687	CG6652	up_regulated
39.0731481302128	2.15580795721572	0.557697584542643	2.21832110249715e-05	5.7433455571236e-05	FBgn0085236	CG34207	up_regulated
12.6511740893749	6.17280220119292	1.79673505248392	2.27026056015247e-05	5.87374892848311e-05	FBgn0037764	CG9459	up_regulated
26.4584208389373	3.06937874251912	0.818860370938355	2.27652723017871e-05	5.88660180083309e-05	FBgn0005659	Ets98B	up_regulated
38.1264770862185	2.15511645280518	0.553823902613997	2.36938894241838e-05	6.11751008215278e-05	FBgn0039415	CG6142	up_regulated
8.6797037981807	5.54133163297421	1.47048665787997	2.37118724401319e-05	6.12074312088895e-05	FBgn0085411	CG34382	up_regulated
15.2192026005916	5.32489729933614	1.58834926126062	2.39431389221328e-05	6.17617263611655e-05	FBgn0039054	Cow	up_regulated
21.1196598040404	2.95983495273048	0.780362611188315	2.41482084494038e-05	6.22477277601008e-05	FBgn0263354	CG42784	up_regulated
8.64758099162473	4.42485872781729	1.22539066111433	2.53228327408897e-05	6.51407641404387e-05	FBgn0039203	CG13618	up_regulated
7.259235398933	5.50189128010001	1.65489799781094	2.55299566330088e-05	6.55832578369842e-05	FBgn0085223	CG34194	up_regulated
64.8332545444514	5.68163404634742	1.69181451230762	2.67625383398747e-05	6.85453678503921e-05	FBgn0014865	Mtk	up_regulated
18.98671776582	4.28462347820992	1.16138040683082	2.68543647933569e-05	6.87597375263623e-05	FBgn0035480	CG14984	up_regulated
6.46066001681138	4.5951534233107	1.25119943209524	2.74564869924619e-05	7.01944129132102e-05	FBgn0033353	CG13749	up_regulated
15.5747657194233	2.26900289636419	0.596710575567261	2.74838740501042e-05	7.02484060099357e-05	FBgn0037042	CG12984	up_regulated
27.7143256851426	4.16977837772196	1.17464819244185	2.81383860554242e-05	7.19049318078418e-05	FBgn0033958	jef	up_regulated
71.8509134956232	3.28056667038372	0.875629376358393	2.8150755557776e-05	7.19201432166751e-05	FBgn0262848	CR43212	up_regulated
39.421163729935	2.29829032564354	0.608743122790377	2.85593510857093e-05	7.28809669782855e-05	FBgn0053542	upd3	up_regulated
8.32973598135286	4.241898400222	1.15873037505284	2.96561138665208e-05	7.55593826360458e-05	FBgn0043043	Desat2	up_regulated
15.876156071167	5.46441373653939	1.64442399982085	2.9757978803318e-05	7.57672481661944e-05	FBgn0036410	CG8100	up_regulated
21.2684753964493	2.8673624554642	0.753506337042448	3.06643537315055e-05	7.79687106675849e-05	FBgn0033742	Nepl10	up_regulated
83.3730735687944	4.01290128620291	1.09021257767454	3.10878846752946e-05	7.90276732684741e-05	FBgn0035476	CG12766	up_regulated
17.9168690896454	4.39532579967676	1.24328310554434	3.22225803134445e-05	8.16713433182012e-05	FBgn0035168	cep290	up_regulated
161.809017326783	2.12846666903812	0.554233428826454	3.26566084073125e-05	8.27527169407999e-05	FBgn0033782	sug	up_regulated
20.6323566773715	4.32073366440424	1.17056788381819	3.29939257140918e-05	8.35508177594987e-05	FBgn0262607	CG43133	up_regulated
40.3732128645662	2.57090772480258	0.696888896139499	3.42962201010019e-05	8.67506285019249e-05	FBgn0039521	CG5402	up_regulated
17.4314773148148	2.55580411337261	0.704432398548445	3.47772865302348e-05	8.78881234342439e-05	FBgn0022770	Peritrophin-A	up_regulated
9.78045414609592	3.86864569063951	1.11592001051358	3.68299549482063e-05	9.27618281032575e-05	FBgn0031468	CG2975	up_regulated
6007.79252859339	3.42713972936085	0.929768925837597	3.76946247193467e-05	9.47267609539098e-05	FBgn0039312	CG10514	up_regulated
7.15786372052996	4.20425141215054	1.15811424301331	3.79236480398838e-05	9.52809341472803e-05	FBgn0046332	gskt	up_regulated
67.5657568558403	2.73211900201047	0.730311743823094	3.90663889674877e-05	9.79543820017006e-05	FBgn0032850	Kua	up_regulated
28.6014163268245	4.58848628882444	1.29541885890299	3.99422185577511e-05	0.000100038521920732	FBgn0039030	CG6660	up_regulated
87.7994737871114	4.60996444252823	1.45156320226069	4.04541620545242e-05	0.000101230240747289	FBgn0031547	Sr-CIV	up_regulated
12.4689412173503	3.00873259475832	0.832580812681424	4.20689465257488e-05	0.000105013085225076	FBgn0032680	Ntf-2r	up_regulated
35.2686355958428	3.3800528554257	0.992595526902618	4.23000220817862e-05	0.000105566387773917	FBgn0013307	Odc1	up_regulated
16.3989255781944	4.15206041772678	1.18705024869548	4.36945303632153e-05	0.000108876900024659	FBgn0035734	CG14823	up_regulated
10.6607849813483	5.18663055162007	1.45620753896257	4.38991505006318e-05	0.000109338150846907	FBgn0262820	CG43191	up_regulated
26.8582282342643	2.45789437628381	0.676669091017539	4.42487689863377e-05	0.0001101844485223	FBgn0028415	Met75Cb	up_regulated
19.662686985643	2.74652648709339	0.750991369140804	4.44559303335137e-05	0.00011066628730517	FBgn0031116	CG1695	up_regulated
9.4277898542332	2.97905000119234	0.816805011808619	4.57201198500378e-05	0.000113667848185427	FBgn0052801	CG32801	up_regulated
21.1664136241048	3.51219917469382	1.01183265741003	4.572879438509e-05	0.000113667848185427	FBgn0262018	CadN2	up_regulated
42.780898126134	5.67960701839449	2.35618194259095	4.60242103509281e-05	0.000114326096988742	FBgn0034509	Obp57c	up_regulated
19.7467985189183	2.29548740026962	0.622055881860087	4.62767099378431e-05	0.000114902384799146	FBgn0040262	Ugt37C2	up_regulated
15.4248023891945	3.27028550234887	0.938062534040064	4.79141842090545e-05	0.000118757668424388	FBgn0259211	grh	up_regulated
349.381128070983	2.36666287818246	0.634421589730474	4.80020824681679e-05	0.000118922931101509	FBgn0038194	Cyp6d5	up_regulated
17.1509480418461	2.13954535178906	0.57814060448301	4.83491011803906e-05	0.000119729722940746	FBgn0010041	GstD5	up_regulated
199.710763209495	2.90927956637072	0.809455625802476	5.18236956829499e-05	0.000127853836939138	FBgn0037090	Est-Q	up_regulated
23.6733388675397	3.8793094567324	1.06800096007594	5.18952635763708e-05	0.000128002225828337	FBgn0031307	MFS3	up_regulated
35.1687569104101	3.06583904351766	0.860383947966115	5.37919723626426e-05	0.000132389202073012	FBgn0023541	Cyp4d14	up_regulated
10.1437996732754	3.20022916808771	0.884556627817167	5.83590899604829e-05	0.000143032731309226	FBgn0051161	CG31161	up_regulated
6.59462812556441	5.19918937279376	1.49862253313856	5.87104693786948e-05	0.000143862470659469	FBgn0036474	Or71a	up_regulated
17.3084299458212	4.62936390856701	1.35813554900669	6.05908264771857e-05	0.000148243174668478	FBgn0050154	CG30154	up_regulated
5.01452619006966	4.46160226971389	1.36156663565853	6.06174583097532e-05	0.000148275965241317	FBgn0032122	CG31883	up_regulated
16.8256189918835	3.91751698145698	1.12347023558806	6.43420861995422e-05	0.000156873200375129	FBgn0037222	CG14642	up_regulated
32.3387207219858	2.88262302393953	0.807932451342967	6.5057353898545e-05	0.000158457502755644	FBgn0030897	Frq1	up_regulated
9.05792570511804	2.97512288786161	0.850327683369861	6.52942941242791e-05	0.000158952747294726	FBgn0030721	CG12698	up_regulated
18.7495966213917	3.47187667421762	0.975537610012699	6.70144150010354e-05	0.000162845181171597	FBgn0033129	Tsp42Eh	up_regulated
54.9232797578473	2.24798604058755	0.625061943546226	6.95072309661335e-05	0.00016865924327093	FBgn0087012	5-HT2A	up_regulated
1289.43571983413	2.51792577506463	0.699150144803787	6.96028452287037e-05	0.000168854694658725	FBgn0029990	CG2233	up_regulated
8.98654244523094	3.22718441617074	0.930358700999642	7.096007073562e-05	0.000171998372146373	FBgn0029606	CG14052	up_regulated
73.5757947359879	2.20448183638816	0.614223397863753	7.13574094772243e-05	0.0001728866937788	FBgn0034647	pirk	up_regulated
158.464459558946	7.13930704003552	2.80130693691156	7.22531873813353e-05	0.000174943556744439	FBgn0000527	e	up_regulated
66.3651717524049	2.25791381002916	0.637520716223823	7.25836694510924e-05	0.000175629915200312	FBgn0016061	side	up_regulated
8.86744100637281	3.17850225395017	0.946672783801732	7.4213187366004e-05	0.000179456613591839	FBgn0263997	CG43740	up_regulated
18.4096966087064	4.24882461070106	1.22314593373182	7.65999406730471e-05	0.00018514818526278	FBgn0032824	CG13962	up_regulated
20.8465246230216	3.08590468658003	0.879942335175548	7.72905776284985e-05	0.000186777230284651	FBgn0038261	CG14856	up_regulated
43.150666185556	4.23689177588845	1.23794010625629	7.88880960835463e-05	0.000190391425690006	FBgn0033821	CG10799	up_regulated
13.626203502418	2.12961925670754	0.595250383771081	7.92923402291765e-05	0.000191325844841466	FBgn0051475	CG31475	up_regulated
17.4642276623304	3.44837907365638	1.00952095436098	8.28094099624587e-05	0.000199340177590042	FBgn0030261	CG15203	up_regulated
45.3097189264314	4.47831213228477	1.29524345934544	8.51218763273311e-05	0.000204643069471627	FBgn0026063	KP78b	up_regulated
6.6143482949499	4.65137315321188	1.51535718691511	8.58775876201243e-05	0.000206282897995361	FBgn0034978	CG3257	up_regulated
5.54100460530464	4.20026506024562	1.24559255456939	8.98847201206296e-05	0.000215634108985988	FBgn0032464	Vha68-3	up_regulated
40.2612175355407	2.30153382499805	0.658872809215542	9.09121742566407e-05	0.000218002492312458	FBgn0033139	Tsp42Er	up_regulated
16.0954825075775	3.07718351366734	0.890593554156613	9.20158185278905e-05	0.000220413185308954	FBgn0261277	rtv	up_regulated
107.843189977419	2.80263157219845	0.807298336780278	9.2383864532383e-05	0.000221200246459934	FBgn0026565	Ass	up_regulated
11.7376847186466	6.120382532044	2.54359073426687	9.26394621843391e-05	0.000221764863768063	FBgn0263084	HP1Lcsd	up_regulated
96.9509251836123	3.19309951709342	0.931171049491464	9.44187355984457e-05	0.000225783057091397	FBgn0041712	yellow-d	up_regulated
19.5594654578477	5.35792967255937	1.64030658872623	9.51212441156031e-05	0.000227317463549612	FBgn0031558	CG16704	up_regulated
31.426113638136	2.08670503222892	0.588216173962839	9.62853753261251e-05	0.000230001382492585	FBgn0003719	tld	up_regulated
520.657908895787	4.39307525208802	1.33412591479619	9.68440569978274e-05	0.000231138882204355	FBgn0061356	CG18003	up_regulated
15.662131749888	2.80413535050252	0.818902355828166	9.89508855723136e-05	0.000235865913546255	FBgn0036145	CG7607	up_regulated
657.582005587975	3.20634424631703	0.947748185296747	0.000112095914163678	0.000265225038198544	FBgn0040736	BomS3	up_regulated
7.89558641982722	3.53248984052049	1.0987317810916	0.000116012499555222	0.000274144654230429	FBgn0029657	CG12535	up_regulated
17.8044311069508	2.89226516139716	0.846689477204873	0.000120120902486143	0.000283136713998884	FBgn0031737	obst-E	up_regulated
43.05499684559	4.22435222628366	1.30403347508352	0.000125216393469053	0.000294527877859633	FBgn0016675	Lectin-galC1	up_regulated
4.85945162440381	6.39245853467747	2.66888315634962	0.000130924538465209	0.000307309366935721	FBgn0040371	CG12470	up_regulated
53.1367576150066	2.4143890358545	0.714373583137424	0.000143286664568199	0.000334783601517693	FBgn0033981	Cyp6a21	up_regulated
25.4252018459914	2.79002369804407	0.829032868923279	0.000152165843188454	0.000354126821108014	FBgn0000092	dyw	up_regulated
28.8240212590596	3.50272896051507	1.15682408177137	0.000154814475736483	0.000360216035718185	FBgn0037060	CG10508	up_regulated
11.3706459047368	2.87936054964508	0.870388609893844	0.0001551156233476	0.000360841823677854	FBgn0038144	CG8870	up_regulated
7.72269578558162	3.92942617163986	1.28481785713245	0.000157126108626942	0.00036513983526659	FBgn0052036	CG32036	up_regulated
9.63603142309077	3.16683248201794	0.990385482698603	0.00016044801861549	0.000372242060161956	FBgn0035670	CG10472	up_regulated
6.30666227190886	4.88226815828734	1.66400453922488	0.000161869890918428	0.000375307765290389	FBgn0020277	lush	up_regulated
17.8340756692962	2.82576745642178	0.890702150360729	0.000165929970553171	0.000384006423696044	FBgn0031850	Tsp	up_regulated
5.38511910816846	6.23697910824984	2.65180788927772	0.000168590045396841	0.00038992101296075	FBgn0085465	CG34436	up_regulated
9.95811619363455	3.92623671525589	1.19858987612863	0.000170746318100291	0.000394419771901909	FBgn0033943	CG12869	up_regulated
14.9393320642745	3.27652860441522	0.995292354025735	0.000170853301909877	0.000394585577540883	FBgn0053147	Hs3st-A	up_regulated
4.60963229715277	6.66800512111025	2.7821421494503	0.000172077263150415	0.000397330441983901	FBgn0265296	Dscam2	up_regulated
9.37234200067963	3.39671934100745	1.05726080470183	0.00017344216272478	0.000400317083982565	FBgn0025642	CG32812	up_regulated
13.4233658118011	3.61686529215896	1.10006760911628	0.000176432548145352	0.000406716577460532	FBgn0027544	CG2217	up_regulated
4.66739364182297	5.55059952862135	1.87208953159308	0.000178290701895588	0.000410746595446198	FBgn0065108	ppk16	up_regulated
1938.8504142427	2.43801049690098	0.727925719222367	0.000181305182727448	0.000416749074653247	FBgn0033188	Drat	up_regulated
37.4154811030526	3.58995573226372	1.17892917385851	0.000183003552835909	0.000420480487942778	FBgn0028852	CG15262	up_regulated
13.4119702670868	3.32421545800332	1.0579687099949	0.000188057395356026	0.000431296764303324	FBgn0051706	CG31706	up_regulated
7.20482523043535	4.43912499476726	1.46386435406043	0.000189500612567335	0.000434340054326113	FBgn0286723	hll	up_regulated
172.709472264736	3.89696878408426	1.19758563815061	0.000191509831438875	0.000438676106839754	FBgn0042627	FASN2	up_regulated
16.4452973202524	3.11687926991548	0.9697997334153	0.000193193889209454	0.000442172168727704	FBgn0031627	fipi	up_regulated
6.43794379909083	4.54085658181121	1.59894955459364	0.000218506598215011	0.000497667537653697	FBgn0034485	CG11099	up_regulated
14.0102104806744	2.44535508538872	0.762887218070254	0.000223600965862906	0.000508856776729229	FBgn0034950	Pask	up_regulated
7.27984192481159	6.53343793200047	2.77680232391224	0.000226759339563567	0.000515311978472924	FBgn0035815	Snmp2	up_regulated
10.7028263302801	4.22848942966741	1.50268754103145	0.000228299026345711	0.00051849553946965	FBgn0036157	CG7560	up_regulated
6.15610297031934	6.640857733954	2.80908634625073	0.000231351194909257	0.000524789352872485	FBgn0035859	CG13678	up_regulated
5303.70220504867	3.49322820442686	1.08828953422839	0.000236384133325794	0.000535988947261886	FBgn0010019	Cyp4g1	up_regulated
9.35064860660751	8.10530551236065	3.28538702503129	0.000241945704414994	0.000548045160687805	FBgn0267106	CG45546	up_regulated
117.736825255381	2.88427807386987	0.89344258470224	0.000248432040328085	0.000562056178441093	FBgn0038292	CG3987	up_regulated
64.9018459521727	2.1741397667342	0.67361443732227	0.000252717608619667	0.000571405882067628	FBgn0039925	Kif3C	up_regulated
17.5555619046778	3.38540560257467	1.12639393150619	0.000253964143156473	0.000573992763964056	FBgn0259196	CG42300	up_regulated
13.3622195906338	3.06106687818046	1.0168264521195	0.000257254673550781	0.000581195400354194	FBgn0033644	Tret1-2	up_regulated
8.13005078300967	3.29028875829559	1.05164714348553	0.000259508910986944	0.000585697920729292	FBgn0037292	plh	up_regulated
8.91827943339805	2.78705905145375	0.873634056196239	0.000268470735622095	0.000605071386457358	FBgn0030161	CG15249	up_regulated
11.8378519710017	2.28011528310461	0.70203530179841	0.00027134680370174	0.000611061879825015	FBgn0032345	CG14921	up_regulated
14.0840908170294	2.45605681702873	0.756348478196113	0.000272396241787952	0.000613076546395968	FBgn0037915	CG6790	up_regulated
4.73361833131369	5.17268902129016	1.85081471020813	0.000273639294583552	0.000615482483181307	FBgn0052187	CG32187	up_regulated
8.31486410746921	2.48123484571237	0.790469280691887	0.000279669525198243	0.000627911866671056	FBgn0033855	link	up_regulated
1142.82356144855	3.94881637994816	1.29277304887632	0.000292990811418033	0.000655981025643891	FBgn0001187	Hex-C	up_regulated
22.616459967511	2.13136412429144	0.669978608607244	0.000294041465718354	0.000658201866940544	FBgn0052037	CG32037	up_regulated
5.32982245546974	4.62180268321973	1.57638205803174	0.000301205492326987	0.000673050351132975	FBgn0035513	Cpr64Ad	up_regulated
14.8240287891915	3.46522078365383	1.119739398552	0.000301215253504907	0.000673050351132975	FBgn0053300	Muc30E	up_regulated
12.0810478943995	2.62029146469808	0.840163241591762	0.000302449005883069	0.000675672405409097	FBgn0030691	Efhc1.1	up_regulated
4.77263915817732	4.51107827759668	1.5633942326867	0.000331288527481626	0.000736868786666813	FBgn0026320	Tom	up_regulated
38.5994872991834	2.63811273348661	0.84197114885328	0.000343337768140681	0.000761855019861562	FBgn0034329	BomS1	up_regulated
35.8610148461944	4.42050644066058	1.54642844347283	0.000368854291380895	0.000815247268348861	FBgn0044812	TotC	up_regulated
9.79150714247492	4.23785770927076	1.48571583051136	0.000372294764477025	0.000822527049134338	FBgn0032536	Ance-3	up_regulated
113.714201091129	4.86504091654488	1.59284442260546	0.000379919947100609	0.000838382115988113	FBgn0037762	eloF	up_regulated
16.7544279235355	4.39443337099865	1.53573574013038	0.000397730481988945	0.000875538992804932	FBgn0250908	beat-VII	up_regulated
6.43035771474426	5.1733661316315	1.89076695995524	0.000404751626084151	0.000890374136437913	FBgn0039463	Spag1	up_regulated
715.087548054268	3.69489065728318	1.29131625319886	0.000408944545058596	0.000899244744166519	FBgn0053281	CG33281	up_regulated
35.2993654079832	5.64724438548009	2.61265963174868	0.000410958898004597	0.000903142613497162	FBgn0053993	CG33993	up_regulated
15.7884306057417	4.15114434459204	1.57002866133912	0.000414477268630732	0.000910517684596872	FBgn0038498	beat-IIa	up_regulated
32.5830991613829	2.15760154468746	0.69431151684995	0.000414920606300397	0.00091131298362039	FBgn0039290	CG13654	up_regulated
18.6634555544159	3.43883954216377	1.275041936651	0.000417946830879521	0.000917600015768398	FBgn0262580	CG43120	up_regulated
30.2852224407295	2.95736320773696	1.00776869813929	0.000427552639575064	0.000937556075022594	FBgn0259716	Nepl6	up_regulated
16.035097717694	3.75734329211291	1.42616107294588	0.000437020275933534	0.000956477885698701	FBgn0023179	amon	up_regulated
115.292615826233	2.55912739285365	0.873914290135323	0.000447621613221008	0.000978343026712374	FBgn0040256	Ugt35C1	up_regulated
6.42618992919192	4.44404419295423	1.83661582450584	0.000452709898993651	0.000988693014014194	FBgn0037115	CG11249	up_regulated
6.85277576672312	6.3720894870979	2.82478425189902	0.000459125490408218	0.00100192338327401	FBgn0035358	CG14949	up_regulated
7.57649648334038	5.05456579815374	1.87445582596687	0.00045932919847248	0.00100217279666723	FBgn0261529	ms(2)34Fe	up_regulated
15.1105171745586	3.63092403260457	1.24137684438714	0.000472062044539102	0.00102855198195845	FBgn0039064	CG4467	up_regulated
14.5466296150158	2.67299815539455	0.878298185542542	0.000478319843109611	0.00104178173369073	FBgn0039742	CG15528	up_regulated
5.27387441002402	3.53340532869573	1.22072176669343	0.00047918700634302	0.00104326495087268	FBgn0263986	cd	up_regulated
12.3827791359572	2.34210063709317	0.762175414462445	0.00048730659252124	0.00105909100038357	FBgn0259821	CG42402	up_regulated
11.9786955466102	2.89565805837086	0.974589039453681	0.000512321549059426	0.00111130248148985	FBgn0036790	AstC-R1	up_regulated
4.41152763099718	6.30471355168248	2.83477159815748	0.000537313785615315	0.00116275317579093	FBgn0033983	ADPS	up_regulated
7.29300276620612	3.16823433504603	1.07129351738566	0.000556494160584821	0.00120246511506356	FBgn0037836	CG14692	up_regulated
21.3442167079529	4.28089966069763	1.50024717791331	0.000557607611045378	0.00120427760716947	FBgn0034382	CG18609	up_regulated
21.6586811043151	2.24417571282996	0.759377701983054	0.000590253051357107	0.00127071266133611	FBgn0034094	Tsf3	up_regulated
18.1763159638656	2.1502460647058	0.713198263093578	0.00059270819553926	0.00127530686419736	FBgn0039101	CG16710	up_regulated
48.753372883514	3.30374534379108	1.22866914332909	0.000616884956406814	0.00132478378835171	FBgn0030270	CG15199	up_regulated
4.59730015686057	3.49409487774429	1.31220126661173	0.000622266967760351	0.00133557414298315	FBgn0036351	CG14107	up_regulated
162.352966813592	3.78159245750353	1.34127377547645	0.000640288843313777	0.00137215245809958	FBgn0033728	Cpr49Ae	up_regulated
342.509814753995	3.43142483992214	1.20456806698381	0.000649787510004905	0.00139091260735962	FBgn0259989	CG42486	up_regulated
8.10725869737188	2.87093247721037	1.0174126159925	0.000666964305010635	0.00142495919377796	FBgn0031097	obst-A	up_regulated
14.4733786073626	2.32787208999817	0.816875711368605	0.000670418340522492	0.00143206570622757	FBgn0263829	CG34334	up_regulated
12.1564894507059	2.722557030732	0.953137119717011	0.000671283011573085	0.00143336635429818	FBgn0032660	elfless	up_regulated
7.8566443530544	3.25759885530212	1.24485150413275	0.000671942101234575	0.00143450039440707	FBgn0259195	CG42299	up_regulated
22.3892436347119	7.02521994926249	3.10551137421285	0.000683356014489807	0.0014569249021118	FBgn0033731	Cpr49Ah	up_regulated
23.3312091428894	2.72289281561921	0.988041703741839	0.000683741667752047	0.00145746987679059	FBgn0039015	Takl2	up_regulated
401.117018295255	4.49508139841835	1.59277077193448	0.000689152115062244	0.00146816515978286	FBgn0029172	Fad2	up_regulated
11.9132756277768	4.05415336530411	1.49258642995904	0.000702067308892345	0.00149454328548251	FBgn0000045	Act79B	up_regulated
14.7384830513049	2.66390237148481	0.936680550028992	0.000709252324992819	0.00150897875066809	FBgn0052191	CG32191	up_regulated
13.2805514285651	4.24254643115627	1.85861925898434	0.00073340971810898	0.0015571237205087	FBgn0032896	CG14400	up_regulated
40.8115583175704	2.1330933135355	0.723504574625331	0.000737279132135394	0.00156444992672728	FBgn0262035	CG42846	up_regulated
7.6448356737934	3.6760137576034	1.40015377370917	0.000744615312946603	0.00157882111757577	FBgn0038716	CG7342	up_regulated
16.7296869865702	2.99102797210471	1.09132595031436	0.000773970480031324	0.00163796471680345	FBgn0085201	CG34172	up_regulated
5539.25512240987	3.10056654669348	1.09863107228697	0.000785999672366771	0.00166153985814537	FBgn0027560	Tps1	up_regulated
8.81713001006208	3.20144963670274	1.2557517214096	0.000800809763212411	0.00169125227550117	FBgn0032538	Vajk2	up_regulated
304.915911560308	3.34384523601465	1.21745737271106	0.00082769170240211	0.00174670845425021	FBgn0034331	BomBc2	up_regulated
6.24652609863683	5.68558223129587	2.70196836842194	0.000836848011209519	0.00176403846335082	FBgn0032535	Ance-2	up_regulated
124.000136157131	4.44411892092126	1.62931263485559	0.000853398793720494	0.00179858850696113	FBgn0037763	CG16904	up_regulated
4.68650280860851	5.99426378286206	2.81979430922804	0.000858571659139622	0.00180847042955025	FBgn0000576	ems	up_regulated
12.1603117220756	6.74445194194905	3.06526027182361	0.000859004162524158	0.0018090414606484	FBgn0014454	Acp1	up_regulated
84.1995588526183	2.17505203114346	0.772503770079837	0.000890287313098863	0.00187246016235918	FBgn0034480	CG16898	up_regulated
30.9431500388921	3.32392618341432	1.23544118935107	0.00089759016160224	0.00188586700495769	FBgn0034330	BomS4	up_regulated
16.2717597058411	2.74835825294105	1.00726506733463	0.000905979278967093	0.00190047085133131	FBgn0052573	CG32573	up_regulated
8.45589964651222	2.96687743133654	1.06616890127067	0.00091469493947856	0.00191803571219377	FBgn0038540	CG14321	up_regulated
65.9735609921033	2.20581368062983	0.788058648023715	0.000927501512922113	0.00194452617972896	FBgn0031622	CG3251	up_regulated
9.25302954882014	2.039936608519	0.717677230601775	0.000934601693704416	0.00195794687533441	FBgn0011280	Obp19d	up_regulated
20.9314986703159	5.21587716913047	2.54788106544657	0.000944438683656448	0.00197670751940644	FBgn0028430	He	up_regulated
8.36033844435998	5.27932505083642	2.58055955050583	0.000966584380517456	0.00202004059982093	FBgn0035799	CG14838	up_regulated
16.2059089057142	2.29663482446379	0.843502780720985	0.000973061498136631	0.00203244004307033	FBgn0024913	Actbeta	up_regulated
9.83921627233589	3.49830783289703	1.38072377857664	0.00100399659059425	0.00209276432720482	FBgn0039108	CG10232	up_regulated
5.07045968167607	4.14187580011268	1.62566576891427	0.0010202283021713	0.00212304471049684	FBgn0034856	yellow-d2	up_regulated
10.8763499519021	5.64969723542898	2.73145460022672	0.00104906891756184	0.00217941880037685	FBgn0029814	CG15765	up_regulated
34.2785979099054	2.10338817385578	0.740136269494674	0.00107983395122594	0.00223876783672592	FBgn0038818	Nep4	up_regulated
631.154554285796	2.23750073311037	0.822970696622536	0.00110442119198593	0.00228805041031023	FBgn0037818	CG6465	up_regulated
5.61979658355576	5.51395354493472	2.70253945739259	0.0011091642851981	0.00229745209914993	FBgn0013972	Gycalpha99B	up_regulated
22.9041242649796	3.24910561132343	1.22505663689501	0.00111226735091077	0.002303028351932	FBgn0046887	Gr98b	up_regulated
3.78779785713801	4.70502778511531	1.94078668201744	0.00116755462140439	0.00241082391243559	FBgn0038833	CG15696	up_regulated
122.179068569877	3.12044749267442	1.23977223932566	0.00118336496721334	0.00244122115820488	FBgn0031520	CG8837	up_regulated
11.8458050381393	5.70571835149452	2.77566118635597	0.00119931507191664	0.00247230519147355	FBgn0263402	CG43448	up_regulated
9.60877195370759	6.03557116089612	2.89924270328726	0.00121531733884922	0.00250345097111231	FBgn0031373	CG15358	up_regulated
8.14081740014408	4.12898972535508	1.7416331296094	0.00125583545161138	0.00258359099516527	FBgn0031564	CG2816	up_regulated
3.51031435100636	4.52995868208465	1.8960507712021	0.00126605065778776	0.00260317295404241	FBgn0032582	CG13258	up_regulated
5.25544101990469	3.62182969570328	1.60104111256876	0.0012693255207567	0.00260942781303029	FBgn0050431	CG30431	up_regulated
12.9534723243652	4.58740853179676	1.99057270134358	0.00128853888463105	0.00264601389134204	FBgn0034407	DptB	up_regulated
5.64078898352609	3.35102044278334	1.3137439438036	0.00129608758913451	0.00266102760560901	FBgn0020258	ppk	up_regulated
4.82574656568794	3.48963009276145	1.39015665924643	0.00131963913046743	0.00270640720480859	FBgn0050271	CG30271	up_regulated
3.50378282890752	3.79150710828551	1.51794158777227	0.00132537916487189	0.0027171848691941	FBgn0030395	Mks1	up_regulated
9.3437960381837	2.75679523973864	1.06334563867905	0.00134939865369764	0.00276137668625947	FBgn0023534	CG17778	up_regulated
58.1438182602965	2.79707069265742	1.10356839673433	0.00137292311826341	0.00280593039925169	FBgn0051326	CG31326	up_regulated
6064.2614714746	2.9342538631499	1.12106452811165	0.00140406731322469	0.00286435865428147	FBgn0027556	CG4928	up_regulated
9.75886364002618	4.87065674096349	2.49940071623035	0.00142705694092678	0.00290808258071043	FBgn0037294	CG12590	up_regulated
24.876799937226	3.30127207297764	1.39792226327909	0.00143193450832071	0.00291749172318824	FBgn0031432	Cyp309a1	up_regulated
3.43637905783614	4.8805444110333	2.1047905038921	0.00143943248470058	0.00293063747293807	FBgn0259188	Ir7f	up_regulated
8.26873294701395	2.76261862964134	1.12714385922131	0.00145837707977165	0.00296597537834887	FBgn0051528	CG31528	up_regulated
13.571691689326	3.09628811843416	1.24449370058233	0.00146650488420189	0.00298142331618625	FBgn0085244	CG34215	up_regulated
3.71674701596819	5.13109737563355	2.16579105582886	0.00149296108412252	0.00302971353084287	FBgn0031255	BBS8	up_regulated
156.624809753514	3.84168509059379	1.50100482366525	0.00150521341715644	0.00305236692228865	FBgn0050008	CG30008	up_regulated
5.19211451960797	5.65691414772564	2.81793271536294	0.00151210561501228	0.00306412578793303	FBgn0030829	CG12998	up_regulated
4.37668700439368	3.57360891951138	1.64308947069057	0.00151400478268665	0.00306686528182758	FBgn0032602	ppk17	up_regulated
31.2800519485721	2.51645223666395	0.940790945503445	0.00152948303656861	0.00309709952553947	FBgn0034636	twz	up_regulated
5.65138123157512	4.01406278735771	1.77585637148143	0.00156322867859042	0.00316029347576506	FBgn0085440	Lgr4	up_regulated
5.13467878910659	6.96851646782743	3.3227054503671	0.00157288019421027	0.00317865871199219	FBgn0051225	Ir94f	up_regulated
9.85685989975844	2.39515527952998	0.925282561305813	0.00159791550784608	0.00322537198083773	FBgn0036150	Ir68a	up_regulated
18.9854409337163	2.9319373124352	1.35284895538609	0.00163085924456391	0.00328575775895601	FBgn0013467	igl	up_regulated
41.9695176071802	2.60630917994953	1.1237615969816	0.00165891189417671	0.00333867561679521	FBgn0053465	CG33465	up_regulated
3.25447004914423	6.52611429589892	3.17810668136113	0.00166689520697246	0.0033535382300749	FBgn0036568	ATPsynbetaL	up_regulated
29.5933108995646	3.07120977265161	1.22952209530219	0.00170577909724972	0.00342439049292044	FBgn0035501	CG1299	up_regulated
6.60196436137234	3.0808664162264	1.2142298971559	0.00171468690361669	0.00344104043253999	FBgn0039386	CG5948	up_regulated
3.84414103149822	6.80263663705768	3.31038827665603	0.00181789844197471	0.00363385156726459	FBgn0029993	CG1571	up_regulated
18.5803053745618	2.06120461411826	0.784710135381205	0.00184056291284353	0.00367784437995191	FBgn0053547	Rim	up_regulated
6.41753026273318	2.88870400590387	1.26978467565001	0.0020846667482777	0.0041419863348159	FBgn0038919	Qsox2	up_regulated
21.9857197098871	2.02724187489045	0.777953159857495	0.00210343043417316	0.00417556647293886	FBgn0041337	Cyp309a2	up_regulated
7.94153816503156	2.58506050864779	1.02869627155661	0.00211362651240422	0.00419283645150911	FBgn0051664	CG31664	up_regulated
1308.85025936143	2.55872646645098	1.02738920657373	0.00211770661207607	0.00420018681793462	FBgn0033913	CG8468	up_regulated
5.23004287730621	4.04674457627626	1.83396389489836	0.00212749931832113	0.0042173704208955	FBgn0053329	Sp212	up_regulated
22.8186801125232	3.294505189855	1.49102315110565	0.00213607279961331	0.00423286844732425	FBgn0051103	CG31103	up_regulated
6.77806702525448	2.68209463514465	1.12992240163676	0.00216999846615324	0.00429553917496388	FBgn0041241	Gr47b	up_regulated
44.3992818062379	2.06900254638681	0.809431599497364	0.00217516411206919	0.00430424423871318	FBgn0033484	CG2269	up_regulated
33.4112797018388	2.15663529639113	0.855786053566745	0.00223447795991328	0.00441382251933522	FBgn0032472	CG9928	up_regulated
7.12080585787417	5.11253227703668	2.3114411801881	0.00224779087628223	0.0044369919234539	FBgn0035434	Drsl5	up_regulated
13.3643839104834	2.10148343089934	0.826704246987044	0.00226134723176263	0.00446217953760485	FBgn0047334	BG642312	up_regulated
5.71313279163096	3.30042908163102	1.47356537608343	0.00228168773565671	0.00450152370027115	FBgn0261245	sing	up_regulated
5.94448907572718	2.67473188766736	1.07113977301814	0.00228867749483417	0.00451198199865387	FBgn0261356	CG42633	up_regulated
10.557497338619	2.85256340663628	1.23689465639144	0.00240724687697262	0.0047300881832239	FBgn0038508	CG5866	up_regulated
6.67532027308529	2.9102365857783	1.24830925388703	0.00240989927483504	0.00473446995133236	FBgn0032981	CG3635	up_regulated
4.16390534783088	3.1577431019954	1.42382665139964	0.00248458100037281	0.00487094347598014	FBgn0030697	CG8565	up_regulated
4.48786929570821	5.71447691677101	2.97989332635012	0.00248784956630804	0.00487649841538659	FBgn0039485	CG17189	up_regulated
358.017961525157	3.49226661049488	1.71571226122366	0.00249454271590193	0.00488876285361582	FBgn0031702	fusl	up_regulated
2.71872724134198	5.96927154850227	3.08885657414593	0.00250035526374315	0.0048975850744553	FBgn0036833	CG3819	up_regulated
7.99556977332632	5.53822204636783	2.90848956234966	0.00250397562783391	0.00490381947173902	FBgn0030570	CG12540	up_regulated
4.23409142922363	5.57471338192749	2.92618348492748	0.00251734597323451	0.00492914284905876	FBgn0053459	CG33459	up_regulated
7.35320498796554	3.42573050392254	1.61969145466809	0.00260880889089214	0.00509754707969301	FBgn0285912	mah	up_regulated
7.90326578007783	2.46471244547675	1.02860050001544	0.00265722284057115	0.00519124169376355	FBgn0032879	CarT	up_regulated
7.5588414410089	2.57165828928762	1.05421112464425	0.0026699694733589	0.00521432616438517	FBgn0023523	Or2a	up_regulated
268.912767068987	2.89536849609408	1.24254141207217	0.00278197670164938	0.00542362060742498	FBgn0042086	Tsp42Eb	up_regulated
394.251687932565	3.21370162817268	1.41941828005403	0.00281427035304288	0.00548276414338686	FBgn0038353	CG5399	up_regulated
26.3974204891089	2.58748667416267	1.15405489897789	0.00282161998227737	0.00549517233038483	FBgn0067905	IM14	up_regulated
5.75933594740205	2.44743160040854	1.04897952430199	0.00283909652552295	0.00552598209037901	FBgn0027074	Ugt36F1	up_regulated
6.93338955468972	2.40015159635832	0.985165594456686	0.00288777305015143	0.00561397942412435	FBgn0035685	CG13297	up_regulated
7.35795983102026	3.55188968871905	1.72714889009136	0.00293940823250646	0.00570770746187324	FBgn0011701	repo	up_regulated
9.28712330194778	2.32606575946676	0.97518383350175	0.00298975449874014	0.00579643114026631	FBgn0083960	CG34124	up_regulated
6.39564685426957	3.41737300789001	1.63490988257034	0.00302601984087524	0.00586065843727834	FBgn0031426	CG18641	up_regulated
4.2132369234663	3.59584859279015	1.66794144129294	0.00307195798074142	0.00594757385526859	FBgn0033481	CG12920	up_regulated
16.0246506524803	2.73890677643293	1.22833753834582	0.00307999687459445	0.00596107839241143	FBgn0033725	Cpr49Ac	up_regulated
14.1883904605314	2.5913531513784	1.2197390683328	0.0031184220657504	0.00603024059919436	FBgn0031701	TotM	up_regulated
4.63089069775259	3.58206812793275	1.68329738100027	0.00315219123154288	0.00608713978689397	FBgn0024189	sns	up_regulated
5.61332812344804	3.28689155990609	1.75101294595494	0.00317158366997855	0.00612247843147083	FBgn0053003	CG33003	up_regulated
13.826958094106	2.87653733500161	1.29242239248336	0.00318433976386306	0.00614604444177324	FBgn0033582	CG9084	up_regulated
18.7772014005824	2.35176388557728	1.05763344105301	0.00321438615796252	0.00619763290184826	FBgn0003944	Ubx	up_regulated
6.81205350097475	3.21228605297848	1.45020466775635	0.00326174584962253	0.00628462222495605	FBgn0262966	CG43277	up_regulated
71.1491447529207	2.14406421836835	0.887829385282581	0.00328422133934756	0.00632249274672063	FBgn0025620	CG13360	up_regulated
22.3543915385678	4.07658918588973	1.88766852836665	0.0032977689247644	0.00634748310299836	FBgn0040279	Osi14	up_regulated
2.86133286259859	6.00542359091188	3.21032667065929	0.00330935770686828	0.00636760191906947	FBgn0001259	in	up_regulated
26.9732929243624	2.04560177941666	0.859765681435085	0.00331399183692486	0.00637542404879057	FBgn0034454	CG15120	up_regulated
108.247487698847	3.86014714536228	2.25377404270594	0.00337416195499449	0.00648227754397981	FBgn0035343	CG16762	up_regulated
7.30218432978917	4.91558014340453	2.47059388510565	0.00337513488481253	0.00648303543941369	FBgn0050203	CG30203	up_regulated
1978.27597557697	2.44355736089208	1.05643417503832	0.00338221725659237	0.00649441339932966	FBgn0033093	CG3270	up_regulated
16.0294651042591	2.28063232099401	0.970670068781383	0.00352655584503763	0.00675421016937487	FBgn0027491	Cdk5alpha	up_regulated
3.11270567289074	5.27611052413459	2.92134653149097	0.00360646507619037	0.0068942965331642	FBgn0037295	dpr16	up_regulated
5.79639174064786	2.293773054789	1.00096931737352	0.00365193786934232	0.00697646491215079	FBgn0038840	Grik	up_regulated
3.58775649747687	3.70691258387937	1.72531164646963	0.00373691685307606	0.00713029691679886	FBgn0042131	CG18808	up_regulated
7.44111913600171	5.36282861190572	2.99315303499499	0.00390727044211952	0.00743888009432233	FBgn0002522	lab	up_regulated
9.0041526030952	2.867750761441	1.79058114771885	0.00392786149406129	0.00747046862810774	FBgn0032061	CG9314	up_regulated
22.1923456683754	3.71511755211393	1.79109760748082	0.0039768516151522	0.00755979526842365	FBgn0031692	TpnC25D	up_regulated
4.17652412927732	2.72357308827548	1.26721330535806	0.00399477714689304	0.00759129573794119	FBgn0029656	CG10793	up_regulated
6.6128036658935	3.54577088306408	1.83710080480043	0.00408026631575212	0.00774587142055382	FBgn0053543	CG33543	up_regulated
21.7427204021161	2.12053711156086	0.939369415882619	0.00416927816443078	0.00790146595653368	FBgn0032601	yellow-b	up_regulated
3.93938438372593	3.74667641671752	1.83989680577016	0.00418731332005999	0.00793312831220898	FBgn0053092	P5CDh2	up_regulated
14.7813004482426	2.52738450841711	1.11171701873905	0.00418740070441009	0.00793312831220898	FBgn0039332	alrm	up_regulated
587.339442484743	2.87318658379678	1.39031874617108	0.00427624585270096	0.00808641193134341	FBgn0053511	CG33511	up_regulated
6.01864091480518	2.78489538164582	1.34398257649779	0.00441864113241485	0.00834723239711877	FBgn0030159	CG9689	up_regulated
5.71292796830751	2.98272093189092	1.41201408348315	0.00448433909205546	0.00846706073850363	FBgn0033696	Cyp6g2	up_regulated
11.814022788759	2.14678775286484	0.933501433016865	0.0045232427046409	0.00853763964863846	FBgn0035505	Teh2	up_regulated
3.7739067457857	3.72759993165399	1.98440940012944	0.00453242311562799	0.00855352724026916	FBgn0035915	S-Lap1	up_regulated
87.1171650278166	2.16594641167382	1.05128074225952	0.00454843613961483	0.0085794130348036	FBgn0038542	TyrR	up_regulated
23.3158384067745	2.39714078560677	1.1062603396101	0.0046519636546863	0.00876141970118032	FBgn0263083	CG43351	up_regulated
13.8742004647792	5.19258498470468	2.9986336881331	0.00470224203286661	0.00885165077332365	FBgn0085320	CG34291	up_regulated
5.72817147978102	5.23840463237336	3.02406354782042	0.00481582442095229	0.0090532975696131	FBgn0053510	CG33510	up_regulated
6.08171078672987	4.48116652452613	2.65876539656534	0.00494283826346144	0.00927651226672401	FBgn0035512	Cpr64Ac	up_regulated
9.6446076453208	2.12056714072981	0.923189646213131	0.00497603757890691	0.00933413040742905	FBgn0035693	CG8219	up_regulated
2816.64757777135	2.07122777042379	0.919717234823669	0.00498253719545605	0.00934475851517259	FBgn0025454	Cyp6g1	up_regulated
2.66972637158058	6.04030276456961	3.43248773999364	0.00500634030332672	0.00938312075580031	FBgn0035785	ppk26	up_regulated
7.62695653994617	2.86030824033893	1.40967769852492	0.00510034961321843	0.00955133140600705	FBgn0053194	CheA29a	up_regulated
2.99576285708214	3.70413277926273	1.96099603654931	0.00514857433136026	0.00963520138685686	FBgn0036040	CG6749	up_regulated
3.48555795396693	3.20844720104931	1.6338877738303	0.00516754430289066	0.00966747396875288	FBgn0033603	Cpr47Ef	up_regulated
16.8627877333505	2.3482284537116	1.13158431433518	0.0051918385927434	0.0097096824541078	FBgn0038074	Gnmt	up_regulated
17.9946908754836	2.34205504052273	1.0855747354085	0.00521705157943626	0.00974707686319747	FBgn0038693	unc79	up_regulated
13.5455002094639	5.10435396755977	3.01076998530328	0.00529692315652872	0.00988476768870694	FBgn0038113	CG11668	up_regulated
53.2808507028214	3.02959153249696	1.46114692508451	0.00530858919881638	0.00990159223503645	FBgn0035865	CG7201	up_regulated
265.321923551001	2.76728707199567	1.50745855695563	0.00532376551657085	0.00992329351567039	FBgn0052843	Dh31-R	up_regulated
2.77559991009719	4.3605744660649	2.34253139973503	0.00543752419231027	0.0101218686509572	FBgn0031146	CG15449	up_regulated
3.07210227035116	5.88686993837897	3.41803424098732	0.00549368736757782	0.0102145401486085	FBgn0003002	opa	up_regulated
253.42121630433	2.96553196057849	1.44430287043444	0.00565649362561016	0.0105033102312523	FBgn0037387	CG1213	up_regulated
32.8776357394906	2.19269685602855	1.07973776012478	0.00586893148583251	0.0108671706745764	FBgn0034511	GNBP-like3	up_regulated
4.19025008184797	3.30377619782941	1.76916104439269	0.00589833155632804	0.0109143965797135	FBgn0052532	CG32532	up_regulated
4.4847807050861	3.12364439648249	1.64416484076572	0.00591103100707518	0.0109342854476479	FBgn0085294	CG34265	up_regulated
3.53255657521765	2.88151435788604	1.45287625076432	0.0060876296243492	0.0112460194815962	FBgn0031045	CG14212	up_regulated
15.2309827620088	2.13994726080067	1.07653726896811	0.0062309878760198	0.0114957880023753	FBgn0034364	CG5493	up_regulated
27.200784650023	4.61266289344994	2.83592307968865	0.00623240832704671	0.0114965162161849	FBgn0050042	Cpr49Ab	up_regulated
27.7479260282938	4.5217411774658	2.78220412338956	0.00626916602039331	0.0115567126244356	FBgn0037124	CG14568	up_regulated
5.74582027912382	4.95753642250412	3.02070306690119	0.00633244786023805	0.0116637757793834	FBgn0262574	CG43114	up_regulated
9.18304004638824	2.09883714640144	0.973653555771417	0.00639596943299134	0.0117749713214466	FBgn0033657	Sln	up_regulated
2.93318998643432	5.15601434596494	3.13005468241902	0.00639937388445424	0.0117793040724196	FBgn0038309	Amt	up_regulated
21.4778849014103	3.87275422367264	2.14141472195742	0.00642652609768867	0.0118273406408694	FBgn0031562	CG3604	up_regulated
99.8746019436429	2.27319968378532	1.12868695613621	0.00648792770639766	0.0119325063559739	FBgn0013973	Gycbeta100B	up_regulated
264.96139971517	2.54993380679522	1.37995978484242	0.00655848669264857	0.0120464632663398	FBgn0034262	swi2	up_regulated
5.65314264586407	2.34813781656913	1.19390603625419	0.00660281954452725	0.0121219330802721	FBgn0035724	CG10064	up_regulated
33.7333159759875	2.21816543124345	1.0379385378928	0.00668002955954734	0.0122476314908239	FBgn0038930	BomT3	up_regulated
8.69073830791165	2.61138876681042	1.37088200651587	0.00675946340451126	0.0123871919289997	FBgn0054031	CG34031	up_regulated
7.53824798671431	2.92299151028291	1.66368165548622	0.00680992532163965	0.0124694727993689	FBgn0038014	CG10041	up_regulated
4.84315716698297	3.06156375056426	1.6678102948182	0.00694440976330057	0.0127011985357495	FBgn0039411	dysf	up_regulated
11.1231834306321	3.07145388868629	1.68342886403203	0.00696036650079473	0.0127262296477826	FBgn0034990	CG11406	up_regulated
2.80078860829596	3.27443805656971	1.82710735209844	0.00704266417023148	0.0128662070122175	FBgn0051025	Ppi1	up_regulated
153.153047746956	4.27133112052433	2.56354519328851	0.00712918323516815	0.0130073068044546	FBgn0037627	CG13318	up_regulated
3.08710718574917	3.41728383626332	1.94010645528314	0.00725758810572813	0.0132265117868294	FBgn0040092	lectin-46Cb	up_regulated
3.53990528293599	4.35352636559274	2.67256999352414	0.00725901027091077	0.0132269528721131	FBgn0260470	SP555	up_regulated
3.2461079810755	4.40612715270502	2.60126906687766	0.0074881337514239	0.0136178814028816	FBgn0263022	CG43317	up_regulated
10.2822725914935	2.87850040664296	1.65652154753298	0.00757511458780065	0.013764896935809	FBgn0002869	MtnB	up_regulated
4.84683840105853	2.33542705002024	1.21124957751323	0.00769571557602119	0.0139636684759666	FBgn0019940	Rh6	up_regulated
7.03990537600612	7.5430541376168	4.52314467349368	0.00775230600635646	0.0140527002618863	FBgn0038783	CG4367	up_regulated
29.406205404453	2.88473037666989	1.5914259152167	0.00780072233799347	0.0141341324147905	FBgn0033873	CG6337	up_regulated
8.06341104578884	2.08148559930817	0.995393353074427	0.00780406257652281	0.0141373740678306	FBgn0028740	CG6362	up_regulated
5.88892098493488	4.23727138358548	2.72628952962466	0.00782456747703395	0.0141653613766106	FBgn0036094	CG14153	up_regulated
13.2218007882014	2.29392966327157	1.14196525546278	0.00804703615404773	0.0145399292623838	FBgn0262577	CG43117	up_regulated
3.35431074024235	2.8593924378635	1.5994240335435	0.00808794031289415	0.0146091273210182	FBgn0034272	Ir54a	up_regulated
2.75121567560522	3.49725886259915	2.07083178930378	0.00815822989162055	0.0147242255435238	FBgn0033207	CG12826	up_regulated
4.73457973835268	4.88247852003969	3.14205694338718	0.00819448735907672	0.0147777657796512	FBgn0036713	Mip	up_regulated
58.6524319355014	3.63521424779547	2.16173953048605	0.00827973716013376	0.0149094684713749	FBgn0038914	fit	up_regulated
12.415640232398	4.74546883845499	3.07918261074295	0.00838801010610642	0.0150834896184082	FBgn0025686	Amnionless	up_regulated
18.2005343047871	3.9963474528683	2.62277198846638	0.00845275026861142	0.0151946150778824	FBgn0050281	CG30281	up_regulated
2.68167835537288	3.14669903103176	1.83895152166745	0.00847496337489679	0.01523210222993	FBgn0032284	CG7294	up_regulated
4.26478458879645	2.37977552355506	1.38964365574808	0.00850369500319561	0.0152812912611538	FBgn0267429	lovit	up_regulated
2.41443557813059	5.10340642236307	3.29385551663775	0.00856686224514708	0.0153874025710911	FBgn0085487	CG34458	up_regulated
4.39340593241005	2.98394919768319	1.64317824209731	0.00861807795437924	0.0154719554241042	FBgn0040906	CG15579	up_regulated
7.20379618975838	4.1254428714329	2.6065094035884	0.00882028941200211	0.0158147182418365	FBgn0028920	CG8997	up_regulated
4.91105125622394	2.8058165073736	1.62587576989514	0.00882928639999114	0.0158283176537269	FBgn0011693	Pdh	up_regulated
31.1857013717344	2.22992059048927	1.20947404992638	0.00905572709859716	0.0162002673749893	FBgn0038211	CG9649	up_regulated
2790.35051854183	2.08591702225293	1.01702245794928	0.00914063376224283	0.0163316153685984	FBgn0041164	armi	up_regulated
7.43258510117032	2.55656493751131	1.35368719045643	0.00941776217461993	0.0167946345987494	FBgn0052447	CG32447	up_regulated
2.99464598478148	2.77196494611812	2.28174654568343	0.00945225729226484	0.0168415742799015	FBgn0033271	CG8708	up_regulated
3.15659199722185	4.40132538281243	2.94165685120388	0.00955742422369579	0.0170166180618241	FBgn0039429	CG14238	up_regulated
3.59555121859016	2.55380046755202	1.41264031050591	0.0096223944063955	0.0171241340912799	FBgn0030016	Or7a	up_regulated
3.76785536441911	2.23942015273173	1.27516578660613	0.00969053687397848	0.0172399265529446	FBgn0038361	Uros2	up_regulated
3.45285734299635	3.137003930571	2.01207725350631	0.00988076954309626	0.017561634164133	FBgn0035954	Doc3	up_regulated
243.571823028116	2.32038668707717	1.23575070599115	0.0098888302761643	0.0175731742088552	FBgn0034883	Eglp2	up_regulated
3.41119426705565	2.42785821807927	1.47076824896595	0.00998886210688353	0.0177312585514651	FBgn0051718	Ir31a	up_regulated
8.00109948127896	2.46004529951727	1.43090561525889	0.0102034645112248	0.0180692732251237	FBgn0004168	5-HT1A	up_regulated
3.44628187895439	3.60583744120275	2.29260963937604	0.0102802119862898	0.0181850719605961	FBgn0036969	Spn77Bb	up_regulated
15.0166384412448	2.61743142430177	1.54383860442424	0.0102843905176401	0.0181895926971297	FBgn0266710	hog	up_regulated
4.58009213004118	2.66071459872565	1.54880598796973	0.0103407544138089	0.0182806270457365	FBgn0015336	CG15865	up_regulated
22.7850732554186	3.99111307456717	2.74340774987731	0.0104170128513033	0.018398027109582	FBgn0052601	betaNACtes3	up_regulated
28.8258798493745	2.60396665938755	1.53769784716392	0.0104446400793355	0.0184439146067736	FBgn0033069	eIF3f2	up_regulated
7.22575002732119	2.0885296486432	1.12869735448381	0.0105244499908736	0.0185731436778005	FBgn0035240	CG33791	up_regulated
6.7477197084372	2.1038760850452	1.11562134891512	0.0107917970041042	0.0190060434981143	FBgn0036416	CG7924	up_regulated
4.21560961799393	2.5912915995851	1.57024486411719	0.01146670389341	0.0201282407576099	FBgn0031592	Art2	up_regulated
1427.16379624495	3.19341234914317	2.13827659836761	0.0114748563617367	0.0201362439490128	FBgn0053470	CG33470	up_regulated
11.3190490917346	2.12194979661832	1.27646642250336	0.0117379735383732	0.0205625519565624	FBgn0030706	Lrp4	up_regulated
120.605616943328	3.3601238279894	2.43461106316383	0.0119667280189586	0.0209305692316617	FBgn0287234	slf	up_regulated
3.86219289441476	2.38963902354917	1.59713243831638	0.0121591129065367	0.0212471682969228	FBgn0266437	CG45067	up_regulated
2.40242915121853	4.43187372609004	3.15979448417903	0.0121831047731849	0.0212824560938055	FBgn0040608	CG14246	up_regulated
7.06749257811124	2.55213991534779	1.57205750984582	0.0122328492184182	0.0213660236933195	FBgn0004880	scrt	up_regulated
3.19229803768166	5.60295793599185	4.15167139542873	0.0123948250609639	0.0216287092142742	FBgn0039316	CG11893	up_regulated
4.68394025879422	2.36486369589576	1.41442402458944	0.0124234596309488	0.0216753012988284	FBgn0035199	tfc	up_regulated
318.389325161008	3.77699052630031	3.81474998341117	0.012437098547805	0.021695719925883	FBgn0262572	CG43112	up_regulated
5.10668903677579	2.20635300978895	1.23718937200023	0.0126461332364689	0.0220295090634665	FBgn0038258	CG7362	up_regulated
23.873751399274	2.33970924195176	1.50849297398715	0.0128716382311504	0.0223840684708664	FBgn0040250	Ugt304A1	up_regulated
4.29701225270015	3.4772618341043	2.66863550091883	0.0129261703321146	0.022475413757732	FBgn0051465	CG31465	up_regulated
152.964658042063	3.49509567275772	3.89373676479594	0.0130450428693539	0.0226715522530188	FBgn0260396	CG42521	up_regulated
63.3561827284148	2.60048237237299	1.68433054758509	0.0133393131489591	0.0231470849626154	FBgn0085227	CG34198	up_regulated
5.8784115856726	2.55157344060328	1.63314470292524	0.0137610440733439	0.0238088579768506	FBgn0035041	CG13594	up_regulated
4.96013629766857	2.40552069196807	1.50650081801474	0.0137991079424708	0.023867345959755	FBgn0030954	CCKLR-17D3	up_regulated
4.33208792621286	4.88114943938022	3.76324276019925	0.0140272448900807	0.0242282879839766	FBgn0034151	CG15617	up_regulated
6.26811054343605	2.41310539078306	1.62011062604124	0.0141991299451702	0.0244987451393884	FBgn0032843	CG10730	up_regulated
6.71747636788866	4.6026104584542	3.56778091991076	0.0142039679273522	0.0245033203832175	FBgn0038201	PK1-R	up_regulated
3.43400580820955	2.69625751767455	1.86352284064825	0.0145032718260256	0.0249812003421077	FBgn0033154	CG1850	up_regulated
8.87136686298016	2.32184013661892	1.47032309938441	0.0150812738292211	0.0259011518660603	FBgn0037996	CG4830	up_regulated
2.67654454604596	3.39085936215087	2.6149136216887	0.0154196842494919	0.0264458792759457	FBgn0031853	TTLL3B	up_regulated
5.25125243158904	2.41266411226929	1.70083836253863	0.0156476333323548	0.026795824963947	FBgn0035196	CG9129	up_regulated
4.70525367492183	2.05612910538638	1.23044368567529	0.0157198010132495	0.0269070754056964	FBgn0263746	CR43671	up_regulated
11.8821032723135	2.78646345986698	1.97961636669647	0.0159517185799577	0.027283207972557	FBgn0270928	VAChT	up_regulated
3.02809586090803	2.42069222626578	1.80517020752492	0.0159656549703262	0.0273028777704328	FBgn0038373	CG4546	up_regulated
3.41303110255743	2.94146826359317	2.14569582600114	0.0159873728405174	0.0273316770586515	FBgn0263072	CG43347	up_regulated
3.66956956668657	2.79042621568357	2.00237994729277	0.0164379928314674	0.0280635222627702	FBgn0000492	Dr	up_regulated
5.66685869522751	2.28275876985972	1.52492327552996	0.0170073737491601	0.028929829257943	FBgn0259817	SteXh:CG42398	up_regulated
10.8381268556645	2.57709504324645	1.88671978564759	0.0170327621590976	0.0289686188587504	FBgn0028938	Vajk1	up_regulated
13.9438456426324	2.50198902787401	1.7677809345312	0.0170654569620615	0.0290198212154127	FBgn0051606	CG31606	up_regulated
7.11506673868658	2.38057849636965	1.65709290818021	0.0172751670868335	0.0293586160286929	FBgn0034829	CG9899	up_regulated
5.9640631513383	3.47752786827162	2.75523281950901	0.0179172112738197	0.0303576876730116	FBgn0031700	CG14022	up_regulated
86.1649264966059	2.93426815363518	2.24866111221993	0.0179734088639044	0.0304391004150258	FBgn0026755	Ugt37B1	up_regulated
41.740283380384	2.1634615985899	1.81505072363955	0.0179762584102699	0.0304393268261528	FBgn0033222	CG12824	up_regulated
3.04151065407945	4.39133337698978	3.82042557442754	0.0181186866565484	0.0306480893520366	FBgn0286741	CG46383	up_regulated
5.06030024186433	2.20091910437646	1.46074858352171	0.0185070301660374	0.0312507691625249	FBgn0053468	CG33468	up_regulated
5.82059059028517	3.28991344746413	3.51564746886246	0.0187522428467429	0.0316195483415518	FBgn0039806	CG15545	up_regulated
6.11460014186021	3.04171414178898	2.60115437173109	0.019090191230648	0.0321506932100831	FBgn0263079	CG43338	up_regulated
18.5535416529684	2.52881517156626	1.87991951489783	0.0191714122128326	0.0322777809946564	FBgn0051086	CG31086	up_regulated
57.8747511411113	2.20681675009262	1.47970600900934	0.0193152821307313	0.0325022689673783	FBgn0264776	CG44014	up_regulated
5.244837595944	4.24852004485213	3.93859825628098	0.0193163466802023	0.0325022689673783	FBgn0267051	CR45495	up_regulated
2.16582427248867	4.48637947985298	4.16374537178735	0.0195545101294192	0.032870675874412	FBgn0039795	Spn100A	up_regulated
3.02042229163424	2.32632275534989	1.67905360552918	0.0195656090856714	0.0328821932272012	FBgn0085273	CG34244	up_regulated
4.26417194478416	2.28342567610492	1.5881774005002	0.0196328300354623	0.0329753872377434	FBgn0259192	CG42296	up_regulated
8.17838284014858	2.82520910909429	2.33433558067604	0.0197431260742014	0.0331507051744793	FBgn0029851	CG14445	up_regulated
5.85933745423331	2.2660063897402	1.96870206714069	0.0203611362418085	0.0341066529664011	FBgn0028562	sut2	up_regulated
54.4469381981447	2.35953332101584	1.71178839221314	0.0203710962674289	0.0341182377413842	FBgn0030837	CG8661	up_regulated
1.88270726486449	2.5221325507178	1.93414796494654	0.020465262167127	0.0342554746668398	FBgn0030770	CG13010	up_regulated
7.37868733131053	2.14921837502866	1.46292408239049	0.0205351552790154	0.0343673316958644	FBgn0053222	CR33222	up_regulated
3.63855350526937	2.14282246516644	2.02692103968178	0.0206301870997368	0.0345160676241006	FBgn0263042	CG43337	up_regulated
5.97017946193906	2.85036213772658	2.47985112341468	0.0208085420552265	0.034788505273714	FBgn0261648	salm	up_regulated
6.80049244501934	2.49132503783519	1.97150495851113	0.0210412141363315	0.0351460399463492	FBgn0042630	Sox21b	up_regulated
984.232763105561	2.08623546631286	1.42774511229704	0.0215054127391646	0.0358626195477692	FBgn0261989	CG42807	up_regulated
10.1860590661835	2.42645087545363	1.92833589462377	0.0215221735767556	0.0358852308015883	FBgn0040582	BomBc3	up_regulated
5.21863592705536	2.550166864298	2.09106948127659	0.0225546267755739	0.0374265621723973	FBgn0038238	CG14854	up_regulated
5.75534059346248	2.07998140755511	1.69239371445484	0.023003981076167	0.0381201692990404	FBgn0039294	Cad96Cb	up_regulated
5.28625446548421	2.00468598093287	1.40780197805768	0.0235438564697943	0.0389375156136128	FBgn0034276	Sardh	up_regulated
2.15532832780865	2.61146261824108	2.28659329393943	0.024187757780071	0.0399434785912827	FBgn0033063	CG14589	up_regulated
1.95789624083985	2.50360908801828	2.24184902977183	0.0249420830881253	0.0410621132860911	FBgn0031209	Ir21a	up_regulated
3.01058436386891	3.4569169920563	3.30640637741013	0.0251117786761048	0.041335411279451	FBgn0050098	CG30098	up_regulated
3.50587076161797	2.05753254918683	1.52333812786236	0.0252397155769202	0.0415277058405933	FBgn0053189	CG33189	up_regulated
4.07152254015107	2.39644433326694	2.16864320222168	0.0252810297836427	0.0415773707725705	FBgn0013308	Odc2	up_regulated
3.76062045420033	2.24201465854535	1.79828246564142	0.0254284540353747	0.0417769148092171	FBgn0037690	Task7	up_regulated
11.0803128105116	2.24141388480244	1.76447856302079	0.0254504493318096	0.041806923070632	FBgn0042110	CG18765	up_regulated
29.6444431614709	2.32536102580264	2.09025829407491	0.0257246807241362	0.0422202696670258	FBgn0053057	CG33057	up_regulated
5.74171177640772	2.39094674205275	2.57219160526114	0.0266725962403788	0.043629080365173	FBgn0035544	CG15021	up_regulated
5.61912247400626	3.47238969874009	4.06122187691067	0.0274221451635254	0.0447506410880595	FBgn0263846	CG43707	up_regulated
15.1330234535974	2.05622935760043	1.87801407573664	0.0274528117038746	0.0447876438976749	FBgn0039023	Nepl14	up_regulated
2.18445779942729	2.6256957510376	4.2714204016432	0.0276434174019151	0.0450723628514205	FBgn0036203	Muc68D	up_regulated
11.0934333403719	3.24883714125453	3.45937198435558	0.0286063167031857	0.0465205452131899	FBgn0034660	Loxl2	up_regulated
1.99759283648692	3.43463660615783	3.91315942988872	0.0288781056155477	0.0469148873371588	FBgn0031460	CG15399	up_regulated
2.90587501039296	3.19452825057444	3.49329449390392	0.0306361708900263	0.0495412210843189	FBgn0053639	CG33639	up_regulated
4.21492661052891	3.17198202718899	5.24150767925655	0.030783478586093	0.0497435449816797	FBgn0051704	CG31704	up_regulated
2873.96925121225	1.83194654238548	0.0794351333409004	3.55053459014326e-118	6.12221410558856e-116	FBgn0033717	CG8839	not_deg
2605.98525889818	-1.71750626299638	0.0796876304422201	8.90735286896174e-104	1.00842031268003e-101	FBgn0037555	Ada2b	not_deg
4148.05605245382	-1.96751103416044	0.0918937103182261	1.92037035054609e-102	2.08966125135151e-100	FBgn0039640	CG14516	not_deg
5888.58718875866	1.35810308572967	0.0633020481314074	2.45202488835976e-102	2.6425283604554e-100	FBgn0034398	CG15098	not_deg
10547.4969835717	1.65729472017895	0.0856477219041018	8.87348080519668e-84	6.41638534610609e-82	FBgn0035499	Chd64	not_deg
5191.64795119324	-1.75287963819437	0.0925595051680415	1.17360831068222e-80	8.06981714486278e-79	FBgn0260399	gwl	not_deg
1628.25840634807	-1.98933589906226	0.105303495865324	2.08192200027191e-80	1.40567360114745e-78	FBgn0035812	CG7457	not_deg
1449.86742125283	1.69902228011362	0.0909513864246428	3.57564501829121e-78	2.26417115056542e-76	FBgn0015801	Reg-5	not_deg
4855.99976933167	1.72502816591278	0.0931742731264688	3.62299204040215e-77	2.26851926194566e-75	FBgn0015766	Msr-110	not_deg
22884.3842269062	1.30651176312655	0.0709981824554774	7.39225178489652e-76	4.50284554375653e-74	FBgn0003721	Tm1	not_deg
1011.2698805562	-1.37668782343334	0.0776429784670988	8.37925298567159e-71	4.55896443997122e-69	FBgn0033996	CG11807	not_deg
980.548289702964	-1.8352005048789	0.108578603505702	6.72013649034039e-65	3.12528173376494e-63	FBgn0042180	CG18870	not_deg
558.445915594371	-1.87561112258634	0.111889119533874	9.69795660508245e-64	4.34778790519056e-62	FBgn0002901	mus304	not_deg
2513.76886666406	-1.57728183763356	0.0956563957679672	1.12662649631034e-61	4.72929953956788e-60	FBgn0034618	CG9485	not_deg
2025.52969072343	-1.63870468455206	0.100279874229925	9.75906793916298e-61	3.96303019790358e-59	FBgn0027660	blot	not_deg
6894.88043277606	1.99401912675672	0.122355420530275	3.11646623139112e-60	1.23862955749758e-58	FBgn0000261	Cat	not_deg
1022.95874703219	-1.83178315723799	0.113411302323374	2.24236963216078e-59	8.78758001302726e-58	FBgn0050169	Brca2	not_deg
6909.00091333961	-1.64127103143878	0.101141219749795	5.15122907165074e-59	2.01167161794639e-57	FBgn0003124	polo	not_deg
1926.78210187683	-1.94337275803537	0.123619901482447	1.32710527542401e-56	4.87678554982042e-55	FBgn0003187	qua	not_deg
3543.20170264838	-1.50761572050707	0.0959093200550903	4.36705106774095e-56	1.56877911433463e-54	FBgn0264848	vih	not_deg
11014.2923526627	1.80545440851404	0.114931580043422	8.633474770464e-56	3.06215143124559e-54	FBgn0003748	Treh	not_deg
3248.44009743485	-1.88625091790054	0.12091750521095	1.20704851589221e-55	4.25427665601255e-54	FBgn0036574	elg1	not_deg
1126.57908275771	-1.8958538014634	0.12169696168036	1.4070965291723e-55	4.94380498400097e-54	FBgn0026263	bip1	not_deg
1646.48396542523	-1.44677688611758	0.0936988220312124	2.53584127859905e-54	8.58661904850095e-53	FBgn0035807	CG7492	not_deg
2028.31890135063	-1.55450778064609	0.100998282641045	3.86209866020962e-54	1.29989194545434e-52	FBgn0029685	CG2938	not_deg
15980.2391661992	-1.65816348856611	0.109007525175996	3.103406152357e-53	1.01113302777957e-51	FBgn0250848	26-29-p	not_deg
1655.1492078046	-1.92266458242143	0.128874777067941	3.62368007436502e-51	1.12817239648564e-49	FBgn0034894	sigmar	not_deg
3277.38106895612	-1.78089162524242	0.119365359030705	4.24055465706465e-51	1.31656888078617e-49	FBgn0000996	dup	not_deg
3019.07092844793	-1.79778762552149	0.121606800077144	2.34688759972086e-50	7.07094521980415e-49	FBgn0036316	CG10960	not_deg
1168.27726231763	-1.93275985177228	0.130870843829593	3.97847529116518e-50	1.17653696737149e-48	FBgn0030803	CG4880	not_deg
28819.275575558	1.62424773029226	0.109674424997295	7.68189623142059e-50	2.23632968731849e-48	FBgn0004907	14-3-3zeta	not_deg
442.871938682265	1.82078476900612	0.123283715178881	8.45858553292339e-50	2.45605768531102e-48	FBgn0034194	CG15611	not_deg
2058.89036629298	-1.50086663913294	0.103142782640315	2.21933842622762e-48	6.15701610919781e-47	FBgn0003964	usp	not_deg
5482.76234495078	-1.34379429473649	0.0929102728539329	6.3224551332079e-48	1.71995332847073e-46	FBgn0019686	lok	not_deg
2323.48221629378	1.45223497936389	0.100729360148526	1.46829150317327e-47	3.98465161442277e-46	FBgn0030749	AnxB11	not_deg
541.20506437723	-1.93408625599388	0.135034078202417	2.43343847625454e-47	6.52487522532557e-46	FBgn0037082	CG5664	not_deg
3734.38347377442	1.47730325835565	0.104385231911726	5.88609292199834e-46	1.49256401515288e-44	FBgn0262026	CG42837	not_deg
4242.04832880312	-1.27907422751295	0.0919010271824098	1.98056780225294e-44	4.84676941651767e-43	FBgn0003612	Su(var)2-10	not_deg
1708.75569932816	-1.54434683148027	0.111197902362916	2.10778468981483e-44	5.14685202689425e-43	FBgn0015522	olf186-M	not_deg
1215.87380944084	-1.50826126047388	0.108995488272088	4.20251856158445e-44	1.01076884202229e-42	FBgn0050377	CG30377	not_deg
2210.38487984372	-1.89178529540577	0.138622486297888	2.44722808716002e-43	5.72620718181408e-42	FBgn0035936	Tsp66E	not_deg
3825.89750908273	-1.51110776662017	0.110281272667758	2.69593442848336e-43	6.29500689050864e-42	FBgn0086251	del	not_deg
1199.38765590455	1.75534905375949	0.128493842253502	5.94426826239966e-43	1.36244087290338e-41	FBgn0028546	ics	not_deg
1625.14326167198	-1.47833837604309	0.108508860498908	7.17179630320409e-43	1.6337701822421e-41	FBgn0026433	Grip128	not_deg
2347.77447376834	-1.04127162701095	0.0764178189067024	1.53971124890576e-42	3.46527784693488e-41	FBgn0030241	feo	not_deg
3239.8123393946	-1.41161072883246	0.104187992125022	1.84720615922658e-42	4.14899531715662e-41	FBgn0028343	Ankle2	not_deg
1653.58023606411	-1.33292076658646	0.098547157955217	3.96088530705462e-42	8.79081238048874e-41	FBgn0001612	Grip91	not_deg
11705.9133712113	-1.37845232529035	0.10175593137621	5.60004493308753e-42	1.2379744301784e-40	FBgn0085339	CG34310	not_deg
747.288331467911	-1.95870111783367	0.147717215065071	5.08382416891778e-41	1.09999037230175e-39	FBgn0033616	CG7745	not_deg
1344.76070274876	-1.85202892412757	0.139953519890993	9.55113097812329e-41	2.04292129776347e-39	FBgn0010097	gammaTub37C	not_deg
641.65649934732	-1.93071368789106	0.145947914239398	9.75814027673197e-41	2.08322354707832e-39	FBgn0036397	Nprl3	not_deg
923.540492209438	-1.9421488772325	0.147604846983494	1.80587849803148e-40	3.81172998228566e-39	FBgn0013773	Cyp6a22	not_deg
2582.92154204542	-1.55483960795043	0.118874131908368	1.05375884551676e-39	2.1750514070998e-38	FBgn0022981	rpk	not_deg
2304.08390993948	-1.9536928874502	0.151447129580124	6.26016011110903e-39	1.26421395541099e-37	FBgn0002872	mu2	not_deg
480.365315701823	1.7484053855332	0.13476837417751	7.20538474003763e-39	1.44468608526551e-37	FBgn0037548	CG7900	not_deg
3423.23017318985	-1.25064617395935	0.0966694134822518	1.01725314903404e-38	2.02871410931914e-37	FBgn0035388	CG2162	not_deg
1548.23267884234	-1.70406179260622	0.132495244008013	1.59311881445813e-38	3.15568447221897e-37	FBgn0003218	rdgB	not_deg
5396.88214234416	-1.97434946834093	0.153861241657751	1.66043140356787e-38	3.28220726123257e-37	FBgn0263112	Mitf	not_deg
1455.5269600144	-1.15880646286855	0.0896734634015417	1.68469625682993e-38	3.32430909270245e-37	FBgn0036842	Ugt316A1	not_deg
1721.40292323678	-1.52560790036607	0.118612197358716	1.99607310409805e-38	3.92491006153174e-37	FBgn0086358	Tab2	not_deg
1023.54953385661	-1.37892236510862	0.107192971824964	2.77462431729578e-38	5.4272232719461e-37	FBgn0041087	wun2	not_deg
2940.49711679953	-1.31420693754535	0.102465948924131	3.94045239208475e-38	7.60147855602167e-37	FBgn0030336	CG1578	not_deg
517.140452859466	1.89683847449345	0.148641052176437	8.57266403868607e-38	1.64243450505288e-36	FBgn0027930	MP1	not_deg
2847.23410805903	-1.49257944728342	0.117530486047998	1.31006061037914e-37	2.49289631937681e-36	FBgn0266916	Cenp-C	not_deg
797.973459107086	-1.30247410070365	0.102373656581306	1.5476914595738e-37	2.94008913201749e-36	FBgn0036614	Golgin104	not_deg
967.662028742698	-1.26343633439714	0.0996799112050047	3.34819110268904e-37	6.32825056980418e-36	FBgn0086757	cbs	not_deg
1632.0394789477	-1.69266540974121	0.134163640915959	3.51329387498622e-37	6.62912420047906e-36	FBgn0032886	CG9328	not_deg
1702.92313576954	-1.24229892574838	0.0980857027958872	4.05301065750343e-37	7.63464595786529e-36	FBgn0086855	CG17078	not_deg
3540.20964321348	-0.937210143078725	0.0739277787639043	4.58454425026154e-37	8.59257056135975e-36	FBgn0026430	Grip84	not_deg
3146.03420878246	-1.47780690940215	0.117350711194683	5.83929564547282e-37	1.08896548410082e-35	FBgn0037843	CG4511	not_deg
39116.7841533547	-1.63836190084011	0.130087081478231	5.93469814038432e-37	1.10491855078783e-35	FBgn0004419	me31B	not_deg
1342.63349455527	-1.9655454852757	0.157064267910406	9.38769631062336e-37	1.72624997627333e-35	FBgn0038575	CG7208	not_deg
841.442050233868	-1.33042947462178	0.106563556825382	2.61130029918485e-36	4.70537841692343e-35	FBgn0039589	CG9986	not_deg
2353.20224677979	1.32735131298204	0.105876081346006	2.83647308290683e-36	5.10291979345422e-35	FBgn0014029	Sep2	not_deg
4300.26039455806	-1.96196185397269	0.158494436937719	4.80638922065612e-36	8.55079529922442e-35	FBgn0030054	Caf1-180	not_deg
4967.31384085765	-1.56283902703648	0.126102710003512	9.9018386105521e-36	1.74496552118031e-34	FBgn0040011	Slmap	not_deg
17225.3649184169	-1.86708835082486	0.151465347743394	1.0775287631892e-35	1.89590932147953e-34	FBgn0000404	CycA	not_deg
900.22180310428	-1.9195235855218	0.155897226602203	1.24463621983541e-35	2.1865019987328e-34	FBgn0030174	CG15312	not_deg
5132.72355558578	1.3443381763606	0.108456960111873	1.53526586306919e-35	2.69284190818145e-34	FBgn0010352	Nc73EF	not_deg
1147.03516301767	-1.5721903900173	0.128153421032579	3.28339980730108e-35	5.70547985119853e-34	FBgn0039210	CG13625	not_deg
16055.4741902419	-1.42168488461489	0.115837489665608	3.74560825208832e-35	6.48852817456042e-34	FBgn0267727	Pen	not_deg
2426.62620769911	-1.95526312084488	0.160182531469126	5.69670902753111e-35	9.82287919701057e-34	FBgn0013995	Calx	not_deg
2371.15217197029	-1.58331059675477	0.129394351904587	6.25872692582176e-35	1.07753934538572e-33	FBgn0037379	CG10979	not_deg
5557.57132814614	-1.37903096994821	0.112657364958012	6.68203759152204e-35	1.1468955180058e-33	FBgn0261278	grp	not_deg
8546.07489120657	-1.15194750315767	0.0943969967153446	1.30906149515279e-34	2.22978134311132e-33	FBgn0015509	Cul1	not_deg
2641.43798030531	-0.974651697927605	0.0802678795023168	5.23620606288456e-34	8.69442926708299e-33	FBgn0034962	MAN1	not_deg
45238.9792748316	-1.36219664949439	0.113019049901786	6.03653693857661e-34	1.00085068058531e-32	FBgn0041775	tral	not_deg
15668.0089912623	1.88370113052713	0.156252927637074	6.16411782791469e-34	1.02049383478978e-32	FBgn0013272	Gp150	not_deg
1604.78473736264	1.74343519612827	0.144894509004221	7.28662318680424e-34	1.20100695114268e-32	FBgn0024754	Flo1	not_deg
1278.06035957187	-1.77700061940333	0.148494809494642	8.45853135919731e-34	1.39211776026261e-32	FBgn0035976	PGRP-LC	not_deg
6444.97259833298	1.67180606134295	0.138900105390859	9.23594540310498e-34	1.51783689263931e-32	FBgn0039737	CG7920	not_deg
1317.10061160229	-0.995756094937931	0.0826977651743262	1.16792912334807e-33	1.90263802536121e-32	FBgn0023094	cyc	not_deg
2040.25777552243	-1.05341580438005	0.0877122906551117	1.33319575872631e-33	2.16243966191092e-32	FBgn0259749	mmy	not_deg
920.139795001588	-1.3439251134474	0.112299540299567	1.35629135256257e-33	2.19672160108689e-32	FBgn0036386	CG8833	not_deg
1808.23995377398	1.87735275265276	0.15705627812059	1.9032058431083e-33	3.06922749490041e-32	FBgn0029002	miple2	not_deg
3202.07142649472	-1.91964866612276	0.161410908195756	2.13831996880628e-33	3.43356593271931e-32	FBgn0005695	gcl	not_deg
13039.0974240496	-1.83421954321332	0.154175577083865	2.32097384258328e-33	3.71621068966762e-32	FBgn0030608	Lsd-2	not_deg
627.165016364208	-1.58818731685593	0.133692826801199	3.6244145793491e-33	5.76204802912691e-32	FBgn0004400	rhi	not_deg
2363.82201287817	-1.69645737593687	0.143149043450657	4.48756384613982e-33	7.10404174965184e-32	FBgn0028476	Usp1	not_deg
2143.44230865053	1.32701141355586	0.1114282630151	4.67155703006411e-33	7.37448044971247e-32	FBgn0020249	stck	not_deg
496.964548058758	-1.55343752923285	0.131912808532592	1.28464788828228e-32	2.02508207199265e-31	FBgn0033392	CG8027	not_deg
1113.7897619579	1.89519786365274	0.161393857756051	2.64093431506377e-32	4.11105441711594e-31	FBgn0034399	CG15083	not_deg
1392.36686448647	-1.21863346259801	0.10365620648105	2.85012534832501e-32	4.43054159556542e-31	FBgn0035866	Arl5	not_deg
1044.05305303546	-1.74470401725677	0.149375116512064	3.40001057202517e-32	5.27072178302325e-31	FBgn0033233	Kdm4A	not_deg
552.322333125991	-1.57054951420063	0.134331427183597	3.47391390580915e-32	5.37784904092666e-31	FBgn0033740	dgt5	not_deg
1042.64872029237	1.68530127165116	0.143669414445747	3.72454042022947e-32	5.75788262481819e-31	FBgn0053111	CG33111	not_deg
1023.74672555869	-1.97519767202833	0.170304845878787	6.32985862867271e-32	9.71850075481695e-31	FBgn0005654	Orc3	not_deg
3778.97995847379	-1.74632776288321	0.15007845326911	6.51681539467882e-32	9.9918559430315e-31	FBgn0030932	Ggt-1	not_deg
3873.60648514936	-1.9345132770421	0.166821196210148	6.93727309328449e-32	1.06219886379143e-30	FBgn0039559	NSD	not_deg
763.138905178993	-1.41354399558518	0.121327127904197	7.00947811220057e-32	1.071790323077e-30	FBgn0031682	CG5828	not_deg
4012.44800123464	-1.52593818584249	0.131266725639543	7.87199852326761e-32	1.20039944828277e-30	FBgn0005694	Aef1	not_deg
9708.91871478345	-1.58726740152033	0.136898022958687	8.83730615874045e-32	1.34576803569515e-30	FBgn0039644	rdog	not_deg
578.430351233482	1.50689084268734	0.129258971677879	8.89212374278205e-32	1.35227846552376e-30	FBgn0261284	bou	not_deg
6150.28163566396	-1.88479204428131	0.162957096587884	9.58869714542047e-32	1.45229888656585e-30	FBgn0023528	CG2924	not_deg
1991.98865924864	-1.4088327614323	0.121693603705464	1.28208528570046e-31	1.93660537495024e-30	FBgn0263077	CG43340	not_deg
4931.64606380952	-1.10173261145768	0.094933812087476	1.79140582238937e-31	2.70229831188964e-30	FBgn0022213	Cse1	not_deg
304.33448681443	-1.80594372451014	0.156763477144717	1.97992959278217e-31	2.97866454710102e-30	FBgn0030010	CG10959	not_deg
1262.56983276402	1.76674349076294	0.152850316844073	2.03386938593641e-31	3.05571153854897e-30	FBgn0037819	CG14688	not_deg
41441.1341539227	1.6701259673391	0.144673898127324	3.09717234843511e-31	4.59776260678949e-30	FBgn0003884	alphaTub84B	not_deg
530.661499683248	-1.44853260855635	0.126229071846992	5.03560022164563e-31	7.4457793250929e-30	FBgn0033935	Sin1	not_deg
1351.45759124912	-1.91779006454984	0.168123269748011	6.14664258050392e-31	9.05276873091825e-30	FBgn0038889	Fancm	not_deg
1371.25635086334	-1.37297904291343	0.120021704126096	6.76883542329376e-31	9.9560508430809e-30	FBgn0261274	Ero1L	not_deg
673.26628436671	-1.60104542592562	0.140119627081078	7.26009426861365e-31	1.06646312663987e-29	FBgn0036994	CG5199	not_deg
2624.11950879759	-1.89059779698174	0.165928188506258	7.38336011275053e-31	1.0831505254412e-29	FBgn0030301	HP5	not_deg
6818.32374884131	-1.03358618240652	0.0901262143590303	9.62310320155121e-31	1.40803839011731e-29	FBgn0038476	kuk	not_deg
2176.82202570481	-1.69950604539679	0.149848846545337	1.82471888959753e-30	2.64230611299859e-29	FBgn0010342	Map60	not_deg
1814.60053361508	-1.73145840504244	0.153148898086689	2.20838824722318e-30	3.18553609715282e-29	FBgn0035969	CG4476	not_deg
791.529375036122	-1.47504943419945	0.130278178943131	2.95500360120744e-30	4.25156358951643e-29	FBgn0024510	dlt	not_deg
4995.40937859576	-0.790800135931186	0.0693401938393922	3.42824864887599e-30	4.90725553724165e-29	FBgn0000250	cact	not_deg
[truncated: 9,749 more rows]
