# Supplementary material for: TORC1-dependent translation drives chromatin remodeling during the germ-cell-to-maternal transition in Drosophila
Source: EMBO J. 2026 Jan 26;45(5):1648–71. doi: 10.1038/s44318-026-00697-0 (PMC12953698; doi:10.1038/s44318-026-00697-0)
Supplement: Supplementary file 7 — Source data Fig. 2 [file 44318_2026_697_MOESM7_ESM.zip › Figure 2/2A/2ABE_deseq_comparison_ZFRP_vs_WT_all_genes.csv]

baseMean	log2FoldChange	lfcSE	pvalue	padj	gene_id	gene_name	status
3205.75568566588	4.61963543974845	0.119152307626605	0	0	FBgn0014863	Mlp84B	up_regulated
11617.5134386876	4.8353015209334	0.128588588864265	0	0	FBgn0038294	Mf	up_regulated
7420.1696384621	4.84877998477158	0.0924482834118878	0	0	FBgn0035917	Zasp66	up_regulated
3323.34887723604	4.97325284800544	0.122866897389003	0	0	FBgn0034638	CG10433	up_regulated
15473.5608020036	5.17101719586768	0.13104725381529	0	0	FBgn0283471	wupA	up_regulated
1397.20852399318	5.62326906595155	0.141742735727619	0	0	FBgn0034920	CG5597	up_regulated
20053.4007755935	6.66981669894629	0.17008124340388	0	0	FBgn0011828	Pxn	up_regulated
11645.4505857948	4.68539613484146	0.125444197953017	5.67343916094049e-305	7.30384373981576e-302	FBgn0002789	Mp20	up_regulated
15208.5963868035	5.08796456499505	0.138358424733317	2.93004931686847e-296	3.35295310160315e-293	FBgn0004117	Tm2	up_regulated
32519.3404244772	5.38964758270924	0.149308308170126	1.09874226829404e-285	1.13159466211603e-282	FBgn0002773	Mlc2	up_regulated
11504.051062429	4.27129506499879	0.124242804193309	7.71512439497245e-260	7.2234605585292e-257	FBgn0003149	Prm	up_regulated
22057.6482848988	5.05233791037875	0.147991615160435	1.91173056081307e-255	1.64074275381781e-252	FBgn0004169	up	up_regulated
5533.91919224488	3.34543154248083	0.0991301216346408	2.19331394838307e-250	1.73761079649209e-247	FBgn0261565	Lmpt	up_regulated
10124.0555706811	5.36105362351945	0.161482089942751	1.61839145445032e-241	1.19055811352742e-238	FBgn0010424	TpnC73F	up_regulated
2588.57279064492	5.79893859662524	0.1755837976097	5.70155762648153e-240	3.91468946634222e-237	FBgn0050026	CG30026	up_regulated
2843.50527680904	5.59514941655233	0.169948091904604	2.70546609172861e-237	1.74147470491956e-234	FBgn0039529	CG5612	up_regulated
2485.95223163794	7.21842853331453	0.220898710619258	5.00859119305895e-236	3.03432239395965e-233	FBgn0040732	CG16926	up_regulated
1255.56694404026	5.51591715537386	0.170957147563319	4.38629116098756e-229	2.50968959261172e-226	FBgn0035427	ckd	up_regulated
736.926581197656	6.34835882970949	0.198262374691488	1.45893411482631e-225	7.90819076241904e-223	FBgn0031327	CG5397	up_regulated
2150.57320937112	5.78677112905241	0.186877834314649	9.99000980681459e-213	5.14435555001917e-210	FBgn0031313	CG5080	up_regulated
3720.22610038347	5.38800258135521	0.177857817719275	2.09355910368824e-202	1.0267412004231e-199	FBgn0039897	CG1674	up_regulated
1755.07227842311	4.36199481478534	0.146066462035285	9.92353595419029e-198	4.44358681705243e-195	FBgn0037513	pyd3	up_regulated
5347.53421881363	3.64373204925382	0.121716520218525	4.13903971497375e-197	1.77616541768811e-194	FBgn0026061	Mipp1	up_regulated
776.055126203079	5.38437131524867	0.181203610128491	5.77902258517227e-195	2.38072614418757e-192	FBgn0038088	CG10126	up_regulated
776.352243819061	5.50188816087679	0.187027162604446	7.67398532098912e-192	3.03978364695642e-189	FBgn0030304	Cyp4g15	up_regulated
5699.09918528732	4.82210213897856	0.163396640573274	1.85676062247871e-191	7.08251024107713e-189	FBgn0026562	SPARC	up_regulated
1388.0995500342	4.94791684647994	0.16833320848242	1.43070747785457e-189	5.26244868372294e-187	FBgn0031489	CG17224	up_regulated
1128.36990363115	7.34690344323365	0.253686807564786	3.96133956172284e-185	1.40682193607529e-182	FBgn0014033	Sr-CI	up_regulated
881.638744700674	4.4713240927901	0.155019896527232	3.75041261028247e-184	1.28751664910997e-181	FBgn0050076	CG30076	up_regulated
4855.99976933167	2.67865749354754	0.0929117432740855	7.35792197615208e-184	2.44449156233517e-181	FBgn0015766	Msr-110	up_regulated
10730.1120263371	4.07298080364838	0.141824287168051	3.62630016428176e-182	1.16710204349806e-179	FBgn0002868	MtnA	up_regulated
3012.55935293796	4.40837372298662	0.157069054011333	9.27666850183214e-174	2.8951639060718e-171	FBgn0033919	CG8547	up_regulated
11008.4137786554	4.93012767715229	0.175687383898381	9.75550710234986e-174	2.95505787197357e-171	FBgn0002772	Mlc1	up_regulated
2706.34183565134	4.68624139124949	0.168046026136585	9.70754612856172e-171	2.85651478794449e-168	FBgn0037447	Neurochondrin	up_regulated
2178.76549414682	4.62331716183931	0.167327530633488	5.90820303309135e-168	1.69023841771688e-165	FBgn0266758	Esyt2	up_regulated
1340.14853120811	5.11284479750728	0.185639951366862	1.69715030900378e-167	4.72404081957564e-165	FBgn0036742	CG7497	up_regulated
4270.62848123321	4.79275150477587	0.173624920251489	2.12678456988802e-167	5.76414586454652e-165	FBgn0266446	CG45076	up_regulated
1158.20331095921	7.75540412093405	0.282490103919424	6.28325553275532e-166	1.65926278799608e-163	FBgn0029147	NtR	up_regulated
621.56714680586	5.20040079777599	0.190955182721894	4.67493324020758e-163	1.20367843602245e-160	FBgn0029771	CG12730	up_regulated
753.57713574673	5.39555273857651	0.201477769877781	6.11431453108273e-159	1.53588598428344e-156	FBgn0050296	RIC-3	up_regulated
983.84082038659	4.63405364860027	0.174755425421361	5.87869798610572e-156	1.44154072759292e-153	FBgn0051374	sals	up_regulated
2745.58335934723	4.88101264575592	0.184233219713044	8.76314918419596e-156	2.09887612669847e-153	FBgn0265413	CG44325	up_regulated
2682.59910276831	6.40450741500228	0.24299390661114	4.93604566361547e-155	1.15537123385399e-152	FBgn0260228	CG42502	up_regulated
2237.73904066252	4.55644637973167	0.173418364941191	3.75431790703024e-153	8.59238224988989e-151	FBgn0262509	nrm	up_regulated
2873.96925121225	2.08262949412091	0.0794591829121668	5.85494578345483e-152	1.31087144834351e-149	FBgn0033717	CG8839	up_regulated
853.75012015098	4.95628929273222	0.190717306401465	3.35686987655173e-150	7.35583039544815e-148	FBgn0266417	ringer	up_regulated
578.144736558376	5.15716946108373	0.198438795104975	4.00382981908716e-149	8.59071735557888e-147	FBgn0028422	GluRIID	up_regulated
1271.42885468083	5.61213766818588	0.215995897927451	3.73822906315894e-148	7.85714716764773e-146	FBgn0040398	CG14629	up_regulated
2196.20923194914	6.29383322416703	0.242822632155505	5.42462880002859e-148	1.11736504022989e-145	FBgn0027586	CG5867	up_regulated
1636.64063064721	5.20584550769322	0.201542384027261	1.58660844980971e-146	3.20401576952749e-144	FBgn0035490	CG1136	up_regulated
1202.59053351108	5.21212089368212	0.204848618760696	7.61867502376277e-144	1.50893719364871e-141	FBgn0039756	CG9743	up_regulated
3060.41026692538	3.55041402404055	0.139619309275059	5.09922357234593e-143	9.90884973048882e-141	FBgn0015777	nrv2	up_regulated
6015.47008518107	6.86464289972802	0.271777572119744	2.43589089302932e-142	4.64578524209425e-140	FBgn0029167	Hml	up_regulated
829.912371754943	6.13227268894837	0.241012418604427	2.57929755533888e-142	4.82985191317003e-140	FBgn0026077	Gasp	up_regulated
3195.91404878488	3.5499895295805	0.140482900555339	7.17079509722117e-142	1.31878604832644e-139	FBgn0030955	CG6891	up_regulated
562.35894601791	5.19719060879615	0.205029974332778	9.26350365613927e-141	1.66460872233874e-138	FBgn0033304	Cyp6a13	up_regulated
4162.26779733456	5.03956208884463	0.199994165994974	9.37443498355634e-141	1.66460872233874e-138	FBgn0015872	Drip	up_regulated
10547.4969835717	2.15187977187796	0.0856401634105471	9.40482486995244e-140	1.64169985314644e-137	FBgn0035499	Chd64	up_regulated
576.982816582869	5.58145227124182	0.223413335064362	7.91185501682651e-139	1.35806991363827e-136	FBgn0015033	Cyp4d8	up_regulated
848.660101433311	7.31994776424747	0.291170498163268	4.18682677694768e-138	7.06887360258757e-136	FBgn0243514	eater	up_regulated
1098.75401306223	5.67337840769132	0.227170158826173	1.19156587368413e-137	1.97934466662466e-135	FBgn0033387	CG8008	up_regulated
1922.44457613016	3.63024562154053	0.146873131448668	7.03685358387205e-136	1.15035801683013e-133	FBgn0012037	Ance	up_regulated
1267.52774449389	6.21935355320952	0.251673643941588	1.45927506703394e-135	2.34829279927852e-133	FBgn0029930	CG12541	up_regulated
501.187843653166	6.29017825122904	0.256262772743762	5.68030024567763e-135	9.00021726618983e-133	FBgn0029608	CG3091	up_regulated
91432.7181905029	4.71928003828767	0.191640242116104	5.05642907001495e-134	7.89032772607333e-132	FBgn0000044	Act57B	up_regulated
735.551418900182	5.5739676295754	0.22725823245677	7.62800272090231e-134	1.17254925406825e-131	FBgn0035090	CG2736	up_regulated
1496.44450905261	3.82661975018018	0.155923137202967	2.36480094080122e-133	3.58163013078115e-131	FBgn0036121	CG6310	up_regulated
528.146689581921	6.00585837303913	0.244245488841068	3.98970363176952e-133	5.95506633385425e-131	FBgn0031935	CG13793	up_regulated
438.839520239384	6.01155365170783	0.247439661925016	6.30071642607397e-132	9.27015406744797e-130	FBgn0053494	CG33494	up_regulated
2484.84547307824	5.32671354754893	0.219580793168619	1.08037274896235e-131	1.56714914669905e-129	FBgn0032899	CG9338	up_regulated
779.815925737136	3.96028495588807	0.162677848642702	5.56020706717616e-131	7.95341285900657e-129	FBgn0034438	CG9416	up_regulated
2789.58658374785	6.12939474299783	0.252835310428519	3.68157375526814e-130	5.1940449459598e-128	FBgn0036589	CG13067	up_regulated
5280.52719030431	4.58937083955228	0.18949770789623	4.23244252408068e-130	5.89053048047391e-128	FBgn0285963	CG46339	up_regulated
2927.74811440537	4.59242168304797	0.190137990497624	5.85657999840091e-129	8.04225565380412e-127	FBgn0043841	vir-1	up_regulated
436.667034459705	5.23265913740544	0.216921069112615	6.74460455565089e-129	9.13982662087481e-127	FBgn0051201	GluRIIE	up_regulated
876.119195629929	8.15513145370113	0.337013943460024	2.27988221866231e-128	3.04941648961079e-126	FBgn0037228	CG1092	up_regulated
453.053901363826	7.06018101784016	0.295824042443136	3.53768775852045e-127	4.67110849038489e-125	FBgn0051676	CG31676	up_regulated
638.95762010556	4.35101119957458	0.182322941996185	4.95064691712403e-127	6.45401425309625e-125	FBgn0032612	CG13282	up_regulated
387.987958657388	5.18065830040987	0.217916280950916	2.40867316550249e-126	3.10086561643877e-124	FBgn0036101	NijA	up_regulated
8356.46525838406	4.06661272935612	0.170646755778645	2.5359403667203e-126	3.22440121442622e-124	FBgn0033875	CG6357	up_regulated
1315.86253597795	5.58860727571108	0.233135980894316	2.92392313674768e-126	3.67237614455663e-124	FBgn0015380	drl	up_regulated
8297.03628805683	4.15702347388192	0.174694995408143	1.17498463347632e-125	1.45797189640634e-123	FBgn0030362	regucalcin	up_regulated
7651.23894268785	2.97634726524877	0.126138078890173	8.87683020546829e-124	1.08836278912045e-121	FBgn0000083	AnxB9	up_regulated
2263.83547943536	6.32444210008451	0.267239792515877	9.05782488202667e-124	1.09748868776462e-121	FBgn0039486	CAH9	up_regulated
4218.11052008782	5.50984504173885	0.23403872118614	3.57651752330473e-122	4.28308767122272e-120	FBgn0038774	CG5023	up_regulated
745.890457360165	4.88519904167031	0.209316507476455	3.7534555315925e-121	4.44331477239898e-119	FBgn0030828	CG5162	up_regulated
1178.80184532108	3.08401904415634	0.132113840887509	1.56127167442195e-120	1.82722011078087e-118	FBgn0024234	gbb	up_regulated
43741.8759138961	4.54855041683613	0.195608297735687	3.60862654270519e-120	4.17587019812593e-118	FBgn0264695	Mhc	up_regulated
566.774987774602	8.73903963472634	0.372767624442426	5.32589210267476e-120	6.09459586282748e-118	FBgn0031296	CG4415	up_regulated
2374.37466459113	4.09838840206534	0.177242193184328	9.39717444016194e-119	1.06353296218932e-116	FBgn0052687	CG32687	up_regulated
1449.86742125283	2.09634711918438	0.0907682826666264	1.61515815361576e-118	1.80809932870529e-116	FBgn0015801	Reg-5	up_regulated
4451.51335898355	3.95678710375417	0.171573922547662	4.04068767895113e-118	4.47473574252878e-116	FBgn0030309	CG1572	up_regulated
998.414508972232	6.07206360406177	0.262619810535345	8.89825170525099e-118	9.74926535238084e-116	FBgn0051997	CG31997	up_regulated
406.244145422552	4.97258520240437	0.217351813753924	2.45826203355832e-116	2.66501480880181e-114	FBgn0033134	Tsp42El	up_regulated
2839.9550591999	4.55353261598546	0.199818211862617	9.06453798643195e-116	9.72454965856902e-114	FBgn0039927	CG11155	up_regulated
626.983029869325	3.93318525032899	0.17319935915405	1.29615558844228e-115	1.37619653663578e-113	FBgn0004910	Eip63F-1	up_regulated
662.565356704692	6.01435872283302	0.264700298961734	1.68365103507158e-114	1.76937979695941e-112	FBgn0038761	CG17190	up_regulated
476.34343772332	4.62334900666672	0.205060584056412	2.91578861399716e-114	3.03330373086432e-112	FBgn0038076	Cyp313a4	up_regulated
366.209973990842	7.69343652634729	0.340036708389506	1.09635576293734e-113	1.12913680024917e-111	FBgn0030647	CG6324	up_regulated
2241.76936236369	5.64780545168726	0.249480622128409	4.94629290760179e-113	5.04374956984068e-111	FBgn0034761	CG4250	up_regulated
861.37394234429	6.1875957509201	0.275535582131875	6.98141101059357e-113	7.04917176451992e-111	FBgn0027844	CAH1	up_regulated
4501.76208775208	4.51965282579352	0.200970743631328	8.73276581107709e-113	8.73191796973621e-111	FBgn0032156	CG13124	up_regulated
965.719717978947	5.89996293116412	0.263757891006329	9.82975322988271e-113	9.73429120332327e-111	FBgn0040832	CG8012	up_regulated
19988.6442929322	2.73418573840916	0.121658234625705	2.56236004290178e-112	2.51330915065194e-110	FBgn0029506	Tsp42Ee	up_regulated
1771.8934691844	7.48140913793215	0.334940701118175	3.73663329671332e-112	3.63052701158967e-110	FBgn0036587	CG4950	up_regulated
3066.76549448669	5.02586063796706	0.223211549264981	3.80310812241216e-112	3.66058042548812e-110	FBgn0031908	CG5177	up_regulated
574.003038689259	3.81012618120041	0.171107884755392	1.30806022290926e-110	1.24738076256875e-108	FBgn0031322	CG5001	up_regulated
464.579179731317	6.79246387646684	0.305111114286472	1.90523675781256e-110	1.80018654758822e-108	FBgn0038832	CG15695	up_regulated
4390.8788522327	5.49246331649778	0.247317159601661	1.09324751783747e-109	1.02357783510982e-107	FBgn0259994	OtopLa	up_regulated
2395.94361563971	4.55390884626248	0.205304641666586	2.62775556163099e-109	2.43813103867005e-107	FBgn0010482	l(2)01289	up_regulated
697.595817390418	4.62926238069806	0.211278563043363	7.61147806443943e-108	6.99916183800551e-106	FBgn0051547	NKCC	up_regulated
1439.14686890744	4.45807025727157	0.203977354099711	1.7775274051385e-107	1.62006679163906e-105	FBgn0033128	Tsp42Eg	up_regulated
426.810994015538	5.54802676786687	0.252409839773682	4.37479768658234e-107	3.95228433106241e-105	FBgn0262057	Spn77Ba	up_regulated
1095.16782182473	5.00195883474166	0.229716394570027	1.12531820213248e-106	1.00779584032716e-104	FBgn0052354	CG32354	up_regulated
2302.60510841636	3.00533043699907	0.137165125217573	1.14420326716411e-106	1.0158749524589e-104	FBgn0010225	Gel	up_regulated
2646.96293380039	5.09392988302644	0.233456501069174	6.76389813908829e-106	5.95396469525387e-104	FBgn0000014	abd-A	up_regulated
1625.45233573714	4.94001251951916	0.226459562983184	9.40060006176087e-106	8.204811867464e-104	FBgn0250819	CG33521	up_regulated
479.287957831333	6.38478800339945	0.294487493439697	1.41161382489967e-105	1.22169838509594e-103	FBgn0051826	CG31826	up_regulated
522.511199069738	5.83473364195824	0.270186479105476	2.61920371135061e-104	2.24793158526666e-102	FBgn0030369	Cyp318a1	up_regulated
11014.2923526627	2.48082859248371	0.11486392662824	9.17139208141402e-104	7.80629479723e-102	FBgn0003748	Treh	up_regulated
2234.02811277304	3.15232268156594	0.146544742843151	5.41505471349957e-103	4.57128266346984e-101	FBgn0025879	Timp	up_regulated
5515.87693777212	4.23353652163638	0.197324256630385	1.08877917128948e-102	9.11653389033366e-101	FBgn0035710	SP1173	up_regulated
2048.93538499769	3.19046931516485	0.14904665602028	1.78341443622512e-102	1.48124074828085e-100	FBgn0000244	by	up_regulated
6317.74156019658	2.05325799011465	0.0965260090962314	9.08510129008944e-101	7.48539665493049e-99	FBgn0041789	Pax	up_regulated
514.591457084584	4.15155491667498	0.19514255175625	3.86235186970215e-100	3.1570128496875e-98	FBgn0015040	Cyp9c1	up_regulated
948.52280391639	3.20282522615325	0.151295245071642	1.08562814995769e-99	8.80384591843645e-98	FBgn0085354	CG34325	up_regulated
289.543295680335	6.07737380378884	0.288174077786548	3.18537263231742e-99	2.56298068283103e-97	FBgn0043806	CG32032	up_regulated
565.398969230717	4.92366103692585	0.234781147156723	2.26682832913068e-98	1.7958511509013e-96	FBgn0046763	CG17278	up_regulated
1522.66477483835	4.3067402186411	0.207898452552682	1.09039130500938e-96	8.57247332083329e-95	FBgn0030976	CG7378	up_regulated
1798.25687213671	3.72891560359154	0.179729242742076	2.17070471841366e-96	1.69364302234411e-94	FBgn0003091	Pkc53E	up_regulated
409.299804677624	6.10664577678125	0.294913811555425	5.95984181899728e-96	4.61506848825962e-94	FBgn0051445	CG31445	up_regulated
984.792568663188	6.77727078996111	0.324574577571004	7.53167954994154e-96	5.78871400633193e-94	FBgn0034512	CG18067	up_regulated
333.980598596355	7.14884705813382	0.346410221731188	1.1834971296573e-95	9.02876810247448e-94	FBgn0035623	mthl2	up_regulated
1887.17749528282	4.43795074031268	0.215414510321801	4.40555820159522e-95	3.33623852339921e-93	FBgn0011274	Dif	up_regulated
617.409921784945	5.63571732156627	0.273675336386038	1.5864752992135e-94	1.19263570121166e-92	FBgn0033679	CG8888	up_regulated
506.267404473202	5.81063218557404	0.282809442104074	2.31786080284133e-94	1.72982959481615e-92	FBgn0032774	CG17549	up_regulated
618.6022912826	3.46027957775234	0.168922772921572	4.49068992622191e-94	3.32731047123449e-92	FBgn0039738	Mgat2	up_regulated
447.683099207548	4.33924075504424	0.212548045254263	2.53921313392306e-93	1.86795400473383e-91	FBgn0033872	CG6329	up_regulated
258.62943518441	5.37554303684064	0.262373034448811	3.93467749339345e-93	2.87398890102547e-91	FBgn0036993	CG5910	up_regulated
936.902854585278	5.78162993112153	0.284925970627939	5.64597435939207e-93	4.09492182587176e-91	FBgn0030102	SmydA-9	up_regulated
1415.39046783159	4.61084250136422	0.226663930013112	3.83882918954826e-92	2.76476236525577e-90	FBgn0260768	CG42566	up_regulated
1912.13766549308	5.44677791024025	0.269491932949369	8.9923516577962e-92	6.43140484191966e-90	FBgn0032629	beat-IIIc	up_regulated
632.136681829323	5.05823995932936	0.251781800617759	1.59423589882138e-91	1.13234727737665e-89	FBgn0039620	wat	up_regulated
599.48151597548	5.45484449095395	0.270338871151237	8.71619501637973e-91	6.14849948449965e-89	FBgn0036891	CG9372	up_regulated
18151.9147864599	2.66081245394216	0.132191186412761	9.85707197860909e-91	6.90598532705409e-89	FBgn0033635	Prip	up_regulated
420.090608003716	6.47204661732964	0.321044427141293	3.16435852206252e-90	2.20200867694067e-88	FBgn0037433	CG17919	up_regulated
508.03839857403	3.97016112103049	0.198282980695581	4.62109997262311e-90	3.19414151798962e-88	FBgn0039328	CHKov2	up_regulated
718.236982895556	3.10918579209635	0.154906733189375	4.98962208375663e-90	3.42587452270731e-88	FBgn0035868	CG7194	up_regulated
1831.09821028935	4.74149286826491	0.236846172532871	5.78134624809055e-90	3.94318443768772e-88	FBgn0039155	Kal1	up_regulated
350.570929778256	6.21425334705855	0.311145093640601	2.66382167505278e-89	1.79311760989337e-87	FBgn0030887	CG6867	up_regulated
924.42087445118	3.9827561955325	0.199233622112246	4.31800275934916e-89	2.88773444276214e-87	FBgn0025680	cry	up_regulated
475.485572898772	4.48888325893615	0.225642004035559	4.9572200081456e-89	3.29383282992849e-87	FBgn0029994	Ldsdh1	up_regulated
230.14586802935	5.39862178131932	0.272294605155543	1.97307743163304e-88	1.30261054284543e-86	FBgn0051675	CG31675	up_regulated
310.333473923461	5.4514647122462	0.275656635036456	2.03910559706035e-88	1.33762729580411e-86	FBgn0033132	Tsp42Ej	up_regulated
751.969192850669	8.66060065844246	0.436549288989868	5.51828629685274e-88	3.59701459311939e-86	FBgn0040102	lectin-24Db	up_regulated
424.686221719227	5.60562552669534	0.286324209982224	2.97974403465808e-87	1.9300870322606e-85	FBgn0037853	CG14696	up_regulated
294.804298834696	4.67660367431763	0.236090033018285	3.46222688784666e-87	2.2285921698708e-85	FBgn0031630	CG15629	up_regulated
307.509855456827	5.56007957839968	0.281932820323621	7.36225923080049e-87	4.70955949180213e-85	FBgn0031888	Pvf2	up_regulated
581.611613636149	6.33640767259774	0.319310938344337	1.0147881847159e-86	6.45142192246241e-85	FBgn0031918	CG6055	up_regulated
3914.00813335831	4.476547516063	0.228459068029159	3.76377133236789e-86	2.37810312589306e-84	FBgn0063649	CG6006	up_regulated
2344.4297340612	4.12549776560046	0.210034738880558	4.58856372059728e-86	2.88156205844094e-84	FBgn0263397	Ih	up_regulated
338.113866956861	4.93416814551487	0.253047109792396	6.57775905835915e-86	4.10571760860854e-84	FBgn0034605	Ugt49C1	up_regulated
3950.109077849	4.47411171206631	0.229323028782331	1.49701500077414e-85	9.28780571865838e-84	FBgn0264489	CG43897	up_regulated
4294.26154980619	4.82676818834825	0.248243487738084	1.88229019181556e-84	1.16082075961129e-82	FBgn0266451	fau	up_regulated
18518.5286742485	5.00094442722287	0.258148721743694	4.26394452727431e-84	2.59848311753835e-82	FBgn0041180	Tep4	up_regulated
470.778055587759	5.55050129311879	0.289289428293204	1.9440677533205e-83	1.17776198773222e-81	FBgn0263830	CG40486	up_regulated
841.772751003351	4.03003851159512	0.210319915469619	1.45000619557213e-82	8.73310749017391e-81	FBgn0026721	fat-spondin	up_regulated
496.90525038143	4.61904162578297	0.241070959041204	1.50626350849162e-82	9.01919062439254e-81	FBgn0085410	TrissinR	up_regulated
2010.8473094692	4.8351811918673	0.251813815647222	1.93570501318721e-82	1.15235988039393e-80	FBgn0032666	CG5758	up_regulated
582.806211644627	4.16538590796628	0.21816649696403	2.1612357418182e-82	1.27922798304515e-80	FBgn0265262	Vha68-1	up_regulated
507.649474436105	4.51030193010609	0.234747456731332	2.44945759168143e-82	1.44154078495583e-80	FBgn0038420	CG10311	up_regulated
548.818170483616	7.04284086359489	0.367973370208539	4.56886504777633e-81	2.6584599506807e-79	FBgn0031261	nAChRbeta3	up_regulated
30355.9614996781	4.73304254211991	0.249290693552434	6.54243156215468e-81	3.7854214976759e-79	FBgn0003137	Ppn	up_regulated
1347.66710389889	2.80866791118129	0.148341899498779	2.38428839552514e-80	1.37183163047561e-78	FBgn0001123	Galphas	up_regulated
450.085562655653	5.53154455712042	0.291296854400658	3.5348961203978e-80	2.02254973022094e-78	FBgn0039667	FipoQ	up_regulated
4920.56263124986	3.25689324588315	0.172956555564579	7.88508691305226e-80	4.48665801754283e-78	FBgn0028984	Spn88Ea	up_regulated
362.652517654994	3.99502721625584	0.212149834328502	9.22494198266701e-80	5.2202020593125e-78	FBgn0035656	CG10479	up_regulated
1354.98321791662	4.38679199973869	0.233699299513055	2.77806157549297e-79	1.56345662109301e-77	FBgn0259736	CG42390	up_regulated
2011.5562611199	4.92614480880909	0.262553979540998	8.19692965382531e-79	4.56325289214848e-77	FBgn0020521	pio	up_regulated
6894.88043277606	2.27489114401496	0.121849885862191	2.0600961858229e-78	1.14069519450484e-76	FBgn0000261	Cat	up_regulated
803.662368117243	8.01218016400813	0.436090064984638	2.2491801059786e-78	1.23873293644244e-76	FBgn0283437	PPO1	up_regulated
692.853694259652	2.77421856609508	0.148488954924103	3.05339504669038e-78	1.67270827584384e-76	FBgn0022709	Adk1	up_regulated
290.97847432256	4.27978232652808	0.229254873370919	4.16268810138873e-78	2.26833464318532e-76	FBgn0025712	CG13920	up_regulated
3160.85897553794	6.31207667363829	0.341338949562746	3.84203804967805e-77	2.08258683545444e-75	FBgn0001114	Glt	up_regulated
1365.74541416599	3.71381950872128	0.200614647452431	5.52396070207786e-77	2.978600590089e-75	FBgn0038638	CG7702	up_regulated
516.356492081565	5.34605174538531	0.290661595645146	6.8764882969671e-77	3.68859130054501e-75	FBgn0041605	cpx	up_regulated
371.439754997977	4.97457956259142	0.270734289413684	1.72472549338285e-76	9.20359992556993e-75	FBgn0031530	Pgant2	up_regulated
273.613241515699	5.80015646122827	0.312674110185093	4.43796133187993e-76	2.35600844108409e-74	FBgn0051313	CG31313	up_regulated
876.90006134065	5.43416734758747	0.296146157988064	4.77770715827595e-76	2.52336441144021e-74	FBgn0035695	CG10226	up_regulated
465.037751001097	5.38528934108607	0.291813103127406	1.10428712717375e-75	5.8025781238584e-74	FBgn0023525	CG3191	up_regulated
1623.81420242831	4.54898767442653	0.249428440879399	6.25804947131426e-75	3.25513391439725e-73	FBgn0263980	Stacl	up_regulated
265.659808500559	3.39088470371459	0.186866530539796	6.84999363718549e-75	3.54512987283283e-73	FBgn0024980	Syx4	up_regulated
203.044623965709	8.79913915782603	0.479759882991833	7.67377988939174e-75	3.95161295404228e-73	FBgn0026175	SkpC	up_regulated
2097.67700901006	4.2002535050037	0.231021143280168	2.09941957401251e-74	1.0757175220276e-72	FBgn0010389	htl	up_regulated
255.466685260715	4.92724350763881	0.270623020077498	2.38957931030956e-74	1.21833056024149e-72	FBgn0035431	CG14968	up_regulated
21827.2342240511	5.18641207318169	0.285854151931472	2.78882410296891e-74	1.41488174563925e-72	FBgn0016123	Alp4	up_regulated
1134.50722042111	5.0183427303173	0.276940378818926	8.82920639910429e-74	4.45745081884192e-72	FBgn0029507	Tsp42Ed	up_regulated
3571.04704414491	4.84728669540723	0.267698388636797	1.09145411905199e-73	5.48335901078852e-72	FBgn0259209	Mlp60A	up_regulated
11792.6546692327	4.7280577339346	0.261702986394386	1.36640289084954e-73	6.8313511518735e-72	FBgn0264894	CG44085	up_regulated
910.435480314901	4.91575971502694	0.271664157952086	2.50742071351186e-73	1.24753265354873e-71	FBgn0038181	CG9297	up_regulated
261.464033424065	5.4526097194617	0.302572379022404	3.55762459366805e-73	1.76153729279746e-71	FBgn0032178	Spn31A	up_regulated
458.022891066599	4.07460579379379	0.226167317190914	6.15305334392702e-73	3.0320715975648e-71	FBgn0051323	CG31323	up_regulated
1070.86173715708	2.72555093144637	0.152137792133292	1.14270681106525e-72	5.60416068912428e-71	FBgn0030745	CG4239	up_regulated
1018.80078399966	2.32156807736611	0.129264603949306	1.2071087378292e-72	5.89194923739476e-71	FBgn0034958	CG3907	up_regulated
546.331592963153	8.60493054894057	0.474245891873285	1.92144792240918e-72	9.33443026079818e-71	FBgn0043535	Obp57a	up_regulated
490.936439859752	6.69169847263047	0.370960660331485	4.74257573580969e-72	2.28241997678056e-70	FBgn0036547	CG17032	up_regulated
232.109190005051	6.86936975334855	0.387444343911936	1.29351380235867e-71	6.19623193046135e-70	FBgn0035608	blanks	up_regulated
2992.84624677231	3.05811258740126	0.172107993917509	2.93533144838044e-71	1.39958234198473e-69	FBgn0261560	Thor	up_regulated
414.914414833454	4.51494088733818	0.255008739755337	3.7742709081067e-71	1.79130028030373e-69	FBgn0036923	CG17732	up_regulated
7026.11726304283	4.58957113389523	0.258185344655147	4.03081799419427e-71	1.9042841523948e-69	FBgn0000046	Act87E	up_regulated
570.109564580809	5.45020624147951	0.30672495129497	6.86952908308234e-71	3.23056073181119e-69	FBgn0034497	Mpcp1	up_regulated
377.246156232863	3.49807923405766	0.197911436636059	1.03006575229019e-70	4.82211235583486e-69	FBgn0045761	CHKov1	up_regulated
583.880288319591	3.19956326228212	0.180877015391044	2.13031372712354e-70	9.92764754554086e-69	FBgn0052280	CG32280	up_regulated
384.180570752546	5.25089270343501	0.297408911675827	2.16585943185089e-70	1.00478316615461e-68	FBgn0031251	CG4213	up_regulated
495.602337400024	4.26899585917757	0.244326728209633	3.78056871536392e-70	1.74601243047233e-68	FBgn0266579	tau	up_regulated
857.252705966171	3.66857326788116	0.20821719268953	7.9897062240808e-70	3.67348144650929e-68	FBgn0011296	l(2)efl	up_regulated
1736.60442352147	2.91709791656917	0.166538649058342	2.0298140388834e-69	9.29113546064897e-68	FBgn0027596	Kank	up_regulated
244.261643895554	6.28082099416584	0.360841943540883	2.30139292926017e-69	1.04414298583482e-67	FBgn0035331	MsR1	up_regulated
919.230143067472	6.52653033611005	0.380310357535592	2.88124155929349e-69	1.30148714119139e-67	FBgn0030334	Karl	up_regulated
1747.14400759841	2.63411386423632	0.150489974098591	3.43579582464223e-69	1.54520791257599e-67	FBgn0032218	CG5381	up_regulated
2847.02903452306	4.92727413611388	0.282654844891894	2.87952426805251e-68	1.28381906652263e-66	FBgn0001145	Gs2	up_regulated
127.24720132969	5.69712034754533	0.326381035695494	3.10310639249618e-68	1.37753848001371e-66	FBgn0029754	CG15930	up_regulated
895.967189215623	4.66956368765451	0.268931081718069	5.78856472797441e-68	2.55864498426646e-66	FBgn0261999	Ca-Ma2d	up_regulated
5757.72152284927	2.37981511270185	0.137560979507065	1.62513325070329e-67	7.15266980726206e-66	FBgn0024315	Picot	up_regulated
174.17592161713	5.5029989003655	0.319419353376168	1.78359449857358e-67	7.81669776204652e-66	FBgn0037817	Cyp12e1	up_regulated
204.623015778276	4.3992486708248	0.255183087036191	3.47655966120345e-67	1.51716474367519e-65	FBgn0039008	CG6972	up_regulated
2096.56200860519	4.46483177231297	0.25979504444023	4.18502963205983e-67	1.81863376289385e-65	FBgn0266448	CG45078	up_regulated
7367.78568260419	3.86743404699687	0.22463166148812	4.6466300877981e-67	2.01074131404339e-65	FBgn0000636	Fas3	up_regulated
4232.54673989938	3.73424555955992	0.217813884024041	9.76874271409529e-67	4.209551515166e-65	FBgn0034723	CG13506	up_regulated
1332.98669981698	2.85933130708059	0.166849950786594	1.15817487990947e-66	4.97001795341153e-65	FBgn0062978	CG31808	up_regulated
722.570041258821	4.7202987719035	0.276183995846892	2.48832976447816e-66	1.06337378607305e-64	FBgn0051690	CG31690	up_regulated
869.448352377062	3.54877368906416	0.207563914756886	3.98865833119426e-66	1.69748727904834e-64	FBgn0032025	CG7778	up_regulated
677.145739065257	10.1388655663337	0.59126527530646	4.35064680131871e-66	1.84392228011446e-64	FBgn0030667	CG15599	up_regulated
832.230383954015	6.33245158981666	0.369886350553313	1.68805394984891e-65	7.12510968421883e-64	FBgn0029768	SPR	up_regulated
218.825478691959	4.70678702314914	0.27819233896089	3.49400853971356e-65	1.46876710002081e-63	FBgn0032013	Scgalpha	up_regulated
671.654339647438	8.04913510443156	0.469153832377731	5.73218199704378e-65	2.39982692632333e-63	FBgn0000592	Est-6	up_regulated
1495.2203252859	3.61005019424982	0.213930507308966	1.53041019918553e-64	6.38125289125983e-63	FBgn0265356	tn	up_regulated
323.908596775786	3.61060630718706	0.213675490755205	1.75099758589688e-64	7.27158231336774e-63	FBgn0034756	Cyp6d2	up_regulated
981.214088236469	3.97404743302369	0.235587557454696	4.12101152740404e-64	1.70450994862386e-62	FBgn0031869	CG18304	up_regulated
197.347157045488	5.81666478518063	0.344916067811727	5.09862186927775e-64	2.10042826526766e-62	FBgn0050106	CCHa1-R	up_regulated
591.273021362744	7.41565748272235	0.439085408796272	6.08260851627662e-64	2.4958081716786e-62	FBgn0035293	CG5687	up_regulated
7100.3921436574	2.59803236250867	0.154856560420953	8.23198594531568e-64	3.36433425598437e-62	FBgn0265991	Zasp52	up_regulated
416.743525764971	3.87855357288068	0.230847080138398	8.76340740466662e-64	3.56736493520401e-62	FBgn0039277	Nepl16	up_regulated
3626.31078603322	4.65365155618143	0.278299225928438	2.29493847594738e-63	9.30534305660713e-62	FBgn0032897	CG9336	up_regulated
330.101959965316	5.07123133065687	0.303305707493625	2.44467062866368e-63	9.87359325670871e-62	FBgn0035192	galene	up_regulated
408.536483714216	10.9007663655758	0.654488289560911	4.39594863440449e-63	1.76851074163015e-61	FBgn0034837	RpL22-like	up_regulated
378.746918152413	5.0400914368082	0.303779771220796	2.17477322110727e-62	8.6813912419317e-61	FBgn0037601	Cyp313b1	up_regulated
99.6872311076758	7.03016631905343	0.42183316744761	2.57211915156619e-62	1.01885596699924e-60	FBgn0262104	CG42857	up_regulated
875.48140567176	3.7382927140373	0.226303507753095	3.18823368678573e-62	1.25806968353281e-60	FBgn0046258	CG12880	up_regulated
626.236710951367	3.12615489778701	0.188863459766252	3.30897041244116e-62	1.30072848388288e-60	FBgn0086450	su(r)	up_regulated
822.336820615356	7.91507650966637	0.486078366869473	3.4344391942776e-62	1.34491594151578e-60	FBgn0033367	PPO2	up_regulated
1006.63225267157	4.6199924241732	0.28157180831287	4.24786510399622e-62	1.65715010250216e-60	FBgn0036857	Aldh7A1	up_regulated
338.518940160419	4.77680245787068	0.287015582313002	4.63965933020084e-62	1.80316420534862e-60	FBgn0030332	CG9360	up_regulated
323.212292733284	5.45349231254569	0.33304789899542	5.74422271352771e-62	2.21572096354389e-60	FBgn0003129	Poxm	up_regulated
244.255830493251	4.51776858947313	0.272912705268932	6.7839813146437e-62	2.6070232671461e-60	FBgn0003390	shf	up_regulated
358.304515919063	5.04443342945811	0.304818786216866	7.80869461875502e-62	2.97858318068733e-60	FBgn0024293	Spn43Ab	up_regulated
209.09304803905	5.48011789956224	0.329387886916978	8.2915880448363e-62	3.15110941969627e-60	FBgn0004959	phm	up_regulated
239.042110788093	4.08030224820305	0.248717149632048	2.20276842398807e-61	8.34055588185777e-60	FBgn0004513	Mdr65	up_regulated
1107.62223680702	5.22135691792006	0.318392273534023	4.65176654430771e-61	1.7548917084185e-59	FBgn0083228	Frq2	up_regulated
581.600448052132	5.15937349157434	0.312758338739965	5.06999056177673e-61	1.90568732831163e-59	FBgn0004878	cas	up_regulated
1049.83398703217	5.47541566550573	0.332760429941311	7.17682452866748e-61	2.68778602984532e-59	FBgn0002930	nec	up_regulated
2489.02757377396	4.14955183092484	0.254010751727337	1.01951894395127e-60	3.80435710280949e-59	FBgn0032129	jp	up_regulated
4326.86290129491	2.83931888281606	0.173542001501026	1.02926844244672e-60	3.8268720898046e-59	FBgn0027590	GstE12	up_regulated
279.587156103256	5.6841481958113	0.349222175689153	2.47788852608418e-60	9.17977479501475e-59	FBgn0039595	AstA-R2	up_regulated
172.984540814501	4.92781631617524	0.302914514466457	2.64632488955555e-60	9.7686380062841e-59	FBgn0004514	Oct-TyrR	up_regulated
484.75580201266	5.35067260717536	0.329444382093998	3.09167697106044e-60	1.13718504017684e-58	FBgn0035089	Phk-3	up_regulated
502.833106492727	4.54961428095475	0.279112981087955	6.36428014775836e-60	2.33258794454674e-58	FBgn0010423	TpnC47D	up_regulated
197.790894175194	6.17354274323058	0.37761490146927	7.15125868780461e-60	2.61173096545034e-58	FBgn0032670	CG5783	up_regulated
894.993215747032	3.56982051902608	0.220091977603979	8.10652279388692e-60	2.95014410792372e-58	FBgn0035049	Mmp1	up_regulated
484.892356509742	3.92296824692254	0.24216769395867	9.71598633389899e-60	3.5234134948178e-58	FBgn0003460	so	up_regulated
197.694167813454	4.27255645329418	0.263468423318863	9.96590481146189e-60	3.60136328607881e-58	FBgn0031973	Spn28Dc	up_regulated
288.347156973851	5.49408569183157	0.340686000447092	1.04788599685798e-59	3.77348876980432e-58	FBgn0261089	Sytalpha	up_regulated
155.699193825957	5.92880910668199	0.364523190943162	1.16122147278185e-59	4.16704527811159e-58	FBgn0036364	CG14109	up_regulated
975.492394716345	4.72217456513755	0.293125839640764	1.64706790872274e-59	5.88998346942206e-58	FBgn0265726	Nna1	up_regulated
4252.59372339465	4.84802111234178	0.299373525496197	2.31433437628503e-59	8.2475189416469e-58	FBgn0265180	CG44245	up_regulated
256.908055995732	10.1350220066231	0.621793830607378	2.51093163306139e-59	8.91727065134458e-58	FBgn0250904	CG34434	up_regulated
333.592162071032	5.06100203535961	0.314213413275255	7.2678033207101e-59	2.57220296907193e-57	FBgn0010453	Wnt4	up_regulated
796.281202381406	3.58659241944328	0.223290540775496	1.08983017537805e-58	3.84389074528031e-57	FBgn0052813	CG32813	up_regulated
992.889679329778	2.22973688275752	0.138810260912296	1.39309000476853e-58	4.89673513962834e-57	FBgn0034436	CG11961	up_regulated
225.572261357689	5.31280484178398	0.329320513104009	2.023464917965e-58	7.08832149323861e-57	FBgn0039129	RpS19b	up_regulated
381.882592664548	4.48816472697007	0.28039680511838	4.29402191878791e-58	1.48902800476756e-56	FBgn0036106	CG6409	up_regulated
1080.07115238976	5.12750003434648	0.320057037454557	6.52610425419297e-58	2.25544790986354e-56	FBgn0029932	CG4607	up_regulated
12630.6402858186	3.356975128116	0.210884686167791	1.31406117298277e-57	4.52625953864535e-56	FBgn0261258	rgn	up_regulated
321.513662353628	4.3526849385174	0.278067442412005	4.10053084309126e-57	1.40771223843323e-55	FBgn0037560	CR18228	up_regulated
6215.16309516307	2.90555664987683	0.18353795462223	4.78636303957982e-57	1.6376994333765e-55	FBgn0036279	Ncc69	up_regulated
21256.7952205423	2.17748626455226	0.137353510062052	4.84743162241985e-57	1.65310259202987e-55	FBgn0000043	Act42A	up_regulated
335.440384881622	7.09475758076558	0.449231274674372	1.07219894360541e-56	3.64441482514591e-55	FBgn0261628	CG42711	up_regulated
338.457807739959	4.43365085945997	0.282832909908206	1.44925944348021e-56	4.90984309486929e-55	FBgn0035708	axed	up_regulated
830.938123015256	4.25320449331221	0.269783579383032	1.67610076758219e-56	5.65972518207507e-55	FBgn0000504	dsx	up_regulated
348.510349866962	6.12321343754095	0.386562804396233	2.04827427053113e-56	6.89384859875821e-55	FBgn0038143	CG9813	up_regulated
255.232357249644	8.01927011337515	0.501875156809596	2.15510704970094e-56	7.22978746086969e-55	FBgn0038290	CG6912	up_regulated
302.18465503288	6.87681744053099	0.434486991776679	2.37434955259611e-56	7.9394240396712e-55	FBgn0028936	NimB5	up_regulated
2692.53100136002	7.05406250496528	0.446020134846671	2.50238087220402e-56	8.34045974201592e-55	FBgn0036262	CG6910	up_regulated
7287.67725556147	2.93946086966244	0.187047114203787	2.92744006373486e-56	9.72571136013076e-55	FBgn0035694	CG13299	up_regulated
1808.23995377398	2.46813868766584	0.157066996698281	3.26118094058194e-56	1.07996471083773e-54	FBgn0029002	miple2	up_regulated
991.7146188267	4.52149909709091	0.287281340743983	4.39012405050412e-56	1.44916306397891e-54	FBgn0027578	Nepl21	up_regulated
221.64834877339	5.57379923591522	0.35336356751403	6.74796583401826e-56	2.22036102634358e-54	FBgn0040532	CG8369	up_regulated
739.810189352788	5.04217211733159	0.322079468999905	7.71946931518191e-56	2.5319367667853e-54	FBgn0031002	CG14196	up_regulated
360.717991689073	3.31621630806148	0.21193180363638	1.11987179766813e-55	3.64986064689371e-54	FBgn0037796	CG12814	up_regulated
1394.97871079562	2.71533180259464	0.174226499198504	1.1353806947771e-55	3.68873368312598e-54	FBgn0032213	CG5390	up_regulated
260.263205639816	5.16324954990878	0.329334327573397	1.27723800540709e-55	4.13656421939862e-54	FBgn0034137	CG4945	up_regulated
181.407704365463	5.50453554903128	0.353451774934985	1.5681450484639e-55	5.0627980733949e-54	FBgn0046113	GluRIIC	up_regulated
2108.16058779284	3.50982819079601	0.224993422099961	1.72449913039955e-55	5.55019266999529e-54	FBgn0051999	CG31999	up_regulated
631.355102459607	4.3832268761768	0.282556760305144	1.9070425221124e-55	6.11857661533821e-54	FBgn0086367	t	up_regulated
2254.847989254	3.18617519412096	0.204234972049815	2.47828801334413e-55	7.92667336938856e-54	FBgn0050104	NT5E-2	up_regulated
28972.6638237342	4.49277925613691	0.288184164548448	2.54861781077916e-55	8.12638230130482e-54	FBgn0262608	CG43134	up_regulated
484.994864934041	6.13461997528637	0.394673525314179	3.23742746581581e-55	1.02908226760608e-53	FBgn0032495	CG16820	up_regulated
784.294314970168	3.68821148651956	0.238702334595736	4.49723782306218e-55	1.4251400719913e-53	FBgn0013771	Cyp6a9	up_regulated
229.427416778857	6.02559785218101	0.390661460656428	6.53276445692804e-55	2.06383255036509e-53	FBgn0050195	CG30195	up_regulated
632.383384642648	4.40323660726274	0.286774926017427	7.72242687688232e-55	2.43221022645294e-53	FBgn0030234	CG15211	up_regulated
1075.40511431744	4.26289393322695	0.273873136565237	8.58159210259263e-55	2.69456759343297e-53	FBgn0040091	Ugt317A1	up_regulated
161.284429785922	5.78229960541212	0.372894607575777	1.01405369407323e-54	3.17438875235872e-53	FBgn0038977	CG5376	up_regulated
233.101000799318	4.26843478786377	0.274500574733818	1.28736904499154e-54	4.00562350283016e-53	FBgn0004360	Wnt2	up_regulated
783.221199571366	4.63435895863747	0.300665230377185	1.71038985520768e-54	5.30581479481444e-53	FBgn0045852	ham	up_regulated
465.817317099089	4.59983657072706	0.296491356562671	3.11729152008612e-54	9.64113674635644e-53	FBgn0259244	CG42342	up_regulated
2970.92027497164	5.42785463998315	0.351657753417869	6.43169137635692e-54	1.98323321811676e-52	FBgn0011746	ana	up_regulated
210.947220518091	7.00958940330537	0.450245552229848	8.34442962339506e-54	2.55771668724243e-52	FBgn0035777	CG8563	up_regulated
743.144761619285	3.85327902829333	0.251433768676874	9.71074791512535e-54	2.9676852456343e-52	FBgn0031245	CG3625	up_regulated
2216.74443942855	4.28478068849225	0.281538055029337	2.61495226611716e-53	7.96786786649132e-52	FBgn0033446	CG1648	up_regulated
370.414454361307	4.15731272853066	0.273367038739131	4.9195526214342e-53	1.49019036612208e-51	FBgn0020269	mspo	up_regulated
253.965077942449	5.34841218512669	0.352453646146711	5.9010081227339e-53	1.7822428931389e-51	FBgn0032946	nrv3	up_regulated
180.825528961466	6.36391809666114	0.416419166774502	1.00885633189277e-52	3.03807349770867e-51	FBgn0039896	yellow-h	up_regulated
431.930564408486	4.60917594851694	0.302632784102443	1.31516407729226e-52	3.94894309971806e-51	FBgn0003429	slo	up_regulated
394.400324654781	10.6731425037599	0.725185719724976	1.71464115819532e-52	5.13345618844582e-51	FBgn0259896	NimC1	up_regulated
531.148239148153	5.61665673619987	0.3686463061836	2.19610493824299e-52	6.55585065477235e-51	FBgn0260004	Snmp1	up_regulated
941.020464028863	3.68843835852936	0.24333429474146	3.13818644971793e-52	9.34109313457947e-51	FBgn0020299	stumps	up_regulated
5239.28420529986	2.99444330392442	0.198519008423482	4.98241387035214e-52	1.47878618013708e-50	FBgn0035696	Best2	up_regulated
233.766247045161	4.79785124666723	0.320929123931276	7.44364764605613e-52	2.20293468697506e-50	FBgn0285896	btl	up_regulated
386.18030148346	5.43986332464987	0.363444665574465	1.06774433589678e-51	3.15091659467075e-50	FBgn0005775	Con	up_regulated
547.303941353619	4.94307429623489	0.333386323083979	1.43281023401778e-51	4.21614645718546e-50	FBgn0035625	Blimp-1	up_regulated
364.257354120032	4.51657330118092	0.299761023185566	2.06322578479313e-51	6.05389240956821e-50	FBgn0267486	Ptp36E	up_regulated
1266.97032584633	4.74573993692781	0.31584088614235	2.08172523369857e-51	6.09082050621067e-50	FBgn0035612	frm	up_regulated
731.689354579178	5.98259200052437	0.396655645939731	2.27719355225804e-51	6.64385733561065e-50	FBgn0001227	Hsp67Ba	up_regulated
373.206745579313	5.91861589876918	0.392665286175598	3.38349844700854e-51	9.84368658354265e-50	FBgn0038198	Npc2b	up_regulated
488.857509536807	4.79967043392899	0.319853997623439	3.8019500436818e-51	1.10299390140504e-49	FBgn0030997	CG7990	up_regulated
576.052804072402	2.05094626121531	0.137271957514417	4.2044558914494e-51	1.21633964118083e-49	FBgn0035085	CG3770	up_regulated
285.119905755565	6.43939922059107	0.436065947645386	7.35860306340251e-51	2.12286422829083e-49	FBgn0033268	Obp44a	up_regulated
479.806447353231	7.32266800954403	0.497992022946491	8.90769705130136e-51	2.56258022154617e-49	FBgn0259715	CG42369	up_regulated
1030.52151110911	4.76597554404987	0.32108120467599	1.17471650257821e-50	3.37002932034902e-49	FBgn0285879	disco-r	up_regulated
396.467864889495	5.68012137299254	0.381891084623848	1.72992035222551e-50	4.94901380765849e-49	FBgn0263219	Dscam4	up_regulated
1825.18586330772	2.63620355200005	0.178073692153995	2.45241829037168e-50	6.99652520014902e-49	FBgn0050021	metro	up_regulated
146.567919686584	4.50497629160175	0.304074121181317	2.59556257222257e-50	7.36410438879346e-49	FBgn0032603	CG17928	up_regulated
842.927081123629	3.41138964575445	0.230810384841186	4.12566349706741e-50	1.1641152974328e-48	FBgn0050345	CG30345	up_regulated
391.518990253634	5.49613825172517	0.369985283003125	1.16090500617138e-49	3.26671056244781e-48	FBgn0011695	EbpIII	up_regulated
264.291847464164	3.85437459643417	0.263374806771551	1.47904283493523e-49	4.15058914359616e-48	FBgn0040491	Buffy	up_regulated
282.950616413812	3.32895041499606	0.226356796108061	2.03917741422605e-49	5.70692613834622e-48	FBgn0030077	CG15365	up_regulated
1136.60907536845	2.03112652059223	0.138382194071788	2.48969419504938e-49	6.94887818829635e-48	FBgn0035020	CG13585	up_regulated
509.540987539883	2.35919950165541	0.160955279490877	2.50863435985958e-49	6.98281764113348e-48	FBgn0250871	pot	up_regulated
469.067998702898	3.79876222514614	0.258537830176981	3.09247771196826e-49	8.58475147050164e-48	FBgn0035410	CG14964	up_regulated
504.423317814555	5.26451416578795	0.358562900392056	4.4948967866662e-49	1.24109764090818e-47	FBgn0266346	CngB	up_regulated
3754.82897393862	4.30906250715889	0.294200986362929	4.99934466776884e-49	1.37669119607891e-47	FBgn0053519	Unc-89	up_regulated
773.540487554494	4.34722917581689	0.29712054394943	6.77262939578994e-49	1.86003493725975e-47	FBgn0264815	Pde1c	up_regulated
161.745898859883	7.09929527899972	0.487158103493673	1.06700448496234e-48	2.91487511687723e-47	FBgn0027494	RpS10a	up_regulated
1103.3047142609	4.9689961445449	0.340352865429311	2.26435376759902e-48	6.16946546362495e-47	FBgn0085387	shakB	up_regulated
7524.49628842646	3.54892614786519	0.245598316644795	6.3383491550536e-48	1.72239203028752e-46	FBgn0000635	Fas2	up_regulated
1084.75964294911	4.01993299826427	0.279510774082668	1.23812520781772e-47	3.32936070895945e-46	FBgn0020414	Idgf3	up_regulated
658.306978228612	4.1933578052294	0.29259478500829	1.26607196614761e-47	3.39564457795684e-46	FBgn0259680	Pkcdelta	up_regulated
229.368723676918	3.85768016712681	0.268468582143146	1.49716070136635e-47	4.00500209438235e-46	FBgn0032252	loh	up_regulated
3055.1138017943	4.99954334273521	0.346927323954263	1.52761672316369e-47	4.07588721032716e-46	FBgn0260964	Vmat	up_regulated
3168.2966708153	3.41912964850679	0.238408303871256	2.37926169669781e-47	6.29923295997192e-46	FBgn0016797	fz2	up_regulated
396.693141660027	2.88053371835986	0.200409578085999	2.62422395126287e-47	6.92996986514263e-46	FBgn0038912	CG6656	up_regulated
808.444920282153	3.45258074135269	0.240089676488702	2.67918910091726e-47	7.05702520469228e-46	FBgn0034758	CG13510	up_regulated
292.105766514991	7.03896955395641	0.486547764342841	3.13645271261892e-47	8.24038941001588e-46	FBgn0036727	SecCl	up_regulated
270.913764984812	7.96151200875548	0.547708068221336	5.41223748855286e-47	1.41833674032076e-45	FBgn0032089	Rcd-1r	up_regulated
193.172214322229	3.33824736169108	0.232575131394754	5.7142288214676e-47	1.49367620894149e-45	FBgn0039774	CDase	up_regulated
172.53684190143	6.84017559437127	0.473262027964581	6.89202287116886e-47	1.79698591266248e-45	FBgn0030257	SmydA-4	up_regulated
644.020596561601	6.05032823038292	0.418240311639457	7.72611150539838e-47	2.00937430288126e-45	FBgn0030251	CG2145	up_regulated
298.022092287553	5.60888754605464	0.392450005604462	8.81737180749284e-47	2.28740836890098e-45	FBgn0001258	Ldh	up_regulated
197.598380860184	3.60446930674514	0.252696728986146	1.01014865580489e-46	2.61395000154134e-45	FBgn0040507	ACXD	up_regulated
1536.79353656552	6.42517224267899	0.448202158656083	1.21289161379895e-46	3.13071948133218e-45	FBgn0039297	CG11852	up_regulated
749.400484365006	4.59081012962072	0.324059047958567	1.83147983883011e-46	4.71560271502782e-45	FBgn0032683	kon	up_regulated
278.969729972951	6.75233460511563	0.477590446886072	2.07717460499179e-46	5.334868143843e-45	FBgn0085360	CG34331	up_regulated
563.697048426002	3.48531643687131	0.246090071926165	2.67843669578276e-46	6.84496762527708e-45	FBgn0032022	CG14275	up_regulated
248.266221262094	3.58547640612111	0.253788362868973	3.12811640856351e-46	7.97437398311772e-45	FBgn0034198	CG11400	up_regulated
222.472943995243	4.65069413556271	0.329260099180947	3.21172527412025e-46	8.16729841929987e-45	FBgn0026255	clumsy	up_regulated
589.840502127743	4.92338356799303	0.345425249864517	3.56201320484754e-46	9.03575714205044e-45	FBgn0001089	Gal	up_regulated
207.214374632365	4.63807069546849	0.328522862886453	4.85304255134095e-46	1.22804632030124e-44	FBgn0086604	side-VIII	up_regulated
247.487175835746	4.4997020652363	0.31788535141192	5.76518933078538e-46	1.45172823759801e-44	FBgn0038072	CG6225	up_regulated
299.406223583286	5.57769701332281	0.391746407842553	6.95990125172701e-46	1.74403948884517e-44	FBgn0039747	AdoR	up_regulated
636.269335176984	4.84773846104526	0.343267174519996	7.12736747542159e-46	1.7816688744992e-44	FBgn0259977	Tdc1	up_regulated
284.540221137153	3.95620948470014	0.282166237772532	1.03820633235459e-45	2.5878726141458e-44	FBgn0087011	CG41520	up_regulated
503.812574996754	3.20411656345924	0.227404591045614	1.04027503860216e-45	2.5878726141458e-44	FBgn0031220	CG4822	up_regulated
490.012222161481	6.71841593170001	0.488329347455123	1.15675445272779e-45	2.87070219485386e-44	FBgn0028543	NimB2	up_regulated
274.020509583154	5.23657382306613	0.370676099331678	1.73629742554155e-45	4.29858826578184e-44	FBgn0003386	Shaw	up_regulated
168.460173598735	5.11357637072847	0.367506617905416	2.58052927506679e-45	6.37335036065057e-44	FBgn0036259	CG9760	up_regulated
18598.8891905785	5.66145491600146	0.402970528469509	2.61465246778449e-45	6.44217841284988e-44	FBgn0037577	CG7443	up_regulated
260.355262796299	6.15653689852207	0.436163267442908	2.80472024004525e-45	6.89398896234512e-44	FBgn0085475	CG34446	up_regulated
287.332952450896	4.64304945374213	0.329677512941019	3.01971134683807e-45	7.40476360978221e-44	FBgn0032798	CG10132	up_regulated
1106.5949309835	4.25722200646333	0.305003368248025	3.55808530347792e-45	8.70420915451759e-44	FBgn0085400	side-V	up_regulated
5197.41351556885	4.04212503303789	0.288638395769366	4.16500057201935e-45	1.01647727230396e-43	FBgn0030816	CG16700	up_regulated
337.436579955855	3.39623950522888	0.244459134400089	7.45682271943695e-45	1.81126927328965e-43	FBgn0030653	CG7860	up_regulated
250.344096783558	4.59772876447012	0.329475622062724	9.2847053702264e-45	2.24995719077557e-43	FBgn0000451	ect	up_regulated
218.773870449744	5.30724690781983	0.378265032804891	1.10491207819201e-44	2.67124166509378e-43	FBgn0004620	GluRIIA	up_regulated
9132.33943871681	2.42131723148772	0.175299661666789	4.86338627011209e-44	1.17302143315889e-42	FBgn0025885	Inos	up_regulated
410.594093405283	3.74627810776829	0.271535428635886	1.19151536438051e-43	2.86047010204075e-42	FBgn0052082	IRSp53	up_regulated
2082.93476179917	2.62771573717144	0.19112570983437	1.21019065846363e-43	2.89854734686441e-42	FBgn0000320	eya	up_regulated
1487.38905254047	2.84476170181573	0.206884334026582	1.57370929278566e-43	3.75176666814803e-42	FBgn0038842	hdly	up_regulated
526.655867899428	4.4462623988782	0.325331147843515	2.0128056643897e-43	4.78750243361421e-42	FBgn0085426	Rgk3	up_regulated
175.902493969093	5.56985859717175	0.406541580872281	2.7940361265604e-43	6.61512139481506e-42	FBgn0038173	Adgf-C	up_regulated
412.967321993708	3.55829213832977	0.258515633596887	2.84241474600075e-43	6.71422694244536e-42	FBgn0000928	fs(1)Yb	up_regulated
194.226191157742	3.83051616553841	0.280757091421227	3.35457036162513e-43	7.90588561885063e-42	FBgn0038237	Pde6	up_regulated
468.233339094121	3.72391901244211	0.271825381488736	3.3827882248441e-43	7.95418628485603e-42	FBgn0037835	CG14687	up_regulated
125.299623239065	4.94902988818309	0.364901541305751	4.00172874926768e-43	9.38811033911341e-42	FBgn0065032	Arpc3B	up_regulated
284.117721100652	9.10581823500738	0.671804804786246	4.34171426547419e-43	1.01625716409361e-41	FBgn0030562	CG9400	up_regulated
242.398860599938	4.60302412619821	0.341928836925992	4.57751793423581e-43	1.06902170532187e-41	FBgn0033130	Tsp42Ei	up_regulated
517.140452859466	2.04382146635144	0.149239797333359	5.36563866337821e-43	1.25024236638308e-41	FBgn0027930	MP1	up_regulated
414.73911178415	3.54425654210066	0.260438157922371	7.41479517381187e-43	1.71993188052001e-41	FBgn0004852	Ac76E	up_regulated
430.968900828694	5.65632453714489	0.420106404458463	9.58009562866138e-43	2.21720010965356e-41	FBgn0040099	lectin-28C	up_regulated
238.056454624402	7.98003662038642	0.579847236534696	1.8442140187405e-42	4.24911860827928e-41	FBgn0028939	NimC2	up_regulated
146.696900592718	4.87531973044082	0.360946089393503	1.86308745690213e-42	4.28302181219532e-41	FBgn0034755	CG3746	up_regulated
250.605842840541	3.48244289616908	0.256585928477864	1.9380338886842e-42	4.4453922092558e-41	FBgn0034985	CG3328	up_regulated
421.111116524081	3.85749566950922	0.284871735306308	2.24119719535254e-42	5.12935331443018e-41	FBgn0259740	CG42394	up_regulated
344.763793464094	4.31698057085567	0.320024969596402	2.30236854228514e-42	5.25767042505425e-41	FBgn0053653	Cadps	up_regulated
1636.72658947126	5.93260329871307	0.436301433359596	2.48276142457087e-42	5.65707077691491e-41	FBgn0043783	CG32444	up_regulated
172.320135736517	7.22768413972775	0.531925332819392	2.52634536717309e-42	5.74367128841406e-41	FBgn0026592	Fie	up_regulated
616.472805810946	4.48859033003447	0.330429372811863	2.77757899751109e-42	6.30094407386933e-41	FBgn0001991	Ca-alpha1D	up_regulated
288.500103760801	3.68214057537491	0.274706934534923	3.95021557451414e-42	8.94137806635629e-41	FBgn0085407	Pvf3	up_regulated
820.75714304312	4.89168312738593	0.360061511041426	4.55004316649068e-42	1.02540250703911e-40	FBgn0039048	CG17111	up_regulated
4375.75477383976	2.20050916913032	0.163148373033944	4.99563220690492e-42	1.12336279691952e-40	FBgn0003206	Ras64B	up_regulated
2437.93359131237	2.81003665758827	0.208452396503081	5.70001227872093e-42	1.27896353940189e-40	FBgn0033504	CAP	up_regulated
251.674980473744	3.4691563549869	0.25718569209794	6.68737722231951e-42	1.49399778769346e-40	FBgn0025391	Scgdelta	up_regulated
481.07850577666	2.82778436496181	0.210947091347096	7.80824510617452e-42	1.74063022399332e-40	FBgn0028482	bdl	up_regulated
131.583119285578	5.47477514447282	0.407141573910647	1.23088058312508e-41	2.7379782128737e-40	FBgn0031055	et	up_regulated
105.154124354318	4.50360012539595	0.337843912567634	1.32424161467808e-41	2.93930267016586e-40	FBgn0035649	CG10483	up_regulated
719.95158968843	4.51340022016567	0.338655402702548	1.40299742665581e-41	3.10074474187301e-40	FBgn0031081	Nep3	up_regulated
707.6711491294	5.08227203851728	0.38043892949445	1.46797478495575e-41	3.23740306429534e-40	FBgn0001235	hth	up_regulated
869.166370947645	4.44570720989527	0.333207616858561	2.48391598252538e-41	5.4662074153908e-40	FBgn0032593	Trpgamma	up_regulated
236.79417857927	6.10868859169682	0.462103654741263	2.51258618996286e-41	5.5175106973193e-40	FBgn0028542	NimB4	up_regulated
157.298928015789	5.70324716490503	0.427102848198688	2.63577690666027e-41	5.77571624716897e-40	FBgn0038631	CG7695	up_regulated
542.628799910346	2.10624831188872	0.1574192788976	2.79430907011163e-41	6.11010384566448e-40	FBgn0025632	CG4313	up_regulated
310.288926693089	4.18671810284582	0.315752638512125	3.21260122638679e-41	7.00986865054186e-40	FBgn0037448	CG15186	up_regulated
151.347372897802	4.69555897012758	0.356107916728363	5.0981598598473e-41	1.11006233396548e-39	FBgn0052407	CG32407	up_regulated
739.402274935056	4.50522168686765	0.339911734112277	5.11108506127785e-41	1.11052879844094e-39	FBgn0025525	bab2	up_regulated
277.590462813876	4.91539657508493	0.374027048765351	7.10175286584693e-41	1.53657463792768e-39	FBgn0036550	CG17026	up_regulated
473.097026675457	3.07931839257911	0.232368383575011	8.19308852499015e-41	1.7689857173768e-39	FBgn0050269	CG30269	up_regulated
184.426253744401	7.09261246718015	0.527675645144726	8.78368535970005e-41	1.89253505271027e-39	FBgn0033949	Had2	up_regulated
1379.39327700905	4.61980223748746	0.349665044776741	1.03306145475734e-40	2.22118996295321e-39	FBgn0033652	ths	up_regulated
170.202274761585	7.34021874646632	0.551151306082319	1.39169397746763e-40	2.98605339040399e-39	FBgn0037429	Osi19	up_regulated
211.036244228348	5.37761455687903	0.403380881505815	1.60186257846922e-40	3.42985087227743e-39	FBgn0039321	CG10550	up_regulated
126.648876246033	4.46056349101829	0.337857855059177	2.1499686962358e-40	4.59388539471629e-39	FBgn0034387	Cyp12b2	up_regulated
126.366857893268	4.99102852680698	0.378852660282893	2.37248207812863e-40	5.048386967489e-39	FBgn0035791	CG8539	up_regulated
631.05909406701	4.15613797086151	0.315943780401798	3.03095258034893e-40	6.42300012860362e-39	FBgn0036945	Ssk	up_regulated
370.476536857751	3.16315001773805	0.240090148287057	3.44644131351428e-40	7.28848030552024e-39	FBgn0259678	sqa	up_regulated
2016.1050975575	2.43664544927166	0.185096618908523	3.56069387923873e-40	7.51466931604093e-39	FBgn0022160	Gpo1	up_regulated
357.900849155186	4.06697484225708	0.312909498664414	4.10137027421442e-40	8.63803935667369e-39	FBgn0265048	cv-d	up_regulated
378.997429718129	4.79566089622751	0.370186573708381	4.77212864331114e-40	1.00271139719266e-38	FBgn0260642	Antp	up_regulated
4987.82146297428	2.02126952494042	0.153659892356415	4.78037960988056e-40	1.00271139719266e-38	FBgn0010620	CG10939	up_regulated
204.610617617709	3.71207124052773	0.282556862508003	4.92171176608581e-40	1.03025832274223e-38	FBgn0020372	TM4SF	up_regulated
718.512681428553	2.3217921757555	0.176937336272648	8.94300414903777e-40	1.86068686325131e-38	FBgn0038981	CG5346	up_regulated
475.659451699311	2.15484880218166	0.164725628000923	1.29820646266876e-39	2.68478481104931e-38	FBgn0052694	CG32694	up_regulated
547.265655939147	2.53353259556774	0.194403591388493	1.45352330078868e-39	2.99996722942337e-38	FBgn0030796	CG4829	up_regulated
564.314134353465	3.57581439456075	0.274827829657474	1.49790811495087e-39	3.0853911351758e-38	FBgn0036501	CG7272	up_regulated
123.779636191761	5.51511658535469	0.422098904339669	1.53499895848097e-39	3.15547989488931e-38	FBgn0015773	NetA	up_regulated
700.296734990936	3.86281219012409	0.296862815986864	1.62641182468189e-39	3.33673613195195e-38	FBgn0030574	sbm	up_regulated
616.434008788576	2.66922629610587	0.204681280376053	1.63989283878967e-39	3.35770503910434e-38	FBgn0034443	cer	up_regulated
239.532075057229	3.16639910593974	0.243658515645872	2.49547424013103e-39	5.09938277760108e-38	FBgn0040850	CG15210	up_regulated
160.935431621103	6.88963187405047	0.527790785683873	3.06990053272795e-39	6.26077338347826e-38	FBgn0037140	SLC22A	up_regulated
670.464840121488	4.19405010206126	0.323407659703734	3.31641985002022e-39	6.75015969078226e-38	FBgn0029761	SK	up_regulated
422.444332255208	4.60292286266127	0.358409991630978	4.03718331027612e-39	8.20097651134788e-38	FBgn0031907	CG5171	up_regulated
2436.81351970144	3.43403602151461	0.264670976381729	4.30320000392929e-39	8.72414504733618e-38	FBgn0266377	Pde8	up_regulated
484.858435793269	3.91350116005547	0.303746683599556	5.83414411787298e-39	1.17584834187816e-37	FBgn0260499	qvr	up_regulated
1098.97814472012	2.53480579342522	0.196251130726234	8.68724802143004e-39	1.7474603002482e-37	FBgn0033483	egr	up_regulated
147.982436033803	4.08180613592809	0.316260519349718	1.21889697697408e-38	2.44706042219417e-37	FBgn0262139	trh	up_regulated
257.538764584676	5.49057674371843	0.426729492036501	1.83035895757896e-38	3.6674838334836e-37	FBgn0032322	CG16743	up_regulated
900.309095181599	2.58851752051739	0.201667675765568	2.02398051768641e-38	4.04268670738519e-37	FBgn0030941	wgn	up_regulated
351.338271421567	2.75665719917096	0.214684192360977	2.02546493932494e-38	4.04268670738519e-37	FBgn0033980	Cyp6a20	up_regulated
2531.98708578405	3.81487340712497	0.297366845878808	2.16826067665542e-38	4.31932624929868e-37	FBgn0038465	Irc	up_regulated
7353.97575332055	3.71911686010611	0.29021103226401	3.48632863646731e-38	6.91824636357936e-37	FBgn0052311	zormin	up_regulated
223.73629177572	6.48714740288699	0.502733360745715	3.54451952112549e-38	7.00671910711544e-37	FBgn0035452	CG10359	up_regulated
1521.09842778618	4.31076723065737	0.337170519660045	4.27052477353829e-38	8.42569629169939e-37	FBgn0038037	Cyp9f2	up_regulated
217.632325782879	12.3476465780583	1.29438459305742	5.31877835840106e-38	1.0473823769249e-36	FBgn0262101	CG42854	up_regulated
1547.84586554207	4.39577567873642	0.343453526887268	7.2300775351496e-38	1.41833463875249e-36	FBgn0050418	nord	up_regulated
572.463985706283	2.2621377263158	0.1778702821387	1.53804660062843e-37	3.01147185168672e-36	FBgn0033654	Sobp	up_regulated
1113.7897619579	2.05274088756186	0.161541326973882	1.69788784078566e-37	3.31813033629061e-36	FBgn0034399	CG15083	up_regulated
163.128796085901	5.6136456040143	0.442573749049511	2.1473563293047e-37	4.18856493096764e-36	FBgn0038130	CG8630	up_regulated
2713.14832069026	3.29737275106197	0.261558640979654	3.22983845614174e-37	6.2881108241595e-36	FBgn0031975	Tg	up_regulated
224.363933735443	4.56190251603544	0.362524656728647	3.89248113071544e-37	7.56389871042231e-36	FBgn0004839	otk	up_regulated
4188.34971436533	7.47204779514482	0.589216177265274	4.12774058026941e-37	8.00595108026264e-36	FBgn0036091	CG18628	up_regulated
213.427454628968	5.23507444379827	0.414498627763804	4.25734593833868e-37	8.2418056050658e-36	FBgn0039161	CG13606	up_regulated
857.504441360132	3.07962002814321	0.245565824885192	6.22852319304974e-37	1.20351895619548e-35	FBgn0040600	CG13631	up_regulated
216.514898346898	3.95316605261893	0.312467399434188	6.34539140871598e-37	1.22380498349e-35	FBgn0025111	Ant2	up_regulated
109.491736393415	4.93879048404924	0.394259357268407	7.7995081839644e-37	1.50144177171307e-35	FBgn0039656	CG11951	up_regulated
398.769329564329	13.6702879361544	2.64744740458042	8.4498388252743e-37	1.62359869517724e-35	FBgn0052581	CG32581	up_regulated
513.954871458825	7.44642924458029	0.589657922624068	1.06015207789774e-36	2.03324138738712e-35	FBgn0002563	Lsp1beta	up_regulated
330.414210655165	3.81077014796923	0.308126408226288	1.241134609368e-36	2.37151119515418e-35	FBgn0040260	Ugt37D1	up_regulated
114.534824785003	5.4552322398428	0.430385759301119	1.24683478199181e-36	2.37799100365438e-35	FBgn0032891	Oseg5	up_regulated
388.717759060084	2.87177823573569	0.229449143985762	1.42468700621721e-36	2.71217217690037e-35	FBgn0040383	CG5254	up_regulated
313.247833249137	3.67702213137661	0.294256643440639	1.43326629460341e-36	2.72347040002224e-35	FBgn0011576	Cyp4d2	up_regulated
128.269729978385	4.10574629288889	0.329123156997544	1.48915303474007e-36	2.82445434710645e-35	FBgn0052088	sunn	up_regulated
602.565667308835	2.89929272331117	0.231475949067916	1.57819269475656e-36	2.98783208884152e-35	FBgn0015576	alpha-Est8	up_regulated
105.188250059888	4.81929802073995	0.38774802598568	2.02130225085894e-36	3.81970493240298e-35	FBgn0003710	tipE	up_regulated
981.271075345236	2.82700114719905	0.225829200244515	2.22833025153829e-36	4.20321854589613e-35	FBgn0034142	CG8306	up_regulated
356.550950123583	3.83971402485717	0.310089732958481	2.26970618906881e-36	4.27343766749904e-35	FBgn0032614	CG13284	up_regulated
621.170204451474	3.03061877833494	0.242812837283549	2.75816396033285e-36	5.18363697581534e-35	FBgn0285958	Fuca	up_regulated
134.137039986899	5.71149777808273	0.45534821774585	2.9906914459502e-36	5.61040641199292e-35	FBgn0036282	Smyd4-2	up_regulated
508.126054354676	2.29033261616633	0.185060679153107	4.97401647812901e-36	9.29716800512717e-35	FBgn0033205	CG2064	up_regulated
136.047553565753	3.12175894147873	0.253172172705734	7.43324027286111e-36	1.38686488351805e-34	FBgn0029524	CG3176	up_regulated
463.218017981901	4.27793675033514	0.345054917750737	7.45739599682147e-36	1.38885572099935e-34	FBgn0033159	Dscam1	up_regulated
7380.72772652137	2.10070919575258	0.169808302254467	1.23507973993736e-35	2.2919074309216e-34	FBgn0003888	betaTub60D	up_regulated
462.209125628261	4.98670657162995	0.406350667650366	1.33536227135398e-35	2.47354245191989e-34	FBgn0085474	CG34445	up_regulated
133.449691655217	4.26850997550799	0.345158049200086	1.39605381174456e-35	2.58132104257759e-34	FBgn0000459	disco	up_regulated
173.19306378047	5.98920793279082	0.483237855243389	2.9861174999307e-35	5.49179002353326e-34	FBgn0038017	CG4115	up_regulated
180.495645967664	4.65267339673401	0.380584922795511	3.40792345822796e-35	6.25636429523883e-34	FBgn0264753	Rgk1	up_regulated
130.348625415008	4.7000568764791	0.381935271389972	3.67993413874254e-35	6.74370848663869e-34	FBgn0030156	CG15247	up_regulated
453.767419632427	4.01323478453663	0.328866730898859	4.27473831280404e-35	7.81980992603354e-34	FBgn0259216	RhoGAP102A	up_regulated
137.215700918264	4.6271707746291	0.379643585073882	7.93161650320026e-35	1.44324590753462e-33	FBgn0037553	CG18249	up_regulated
996.900866904977	2.39894677818912	0.196601268187207	1.01699491393873e-34	1.84727171404849e-33	FBgn0004133	blow	up_regulated
168.832135753824	4.92716655201257	0.402410163000163	1.26489258317445e-34	2.28947780564388e-33	FBgn0261341	verm	up_regulated
201.339400640112	5.51925886968719	0.449227905893154	1.29325876782995e-34	2.33671439471591e-33	FBgn0038603	PKD	up_regulated
466.640041686108	4.74540885754156	0.388468070099496	1.44253307096843e-34	2.60186481574498e-33	FBgn0028496	CG30116	up_regulated
96.904983554018	8.30454665744933	0.678562754076351	1.48237229880667e-34	2.6690476058409e-33	FBgn0262534	CG43088	up_regulated
2309.2964665406	3.04975455686269	0.251092037126119	1.56214111078754e-34	2.80776462478201e-33	FBgn0263873	sick	up_regulated
560.808887935313	2.75223293328515	0.227225376853026	3.19178838356087e-34	5.72686908750756e-33	FBgn0024732	Drep1	up_regulated
639.130219629309	2.65544363359372	0.219534642649635	4.93306613503535e-34	8.82042502165435e-33	FBgn0031745	rau	up_regulated
150.936187945106	5.00063878317512	0.412306084210383	5.07072143045949e-34	9.05084228982709e-33	FBgn0000015	Abd-B	up_regulated
283.511168882459	2.71760129162157	0.22577128577418	5.69272881509635e-34	1.01259782498579e-32	FBgn0031857	LUBEL	up_regulated
1257.30074300167	2.90790021139114	0.243933698943526	7.18116796702911e-34	1.27077059952634e-32	FBgn0036551	CG17029	up_regulated
518.873759602183	2.91664562500352	0.24287973200185	7.41840437041752e-34	1.31049994186844e-32	FBgn0038839	Ktl	up_regulated
134.275024439227	5.19118108423212	0.434812302025714	8.15058704889427e-34	1.43737835644798e-32	FBgn0035103	Vdup1	up_regulated
781.751322368592	2.32139134104225	0.192360692095357	8.48125705619173e-34	1.49313617814904e-32	FBgn0028956	mthl3	up_regulated
1186.8895613397	2.13754816130657	0.177973526096917	9.7130577298698e-34	1.70707818361654e-32	FBgn0038419	CG14879	up_regulated
476.002240241842	6.06007513703954	0.500564258950481	1.16946879088401e-33	2.05184992799223e-32	FBgn0022355	Tsf1	up_regulated
165.691576805708	6.48864915926636	0.535856050270712	1.28387497078176e-33	2.24874631361928e-32	FBgn0004580	Cbp53E	up_regulated
139.814051445637	4.55168674453109	0.384611739311795	1.6520769995022e-33	2.88347797881621e-32	FBgn0016032	lbm	up_regulated
2703.50792530019	3.60254727656923	0.302010377440399	1.65466111805067e-33	2.88347797881621e-32	FBgn0037565	CG9626	up_regulated
1456.32298704898	2.14963405281461	0.17999520280582	2.0997548487557e-33	3.64063555342339e-32	FBgn0051352	Unc-115a	up_regulated
2763.00116917518	3.63892121914396	0.30532247589767	2.47026068298752e-33	4.27583441581319e-32	FBgn0262508	CG43078	up_regulated
1411.79140043244	4.0449196844219	0.341063313166566	5.2902576443995e-33	9.08072724661175e-32	FBgn0036381	CG8745	up_regulated
438.182725598993	2.80548873224672	0.236060744363752	5.88276262703089e-33	1.00642146670749e-31	FBgn0037930	CG14715	up_regulated
197.649786063473	4.24183174296962	0.359877393648198	6.59720800591988e-33	1.12677686986681e-31	FBgn0041181	Tep3	up_regulated
79.2444337255668	7.5859051516798	0.640426327078713	8.02675173529257e-33	1.3686674854599e-31	FBgn0030613	Rab3-GEF	up_regulated
1414.39737287182	4.10062442574548	0.346730284481133	8.26254738892841e-33	1.40654505055494e-31	FBgn0011286	RyR	up_regulated
579.763911043061	2.64589120495361	0.224693584901075	8.76136202769005e-33	1.48899781391386e-31	FBgn0028527	CG18507	up_regulated
138.271164573147	4.39479642457876	0.37801064217092	9.40108347492396e-33	1.59508663440267e-31	FBgn0029526	CR18166	up_regulated
143.062669294517	5.2884291540973	0.445155692336067	9.9101592245145e-33	1.67869621469202e-31	FBgn0029799	CG15772	up_regulated
297.436642573832	3.2912717170716	0.279914787756224	1.38063608379524e-32	2.33101164377167e-31	FBgn0085397	Fili	up_regulated
629.055130495628	3.34906979134032	0.285847918418405	1.45626394960886e-32	2.45467470000354e-31	FBgn0030884	CG6847	up_regulated
149.104338015538	7.84252535011192	0.664488350393844	1.58299126606099e-32	2.65958026903135e-31	FBgn0030544	CG13403	up_regulated
84.8226890270175	5.91786248393908	0.497929371361345	1.68624261203346e-32	2.82843854419098e-31	FBgn0031887	Ugt307A1	up_regulated
4841.26893319234	2.74413667447911	0.233691039791182	1.84640651192394e-32	3.09205539289506e-31	FBgn0265274	Inx3	up_regulated
224.284620221733	3.89550842429577	0.331855924654091	2.0674274421138e-32	3.4565641601185e-31	FBgn0085425	CG34396	up_regulated
126.687230102422	3.69517510733864	0.316841381280264	2.16499227211041e-32	3.61381773265237e-31	FBgn0035727	CG10063	up_regulated
233.324756958064	5.22200774534426	0.448215493489711	2.2348919060133e-32	3.724458210361e-31	FBgn0039789	CG9717	up_regulated
730.381704978016	3.04335305711945	0.259561880544835	2.28830352445591e-32	3.80730823883221e-31	FBgn0005771	noc	up_regulated
69.8883708498139	6.20178333019369	0.529520460626752	3.41739620214009e-32	5.6584828755371e-31	FBgn0032318	CG14072	up_regulated
946.259122900186	2.48302832366844	0.212497564054589	5.35063150915847e-32	8.83111440910626e-31	FBgn0011591	fng	up_regulated
403.117640277513	12.9423532685467	2.60679887369327	5.63103009966314e-32	9.27903663942891e-31	FBgn0263996	CG43739	up_regulated
338.213026208538	2.53111883161954	0.217232977739367	6.75868361139044e-32	1.10840258779793e-30	FBgn0037057	CG10512	up_regulated
16319.390879927	3.63531116469892	0.31262883761693	7.16591917299258e-32	1.17145716766112e-30	FBgn0005666	bt	up_regulated
191.615250867148	4.15953443156027	0.358367587861346	7.80261009209588e-32	1.27351951408075e-30	FBgn0038612	cona	up_regulated
1776.77955482605	2.94473752096869	0.253216233927466	8.55345202367554e-32	1.39386079733915e-30	FBgn0060296	pain	up_regulated
532.069796771729	2.72057659882186	0.234398065715962	9.17109984817704e-32	1.49215098477686e-30	FBgn0020257	Ppa	up_regulated
117.744337371759	4.72077041009093	0.410739110100464	9.57036762256577e-32	1.55465640606948e-30	FBgn0032857	CG10947	up_regulated
101.412448006009	5.5315172417583	0.474783188874869	1.155044609174e-31	1.87040950155393e-30	FBgn0031264	CG11835	up_regulated
150.911272094057	4.21472229274521	0.363020447503577	1.20909576788432e-31	1.95486300054012e-30	FBgn0036377	CG10710	up_regulated
96.2635786804511	5.44552537859583	0.469597645749524	1.37055005836151e-31	2.21242869138952e-30	FBgn0039681	CG7582	up_regulated
65.9735609921033	8.13472617620196	0.711273333912083	1.43687528422815e-31	2.315865188148e-30	FBgn0031622	CG3251	up_regulated
150.440523582596	4.80364214806277	0.416913037701062	1.78778352644654e-31	2.87244657392713e-30	FBgn0261612	CngA	up_regulated
73.2251111984115	8.54989561288611	0.750284897304984	1.79417174979352e-31	2.87822038179493e-30	FBgn0040338	TfIIA-S-2	up_regulated
1862.72322281656	2.24132517201857	0.194121631873618	1.80988548355986e-31	2.89891300080606e-30	FBgn0029508	Tsp42Ea	up_regulated
138.895060755284	4.59474840011738	0.400950799837601	1.82634367624884e-31	2.91620364677315e-30	FBgn0038541	TyrRII	up_regulated
120.745332529568	3.95085789766229	0.340252180133021	2.04527612578137e-31	3.2607273714276e-30	FBgn0035977	PGRP-LF	up_regulated
439.227076956139	3.44571807847357	0.298637605878471	2.19721702507677e-31	3.49754839895915e-30	FBgn0038653	Octalpha2R	up_regulated
188.458272327407	3.70949993699009	0.321746297158108	2.45416313106066e-31	3.90052871709781e-30	FBgn0053143	CG33143	up_regulated
216.366803006595	4.49466209909039	0.392704466889189	3.38778659141087e-31	5.36781755460623e-30	FBgn0052506	tbc	up_regulated
134.59827367315	3.60295520998054	0.314914764233313	3.40648031559822e-31	5.3891460476722e-30	FBgn0039525	CG5646	up_regulated
183.194929912531	7.09528856466173	0.611394333686365	3.92070793599476e-31	6.17421575425229e-30	FBgn0085466	CG34437	up_regulated
198.219274752582	5.37693405672721	0.469354951511904	4.84735748133681e-31	7.59862019791291e-30	FBgn0037275	CG14655	up_regulated
2656.15157119344	2.3235070924706	0.203271997893489	6.24143483471804e-31	9.76907862655944e-30	FBgn0032006	Pvr	up_regulated
3512.22768614407	2.71202374114525	0.237120601695674	6.52963663278014e-31	1.0204662774052e-29	FBgn0030052	CG12065	up_regulated
112.343647042314	5.51824350725554	0.48112841784618	6.68845354461512e-31	1.04370277357562e-29	FBgn0054034	CG34034	up_regulated
240.427567161686	3.71533782911201	0.328953882927378	8.04859420662914e-31	1.25404647101473e-29	FBgn0032900	CG14401	up_regulated
287.800065900048	2.79673962637665	0.244974046902157	8.10990945101526e-31	1.26169119993967e-29	FBgn0035755	CG14830	up_regulated
380.8196192818	4.34053183125547	0.381995727174462	9.57845993206285e-31	1.48791189804397e-29	FBgn0265052	St3	up_regulated
123.181400206349	3.56085893799172	0.311040364520069	1.13757439475692e-30	1.76178626941377e-29	FBgn0085384	CG34355	up_regulated
1603.31042966245	3.36418336509471	0.296427912126453	1.18850571972509e-30	1.83790096207938e-29	FBgn0010263	Rbp9	up_regulated
283.696378750264	4.65283159375831	0.415987214927791	1.45269242991724e-30	2.23636462417304e-29	FBgn0030237	CG15209	up_regulated
55.0805322843971	5.66496849954488	0.499511121830316	1.97169756537622e-30	3.03082286952383e-29	FBgn0036730	qjt	up_regulated
8594.78180734043	2.90339992740166	0.256205627508812	2.20921709806717e-30	3.39086838941786e-29	FBgn0010434	cora	up_regulated
145.749086707995	5.41765118858976	0.477250709073551	2.50010047884638e-30	3.82593385314099e-29	FBgn0028699	Rh50	up_regulated
111.900763644473	4.55095591422733	0.403333479302173	2.59421410339157e-30	3.9640669214881e-29	FBgn0262029	d	up_regulated
98.3433117457385	13.3088293812766	2.78598046011451	3.20939461471757e-30	4.88957916227459e-29	FBgn0031074	SkpE	up_regulated
665.051962239864	2.1547413310262	0.191138322171239	4.00943052921149e-30	6.09942762486693e-29	FBgn0038243	CG8066	up_regulated
186.581152972777	6.59840642229219	0.591125800042032	5.07734177949658e-30	7.71261695973971e-29	FBgn0053533	lectin-37Db	up_regulated
169.376038933928	5.50340680833531	0.490082169546797	5.15951672264699e-30	7.82590025427707e-29	FBgn0024244	drm	up_regulated
67.462976125999	6.09339023457551	0.535029809860718	5.71265782651511e-30	8.63945124159752e-29	FBgn0039585	CG1894	up_regulated
147.539659925209	4.30901751787961	0.385798557469077	8.53497789362339e-30	1.28699468999161e-28	FBgn0085427	CG34398	up_regulated
619.893231907084	3.09778435165105	0.275946542529015	1.09212798417505e-29	1.64441902178638e-28	FBgn0034408	sano	up_regulated
249.611348487951	2.24212944547279	0.199992134343508	1.42179668140884e-29	2.13767649953717e-28	FBgn0040658	CG13516	up_regulated
150.477120250766	6.18100884226662	0.551806640173394	3.99494485574345e-29	5.97154384169838e-28	FBgn0038874	ETHR	up_regulated
158.5268537876	4.67245330939227	0.421058675128452	4.51268796279144e-29	6.72592957001289e-28	FBgn0261046	Dscam3	up_regulated
279.14346742755	4.23263343271319	0.38202630515738	4.52851364729699e-29	6.73976330253059e-28	FBgn0035287	CG13937	up_regulated
106.10661499979	5.73636646773689	0.526263469324925	4.78111896803532e-29	7.10544650098062e-28	FBgn0034126	jtb	up_regulated
1100.0343877317	4.23028835894216	0.382831726361958	4.89122242893079e-29	7.25860227601703e-28	FBgn0038975	Nrx-1	up_regulated
2045.856186935	2.57324495080949	0.233599977728448	7.86222249072858e-29	1.16007205489991e-27	FBgn0001250	if	up_regulated
499.980416809994	2.16036215725069	0.196349096299058	9.74070093481273e-29	1.43109099754117e-27	FBgn0028622	qsm	up_regulated
71.0613370918819	5.18892269254463	0.47415900533029	1.8683331635219e-28	2.72935648951944e-27	FBgn0033388	CG8046	up_regulated
333.396174509088	5.88813451753304	0.531532824006065	1.94031991019702e-28	2.8305035063908e-27	FBgn0039612	Nepl19	up_regulated
1321.73722828841	2.9745774671201	0.272577302497201	1.99201056944085e-28	2.90179870645987e-27	FBgn0028550	Atf3	up_regulated
1904.70799044405	2.3523387165183	0.215458563080193	2.30301015421794e-28	3.3500990929789e-27	FBgn0037016	CG13252	up_regulated
539.172490246454	2.80354519817619	0.25740154341722	2.73230205917951e-28	3.96896740585187e-27	FBgn0004858	elB	up_regulated
171.290964165764	2.98772616783686	0.276270234470251	2.77914969784264e-28	4.03133278001146e-27	FBgn0028523	CG5888	up_regulated
1942.22032197379	2.34151584408864	0.214361099567789	2.98010739501006e-28	4.31675472028251e-27	FBgn0086408	stl	up_regulated
95.9636680417397	8.1603195057635	0.739858012808952	3.44954570867243e-28	4.98972910865412e-27	FBgn0051477	ATPsynepsilonL	up_regulated
826.823218375926	3.0947449254707	0.28399221605709	3.79872705676543e-28	5.48710939097155e-27	FBgn0032713	Ugt36D1	up_regulated
606.659076032427	3.47210820570367	0.31949790286377	3.94897280348223e-28	5.69614438418256e-27	FBgn0264386	Ca-alpha1T	up_regulated
161.753244692782	2.84497497569115	0.262807897023517	4.23705493199741e-28	6.10313688736243e-27	FBgn0260386	mtg	up_regulated
870.787356335662	3.72654529356978	0.343290097843641	4.88282743127817e-28	7.02349716686227e-27	FBgn0050197	CG30197	up_regulated
1566.99804408386	2.21824334645134	0.204145786234781	5.26742030026646e-28	7.56613133506893e-27	FBgn0010651	MFS14	up_regulated
88.5318943013484	11.0385353446008	1.33371128073741	5.3930406651276e-28	7.73578353901798e-27	FBgn0034998	CG13577	up_regulated
606.307773168524	2.04968103350678	0.188944214972628	6.06972812779134e-28	8.6822402761282e-27	FBgn0000723	FER	up_regulated
260.411289882175	2.83120001869044	0.263180418706865	6.13926066992938e-28	8.76952089314877e-27	FBgn0051217	modSP	up_regulated
113.075530424409	4.09944512324382	0.379408603783525	6.66599922066923e-28	9.50874320964991e-27	FBgn0025697	santa-maria	up_regulated
134.569354074847	6.70424590020306	0.612518455465714	6.8277251105006e-28	9.71253327528256e-27	FBgn0032613	Nepl9	up_regulated
166.356760510802	6.90462419354687	0.64723490147741	7.54456870580029e-28	1.07174500829017e-26	FBgn0046878	Obp83cd	up_regulated
827.890579286989	3.44933884101646	0.318071490664828	8.0630843441016e-28	1.14382514683061e-26	FBgn0019643	AANAT1	up_regulated
1142.80661962832	3.42973327356953	0.317940170122874	1.08404747852238e-27	1.52730574299616e-26	FBgn0264089	sli	up_regulated
364.51355911457	5.52899488065403	0.517380301283586	1.36801775988344e-27	1.92213027408452e-26	FBgn0020416	Idgf1	up_regulated
1014.00242839825	2.91123613334368	0.270529646586971	1.5700790390601e-27	2.20003320044626e-26	FBgn0004893	bowl	up_regulated
126.493168026401	6.17576929705434	0.579350763551003	1.59556201263599e-27	2.23270287610571e-26	FBgn0031389	CG4259	up_regulated
959.602796472749	3.70196442359222	0.345338129049522	1.69855282923303e-27	2.37037880599877e-26	FBgn0032684	Ugt301D1	up_regulated
133.855397229946	6.52379188813626	0.600441625995189	1.76162179120979e-27	2.45174903076617e-26	FBgn0035985	Cpr67B	up_regulated
651.568069574051	9.63096706200435	0.878743571430569	2.50918737114746e-27	3.48276559776923e-26	FBgn0042201	Nplp3	up_regulated
520.204903128471	4.84422407439894	0.456963849771334	2.69021108636903e-27	3.72900188136132e-26	FBgn0264006	dysc	up_regulated
2579.24052850764	2.13848750124787	0.200030689684784	3.29026333497637e-27	4.54851303180156e-26	FBgn0028990	Spn27A	up_regulated
162.386321046172	3.3366269454064	0.313491588711399	3.78728149181105e-27	5.22158126963347e-26	FBgn0260653	serp	up_regulated
83.5960404897192	5.41156000991698	0.504544041553009	3.79397428053737e-27	5.22381565711957e-26	FBgn0034135	Syn2	up_regulated
186.649180740335	2.86151925487175	0.269356321654598	3.90013365907872e-27	5.36281395925924e-26	FBgn0033633	Smyd4-3	up_regulated
516.569260194666	3.14194056457514	0.295277430799495	5.71331038319604e-27	7.83507105679575e-26	FBgn0053556	form3	up_regulated
288.865853482126	2.46324897881308	0.231149032879946	5.83802870814873e-27	7.99545979590741e-26	FBgn0026319	Traf4	up_regulated
515.29067153629	2.01469990691302	0.18971378273184	5.97327233301869e-27	8.16981829452317e-26	FBgn0035767	Cln7	up_regulated
2885.33139299621	2.46971218180129	0.232639267335282	6.10499501871184e-27	8.33890499969671e-26	FBgn0286071	AdamTS-A	up_regulated
102.574131852009	6.50014946500824	0.610450801741332	7.01950766214298e-27	9.56268643021303e-26	FBgn0052204	CG32204	up_regulated
103.451650005926	4.54100172594604	0.425620755250153	8.0376169117659e-27	1.0920767358084e-25	FBgn0031548	CG8852	up_regulated
101.331673320307	5.99830333794688	0.570273743735937	1.10675373926279e-26	1.49782611835315e-25	FBgn0052750	CG32750	up_regulated
1428.53174171137	4.12458568695927	0.390109897696837	1.28264458006482e-26	1.73131802491319e-25	FBgn0039257	tnc	up_regulated
140.667879465504	4.86853104361647	0.459818868726172	1.41641397645034e-26	1.90937795071492e-25	FBgn0025625	Sik2	up_regulated
552.675910797415	2.53892962355124	0.240845486244768	1.51401508492578e-26	2.03827991629419e-25	FBgn0026088	CG14818	up_regulated
229.97864671123	3.35351297436491	0.316870712883726	1.52531484077802e-26	2.05081168997034e-25	FBgn0035241	CG12105	up_regulated
72.2829922292806	5.10401036033128	0.487316140336765	1.6509135599291e-26	2.2167873212138e-25	FBgn0260874	Ir76a	up_regulated
110.460999705106	3.43711999319081	0.327591725585585	1.76258727637712e-26	2.35751770901401e-25	FBgn0030769	CG13012	up_regulated
2688.14945777791	2.72009516188498	0.259615789302907	2.33240945092657e-26	3.1075659683173e-25	FBgn0004859	ci	up_regulated
722.091352004772	3.1848970251626	0.303637943827946	3.64874662592821e-26	4.84258266758179e-25	FBgn0027106	Inx7	up_regulated
1848.10904540354	4.9678009790507	0.47552873580804	5.16782245406593e-26	6.83227258721759e-25	FBgn0032075	Tsp29Fb	up_regulated
164.572453151984	5.56411701950424	0.535290707188992	5.78646862193731e-26	7.64036414581184e-25	FBgn0033320	CG8586	up_regulated
56.5645172032673	4.46157159185683	0.429694338315193	6.2096615017112e-26	8.1781718422153e-25	FBgn0033775	Cyp9h1	up_regulated
6497.30271036792	4.02545629436158	0.38786184985163	6.43633049313482e-26	8.46587072142982e-25	FBgn0261015	Pif1A	up_regulated
73.8948078412275	5.2403567034609	0.507981920422919	7.78732605590331e-26	1.01908095361815e-24	FBgn0035949	CG13314	up_regulated
109.014336148497	4.08787363258671	0.395131197321622	8.08931678389247e-26	1.05591728209517e-24	FBgn0038680	Cyp12a5	up_regulated
92.7362770697907	4.73142424310744	0.455177521798925	8.87259722581587e-26	1.15669466871744e-24	FBgn0035112	CG13877	up_regulated
52.3247610285047	6.08526790280193	0.597218901373537	1.74439370261158e-25	2.26265878377791e-24	FBgn0030994	HP1D3csd	up_regulated
111.393650752402	3.9114176393797	0.380874396662749	2.10997626550183e-25	2.73341453564822e-24	FBgn0051777	CG31777	up_regulated
1764.64859942299	2.00101708718074	0.194542071969067	2.31400856722363e-25	2.99396661229098e-24	FBgn0032694	MESR3	up_regulated
290.576838040246	3.6201383417136	0.355004673845544	2.54411092127962e-25	3.28343338073418e-24	FBgn0000473	Cyp6a2	up_regulated
348.102218912554	3.85909959236601	0.375700621400334	2.64564321299649e-25	3.40593493133135e-24	FBgn0039678	Obp99a	up_regulated
97.3313952759967	3.30210355067638	0.32267892424917	3.00436392971692e-25	3.85329316465188e-24	FBgn0038012	CG10013	up_regulated
1107.06917580429	2.67374381259707	0.260874453872458	3.27422254789754e-25	4.17858959365511e-24	FBgn0050460	CG30460	up_regulated
897.07149329939	3.18390646144133	0.311640623409559	3.70619231507607e-25	4.72401914021886e-24	FBgn0010473	tutl	up_regulated
128.770859676814	4.30129158204062	0.425251130734699	4.30755125496624e-25	5.48374170270671e-24	FBgn0031490	CG17264	up_regulated
149.147180752782	4.42122079203285	0.433424000600844	4.82357250719103e-25	6.13308311747659e-24	FBgn0033744	Dh44-R2	up_regulated
113.967646891892	3.53786097767065	0.347937133816352	5.99609529661039e-25	7.61452348456108e-24	FBgn0004581	bgcn	up_regulated
767.002235762656	3.21677973753757	0.317349074353691	6.04679819284415e-25	7.66945499853472e-24	FBgn0014380	RhoL	up_regulated
83.1687722865895	4.37163229999258	0.431473423209782	6.63970114322379e-25	8.41110480615766e-24	FBgn0033807	AQP	up_regulated
999.289982961667	2.51573625227184	0.246934950402101	6.77570113681128e-25	8.57284348992867e-24	FBgn0263316	Mrp4	up_regulated
157.621561496399	11.6226163729705	1.4349749933815	7.46238062429492e-25	9.4300684723452e-24	FBgn0036809	CG12477	up_regulated
200.125418824118	4.48826850850257	0.447533416341751	8.51698024063524e-25	1.07495563110665e-23	FBgn0267252	Ggamma30A	up_regulated
982.084296828322	2.95164995969848	0.291633505273718	1.05206245556158e-24	1.32459550486904e-23	FBgn0004629	Cys	up_regulated
13374.2365840642	2.69055476489549	0.265663126496229	1.07525235284033e-24	1.35049072950031e-23	FBgn0261800	LanB1	up_regulated
257.067079882929	5.34346665245092	0.531823846468976	1.30364741645716e-24	1.63336554040052e-23	FBgn0002939	ninaD	up_regulated
171.559637729817	4.5531247942117	0.45036323032444	1.36123975060459e-24	1.69932220502748e-23	FBgn0034356	Pepck2	up_regulated
162.972833946063	3.35269461959487	0.330630375915633	1.39914002384166e-24	1.7445209570878e-23	FBgn0033710	CG17739	up_regulated
104.894101822433	4.96378284476578	0.488915517172474	1.51088734200003e-24	1.8815754214339e-23	FBgn0036934	sNPF-R	up_regulated
97.2133020078921	4.54501808941897	0.449429732439734	1.57452404203617e-24	1.95845689721383e-23	FBgn0261788	Ank2	up_regulated
186.47069891581	4.0318631534398	0.400594808926151	2.04648860585586e-24	2.53937182550717e-23	FBgn0035914	CG6282	up_regulated
449.055697081447	3.38923959957358	0.337371178410296	2.34289994303566e-24	2.90367346730737e-23	FBgn0259173	corn	up_regulated
642.607206131147	2.97293504781656	0.298554245435956	3.00870764360308e-24	3.71542925916885e-23	FBgn0035484	CG11594	up_regulated
122.966581247092	4.4677756757836	0.452532462743493	5.12167561358287e-24	6.279540136225e-23	FBgn0033658	Twdlbeta	up_regulated
124.929616869886	4.28534833331638	0.429029302449418	5.87199661821002e-24	7.18238636234501e-23	FBgn0039024	Nepl15	up_regulated
461.209451886903	2.2960350042696	0.230734653094032	6.10417485479745e-24	7.45752038310308e-23	FBgn0036196	CG11658	up_regulated
549.321457385358	3.09719298518669	0.312123170697887	7.29881811820336e-24	8.86444903294533e-23	FBgn0000395	cv-2	up_regulated
401.874848117276	3.90080493927516	0.397362465241153	1.00592796770323e-23	1.21454304095845e-22	FBgn0031473	CG3104	up_regulated
103.133017824352	4.20823616084384	0.425559017644528	1.02033874409208e-23	1.23049985074993e-22	FBgn0033192	Corin	up_regulated
1892.75222898244	2.33811969132801	0.236287778210964	1.05390481961819e-23	1.26939521982227e-22	FBgn0034490	CG9864	up_regulated
74.0508695511976	3.13271284197255	0.318438735252109	1.05505612988432e-23	1.26939521982227e-22	FBgn0037902	CG5281	up_regulated
1578.58728235575	2.39030934528463	0.241001395258852	1.08992702218403e-23	1.30982011685803e-22	FBgn0022774	Oat	up_regulated
98.6699448942265	5.59252957435279	0.577440650611512	1.14267149203835e-23	1.37160532593274e-22	FBgn0014000	Hf	up_regulated
581.582271824648	4.29872053766877	0.433761778458939	1.32862154733347e-23	1.59295382025465e-22	FBgn0027073	Ugt49B1	up_regulated
1048.0815402549	2.88665142784598	0.292827247651651	1.3495516166879e-23	1.61616652328706e-22	FBgn0031801	CG9498	up_regulated
132.276014582766	7.26592602836439	0.739301884398873	1.58636225858416e-23	1.8953532367933e-22	FBgn0261804	CG42750	up_regulated
298.159296692707	4.72089480417932	0.484785526507242	2.11485039192218e-23	2.51510902845341e-22	FBgn0031568	CG10019	up_regulated
62.4627008083412	5.84016113730684	0.592522518946919	2.23108124354621e-23	2.65027747719521e-22	FBgn0029804	CG3097	up_regulated
466.624088668194	4.25258938649431	0.436615757133087	2.50489403969626e-23	2.97210872290689e-22	FBgn0034588	CG9394	up_regulated
2638.57434345687	3.12984152351123	0.319087089584609	2.58465010973328e-23	3.06321190795662e-22	FBgn0265487	mbl	up_regulated
109.791414071548	4.30350657756822	0.436716163676167	2.84467174062109e-23	3.36363653922578e-22	FBgn0260482	CG32599	up_regulated
125.704575473708	5.11016173407554	0.530786613230098	3.47220682085849e-23	4.09156270572329e-22	FBgn0034538	CG16799	up_regulated
164.804452869418	3.95205267635908	0.401653202107097	3.6296233093457e-23	4.27217033862302e-22	FBgn0038260	CG14855	up_regulated
127.723364476012	7.43414841148991	0.749556427017007	3.65337528430895e-23	4.29521827090159e-22	FBgn0085256	CG34227	up_regulated
56.9529921891437	8.29319212818405	0.898809546490167	4.02854471276923e-23	4.72013447062689e-22	FBgn0032299	CG17127	up_regulated
184.452835707875	3.36317153759282	0.346749750460826	4.20014657263666e-23	4.91002378565096e-22	FBgn0266354	CG45002	up_regulated
102.300701497481	3.91981634228962	0.401705303846061	4.61266281810534e-23	5.38614675325021e-22	FBgn0000557	eEF1alpha2	up_regulated
90.3488036088785	4.44019614171661	0.462281553143642	4.70855084867194e-23	5.4856747953023e-22	FBgn0259935	CG42458	up_regulated
44.7492685332407	7.69667529077006	0.798380525898414	5.18647962222874e-23	6.0288435247555e-22	FBgn0010329	Tbh	up_regulated
72.8457098612232	3.66256032418078	0.377904376089591	6.62739615338777e-23	7.68643614681765e-22	FBgn0039807	CG15546	up_regulated
53.8171225295674	5.4318707954648	0.560677931902503	7.40996139414854e-23	8.57474071891414e-22	FBgn0034655	CG10307	up_regulated
130.563052827756	7.95549951324867	0.826461798791834	8.59130922263346e-23	9.91949480761233e-22	FBgn0011822	Pgcl	up_regulated
5828.57065866493	2.68510727605088	0.276866348429351	1.01493708101429e-22	1.16922114064498e-21	FBgn0038826	Syp	up_regulated
317.879987439137	2.40165732127738	0.247996410557536	1.11078997020037e-22	1.27678860525598e-21	FBgn0035904	GstO3	up_regulated
1083.09672646758	4.75579093216598	0.493358949241897	1.18070813996207e-22	1.35413286564246e-21	FBgn0039682	Obp99c	up_regulated
668.926475998647	3.2636929837953	0.33778373482812	1.23025211227108e-22	1.40781850047554e-21	FBgn0036454	CG17839	up_regulated
7449.3585553714	2.07870222214239	0.214980069605776	1.40494076407699e-22	1.60060673995896e-21	FBgn0013763	Idgf6	up_regulated
634.119334693177	2.19787961989744	0.228419230492247	1.63990379733382e-22	1.8621134739516e-21	FBgn0041184	Socs36E	up_regulated
1550.23618771735	3.08532049063012	0.322038511133494	1.96199107658196e-22	2.2180621402544e-21	FBgn0265045	Strn-Mlck	up_regulated
883.572349344967	2.27818727922102	0.238437476101464	3.27069298176276e-22	3.66538270067189e-21	FBgn0024321	NK7.1	up_regulated
85.3246541534339	2.78440841220657	0.294631032621248	4.54219338371592e-22	5.04639154896335e-21	FBgn0086704	stops	up_regulated
119.571435912233	4.74691677686869	0.498965262234108	4.61137847571182e-22	5.11773565962888e-21	FBgn0003009	ord	up_regulated
640.466970083831	3.37504826743035	0.354836629064774	4.71727955991347e-22	5.22962994483841e-21	FBgn0011722	Tig	up_regulated
1279.96756650077	2.91390938772401	0.307085657602821	5.53762800337716e-22	6.11931661016967e-21	FBgn0030040	CG15347	up_regulated
83.1614118337012	4.65260748886833	0.493519198385708	5.6916564844503e-22	6.28278350839804e-21	FBgn0027790	GV1	up_regulated
33804.7464682614	2.48671139000349	0.26200353744379	6.09426420684757e-22	6.72000289789327e-21	FBgn0000299	Col4a1	up_regulated
198.841820696999	2.4829134689787	0.261166833365678	6.13283807208344e-22	6.75530473843715e-21	FBgn0036759	CG5577	up_regulated
78.2784913645062	6.88423410652346	0.743536790258609	7.58092655950382e-22	8.34144899960789e-21	FBgn0052971	CG32971	up_regulated
291.637126407302	3.19184799600001	0.337658270781615	7.60586960826164e-22	8.35996276365919e-21	FBgn0002543	robo2	up_regulated
1205.77298060605	2.49162660098625	0.263161293777347	7.79421431997832e-22	8.55784789780989e-21	FBgn0026160	tna	up_regulated
88.7175150633066	5.86696061492947	0.618890881100045	8.822203714204e-22	9.66594426091352e-21	FBgn0034221	CG10764	up_regulated
209.904401907966	4.74775017583407	0.508697535834389	9.55945830751174e-22	1.04514714553146e-20	FBgn0051721	Trim9	up_regulated
85.0275281635201	4.68913050654088	0.495653511289862	1.02108834446229e-21	1.11518439656598e-20	FBgn0085352	CG34323	up_regulated
376.452612285587	3.35238146677467	0.355489237611625	1.10805557374191e-21	1.20888393580169e-20	FBgn0011603	ine	up_regulated
56.3808619614902	5.21497682592249	0.55791596755907	1.17641080126311e-21	1.28074575499035e-20	FBgn0032470	Ttc30	up_regulated
401.939205081268	3.16691902250566	0.337129403216793	1.2826313247527e-21	1.3934409297076e-20	FBgn0263220	Hk	up_regulated
1577.79356444166	3.44411249240902	0.366903340689166	1.3725919792929e-21	1.48803418891974e-20	FBgn0033438	Mmp2	up_regulated
114.560421779269	5.22394315391937	0.559097112929517	1.39763990886661e-21	1.5135955227568e-20	FBgn0086680	vvl	up_regulated
90.3713048729386	5.06360163000982	0.534307230072077	1.66883383737974e-21	1.79971933938994e-20	FBgn0034887	St1	up_regulated
88.7671711039165	5.3612270988336	0.565989467909237	1.70443406229102e-21	1.8361889547631e-20	FBgn0035246	CG13928	up_regulated
1344.62737769223	2.43495258139081	0.260503643792117	2.10387295295432e-21	2.25941475938233e-20	FBgn0001168	h	up_regulated
87.5746844228537	4.29631841832129	0.463660143307358	2.19832657506651e-21	2.35839222881354e-20	FBgn0038042	Scgbeta	up_regulated
38.3060334057369	4.65347321127452	0.504760396874044	2.32230367764939e-21	2.48621679585354e-20	FBgn0263744	CR43669	up_regulated
116.245224195421	5.41045873636095	0.584881832122946	2.54870431787032e-21	2.72293628316872e-20	FBgn0038250	CG3505	up_regulated
330.041543698023	2.19719752810405	0.23650474147381	3.47901504253173e-21	3.70531291861782e-20	FBgn0029830	Grip	up_regulated
40.9649639714428	12.0901106214758	2.86015186643942	3.61715659883527e-21	3.84846031109551e-20	FBgn0052598	betaNACtes6	up_regulated
90.5758361071649	4.15191992179361	0.44802990327227	4.05333615939187e-21	4.30808143504405e-20	FBgn0034013	unc-5	up_regulated
300.993463475096	6.0406292581993	0.653023734106595	4.06234975882424e-21	4.31321032640524e-20	FBgn0040968	CG14933	up_regulated
113.253160273953	6.67701015266038	0.717281496107602	4.13194407665565e-21	4.38258414474526e-20	FBgn0038156	side-IV	up_regulated
115.025585417839	3.27844641038186	0.354252841475478	4.76319906843417e-21	5.04693284010324e-20	FBgn0261799	dsx-c73A	up_regulated
5998.62808090917	2.06666324156955	0.222465019920684	4.83175200874762e-21	5.11430770175661e-20	FBgn0261113	Xrp1	up_regulated
779.764097710877	7.22360748479294	0.79500379439726	5.20034761198757e-21	5.49880698725462e-20	FBgn0035076	Ance-5	up_regulated
85.8883190137705	5.36341951167197	0.579990340499018	5.4490154234101e-21	5.74993953337097e-20	FBgn0085282	CG34253	up_regulated
571.538135518389	2.52403511581278	0.272008724956646	5.77918524250331e-21	6.0921012090626e-20	FBgn0034275	CG5002	up_regulated
470.394368369314	2.92481499415273	0.316212292107957	6.22041964677584e-21	6.53715325940249e-20	FBgn0003892	ptc	up_regulated
984.20997161244	2.07765848768255	0.224384101249029	7.23527032501449e-21	7.5804729478458e-20	FBgn0004055	uzip	up_regulated
210.436923471077	3.64642291659892	0.396371271425463	7.3390321535385e-21	7.68137115338344e-20	FBgn0262593	Shab	up_regulated
96.4689701348788	3.67811550054214	0.399370381551154	8.20767286005629e-21	8.56441973512864e-20	FBgn0262970	CR43281	up_regulated
78.1451194517922	3.62309722705927	0.393955647157046	9.18080999975576e-21	9.56048151541806e-20	FBgn0264478	CG43886	up_regulated
213.948135120245	2.1220913290755	0.23024105938388	1.06125517890191e-20	1.10180111769262e-19	FBgn0030011	Gbeta5	up_regulated
79.741885168056	4.2774007365743	0.465015854705933	1.09878120520696e-20	1.13961204757568e-19	FBgn0031515	CG9664	up_regulated
1759.7084667623	3.57441485345797	0.391678766043813	1.32768382908385e-20	1.37563538790086e-19	FBgn0264001	bru3	up_regulated
65.591978521323	4.26531340608584	0.465139523175407	1.45445559726605e-20	1.50547117550181e-19	FBgn0031528	CG15412	up_regulated
498.100653848727	3.22574784880922	0.354200976136645	1.49015736054578e-20	1.54087657191375e-19	FBgn0037989	ATP8B	up_regulated
89.5982428220949	4.32875808750959	0.473023825862614	1.93681844574152e-20	1.99472931726919e-19	FBgn0030992	CG33253	up_regulated
179.724858838905	3.40454920501822	0.372741777546945	2.47797787263373e-20	2.53937254828406e-19	FBgn0028988	Spn42Dd	up_regulated
214.450708607146	5.40133155666625	0.590118777536378	2.9429194776043e-20	3.00685790673083e-19	FBgn0051300	CG31300	up_regulated
390.169169280074	2.30549904443048	0.25427195000409	3.18540562765573e-20	3.24816758012142e-19	FBgn0267967	corolla	up_regulated
63.8247670276226	12.6557990865509	2.87042084156572	3.75983953106831e-20	3.83012733239095e-19	FBgn0034822	RpL37b	up_regulated
9319.1737871413	3.53660973230266	0.392733341306911	5.08848894404963e-20	5.16827885944449e-19	FBgn0086906	sls	up_regulated
143.020344374123	3.40283052029497	0.377298796645473	5.770525155009e-20	5.84947230033835e-19	FBgn0033113	Spn42Dc	up_regulated
20757.7689512591	2.52870470566315	0.281519014014995	6.98598377436708e-20	7.05378891100065e-19	FBgn0016075	vkg	up_regulated
1228.9543495937	2.02832214848831	0.225788862375808	8.11726868440941e-20	8.18001469478792e-19	FBgn0033987	ckn	up_regulated
616.094857780488	2.11601029401216	0.235966531332933	9.21658871132975e-20	9.26969210331886e-19	FBgn0025631	moody	up_regulated
8501.43854939565	2.41088758348806	0.269529422367166	1.03160973560208e-19	1.03654133336252e-18	FBgn0267348	LanB2	up_regulated
340.486476797811	4.78664450659361	0.531685955760881	1.11619825199957e-19	1.11935012632362e-18	FBgn0037386	CG1208	up_regulated
46.6798286524119	8.13297404189525	1.02084972480057	1.25989630289844e-19	1.26099825301759e-18	FBgn0033158	CG12164	up_regulated
98.6294490043729	5.58834310039415	0.622528715879795	1.32803402926124e-19	1.3279050939186e-18	FBgn0032387	CG16965	up_regulated
1116.31606888714	2.32400961897196	0.262329490981888	1.96828682856245e-19	1.95858802389997e-18	FBgn0033448	hebe	up_regulated
269.111576709958	2.94503910383643	0.332936187634487	2.29086592174732e-19	2.27518111167557e-18	FBgn0033204	CG2065	up_regulated
85.6345872183953	4.99358133911268	0.570498150166355	2.39473927049537e-19	2.37605199873139e-18	FBgn0036997	CG5955	up_regulated
73.5626006814694	4.63314088474778	0.526529709986933	2.46464519271527e-19	2.44305879112364e-18	FBgn0261588	pdm3	up_regulated
42940.0891574048	2.49128670222	0.281952146290364	2.63178457875217e-19	2.60622590159313e-18	FBgn0284408	trol	up_regulated
1681.28497420879	3.15767197408086	0.358221440987918	2.81055207831073e-19	2.7805836555737e-18	FBgn0261563	wb	up_regulated
72.5728739401815	3.94317242091619	0.448718096476809	2.81411898876988e-19	2.78144063966804e-18	FBgn0037408	NPFR	up_regulated
334.435858715665	2.65027556504105	0.301955215034478	2.92218849924803e-19	2.87996357452206e-18	FBgn0030357	Sclp	up_regulated
60.1195748737985	5.34045305654911	0.607965554786943	2.95030223708502e-19	2.90489127530962e-18	FBgn0038865	cDIP	up_regulated
42.780898126134	12.0499686026419	2.8295058482436	3.02966307995897e-19	2.98018147664732e-18	FBgn0034509	Obp57c	up_regulated
8375.5276098757	2.4392882183714	0.27719268806586	3.19684588337843e-19	3.14163318253001e-18	FBgn0264975	Nrg	up_regulated
70.0720831260742	5.9402849300951	0.676907911401121	3.75437324683539e-19	3.68250381611025e-18	FBgn0040377	Vha36-3	up_regulated
49.5790122612925	5.06845382071383	0.575730169904333	4.23952704192468e-19	4.15046473429489e-18	FBgn0030078	CG10970	up_regulated
666.923691237815	4.90631914547049	0.571058226054063	4.60966848004599e-19	4.50426714193488e-18	FBgn0260011	NimC4	up_regulated
95.8494162144154	3.87151405245043	0.442841449108477	4.82500652744476e-19	4.69685654311471e-18	FBgn0032405	firl	up_regulated
66.7444328369357	4.47327999095378	0.516411728745798	5.29781532417006e-19	5.14737736071957e-18	FBgn0039323	CG10559	up_regulated
2760.12514649388	2.25900726036432	0.257575781186404	5.38832046549216e-19	5.22545315198717e-18	FBgn0004456	mew	up_regulated
3741.11859262622	2.27048635912298	0.260016505817181	6.58897239068262e-19	6.36583739696438e-18	FBgn0034724	babos	up_regulated
37.6040468124765	8.71439765577256	1.10297750195978	7.01440203867436e-19	6.76416915695761e-18	FBgn0038204	CG14357	up_regulated
105.317142416509	4.07440685715878	0.473384152929212	8.39637561557034e-19	8.06662989410065e-18	FBgn0051370	CG31370	up_regulated
76.2099251578812	3.07450893400921	0.354508667039652	8.65291149312713e-19	8.30534347322613e-18	FBgn0033817	GstE14	up_regulated
81.3732317084655	5.01283405984381	0.574787167303056	8.71043282306629e-19	8.35276979932586e-18	FBgn0031937	CG13795	up_regulated
52.8254191253453	6.79269565152633	0.79588600295757	1.0519322987954e-18	1.00313432826795e-17	FBgn0028400	Syt4	up_regulated
49.2912610680165	5.53073660659889	0.63577465064883	1.05964640599495e-18	1.00955581270509e-17	FBgn0050196	CG30196	up_regulated
42.1372166887508	7.04247036779222	0.818638494555193	1.14931670986058e-18	1.09296517034664e-17	FBgn0265089	eIF4E3	up_regulated
235.519144105176	2.81986261704065	0.324399957373838	1.19390846157027e-18	1.13432317764873e-17	FBgn0001217	Hsc70-2	up_regulated
501.535130133379	7.63584839967888	0.868959840940393	1.22229700045374e-18	1.16022459056895e-17	FBgn0030569	CG9411	up_regulated
450.314168156084	3.18004637906616	0.37076395158896	1.36019646826819e-18	1.2875609767182e-17	FBgn0030484	GstT4	up_regulated
71.7345814520541	3.63461172636173	0.423991386767712	1.39780758018617e-18	1.32194860131656e-17	FBgn0052170	CG32170	up_regulated
64.1028919467712	2.93328660279783	0.341671412225991	1.73671378545271e-18	1.63495569253908e-17	FBgn0000658	fj	up_regulated
2396.48464641792	3.89402120403956	0.45472150343035	1.76674474432713e-18	1.66170813897946e-17	FBgn0287423	Nplp2	up_regulated
418.922535470458	3.31740915650063	0.385153142734001	2.0070177926881e-18	1.88597411011813e-17	FBgn0051146	Nlg1	up_regulated
29.9497824593952	6.24421689693853	0.730326827403571	2.09704802789195e-18	1.96877827158243e-17	FBgn0010014	CanB	up_regulated
116.443534930274	3.64451718872264	0.422492279877317	2.25948025660134e-18	2.11934309314546e-17	FBgn0030317	CG1561	up_regulated
35.3356979252446	5.08901080172262	0.594609078617192	2.40280844261811e-18	2.24968401368399e-17	FBgn0039651	Cyt-c1L	up_regulated
54.10565680595	6.19023045614793	0.724157723483146	2.50372153702772e-18	2.33991180670132e-17	FBgn0037067	Cpr78Ca	up_regulated
45.9469185600444	5.0837112135708	0.59630959267411	2.89138365648583e-18	2.69487423331652e-17	FBgn0038202	CG12402	up_regulated
52.6769325127704	4.67651636099506	0.551197057715721	3.02443390646877e-18	2.81633316480306e-17	FBgn0033756	CG17760	up_regulated
296.680190793185	2.79624878645823	0.32823734043407	3.79781761154009e-18	3.53011945679164e-17	FBgn0260943	Rbp6	up_regulated
33.307436582268	4.92303599145725	0.580584171112788	4.60715167012246e-18	4.2593406688143e-17	FBgn0000535	eag	up_regulated
94.508731806453	3.1609821648695	0.371792255642821	4.80881992006712e-18	4.43781687784689e-17	FBgn0038674	CG14285	up_regulated
165.521723036899	2.82393462322161	0.331990085824757	5.0723341519943e-18	4.67262696166273e-17	FBgn0040351	CG11638	up_regulated
67.3115430664772	3.35872571793355	0.398913430825028	5.42822706147476e-18	4.99154558090434e-17	FBgn0052368	CG32368	up_regulated
164.510109505396	2.78671084376069	0.329249442579803	5.89610965862944e-18	5.40249407243991e-17	FBgn0033799	GLaz	up_regulated
60.392857196254	3.96899352068943	0.46875105592549	5.98291351576999e-18	5.47229363223047e-17	FBgn0031632	CG15628	up_regulated
313.257685786503	3.85186586068702	0.45520712606534	6.16977126932443e-18	5.63819647761955e-17	FBgn0263131	CG43373	up_regulated
245.387572387113	3.60293161541748	0.422178784082232	6.65047273719823e-18	6.06671556425196e-17	FBgn0000024	Ace	up_regulated
704.018304741069	2.99596910594425	0.354517354601957	6.71668331728307e-18	6.12169216678746e-17	FBgn0005631	robo1	up_regulated
71.3960529252253	4.19414614390868	0.498739509334543	7.23399627484433e-18	6.58734992348557e-17	FBgn0051778	CG31778	up_regulated
61.5290317233217	6.60860782993037	0.804077984465122	7.66348189100188e-18	6.96612533057621e-17	FBgn0033136	Tsp42Eo	up_regulated
43.7929679416453	5.37888464221624	0.640815392480244	8.13012779145632e-18	7.38379066351046e-17	FBgn0054054	CG34054	up_regulated
369.789408124096	3.55851183580263	0.42119892381853	9.39787710911231e-18	8.51264171915107e-17	FBgn0040942	CG12643	up_regulated
63.0986385580024	10.9701605629227	2.63729765003189	1.02964931652812e-17	9.31023556709666e-17	FBgn0040718	CG15353	up_regulated
33.0943454064259	5.82382628482458	0.688771648032747	1.06565967032663e-17	9.62739381113505e-17	FBgn0037195	CG11226	up_regulated
1647.62768990837	2.1585514322961	0.256789482663557	1.12865324434755e-17	1.01786337684198e-16	FBgn0023095	caps	up_regulated
541.407142603112	2.51556372334737	0.300722500235746	1.19269784756766e-17	1.07468023902881e-16	FBgn0034602	Lapsyn	up_regulated
100.743063110758	5.14650193976749	0.615819499832268	1.2958864577097e-17	1.16663764230351e-16	FBgn0052600	dpr8	up_regulated
776.260628254763	4.18337902696361	0.49895980569921	1.4070046770428e-17	1.26006444946642e-16	FBgn0053196	dpy	up_regulated
55.6781625589811	4.52805234877742	0.544861902862464	1.54584055609336e-17	1.38199755965326e-16	FBgn0031855	meng	up_regulated
159.468234823554	4.78240442780993	0.576005098565116	1.9126178910541e-17	1.70251094727451e-16	FBgn0265416	Neto	up_regulated
1021.07248759266	2.19780787668242	0.263206733462858	2.04539948128383e-17	1.81756421550838e-16	FBgn0035146	CG13893	up_regulated
51.8711221686277	4.08014153644487	0.492146315660245	2.06344292647742e-17	1.83043916449534e-16	FBgn0004644	hh	up_regulated
158.178788920847	3.90402227638691	0.481268233979789	2.07380319116666e-17	1.83804639120701e-16	FBgn0051102	CG31102	up_regulated
46.8127133845456	11.4958606240374	2.74899419886869	2.12259773006556e-17	1.87967618417414e-16	FBgn0030394	Cpr11A	up_regulated
142.704553558792	3.54386132484707	0.430895268946776	2.13530021728613e-17	1.88930042421219e-16	FBgn0032685	CG10211	up_regulated
109.057953432179	3.22705874578461	0.386759595783447	2.14734486725539e-17	1.8983265912329e-16	FBgn0051100	CG31100	up_regulated
50.0482028504736	5.26699074481026	0.641170569181268	2.24884571372898e-17	1.98388058028967e-16	FBgn0259201	CG42305	up_regulated
79.2615670705032	5.44925746482201	0.658539198991703	2.36677631367025e-17	2.08337002175127e-16	FBgn0037230	Nepl11	up_regulated
294.53224908735	2.09849384510168	0.251584918322117	2.55252764895307e-17	2.24496005606897e-16	FBgn0003090	pk	up_regulated
84.3760812019295	4.06963642004252	0.495286981669467	2.73161189252561e-17	2.39836921407683e-16	FBgn0041710	yellow-f	up_regulated
54.9425080318076	5.90349032896736	0.717134204674039	2.73733031485663e-17	2.40134283753905e-16	FBgn0035719	tow	up_regulated
241.623842050067	2.08296260348577	0.251154342716703	2.84272388077807e-17	2.4895589496712e-16	FBgn0036926	CG7646	up_regulated
51.2990880231852	4.67171423646305	0.568214551317415	3.12172202183103e-17	2.72693936410838e-16	FBgn0062412	Ctr1B	up_regulated
90.5544128806061	3.95593855307483	0.474187087358978	3.21654679652327e-17	2.80501400994015e-16	FBgn0038654	CG14298	up_regulated
58.2006804838287	5.34723739086371	0.644550445844026	3.23210948663344e-17	2.81620098162756e-16	FBgn0050285	CG30285	up_regulated
2453.53018270894	2.39768212671027	0.289691525606583	3.24163633251759e-17	2.82211433546903e-16	FBgn0038720	CG6231	up_regulated
577.085735427736	2.70117582240039	0.326766087132398	3.37535134672645e-17	2.93356485400302e-16	FBgn0260400	elav	up_regulated
88.7595642360146	3.35726071752294	0.410044002431112	3.60912882776102e-17	3.13359296047325e-16	FBgn0032785	CG10026	up_regulated
46.8340012766399	5.60203594638172	0.670769699895581	3.6876171738962e-17	3.19686610050143e-16	FBgn0014143	croc	up_regulated
58.8507159808145	5.52556868902784	0.663482493188221	4.62439376477882e-17	3.99552276706855e-16	FBgn0243486	rdo	up_regulated
72.1582498311321	4.48113295628219	0.54577234215327	4.64428927170783e-17	4.00934913741147e-16	FBgn0036984	CG13248	up_regulated
84.0100056055774	2.33855533579501	0.285564491745365	4.729817596994e-17	4.07976477650261e-16	FBgn0034267	CG4984	up_regulated
45.5457098870973	3.26038192346688	0.396636602514987	4.93889888363754e-17	4.24588644428907e-16	FBgn0030925	Hayan	up_regulated
198.03921042802	5.35426535551207	0.651703620417208	6.29659148454313e-17	5.39955001659531e-16	FBgn0033760	CG8785	up_regulated
318.096095970999	2.10276493168229	0.257537825510486	7.68897213637688e-17	6.56078906649092e-16	FBgn0039006	Cyp6d4	up_regulated
53.4811389646688	4.71372888419879	0.57855632989751	8.90336637328163e-17	7.58443095768631e-16	FBgn0053548	SmydA-8	up_regulated
87.0431785311936	3.92166552614855	0.490036058173822	9.65752176327732e-17	8.18624005267433e-16	FBgn0004870	bab1	up_regulated
53.5082856472073	9.14171735844755	1.39607912795179	9.83622696993374e-17	8.33086361540687e-16	FBgn0036750	CG6034	up_regulated
57.9089360557774	7.52838724637197	1.03154496253624	1.05877624178957e-16	8.95265723660982e-16	FBgn0027929	NimB1	up_regulated
938.75542610627	2.19192047745205	0.269264670112313	1.08035511396928e-16	9.12014534325382e-16	FBgn0028675	Sur	up_regulated
2399.19209807016	2.25274486031044	0.276665116187372	1.10210140051559e-16	9.29610345938579e-16	FBgn0010246	Myo61F	up_regulated
128.847620354597	2.91035142434974	0.357763137322752	1.20353136942816e-16	1.01185057744821e-15	FBgn0052814	CG32814	up_regulated
94.3454322863976	3.68463842493952	0.458711212667051	1.38174029154169e-16	1.15601488729389e-15	FBgn0047095	CG33939	up_regulated
37.4154811030526	8.39942781150678	1.14220497782057	1.4516340291309e-16	1.21252058929596e-15	FBgn0028852	CG15262	up_regulated
26.7965654604622	5.24781163920339	0.645267704364018	1.52354956201744e-16	1.26950137048686e-15	FBgn0034411	CG18605	up_regulated
219.794122250927	4.48423213923246	0.561940219003433	1.76419848124948e-16	1.46174418007952e-15	FBgn0030160	CG9691	up_regulated
35.5649935057674	5.09291692055822	0.634021566320491	1.93021679934311e-16	1.59289285388098e-15	FBgn0034693	CG11073	up_regulated
76.1122179492844	7.65256596766103	1.05106203400204	1.9998220335409e-16	1.64769336987502e-15	FBgn0033724	CG8501	up_regulated
59.3491116190688	3.85839782306383	0.483060847150524	2.26640348660086e-16	1.86435219716472e-15	FBgn0053203	CG33203	up_regulated
87.1595847462088	3.41384712599799	0.429670621407656	2.42765921056199e-16	1.99381676312424e-15	FBgn0039915	Gat	up_regulated
216.209332001448	3.34533952019216	0.420381825929191	2.50248178242194e-16	2.0536302690967e-15	FBgn0031602	CG15431	up_regulated
274.119093769305	3.31604291763404	0.414838483683941	2.63949887990631e-16	2.16090611797735e-15	FBgn0262004	CG42822	up_regulated
305.044595934522	5.79726578517743	0.733594093946112	2.68731224516425e-16	2.19830252684246e-15	FBgn0024836	stan	up_regulated
562.243229379908	3.22665666272031	0.402927692069024	2.77081491702438e-16	2.26301529186631e-15	FBgn0051140	CG31140	up_regulated
34.3900042888379	5.62639553828765	0.704921942193164	3.13818492355821e-16	2.5529357446861e-15	FBgn0052259	CG32259	up_regulated
93.748284897875	3.36082560877681	0.419894182142862	3.21134752483391e-16	2.61039211983144e-15	FBgn0058298	CG40298	up_regulated
36.6141440374275	5.79498352156945	0.72072610984428	3.83719048623812e-16	3.10685729699422e-15	FBgn0030926	psh	up_regulated
3632.48188061558	2.07230191849878	0.260413534636814	5.10961033119707e-16	4.12736288635284e-15	FBgn0001297	kay	up_regulated
363.375199341884	2.98486375906826	0.375930716854334	5.31647623308349e-16	4.28773600035449e-15	FBgn0034219	mthl4	up_regulated
49.5659062382441	4.39195930324393	0.554493927200598	5.94936329079022e-16	4.78691347905066e-15	FBgn0038452	CG14905	up_regulated
65.1457687472723	4.98720223182067	0.628910319405955	7.98049675631577e-16	6.37634880475532e-15	FBgn0031902	Wnt6	up_regulated
102.962708986785	3.15360147500304	0.401063089282444	7.98728843222767e-16	6.37682818321804e-15	FBgn0035086	CG12851	up_regulated
32.8207335885117	9.85200401927686	2.55226361362435	1.18833309808043e-15	9.42884636142553e-15	FBgn0265533	CR44383	up_regulated
21.4386550708096	7.30905572583647	0.991364705518973	1.21705814156195e-15	9.64190907688193e-15	FBgn0040784	karr	up_regulated
94.6992627735639	4.49475856598766	0.590532172045795	1.24208087333545e-15	9.81749110858157e-15	FBgn0036862	Gbs-76A	up_regulated
40.9983445822188	6.31073171607066	0.826291692327929	1.29433472704181e-15	1.02148301561714e-14	FBgn0031446	Trf5	up_regulated
358.127048290037	3.67876804809792	0.469807217143243	1.2955431618434e-15	1.0216538303082e-14	FBgn0032010	CG8086	up_regulated
37.6339386852672	5.84816914241169	0.757520761036293	1.34388006436891e-15	1.05815143600423e-14	FBgn0039500	CG5984	up_regulated
43.7352537841243	4.6533887856054	0.596984429885644	1.35551796001096e-15	1.06649957755179e-14	FBgn0263239	dar1	up_regulated
31.0433250238742	5.56754176087025	0.707116639010621	1.67953709303617e-15	1.31240914424731e-14	FBgn0031365	CG17650	up_regulated
80.6044514600244	6.22578218474029	0.829401197820401	1.71562951430792e-15	1.33959578224847e-14	FBgn0031791	AANATL2	up_regulated
337.163097781868	3.68429081752629	0.474137071421152	1.76001132667634e-15	1.37113136561571e-14	FBgn0266801	CG45263	up_regulated
38.4752226812552	7.19464712586701	0.946872427244857	1.82645756865435e-15	1.42074671446912e-14	FBgn0031613	HP6	up_regulated
1313.97841063623	2.22582215084883	0.286409832068817	2.0883257897187e-15	1.62077372330919e-14	FBgn0285955	cv-c	up_regulated
186.35719367715	3.3058634539599	0.427689692571048	2.24976859594202e-15	1.73951702474526e-14	FBgn0039467	CG14253	up_regulated
49.6128806907513	4.83510791684838	0.62715065022323	2.37272420341926e-15	1.8318355750386e-14	FBgn0010015	CanA1	up_regulated
409.813451200562	2.5475038825058	0.328363548339788	2.56739496395521e-15	1.97325378610259e-14	FBgn0036975	CG5618	up_regulated
26.2081699857094	5.87074001077047	0.753214597713135	2.87574160755076e-15	2.20530624096539e-14	FBgn0030455	CG4318	up_regulated
130.571064968912	2.75411810496621	0.356555357128255	3.02240609709207e-15	2.31433162780307e-14	FBgn0030993	Mec2	up_regulated
8752.51820964655	4.24272135626584	0.551242976194348	3.07319903334668e-15	2.35147673435642e-14	FBgn0039313	CG11892	up_regulated
195.260630524904	2.24071043196544	0.291892779318529	3.30402718357786e-15	2.5206056269384e-14	FBgn0029843	Nep1	up_regulated
584.83342487246	3.09439703028931	0.404913166580545	3.34468064658923e-15	2.54973101252572e-14	FBgn0038147	CCHa2	up_regulated
36.4891196968205	5.55374731697903	0.718029534960102	3.45123008768013e-15	2.62706715986827e-14	FBgn0036289	CG10657	up_regulated
58.294858032433	5.05336216892655	0.656807700405382	4.07200009852697e-15	3.08818328532616e-14	FBgn0032283	CG7296	up_regulated
30.8321937568154	5.43074741066676	0.717936322592257	4.11337719006667e-15	3.1172679676598e-14	FBgn0034839	CG13540	up_regulated
236.81021708248	2.59728627904327	0.337038855927754	4.51487010718853e-15	3.41149282714121e-14	FBgn0039527	CG5639	up_regulated
77.9641367093518	4.97265054119339	0.644931489881527	4.83344963639057e-15	3.64953796225708e-14	FBgn0038866	CG5810	up_regulated
76.0870580820731	2.82217205559455	0.372651056926175	4.98937324169513e-15	3.76175366150938e-14	FBgn0030367	Cyp311a1	up_regulated
216.883375788249	3.3443783904035	0.436090869260138	5.00716866925678e-15	3.7724089337729e-14	FBgn0265669	CG44476	up_regulated
731.282511842002	3.47952044027094	0.457394478261191	5.08754962638545e-15	3.83016619898712e-14	FBgn0015774	NetB	up_regulated
106.770131770388	4.016069344824	0.523083019885661	5.20525893941315e-15	3.91592124302528e-14	FBgn0010388	Dro	up_regulated
60.805557641298	3.98327695247304	0.532442941012002	5.39456743258937e-15	4.0524179422493e-14	FBgn0264443	CG43861	up_regulated
26.8582282342643	4.87194222251481	0.651947042523444	8.7394471565469e-15	6.5175645376739e-14	FBgn0028415	Met75Cb	up_regulated
404.488100408281	3.96166710999754	0.525352880196297	9.61016863209886e-15	7.15655290976039e-14	FBgn0262870	axo	up_regulated
69.8432066981409	2.98262338608717	0.397949122705266	1.03614800065822e-14	7.70490126987655e-14	FBgn0051436	CG31436	up_regulated
316.762682336741	3.02575130341018	0.402374317118791	1.19079812396348e-14	8.83575639675784e-14	FBgn0032187	CG4839	up_regulated
46.1700702157516	5.90683057192865	0.811206054638602	1.37334405415724e-14	1.01536758174913e-13	FBgn0051051	CG31051	up_regulated
46.6343173416832	4.1295546949712	0.562672786388272	1.43362002258623e-14	1.05917163648605e-13	FBgn0035636	Cralbp	up_regulated
191.33396500002	4.36773152987933	0.577141027058317	1.45218001313145e-14	1.07211483550113e-13	FBgn0284247	ds	up_regulated
431.431506196859	2.54864325219207	0.340098932603602	1.58477046345872e-14	1.1666583990823e-13	FBgn0027585	CG8740	up_regulated
50.1997057854202	3.07284410810809	0.410720535135019	1.59595633442129e-14	1.17405387772892e-13	FBgn0027111	miple1	up_regulated
55.5675914055716	8.0543190377936	1.34233629026144	1.97824226623071e-14	1.45113369657479e-13	FBgn0034139	CG4927	up_regulated
71.2932818636307	3.26370459200546	0.437539944607151	2.11442781688025e-14	1.54772509495733e-13	FBgn0029728	CG2861	up_regulated
471.998241150572	2.11765063030629	0.283518616032689	2.17085981217002e-14	1.58677680663868e-13	FBgn0028424	JhI-26	up_regulated
81.7933699372594	5.18899968978095	0.692730961677065	2.2018439032762e-14	1.60486839064696e-13	FBgn0034162	CG6426	up_regulated
64.6158295691935	4.03170336033356	0.544753217376039	2.46106460495809e-14	1.7887441331308e-13	FBgn0037153	olf413	up_regulated
309.93026271053	2.07800322972506	0.278099606512503	2.51043914833557e-14	1.82334363813174e-13	FBgn0052982	CG32982	up_regulated
116.500031560316	3.30584324678265	0.445234168278665	2.94498001941287e-14	2.13293595076886e-13	FBgn0031926	CG6739	up_regulated
118.26643726508	3.55833626762169	0.479641029068571	3.01207602117933e-14	2.17999795798496e-13	FBgn0052677	X11Lbeta	up_regulated
24.7776547899439	5.71102523669875	0.774354703812072	3.13642005215916e-14	2.26521669825997e-13	FBgn0263031	CG43326	up_regulated
23.9720895415067	8.27586252819714	1.38094394951655	3.14991227842955e-14	2.27336696254702e-13	FBgn0046875	Obp83g	up_regulated
48.3586083017344	4.81013126859141	0.647971679161763	3.15648351957963e-14	2.27620400345513e-13	FBgn0259992	CG42489	up_regulated
32.0042994957632	10.8572300521826	2.74920781752887	3.88224864661886e-14	2.7882342267453e-13	FBgn0038819	Cpr92F	up_regulated
38.6012734190781	2.97033624873886	0.405616645697893	4.00697516509782e-14	2.8758074721493e-13	FBgn0030723	dpr18	up_regulated
76.7103734898082	3.47202454077507	0.473693555681535	4.748796174017e-14	3.38228573970962e-13	FBgn0005614	trpl	up_regulated
835.768477271644	2.24396320579836	0.304394585322326	5.06894307796649e-14	3.60781235383393e-13	FBgn0016076	vri	up_regulated
130.386193155009	2.2469525647878	0.307265763762178	5.84135889241824e-14	4.14338455814864e-13	FBgn0037518	CG2641	up_regulated
52.7191377586637	3.53204988641059	0.488975537640707	6.02364590531821e-14	4.2666801360985e-13	FBgn0259145	CG42260	up_regulated
33.2820168611885	5.71853156654636	0.801742665855768	6.12307954684392e-14	4.33413032666292e-13	FBgn0024294	Spn43Aa	up_regulated
48.0283668277651	3.69360557704709	0.515196249133944	6.36296787008346e-14	4.49466434115154e-13	FBgn0000422	Ddc	up_regulated
476.465551169715	6.9528261633255	0.93959483944878	6.69558679686353e-14	4.72329129578672e-13	FBgn0010385	Def	up_regulated
65.6479195095926	4.6533062595102	0.647191503990865	6.69580084653715e-14	4.72329129578672e-13	FBgn0036208	CG10361	up_regulated
61.1348051791492	3.76482085861113	0.518933597791928	7.86000093371645e-14	5.53316128614803e-13	FBgn0032375	CG14932	up_regulated
89.7793148386634	4.56101600458167	0.637925516053077	8.43575864798417e-14	5.91824784166137e-13	FBgn0030634	CG9164	up_regulated
124.365934381144	4.19117435404238	0.583691875897473	9.11016600533245e-14	6.37402171799721e-13	FBgn0261990	CG42808	up_regulated
41.5428595745647	5.98115749458646	0.823020422695046	9.90607638809786e-14	6.91679191328949e-13	FBgn0035798	frac	up_regulated
118.106388063478	3.66667153893662	0.501720699146955	9.92833363847898e-14	6.92763605302811e-13	FBgn0039028	CG13840	up_regulated
35.8016398960433	7.64960992430917	1.31882656074401	1.0312373839135e-13	7.18586861767604e-13	FBgn0036560	CG5895	up_regulated
51.3652690198842	2.82694504374924	0.39316963622679	1.07397342276358e-13	7.46850255303317e-13	FBgn0261584	CG42694	up_regulated
34.9691677280004	5.25889978365242	0.727091265034762	1.15439382698609e-13	8.02233604867055e-13	FBgn0045759	bin	up_regulated
71.0568514152521	4.19448714428875	0.580418022819782	1.24213612792023e-13	8.62045820852458e-13	FBgn0038878	CG3301	up_regulated
250.908051528908	2.48628366272883	0.344817403699599	1.35708568299252e-13	9.3865852579852e-13	FBgn0035571	CG12493	up_regulated
35.287200309649	5.35577656148852	0.740327225169464	1.37722821695495e-13	9.51951235330138e-13	FBgn0001323	knrl	up_regulated
36.8399248983737	4.00923793884121	0.552499498205211	1.47030712671011e-13	1.01424602129855e-12	FBgn0262598	mtsh	up_regulated
25.4815654361864	6.70245194914526	0.989019737822646	1.57120915363009e-13	1.08023251490229e-12	FBgn0030899	Hesr	up_regulated
96.9509251836123	6.49999010668707	0.901432446812641	1.63785957584926e-13	1.12380518132389e-12	FBgn0041712	yellow-d	up_regulated
549.425351821258	2.2496184106621	0.313811430643058	1.6757974395014e-13	1.14830591014138e-12	FBgn0036433	CG9628	up_regulated
491.964645415716	3.52579560529053	0.49559706195404	1.96846198346691e-13	1.34437599255475e-12	FBgn0028863	CG4587	up_regulated
99.7859412431968	2.51603585854747	0.354893934066031	1.97526461112324e-13	1.34812791451015e-12	FBgn0030300	Sk1	up_regulated
112.563996746556	3.20998099752082	0.454867039682194	1.99725422690337e-13	1.36043130177763e-12	FBgn0268063	ltl	up_regulated
28.8455563808493	5.15019353589076	0.715568217654819	2.22811891532857e-13	1.5136805216998e-12	FBgn0040817	CG14132	up_regulated
61.1138910936331	3.53231573341367	0.49608251015453	2.34557432799739e-13	1.5913748355761e-12	FBgn0001255	ImpE3	up_regulated
37.2545509616793	5.9604161676824	0.869547172787603	2.40015017458229e-13	1.62498628476396e-12	FBgn0034460	CG18367	up_regulated
461.468082766414	2.84990258874194	0.401637601916107	2.40841383750293e-13	1.62864439346308e-12	FBgn0039114	Lsd-1	up_regulated
60.1152306837132	4.46097217649921	0.626297042287498	2.57213103534294e-13	1.73707393658996e-12	FBgn0050151	CG30151	up_regulated
40.1863703588419	5.65510934381513	0.786996096783089	2.78655588059779e-13	1.87450940654975e-12	FBgn0003326	sca	up_regulated
43.5400357685852	3.38543295930579	0.476904729486126	2.91625002678447e-13	1.95791779829552e-12	FBgn0026411	Lim1	up_regulated
66.548011257849	4.18100955744596	0.587880575547459	3.31658154193523e-13	2.21514094036258e-12	FBgn0051719	RluA-1	up_regulated
89.5057567054378	4.06531395872	0.577270621569772	3.34897945348407e-13	2.23532983742271e-12	FBgn0032803	CG13082	up_regulated
125.023567769393	2.36428421563739	0.335180735632283	3.53934396037903e-13	2.3593335565012e-12	FBgn0015011	AhcyL2	up_regulated
44.0651136845908	6.04402455953292	0.876819490142649	4.11419885197644e-13	2.73016327168205e-12	FBgn0263216	CG43386	up_regulated
182.86009220099	2.01574480356008	0.283692276954433	4.30536672889744e-13	2.84967685995596e-12	FBgn0262867	Ptr	up_regulated
39.2617926663319	4.00281750564458	0.575674823598179	4.44373154715463e-13	2.93748338922628e-12	FBgn0031232	CG11617	up_regulated
3673.78316132082	2.53663926878246	0.359867349227829	4.50916610688942e-13	2.97882628190213e-12	FBgn0050069	CG30069	up_regulated
54.8466647904502	6.50994779122538	1.01968317865577	4.95240351645994e-13	3.26117671457934e-12	FBgn0003117	pnr	up_regulated
84.6028938222767	2.43418333695035	0.347028590708167	5.52205206764742e-13	3.62470454077124e-12	FBgn0051809	CG31809	up_regulated
92.0998582695534	3.83816446320943	0.55081566687574	5.75129919946687e-13	3.77037749556392e-12	FBgn0250835	CG15394	up_regulated
283.943136341911	6.13078724756985	0.867589388257796	6.42219090323458e-13	4.20484069373254e-12	FBgn0013277	Hsp70Ba	up_regulated
47.7600154300611	6.61968451238049	1.05044516551992	6.94247316202924e-13	4.53683572942507e-12	FBgn0036786	skl	up_regulated
36.2292061630315	3.81192940108081	0.550366982926776	7.96551601529119e-13	5.1889215333007e-12	FBgn0029082	hbs	up_regulated
423.500273676231	3.22497730863558	0.468018157121216	8.21760027697176e-13	5.34299654372047e-12	FBgn0032136	Apoltp	up_regulated
276.167187450787	2.12640003304666	0.303434457229934	8.4546846378296e-13	5.49021419199288e-12	FBgn0017482	T3dh	up_regulated
52.2200554859412	3.83566193886769	0.558617683260674	8.97706514349599e-13	5.81476691275882e-12	FBgn0052333	CG32333	up_regulated
276.896943317786	2.34014287315166	0.336763239612991	9.50034448782179e-13	6.1382715106698e-12	FBgn0034085	Ptp52F	up_regulated
724.889273695939	2.74849804172756	0.395729071258647	1.00003462704621e-12	6.44515433288419e-12	FBgn0000490	dpp	up_regulated
37.9010029449278	5.03473985749348	0.724957355877526	1.21236794993236e-12	7.78439994785124e-12	FBgn0035711	CG8519	up_regulated
94.7573791756887	3.08764515220612	0.453418687135372	1.28739021272436e-12	8.25067318036598e-12	FBgn0259099	DCX-EMAP	up_regulated
84.5838726507509	2.54305595501996	0.373354169275479	1.30732760773091e-12	8.36803420262316e-12	FBgn0032682	grnd	up_regulated
121.006283332934	3.93123845022628	0.572778073776704	1.54926409993217e-12	9.87368252797121e-12	FBgn0028940	Cyp28a5	up_regulated
144.828010490356	2.87239239645886	0.419431196970141	1.66334550939234e-12	1.05615261413266e-11	FBgn0086758	chinmo	up_regulated
212.953905701373	4.19846843953063	0.616720582309	1.81651012302323e-12	1.14916773418572e-11	FBgn0042696	NfI	up_regulated
691.612825823258	2.26190536549661	0.329564442664467	1.90091797509701e-12	1.2018142557105e-11	FBgn0263392	Tet	up_regulated
61.4557936414983	5.89262280213815	0.907908576242485	2.08765266733679e-12	1.31262117343722e-11	FBgn0032772	CG17350	up_regulated
77.0621733542717	2.66566302493077	0.394866646891612	2.41229080450723e-12	1.51212312815703e-11	FBgn0004575	Syn	up_regulated
30.3595597239777	8.04300871576357	1.43287282084537	2.59908602404369e-12	1.62328604982571e-11	FBgn0033558	CG12344	up_regulated
41.0525981222941	3.55184935759407	0.531986086759446	2.62912352829486e-12	1.64105110411568e-11	FBgn0039613	Nepl20	up_regulated
232.002924007634	2.26460870698706	0.332714111792724	2.65565256803489e-12	1.65660604471177e-11	FBgn0033936	Achl	up_regulated
78.6816222948501	5.50607593584822	0.854573348531151	2.78429547386222e-12	1.73370369318664e-11	FBgn0030985	Obp18a	up_regulated
342.300955046873	2.42191622928499	0.357455284301875	2.81465802775715e-12	1.75155063612513e-11	FBgn0010395	Itgbn	up_regulated
90.3906859698564	3.00804326170861	0.445315652125465	2.82865574839409e-12	1.75919840294147e-11	FBgn0003499	sr	up_regulated
33.9063347301157	4.32475107944361	0.6466421423379	2.99754887192836e-12	1.85974432722832e-11	FBgn0030230	Rph	up_regulated
32.7288967485788	10.2783917372001	2.71911508563447	3.0003742435612e-12	1.86037654030324e-11	FBgn0031942	CG7203	up_regulated
29.6269342596995	3.73071750108884	0.555404411006943	3.22375291816092e-12	1.99168754074021e-11	FBgn0001216	Hsc70-1	up_regulated
63.2017761247518	2.67964070052945	0.395859022136008	3.2269270919852e-12	1.99245336452971e-11	FBgn0032895	twit	up_regulated
31.9310622972792	7.39701932253613	1.34928304126714	3.50028546639413e-12	2.15349104052528e-11	FBgn0036627	Gagr	up_regulated
78.9112491431242	3.82763133679663	0.569659566826326	3.66366096030017e-12	2.25265935702277e-11	FBgn0038494	beat-IIb	up_regulated
89.6712172202349	2.44239777368982	0.361386717166587	3.8058837915857e-12	2.33314268866316e-11	FBgn0037206	CG12768	up_regulated
70.5788369137259	5.55532202468057	0.842903003297646	3.88325711981974e-12	2.37774465380639e-11	FBgn0036698	CG7724	up_regulated
15.7992835009945	5.75673666756824	0.851639471163535	4.00883129008851e-12	2.45026430009624e-11	FBgn0085357	CG34328	up_regulated
40.8078886148428	4.32891991098646	0.640969784216487	4.03613445244401e-12	2.46548924826339e-11	FBgn0039154	Npc2f	up_regulated
164.106412826432	5.58312146172859	0.823591861121917	4.51957869223959e-12	2.7558994050548e-11	FBgn0085359	CG34330	up_regulated
76.6542508854359	4.0596944308317	0.610375799650439	4.69225971572885e-12	2.85612191562006e-11	FBgn0033065	Cyp6w1	up_regulated
38.7751305088197	5.76264883227266	0.87427850689603	5.35735243308604e-12	3.24943302169335e-11	FBgn0035776	CG8564	up_regulated
98.4863420065475	3.04474593340833	0.456608691511512	5.83498728605556e-12	3.52460610317221e-11	FBgn0032139	CG13116	up_regulated
102.7297531558	2.1815567311732	0.327326817435936	5.88480078113642e-12	3.55053094580691e-11	FBgn0053108	CG33108	up_regulated
104.189830684865	3.5072965006742	0.53097226255779	6.20744005954831e-12	3.7408089627436e-11	FBgn0031623	Taf12L	up_regulated
44.2935348606346	3.65713155155261	0.552775816864741	6.22065464482878e-12	3.74658024485916e-11	FBgn0263029	CG43324	up_regulated
56.4138931540244	5.57206860252936	0.858682080252715	6.46115135199703e-12	3.88688071111083e-11	FBgn0050148	CG30148	up_regulated
162.140561997116	2.09942817314981	0.315847136232005	7.03708468572575e-12	4.22102126839193e-11	FBgn0003255	rk	up_regulated
38.9064029480512	4.65790418012062	0.716538715624403	7.26528756809526e-12	4.34777435582877e-11	FBgn0037562	Nazo	up_regulated
75.7152962780318	5.11339564056245	0.771943008375187	7.65203602148272e-12	4.57124820100061e-11	FBgn0052667	ssp7	up_regulated
37.0204967061832	5.08841798612544	0.769222692017734	7.86719939629462e-12	4.6916205316988e-11	FBgn0020429	GluRIIB	up_regulated
597.086139986331	2.15741546721028	0.324908209051351	8.07372294668211e-12	4.811994943743e-11	FBgn0003463	sog	up_regulated
85.1047096568831	4.78268385793917	0.729966416327297	8.39442164610365e-12	4.99734962619778e-11	FBgn0039536	unc80	up_regulated
65.2224297745195	7.97732073609964	1.44991273498331	8.68543126538596e-12	5.16462220567033e-11	FBgn0037127	CG14566	up_regulated
80.9879852696404	4.11636631685729	0.627744907125609	8.7253058967999e-12	5.18533903237981e-11	FBgn0040505	Alk	up_regulated
58.8520184511406	6.34441804776114	0.982257070348565	9.23439032888521e-12	5.47524386857736e-11	FBgn0046876	Obp83ef	up_regulated
102.367312466327	3.02488558741594	0.466148091472274	9.348756390593e-12	5.53986433065117e-11	FBgn0038079	NijC	up_regulated
1494.95935662113	5.3700524072101	0.810155924687642	9.61398501288288e-12	5.68395130009648e-11	FBgn0034394	CG15096	up_regulated
478.688903357475	2.31719367695027	0.350317790612042	1.02706236584972e-11	6.04786466888864e-11	FBgn0041182	Tep2	up_regulated
49.4868343482017	5.48154507808415	0.825431542526706	1.07414715557592e-11	6.31069113250225e-11	FBgn0263046	CG43341	up_regulated
6576.51435018637	2.16517628809715	0.328053206523068	1.18089994886578e-11	6.91420612471214e-11	FBgn0267033	mamo	up_regulated
45.3627864178118	3.28123724754101	0.501258395668249	1.22123460561716e-11	7.14224599843904e-11	FBgn0033321	CG8738	up_regulated
47.6610093216949	3.88565105525693	0.594958608135995	1.25101163297427e-11	7.30395057142971e-11	FBgn0032233	dpr19	up_regulated
44.7360884241556	4.58580879885438	0.71575203804079	1.34327614386288e-11	7.82488744663111e-11	FBgn0032615	CG6012	up_regulated
42.1043963889906	3.94873997517382	0.614278677910559	1.59039191840385e-11	9.21747122545937e-11	FBgn0015400	kek2	up_regulated
42.3358682980686	4.05183619039793	0.630215131041886	1.69530876226422e-11	9.80347273585581e-11	FBgn0030310	PGRP-SA	up_regulated
98.0133684896037	3.19881961737399	0.496630103924002	1.73557123822875e-11	1.00250410445978e-10	FBgn0039647	jus	up_regulated
152.852944044285	3.07804676647711	0.47208474197011	1.99072382676557e-11	1.14602932877913e-10	FBgn0038752	CG4462	up_regulated
690.839916769282	3.07680252740469	0.476283476370475	2.00984154892515e-11	1.15509810894978e-10	FBgn0038063	Octbeta2R	up_regulated
62.9125807387637	3.40844679469957	0.530502768001867	2.07043280915901e-11	1.18859462104396e-10	FBgn0033579	CG13229	up_regulated
37.5669474217973	4.98895148794462	0.777208200173685	2.09399818021069e-11	1.20145332913593e-10	FBgn0262685	CG43155	up_regulated
128.571592959229	2.83246134563117	0.438607095999872	2.13424492820234e-11	1.22318244382615e-10	FBgn0063495	GstE5	up_regulated
31.1770803826056	8.07944416691892	1.49547244572969	2.32267461187038e-11	1.32674574751265e-10	FBgn0032494	CG5945	up_regulated
32.6953808095823	6.34113714011731	1.03233311144707	2.52002493906173e-11	1.43470076547246e-10	FBgn0044011	Spn43Ad	up_regulated
36.4355075487942	5.10586404029515	0.821233139987977	2.69155617509824e-11	1.52897611954423e-10	FBgn0050054	CG30054	up_regulated
18.0526863457732	6.36900834946267	1.01417143048679	2.71945064097681e-11	1.54226994225882e-10	FBgn0030918	CG15056	up_regulated
48.4296017722751	4.39273434725656	0.685455325274365	2.82181906631851e-11	1.59680849252826e-10	FBgn0030272	CG15201	up_regulated
99.8746019436429	6.09491222482051	1.0425057051292	3.28377362211942e-11	1.85211306320964e-10	FBgn0013973	Gycbeta100B	up_regulated
28.411078892551	6.33259267307288	1.0426566768198	3.71163120100951e-11	2.08999943899382e-10	FBgn0035157	CG13894	up_regulated
47.0158882661835	3.68884773422052	0.588333516189139	3.74170317625473e-11	2.1057814760791e-10	FBgn0032230	lft	up_regulated
33.5789921579634	5.83085637718378	0.972414078217048	4.63387759373055e-11	2.59371224662124e-10	FBgn0054003	NimB3	up_regulated
19.7814152026912	8.40184396087066	1.57032192149844	5.8960949414849e-11	3.2717608729716e-10	FBgn0031620	CG11929	up_regulated
18.9614405170702	6.43015432434983	1.13183026060935	6.48348864309148e-11	3.59190153497575e-10	FBgn0004372	aly	up_regulated
38.0403196835741	4.47258670537491	0.713702834201384	6.55911341025988e-11	3.63184457055196e-10	FBgn0033753	Cyp301a1	up_regulated
48.7511076351647	3.03327666949456	0.483084644232257	6.9067349289716e-11	3.81611926145271e-10	FBgn0051125	CG31125	up_regulated
499.8015403408	2.56374677295594	0.408164749410829	7.24641117341888e-11	3.98668742922228e-10	FBgn0035113	pyx	up_regulated
20.5989176375016	5.6781202344148	0.912838292089626	7.27424933486899e-11	3.99986619860201e-10	FBgn0039758	CG9737	up_regulated
65.9026877342116	4.93778949357349	0.79991073723528	7.4333678346321e-11	4.08082384482282e-10	FBgn0038405	CG8927	up_regulated
140.470886999705	2.05199430984859	0.32629709277331	7.53697499260024e-11	4.13329634977582e-10	FBgn0034861	CG9815	up_regulated
34.2843315535088	3.71204859822796	0.588050862614721	7.58148168775293e-11	4.15549121352674e-10	FBgn0033061	SmydA-5	up_regulated
39.5797218545274	4.56595885905098	0.732220380178367	7.60568312767399e-11	4.16653885808055e-10	FBgn0011581	Ms	up_regulated
29.2364547685247	4.91917440933237	0.778866668990405	8.06886747916942e-11	4.41089523184532e-10	FBgn0085317	CG34288	up_regulated
172.220807871984	3.08779554832955	0.491967496904536	8.22018879494746e-11	4.48885071045408e-10	FBgn0014135	bnl	up_regulated
109.196569349394	3.5223014029467	0.571546365594373	9.67145426067866e-11	5.24243723319629e-10	FBgn0031835	CG11319	up_regulated
112.891709124029	3.13636713905377	0.510071427886426	1.12362775740342e-10	6.05242796731057e-10	FBgn0026064	KP78a	up_regulated
62.4467921357562	3.32292609506531	0.535622189432274	1.21113165805858e-10	6.51354827485396e-10	FBgn0013342	nSyb	up_regulated
44.5092432841155	4.6413407565338	0.744143696061878	1.23659541551081e-10	6.64355565171929e-10	FBgn0033880	CG6553	up_regulated
25.3303183098822	4.37595314312174	0.724327475075947	1.28131563444012e-10	6.87305714536395e-10	FBgn0030262	Vago	up_regulated
21.9813982566676	4.136866713799	0.680718172944098	1.30850927479815e-10	7.01527174448003e-10	FBgn0038070	CG6753	up_regulated
192.088896448608	4.16763815603237	0.684945177555581	1.31832579979955e-10	7.06422341942539e-10	FBgn0040606	CG6503	up_regulated
91.8939802431475	3.13892486139326	0.50798794184268	1.31962489779288e-10	7.06750744792974e-10	FBgn0004607	zfh2	up_regulated
27.5675793911202	5.91842856387219	1.00323289739209	1.38970004349761e-10	7.41965824156655e-10	FBgn0053458	CG33458	up_regulated
788.146993470162	2.15425712434459	0.345998887298425	1.44453327589187e-10	7.70841876083441e-10	FBgn0259822	Ca-beta	up_regulated
49.9962276379689	4.69684062326259	0.784071325056424	1.50774740338939e-10	8.02910574328198e-10	FBgn0033135	Tsp42En	up_regulated
33.5494994278391	5.18591512661207	0.86152414450521	1.62684601296588e-10	8.6409938563876e-10	FBgn0001320	kni	up_regulated
18.3953522047333	4.84710414712352	0.785800168470337	1.6740097592947e-10	8.88234235495934e-10	FBgn0000411	D	up_regulated
36.9612225504863	7.21897083081489	1.41235141455418	1.71158881214953e-10	9.06306075903752e-10	FBgn0052085	CG32085	up_regulated
100.919762387391	2.44548973164679	0.402587859204086	1.84357076644715e-10	9.71237361883674e-10	FBgn0036463	Reck	up_regulated
33.8440204168947	3.02172304268055	0.494341586834301	1.91527695666196e-10	1.00742785376208e-09	FBgn0031829	IFT52	up_regulated
27.0130826709172	5.31403796854369	0.890034444069284	1.97055884530434e-10	1.03439273943881e-09	FBgn0261514	NimA	up_regulated
1049.38338691973	6.30145494410081	1.01518195332893	2.13518771664258e-10	1.11966895589114e-09	FBgn0002565	Lsp2	up_regulated
40.3259045352766	3.25554900075049	0.53471390223369	2.60901177196602e-10	1.35845360159141e-09	FBgn0000276	CecA1	up_regulated
66.9623011225328	3.43874200808643	0.566053381181435	2.67011466969224e-10	1.38886419106871e-09	FBgn0039494	grass	up_regulated
25.0064915053203	5.3165891643373	0.899582325097081	2.7252264711996e-10	1.41681511493613e-09	FBgn0033054	CG14591	up_regulated
37.2242458362515	2.87648624032067	0.477335893561711	2.82365894654631e-10	1.46503090632143e-09	FBgn0034290	CG5773	up_regulated
28.9596562587347	4.42660026780348	0.740296627513095	3.72287907349739e-10	1.91136249142321e-09	FBgn0263118	tx	up_regulated
17.3931350146773	6.62832449438966	1.17388423877936	3.84914482642551e-10	1.97127511523403e-09	FBgn0260764	CG42562	up_regulated
62.8368493835353	5.00856069900921	0.825045517879978	3.90411106204566e-10	1.9954560708689e-09	FBgn0038139	PK2-R2	up_regulated
41.6716714569431	5.67087552670399	0.998216587591596	3.97437031755186e-10	2.03035912204695e-09	FBgn0004034	y	up_regulated
66.7051070686261	2.97230411111975	0.496910452517736	4.44967957390925e-10	2.25972632799267e-09	FBgn0033274	CG14757	up_regulated
48.0812095516641	4.59930376668057	0.776157314648708	4.98917324191731e-10	2.52498748002489e-09	FBgn0038126	CG8483	up_regulated
93.907700573024	2.16889317354196	0.362798358309215	5.22605091968032e-10	2.64097637005827e-09	FBgn0031397	CG15385	up_regulated
12.7167244894784	6.41617584581631	1.17032340555102	5.69306547163645e-10	2.86713355952977e-09	FBgn0032740	CG15172	up_regulated
57.6253821572768	4.13364257739366	0.713344641553082	6.06410191695476e-10	3.04803248622338e-09	FBgn0005636	nvy	up_regulated
315.310582564826	4.1780698799734	0.720166364549807	6.261245752349e-10	3.14252290465119e-09	FBgn0039081	Irk2	up_regulated
19.4824866365563	4.67531349786587	0.80091091659394	6.56045563801902e-10	3.28469288361487e-09	FBgn0022800	Cad96Ca	up_regulated
20.5651296621053	5.12934863148473	0.880812052278281	7.17042276566832e-10	3.58312392351373e-09	FBgn0038045	NANS	up_regulated
215.787702463346	2.11173131821094	0.35317717927341	7.32192244677415e-10	3.65351159299065e-09	FBgn0026872	CG14777	up_regulated
205.736464388862	2.52907758851047	0.429131750701084	7.59792468720053e-10	3.78389875983937e-09	FBgn0034200	Gbp2	up_regulated
28.0470474366042	3.55352290709035	0.610830663550176	8.37092233515504e-10	4.16282612891172e-09	FBgn0029708	CG3556	up_regulated
53.5683380696948	4.3753526839568	0.740790172295415	8.44719401325865e-10	4.19467941863794e-09	FBgn0037698	CG16779	up_regulated
580.710188760482	2.88193110380916	0.4905609082658	8.96559093880572e-10	4.43926062878654e-09	FBgn0032422	atilla	up_regulated
30.4349042923304	4.15558706138357	0.716089546034516	9.0786525201543e-10	4.49308228280006e-09	FBgn0029123	SoxN	up_regulated
45.1337430590382	4.36579491326266	0.739118031026471	9.16636374949089e-10	4.53431221210407e-09	FBgn0036588	CG13068	up_regulated
100.479116483081	2.73767119348592	0.47282587213694	9.56188122223907e-10	4.71637043619924e-09	FBgn0026403	Ndg	up_regulated
14.8766517452253	8.15704485606001	1.63144457132099	1.05595372606883e-09	5.19105843665054e-09	FBgn0030664	CG8119	up_regulated
34.0315686711767	3.48729679250464	0.599982560829131	1.09753577095705e-09	5.39032947309806e-09	FBgn0035344	Cyp4d20	up_regulated
17.5555619046778	6.02674259169357	1.08533465960068	1.13805807548184e-09	5.58136196161306e-09	FBgn0259196	CG42300	up_regulated
17.1685853627512	6.08405069425537	1.13995137529295	1.23200090009971e-09	6.02487049863577e-09	FBgn0036260	Rh7	up_regulated
21.7468952343827	4.65457205189755	0.797556649535002	1.2695050985846e-09	6.20533128159603e-09	FBgn0259098	CG42246	up_regulated
33.5625655620237	4.5805638858569	0.809811387026156	1.29727823062454e-09	6.33507278198299e-09	FBgn0031936	CG13794	up_regulated
67.9366292748114	3.08265295257275	0.528967051533099	1.29836683219787e-09	6.33738388853358e-09	FBgn0262003	CG42821	up_regulated
252.001604555816	2.91693621716994	0.504613246991726	1.33831360668508e-09	6.52617984623561e-09	FBgn0284226	CG46310	up_regulated
17.1094406517498	7.34380062813097	1.49538752491769	1.37621547144644e-09	6.70148611840513e-09	FBgn0034838	CG12782	up_regulated
22.4947461562018	3.7523886781076	0.66126881989493	1.46308583337415e-09	7.11777090123779e-09	FBgn0050446	Tdc2	up_regulated
78.3739545007547	2.30849683033086	0.398094415556631	1.47687816196895e-09	7.18147695473004e-09	FBgn0033960	CG10151	up_regulated
24.831745121906	3.86666420065484	0.666892367424237	1.54836097777714e-09	7.51842041967315e-09	FBgn0034789	PIP5K59B	up_regulated
22.7850732554186	10.7963554746991	3.00157647473228	1.56616261562796e-09	7.59769608024133e-09	FBgn0052601	betaNACtes3	up_regulated
30.9288666491478	6.53558042713861	1.22664394076784	1.60413992789542e-09	7.76729530672069e-09	FBgn0030348	CG10352	up_regulated
22.6291578333707	8.36191344826299	2.53526495889618	1.61275853221638e-09	7.8053572007972e-09	FBgn0040717	Nplp4	up_regulated
91.707843539145	2.8901101677129	0.504553457440513	1.71388528821189e-09	8.27922353813054e-09	FBgn0053978	CG33978	up_regulated
52.3273181304175	2.56696575804959	0.448192917907174	1.72203894056487e-09	8.31471122779073e-09	FBgn0004919	gol	up_regulated
28.3357805766488	6.55500629511277	1.18556810335116	1.86739683315123e-09	8.9828678115948e-09	FBgn0037765	CG9458	up_regulated
47.4932646305961	6.46229318738269	1.13828123189148	2.16083676942443e-09	1.03557272630536e-08	FBgn0037288	CG14661	up_regulated
45.9097642698777	4.02234933631137	0.705082204627205	2.32600140601546e-09	1.1116235953853e-08	FBgn0031089	CG9572	up_regulated
92.5015585577481	2.1142008096747	0.367655598152718	2.36453166158175e-09	1.12951352424075e-08	FBgn0038348	AOX2	up_regulated
31.1271567158146	3.86726322992657	0.677578602985269	2.39772138836282e-09	1.14271784260753e-08	FBgn0032225	CG5022	up_regulated
18.2085239698943	4.46032667336651	0.795736196260925	2.4910655264653e-09	1.18610651211586e-08	FBgn0260446	GABA-B-R1	up_regulated
22.7299701032821	7.24966229332816	1.28566191164368	2.57368156228969e-09	1.22318165251599e-08	FBgn0031155	CG15446	up_regulated
32.7785578955696	2.84284390497796	0.503829578927152	2.62190008010057e-09	1.24325805590206e-08	FBgn0063498	GstE2	up_regulated
29.3420965693116	4.86201849864245	0.866750153036523	2.72906816898052e-09	1.29345021041557e-08	FBgn0033312	CG8642	up_regulated
64.8051375804456	2.74404717993742	0.481654028570447	2.94341486309453e-09	1.39311717256483e-08	FBgn0052719	CG32719	up_regulated
42.8602178652201	3.3800371921396	0.608491163558222	2.99765168018292e-09	1.41629177820523e-08	FBgn0011706	rpr	up_regulated
67.6250375083897	4.39970931634232	0.771744122395476	3.24070031430544e-09	1.52750446393738e-08	FBgn0031879	uif	up_regulated
443.671067203354	2.00026648772922	0.35099537118943	3.44375589862624e-09	1.61876960291883e-08	FBgn0003366	sev	up_regulated
81.2151719910173	2.48244116783538	0.439986991149102	3.58139758054846e-09	1.6804015344906e-08	FBgn0053557	CG33557	up_regulated
29.2946804193211	5.08624671573958	0.939757710871608	3.88541243077549e-09	1.81807644818522e-08	FBgn0004197	Ser	up_regulated
14.4733786073626	4.35977942893487	0.792940841205278	3.89308782606016e-09	1.82084066851015e-08	FBgn0263829	CG34334	up_regulated
17.6150220158579	4.84518943310585	0.882332701467946	3.89816741569413e-09	1.82238884313363e-08	FBgn0039131	CG12268	up_regulated
30.5185925306877	3.14773507122058	0.568785741709384	4.01319339694409e-09	1.87276297213988e-08	FBgn0031821	KFase	up_regulated
19.662686985643	4.09688056909759	0.733646066923802	4.32712144483694e-09	2.01498918283563e-08	FBgn0031116	CG1695	up_regulated
53.1367576150066	3.92025610375212	0.701906932131009	4.32775616315411e-09	2.01498918283563e-08	FBgn0033981	Cyp6a21	up_regulated
22.2287231995689	4.21393280773623	0.773553478445421	4.60718763358644e-09	2.14025374101519e-08	FBgn0039622	eIF4E6	up_regulated
9.75886364002618	9.17665868740355	2.75702633780324	4.97681978146043e-09	2.30468826120778e-08	FBgn0037294	CG12590	up_regulated
99.4702120067193	2.36198016178608	0.426671083397906	5.70510937922903e-09	2.62894503340849e-08	FBgn0035439	CG14961	up_regulated
17.9870281239071	6.04863717245695	1.18446864443626	5.92150009953532e-09	2.72621946916023e-08	FBgn0004777	Ccp84Ag	up_regulated
100.203267594366	2.45167591680254	0.44504676764908	8.12158019780849e-09	3.70927514222748e-08	FBgn0025692	Lfg	up_regulated
23.4652984153478	5.13050570856944	0.949577337752629	8.37753543488155e-09	3.82109111797365e-08	FBgn0003965	v	up_regulated
64.1255447377131	3.09225425332698	0.560327906838496	8.68168354447515e-09	3.95631233736945e-08	FBgn0261262	CG42613	up_regulated
21.0358646050898	6.2144391428899	1.17971545013235	8.92907664347208e-09	4.06186220632151e-08	FBgn0263030	CG43325	up_regulated
31.6944339936702	7.99428395001978	2.5035200563118	9.21578892669975e-09	4.18858826814125e-08	FBgn0026314	Ugt35B1	up_regulated
72.439912010902	4.60450495523573	0.888475107700987	9.3512375214121e-09	4.24640190621796e-08	FBgn0028573	prc	up_regulated
13.4820912487274	6.74000014168885	1.46662791043174	9.61321612667782e-09	4.3615203915707e-08	FBgn0035611	CG13285	up_regulated
181.438524695051	4.26722041798058	0.783284306247488	1.0152239366439e-08	4.59797331728035e-08	FBgn0264750	CG44008	up_regulated
30.1534905909292	3.55090147128769	0.656877616220106	1.05444239741111e-08	4.76720906538061e-08	FBgn0033405	CG13954	up_regulated
11.7376847186466	9.00303271656301	2.73115877180702	1.09999495576086e-08	4.96443823373405e-08	FBgn0263084	HP1Lcsd	up_regulated
136.15451260801	2.47104447636575	0.454792394045281	1.16165396185377e-08	5.2312523625413e-08	FBgn0034199	Gbp1	up_regulated
32.1797377411179	3.66088747296815	0.673338000212386	1.16909673625703e-08	5.26246821971641e-08	FBgn0040828	CG13306	up_regulated
34.6718395353478	2.87844584913945	0.533359245043439	1.18520391712812e-08	5.3279856580107e-08	FBgn0085452	CG34423	up_regulated
35.6420064199428	3.9746149915086	0.733542721680496	1.30289632756024e-08	5.84176285482932e-08	FBgn0284244	l(2)k05911	up_regulated
30.1164495343353	4.42433560418726	0.84484161569125	1.36943373691095e-08	6.12942114578265e-08	FBgn0029898	CG14439	up_regulated
104.282886526309	3.51858812559369	0.650955509324559	1.37835247996618e-08	6.16398271436027e-08	FBgn0035587	Gdap1	up_regulated
113.471485399344	4.02087910343311	0.741767227023701	1.43030231197508e-08	6.39075206552336e-08	FBgn0031689	Cyp28d1	up_regulated
17.1493227939428	8.10289755258943	2.55613270571916	1.46880348767926e-08	6.54290965381001e-08	FBgn0033876	Syngr	up_regulated
38.3748332455436	2.65834893991888	0.492613087542032	1.49547417874248e-08	6.65595875837026e-08	FBgn0031959	spz3	up_regulated
30.3076294974676	4.21571740542443	0.802357214121152	1.59463638450635e-08	7.08200091592538e-08	FBgn0032287	CG6415	up_regulated
38.1264770862185	2.95786296446467	0.552726313726536	1.70698213419087e-08	7.55812940672045e-08	FBgn0039415	CG6142	up_regulated
187.120470925892	3.41504714255837	0.64721779437203	1.72126097990545e-08	7.61480534022606e-08	FBgn0031417	CG3597	up_regulated
81.5428006298712	2.81777827037075	0.522428960467121	1.72260371261039e-08	7.61747343760172e-08	FBgn0261649	tinc	up_regulated
10.4067175863705	6.85712840901601	1.51120103941338	1.76675773399709e-08	7.79933043396314e-08	FBgn0037997	CG14742	up_regulated
25.8119672707822	3.69089115309862	0.697633186252832	1.80467559070311e-08	7.95648711842951e-08	FBgn0010052	Jhe	up_regulated
139.920584300497	2.99658049328821	0.558288443935934	1.91993294913206e-08	8.44295023190053e-08	FBgn0034439	CG10062	up_regulated
21.1196598040404	4.05695808661438	0.76623149912256	1.98012533647887e-08	8.68169895291439e-08	FBgn0263354	CG42784	up_regulated
33.8095775903263	4.3280791111007	0.821570449441809	2.01896007965308e-08	8.84067596103193e-08	FBgn0023550	FarO	up_regulated
521.210724093338	3.24760797160427	0.621728736281224	2.02979079998759e-08	8.88432445774425e-08	FBgn0003308	ry	up_regulated
38.5180916814543	2.50652810728155	0.469505081153942	2.12134242447118e-08	9.2535813763781e-08	FBgn0012042	AttA	up_regulated
64.4777804229317	3.90502836637277	0.73959438969982	2.15101737099721e-08	9.37112009471247e-08	FBgn0038291	CG3984	up_regulated
366.198877173395	2.44242599418092	0.461449729026506	2.28027007491485e-08	9.90907236352236e-08	FBgn0040609	CG3348	up_regulated
28.8258798493745	7.34960899499361	1.4237060789922	2.35840845904256e-08	1.02313600335633e-07	FBgn0033069	eIF3f2	up_regulated
36.0077201734773	3.34801486611103	0.631036772105153	2.44530427627598e-08	1.05904914808101e-07	FBgn0010105	comm	up_regulated
12.1564894507059	4.79425238342074	0.915470942206868	2.84019991149927e-08	1.22441267846509e-07	FBgn0032660	elfless	up_regulated
66.0554916026024	2.17390405139831	0.413500243686199	3.24667811998595e-08	1.3943927421908e-07	FBgn0030617	CG9095	up_regulated
38.1109375103039	3.17756951821334	0.612300763528569	3.26267415639472e-08	1.3995119173973e-07	FBgn0003380	Sh	up_regulated
70.18006900986	5.17596429070343	0.972918758146475	3.44499990704411e-08	1.47220141255798e-07	FBgn0259229	CG42329	up_regulated
22.7232958056652	3.42193641796823	0.658444197496816	3.68977415576584e-08	1.57286852112722e-07	FBgn0029580	CG14778	up_regulated
26.4584208389373	4.11406902686911	0.805474300567007	3.76319717634716e-08	1.60087433784384e-07	FBgn0005659	Ets98B	up_regulated
15.5851568308885	3.35458729708484	0.649629245707901	3.80109985560975e-08	1.6149970054837e-07	FBgn0037183	CG14451	up_regulated
349.381128070983	3.31104736131247	0.633957431548581	4.16311426617025e-08	1.75958764012207e-07	FBgn0038194	Cyp6d5	up_regulated
130.566046520391	3.7593387204302	0.735573536929967	4.18356082863391e-08	1.7665638775769e-07	FBgn0030748	Traf-like	up_regulated
89.9740591925283	2.08681580883084	0.401422471351725	4.21461837033223e-08	1.77822018009224e-07	FBgn0259236	comm3	up_regulated
27.7143256851426	5.71015552433197	1.15477937954996	4.32912590499489e-08	1.82503756428745e-07	FBgn0033958	jef	up_regulated
15.6900919143152	5.17670312667267	1.07216997888351	4.77925504829002e-08	2.00904276499343e-07	FBgn0036676	CG13028	up_regulated
14.3714954132673	8.6011194648464	2.78502521003941	4.8667480157196e-08	2.04248727847988e-07	FBgn0036131	CG12522	up_regulated
51.8239399503349	2.73795177708238	0.532652645050799	5.02774302454877e-08	2.10747763165762e-07	FBgn0039848	Loxl1	up_regulated
39.0731481302128	2.83373165774053	0.556586281960092	5.27704414862155e-08	2.20927958075827e-07	FBgn0085236	CG34207	up_regulated
37.1595593894914	4.30494248601504	0.826914896916815	5.40131644759444e-08	2.25855290677122e-07	FBgn0033133	Tsp42Ek	up_regulated
33.1287948596587	2.47113212180359	0.482099684767962	5.44834174120086e-08	2.2762447532989e-07	FBgn0038311	CG14864	up_regulated
18.7117532025656	2.90718879845357	0.566209905492415	5.54791427998387e-08	2.31515272161888e-07	FBgn0039804	CG15544	up_regulated
15.1679437290055	9.3261313279616	2.85439249958409	5.58362349240902e-08	2.32911050418471e-07	FBgn0030983	CG15882	up_regulated
22.324876955954	4.44848470811973	0.876379578678452	5.59688003362451e-08	2.33369503912141e-07	FBgn0263321	CG43402	up_regulated
940.352203757622	2.30714219837486	0.450164746329897	5.63783784749426e-08	2.34887103524852e-07	FBgn0028886	CG15279	up_regulated
37.5788994149082	4.18564386200152	0.836109222097764	5.69554511092535e-08	2.37099511307276e-07	FBgn0038299	Spn88Eb	up_regulated
17.9571762139575	3.22357544423151	0.639393740932016	6.24535953343955e-08	2.58836852454301e-07	FBgn0036729	CG13733	up_regulated
41.9695176071802	5.11413105323157	1.07526225537529	6.31363046591321e-08	2.61455891308565e-07	FBgn0053465	CG33465	up_regulated
1578.6922992572	3.72239086893559	0.728798760874904	6.90311286978327e-08	2.83926355614608e-07	FBgn0040827	CG13315	up_regulated
128.249148479339	10.1700398917546	2.03415666707778	6.95396517500762e-08	2.85903741865882e-07	FBgn0264395	CG43843	up_regulated
483.833360828535	4.2594472824772	0.838483374417021	7.89438327812478e-08	3.23277349429054e-07	FBgn0287184	FASN3	up_regulated
17.0702924284184	7.66201720970908	2.52468615820244	9.1023961831918e-08	3.70682397353469e-07	FBgn0040503	CG7763	up_regulated
22.5264945452294	4.82727313928768	0.990643910831407	9.25239472717839e-08	3.76344444293879e-07	FBgn0032810	CG13077	up_regulated
17.8340756692962	4.23627164148479	0.872385049330827	9.42759256654341e-08	3.82865835342392e-07	FBgn0031850	Tsp	up_regulated
32.3387207219858	3.99277604117666	0.792104510727516	9.55248820265614e-08	3.87479621895059e-07	FBgn0030897	Frq1	up_regulated
54.9232797578473	3.12030018911262	0.622693201975703	9.62433701965255e-08	3.90086764916968e-07	FBgn0087012	5-HT2A	up_regulated
26.2357264645278	3.88378945955694	0.795491143133569	1.07377532375497e-07	4.32999689089757e-07	FBgn0038946	rdhB	up_regulated
95.6720821583077	2.93145315159784	0.583256633537082	1.10760105911604e-07	4.45941489751216e-07	FBgn0040636	CG13255	up_regulated
41.7941469188987	4.08365757203999	0.837369214428331	1.13367452901986e-07	4.54838877069559e-07	FBgn0031860	CG11236	up_regulated
39.7908884817952	9.71857160818712	2.90237374140846	1.16726172421781e-07	4.67403907376329e-07	FBgn0261842	pre-mod(mdg4)-AE	up_regulated
23.9418437421059	6.70503090618315	1.60807821655628	1.18682316286849e-07	4.75052147469204e-07	FBgn0036278	CrzR	up_regulated
210.710458816015	2.0650305218189	0.413057147415146	1.19552896170132e-07	4.78165156371335e-07	FBgn0052476	mthl14	up_regulated
84.1995588526183	3.74549315058313	0.76470522079398	1.24734636114414e-07	4.97730343797887e-07	FBgn0034480	CG16898	up_regulated
43.7867298467585	3.6266841583683	0.743520172959103	1.26124417421709e-07	5.02691708601465e-07	FBgn0011589	Elk	up_regulated
358.041063893797	2.20038227283041	0.439367248426276	1.28083022274348e-07	5.10300598221861e-07	FBgn0032726	CG10621	up_regulated
79.5260945552001	2.23351497124846	0.449084616474096	1.31970086077382e-07	5.25380717630829e-07	FBgn0052647	CG32647	up_regulated
21.9960150358596	3.54628579658419	0.724077826403375	1.48942870509877e-07	5.8862725379172e-07	FBgn0033942	Cpr51A	up_regulated
338.318513533976	2.08657615586427	0.420339140102461	1.49383205276419e-07	5.90141016932043e-07	FBgn0039827	CG1544	up_regulated
29.2311421049314	4.58948609361245	0.964917761246192	1.56930925570903e-07	6.19008656627626e-07	FBgn0001981	esg	up_regulated
820.517138653993	2.47398495824396	0.496720740067244	1.59166422135601e-07	6.27105960816587e-07	FBgn0028491	CG2930	up_regulated
21.1692718820189	5.77127589800813	1.26519056425887	1.68134700483553e-07	6.59664487725756e-07	FBgn0000036	nAChRalpha1	up_regulated
128.517671686381	3.31177418647678	0.678521022362274	1.78536275401375e-07	6.97815977365752e-07	FBgn0039685	Obp99b	up_regulated
18.98671776582	5.52240321301031	1.14597008355176	1.84017367988083e-07	7.18421104211245e-07	FBgn0035480	CG14984	up_regulated
16.4630369545977	4.06194792169108	0.840057708753822	1.90158552489296e-07	7.40992407146144e-07	FBgn0031728	Hsp60C	up_regulated
285.45908769586	2.51341113015173	0.51281925419517	2.00822041184635e-07	7.81953195523841e-07	FBgn0030798	CG13003	up_regulated
15.6970580133396	3.31774115026353	0.682743124443229	2.02470421052391e-07	7.87775922334181e-07	FBgn0030725	CG8958	up_regulated
38.0319503726394	2.98934841102047	0.615700468291401	2.05164969184577e-07	7.97958465873098e-07	FBgn0265595	CG44422	up_regulated
56.4086872270038	2.63504939394261	0.533565491933944	2.07070612241684e-07	8.04458783657903e-07	FBgn0036970	Spn77Bc	up_regulated
69.0717104918506	2.03267299559333	0.410809666900005	2.20658281314992e-07	8.54988577600866e-07	FBgn0004956	upd1	up_regulated
99.5409246348628	4.03668370069022	0.82368759636954	2.41672509560702e-07	9.33602841697549e-07	FBgn0032285	CG17108	up_regulated
18.5803053745618	3.68831350239877	0.762293685926017	2.41848229903997e-07	9.33931353498789e-07	FBgn0053547	Rim	up_regulated
79.2871610939417	2.69815242655668	0.552052957062279	2.50900252567643e-07	9.66350673595422e-07	FBgn0037750	Whamy	up_regulated
13.1925168510072	4.46310717411024	0.923425176870659	2.53317817999663e-07	9.74204707833654e-07	FBgn0035481	CG12605	up_regulated
22.2124068737021	3.04840767557327	0.638575563073292	2.57387746685344e-07	9.88749124622289e-07	FBgn0037238	CG1090	up_regulated
1340.58377325522	5.1353979227367	1.06241561552079	2.68135940777039e-07	1.02659184165901e-06	FBgn0028494	CG6424	up_regulated
44.8200578243382	2.66435245018364	0.557469650419299	2.69955744705131e-07	1.03279131304537e-06	FBgn0031306	CG4577	up_regulated
162.352966813592	6.33514882379337	1.30988087693924	2.75536172363171e-07	1.05296736147247e-06	FBgn0033728	Cpr49Ae	up_regulated
28.8684694292016	2.61521337284088	0.550861129244062	2.77132074944844e-07	1.05867330855228e-06	FBgn0031337	CG14346	up_regulated
24.6321427945409	3.01146986216658	0.623515429249911	2.77757273415916e-07	1.06027507743162e-06	FBgn0030508	CG15760	up_regulated
26.0152725059686	4.21044463217332	0.909663810872271	2.84542333382038e-07	1.08456753941584e-06	FBgn0037114	Cpr78E	up_regulated
12.382939679179	4.17708185070613	0.864532853641952	2.85602416537268e-07	1.08820543393168e-06	FBgn0028379	fan	up_regulated
50.8707145732701	2.48519002959517	0.515884909552536	3.01727929839582e-07	1.1462544999697e-06	FBgn0052817	CG32817	up_regulated
20.9314986703159	8.30946502058771	2.7097974643994	3.30056076105787e-07	1.24743028543615e-06	FBgn0028430	He	up_regulated
55.644918604915	5.12515408835994	1.0594046598089	3.36143157485768e-07	1.26857397542907e-06	FBgn0038033	CG10097	up_regulated
72.1197943164945	2.33307473522955	0.486684048840864	3.47731412426242e-07	1.31086596507243e-06	FBgn0029826	CG6041	up_regulated
30.7126831485098	3.14240840937123	0.656668339395568	3.52734874019087e-07	1.32875510882318e-06	FBgn0002633	E(spl)m7-HLH	up_regulated
38.1127892759579	3.28010382106145	0.684011855900318	3.88523744468692e-07	1.45983438317514e-06	FBgn0035816	CG13685	up_regulated
89.9384385645692	3.74199074282376	0.805696733655424	4.03323677570815e-07	1.5121334384062e-06	FBgn0000477	DNaseII	up_regulated
38.0362527402428	2.94339852569914	0.618392817702357	4.5053135104808e-07	1.68177687004138e-06	FBgn0283545	vilya	up_regulated
65.4797096394003	2.62143973247599	0.554846539116383	4.6661122361784e-07	1.73676508566684e-06	FBgn0031646	snsl	up_regulated
26.0945411679676	4.45269387686553	0.988169322036627	4.75433095559829e-07	1.76832266203347e-06	FBgn0264087	Slob	up_regulated
27.3289860764076	2.78399210650153	0.596641414440141	4.80792285172943e-07	1.78761001624409e-06	FBgn0036931	CG14183	up_regulated
41.9031331877183	2.4523036147197	0.522893517765199	4.93285682933089e-07	1.83207690174103e-06	FBgn0035445	Ids	up_regulated
55.7024870924958	2.50190159742277	0.535874791053836	5.04173808314778e-07	1.869818527848e-06	FBgn0063923	Kaz1-ORFB	up_regulated
27.5548998578911	3.67618180627537	0.809986005082209	5.07829403861653e-07	1.88269799509401e-06	FBgn0039788	Rpt6R	up_regulated
15.0166384412448	6.53817479460484	1.43689075868674	5.23279675704443e-07	1.9371881308699e-06	FBgn0266710	hog	up_regulated
147.35012745823	2.94780819084719	0.643194855748201	5.24474316155331e-07	1.94091303704051e-06	FBgn0039800	Npc2g	up_regulated
29.6294675359729	3.21233957464729	0.6976453146188	5.47058096537272e-07	2.01940908108866e-06	FBgn0264908	pHCl-1	up_regulated
19.5222745075246	5.71667808534399	1.43242685870716	5.49517243045131e-07	2.02775997352985e-06	FBgn0265959	rdgC	up_regulated
32.1854077496314	2.84014874717314	0.608609413837464	5.65843348542362e-07	2.08501633153409e-06	FBgn0032377	CG14937	up_regulated
20.6323566773715	5.38479447475409	1.15728148626074	5.7405943067942e-07	2.11075975600405e-06	FBgn0262607	CG43133	up_regulated
13.613759121796	5.36807726855099	1.19636949134921	5.7531248473209e-07	2.11384398618791e-06	FBgn0053296	CG33296	up_regulated
21.5302789080137	3.64010852847149	0.78915035515959	6.37792235086721e-07	2.3284729631897e-06	FBgn0085386	CG34357	up_regulated
39.1661375224466	4.25693297776594	0.911427776532707	6.4426235987815e-07	2.35042792928979e-06	FBgn0034229	CG4847	up_regulated
58.4280426793156	2.35746191420532	0.507679191484461	7.19015459331309e-07	2.61296408456357e-06	FBgn0050424	CG30424	up_regulated
23.3312091428894	4.29463752212389	0.962390951715489	7.36319895535577e-07	2.66925681243256e-06	FBgn0039015	Takl2	up_regulated
289.232643881073	3.03716772497536	0.673034735968636	8.34918432181196e-07	3.00763376461495e-06	FBgn0028526	CG15293	up_regulated
23.4833496004058	4.32289079242049	0.97830458031805	8.43405786359259e-07	3.03502312848149e-06	FBgn0085382	CG34353	up_regulated
42.360080249873	3.30740277168963	0.725825192939665	8.85524971888668e-07	3.17770790434892e-06	FBgn0023535	arg	up_regulated
506.78577619985	2.26938030869113	0.488702273704511	9.13056207076057e-07	3.27194358965773e-06	FBgn0260458	PGRP-LD	up_regulated
18.6634555544159	5.10225196689495	1.24193566284667	9.49148410096422e-07	3.39537321138696e-06	FBgn0262580	CG43120	up_regulated
27.200784650023	9.28188170975749	2.95391740554374	9.50733369920761e-07	3.39986214472706e-06	FBgn0050042	Cpr49Ab	up_regulated
17.9946908754836	4.75078609815757	1.0433381318871	1.04053424387385e-06	3.70299315053795e-06	FBgn0038693	unc79	up_regulated
302.450266343066	2.88476114704718	0.64848476944351	1.06342125408954e-06	3.77764758750781e-06	FBgn0032773	fon	up_regulated
115.007240903136	3.20785653485598	0.702069485413568	1.11621864827315e-06	3.95457029878401e-06	FBgn0036806	Cyp12c1	up_regulated
9.32127117608281	7.19190838144316	1.79750899763572	1.20044849589612e-06	4.23131423544261e-06	FBgn0031621	Elba3	up_regulated
77.7033340631542	3.04098448079124	0.690198499981242	1.28201524607103e-06	4.5016962220544e-06	FBgn0031538	CG3246	up_regulated
68.8063183543204	3.57191432379653	0.835391122658084	1.28815903693711e-06	4.52018736675139e-06	FBgn0039151	CG13607	up_regulated
12.3761272902941	7.08533272007622	2.51177597162086	1.31771043101172e-06	4.61840779306652e-06	FBgn0037139	CG14563	up_regulated
9.83921627233589	5.57639102834315	1.33399181889255	1.31794353857875e-06	4.61840779306652e-06	FBgn0039108	CG10232	up_regulated
33.0708499960858	3.31988516282373	0.736264461019569	1.36540765809843e-06	4.77498589838906e-06	FBgn0038621	CG10864	up_regulated
41.3637804137246	2.19969206397034	0.490221313624985	1.40866500934816e-06	4.91957983427491e-06	FBgn0054010	Glyat	up_regulated
68.8676589371054	3.62319720648686	0.852950809452903	1.47574780505268e-06	5.1409089527788e-06	FBgn0030425	Nep6	up_regulated
15.9488556688904	4.23804341624279	0.963284435617417	1.5002323146379e-06	5.21813326864429e-06	FBgn0034484	CG11044	up_regulated
16.2361589355591	4.30945291289781	1.00061271055061	1.51817174468029e-06	5.27696618240375e-06	FBgn0051454	CG31454	up_regulated
105.441863256041	4.30821808845812	0.962653322768498	1.52883940331362e-06	5.31059700600485e-06	FBgn0038450	CG17560	up_regulated
15.5822141893907	4.88342570800111	1.18221956778955	1.60435586907687e-06	5.55964370646792e-06	FBgn0030763	CG9782	up_regulated
13.3622195906338	4.24810873085242	0.99795836947038	1.62800245691392e-06	5.63589825336352e-06	FBgn0033644	Tret1-2	up_regulated
39.4248303853691	2.50996138724789	0.566538888880337	1.71153179658471e-06	5.90126078775559e-06	FBgn0042206	GstD10	up_regulated
66.7177330480013	3.63905654645351	0.829664680148952	1.75652297257765e-06	6.04021038216269e-06	FBgn0052499	Cda4	up_regulated
13.3643839104834	3.57350989797918	0.812519782828821	1.82914809383947e-06	6.27528188489431e-06	FBgn0047334	BG642312	up_regulated
11.5857190025102	7.06647240932553	2.52853537042515	1.90046963551522e-06	6.50479786512835e-06	FBgn0053516	dpr3	up_regulated
32.5830991613829	3.04129173498817	0.689625061635067	1.90502710962138e-06	6.51823063189057e-06	FBgn0039290	CG13654	up_regulated
8.69073830791165	5.314420565361	1.29457506779231	1.99450611110178e-06	6.80630166939604e-06	FBgn0054031	CG34031	up_regulated
9.70341989071135	4.92286938831874	1.14649697149989	2.01294287896882e-06	6.86444209617952e-06	FBgn0053416	5SrRNA-Psi:CR33416	up_regulated
18.1656244965532	3.25654811282672	0.743307952398842	2.10516512022141e-06	7.16493574790491e-06	FBgn0034264	Dlish	up_regulated
26.1728067193551	2.79549450419607	0.647313515108662	2.13245972819723e-06	7.25303921423491e-06	FBgn0044028	Notum	up_regulated
22.7997465501203	2.70487630607988	0.614300561342549	2.18480150683124e-06	7.41881659045664e-06	FBgn0004573	5-HT7	up_regulated
15.4248023891945	3.91200578493705	0.928467349674506	2.2257325980043e-06	7.54784986066719e-06	FBgn0259211	grh	up_regulated
500.11755148253	4.30686853892034	1.05453701469018	2.2472282807842e-06	7.61573019539206e-06	FBgn0037714	CG9396	up_regulated
1938.8504142427	3.1952064150338	0.729760595234544	2.48545765886512e-06	8.37622003555361e-06	FBgn0033188	Drat	up_regulated
22.3892436347119	10.1770596501604	3.21590206621669	2.61920156653769e-06	8.8125308506278e-06	FBgn0033731	Cpr49Ah	up_regulated
21.4802652479215	2.76198237131535	0.643525008253731	2.64455238590564e-06	8.88911391071871e-06	FBgn0030588	CG9521	up_regulated
20.5341272818613	3.72863746178175	0.875853093412634	2.76601212821175e-06	9.27014608150107e-06	FBgn0025878	wrapper	up_regulated
38.5328155469401	2.24240846599707	0.511410679798349	2.85430912577188e-06	9.54432782023526e-06	FBgn0032813	PCNA2	up_regulated
9.79150714247492	5.90483909856716	1.45364733758135	2.90020803458649e-06	9.67581553229877e-06	FBgn0032536	Ance-3	up_regulated
229.792670257542	3.55926944424514	0.820894200986265	3.16900064984779e-06	1.0501138253791e-05	FBgn0010387	Acbp2	up_regulated
118.632536084202	3.38205602303827	0.831475023991201	3.37930676028989e-06	1.11656978903515e-05	FBgn0040837	CG8620	up_regulated
247.478231888742	2.27982225573058	0.532923603379504	3.45258402373601e-06	1.13822544367661e-05	FBgn0037845	CG14694	up_regulated
43.150666185556	5.14825599769901	1.2237796117448	3.60052436221412e-06	1.18585866346157e-05	FBgn0033821	CG10799	up_regulated
2270.27175760477	4.22376706888151	0.991143516681494	3.81117623138729e-06	1.25243471624307e-05	FBgn0003067	Pepck1	up_regulated
21.8109399025453	5.0210887983128	1.19815544903719	3.87036092507681e-06	1.27107293263285e-05	FBgn0034784	CG9826	up_regulated
10.5572659476126	3.52928440653289	0.838222615419186	3.93123918804651e-06	1.28983218852154e-05	FBgn0051268	CG31268	up_regulated
22.6565779700626	3.66611324057404	0.86179663896835	3.96651805446047e-06	1.30016452714476e-05	FBgn0265725	CG44532	up_regulated
26.7237242159412	3.76212911365392	0.88686767963209	3.99883848505582e-06	1.30992485870197e-05	FBgn0263117	CG34377	up_regulated
16.2059089057142	3.43277118531872	0.834495867674667	4.08533662581266e-06	1.33486300473492e-05	FBgn0024913	Actbeta	up_regulated
22.8186801125232	5.27847962576029	1.44946381072243	4.09748674051549e-06	1.33840837109321e-05	FBgn0051103	CG31103	up_regulated
29.4115571891932	2.15148536277987	0.501164055441021	4.28973004749208e-06	1.39809904301016e-05	FBgn0037974	CG12224	up_regulated
8.81713001006208	4.76427745047485	1.22078878570485	4.41916994271104e-06	1.4371023441737e-05	FBgn0032538	Vajk2	up_regulated
8.78491802567935	4.51424762075579	1.08054541394109	4.52416564009741e-06	1.47027960656866e-05	FBgn0036839	SmydA-2	up_regulated
18.9257778250775	5.36332733569516	1.4976254143367	4.69983179628684e-06	1.52260357565141e-05	FBgn0262881	CG43236	up_regulated
16.7544279235355	6.05631449619235	1.50042950579245	5.03882489790158e-06	1.62222124487304e-05	FBgn0250908	beat-VII	up_regulated
12.8039526883904	4.18441879399959	1.03057820491526	5.17579464318394e-06	1.66371751030435e-05	FBgn0035817	CG7409	up_regulated
34.2173198136191	2.54994383631495	0.614238594023983	5.2222113687543e-06	1.67811403702966e-05	FBgn0015570	alpha-Est2	up_regulated
29.8732225129829	3.67898178795461	0.889028811927384	5.40362185289785e-06	1.73316416888804e-05	FBgn0262728	Pal2	up_regulated
9.9090980338634	5.70576290136728	1.58003947478455	5.6375816351559e-06	1.80315072237486e-05	FBgn0052105	Lmx1a	up_regulated
8.36033844435998	7.47023285108114	2.688854590167	5.82359707987996e-06	1.85975895583515e-05	FBgn0035799	CG14838	up_regulated
22.9756244121373	3.56250222582364	0.879308970674421	5.89405855724971e-06	1.87992905175332e-05	FBgn0261611	CG42700	up_regulated
43.05499684559	5.20206891727214	1.28937502719066	6.04797363680489e-06	1.92723021304002e-05	FBgn0016675	Lectin-galC1	up_regulated
327.15782375823	4.14461169054667	1.05531428068829	6.4491395178568e-06	2.04935784925662e-05	FBgn0063499	GstE10	up_regulated
22.7362117769406	2.74222385534975	0.656624048814646	6.55101951067234e-06	2.07980733478466e-05	FBgn0038934	Gld2	up_regulated
21.6586811043151	3.07181770977718	0.749515906514168	6.61270104196262e-06	2.09809636571697e-05	FBgn0034094	Tsf3	up_regulated
29.5933108995646	4.9252749929953	1.20014727592601	6.67504002106771e-06	2.11591988848804e-05	FBgn0035501	CG1299	up_regulated
8.32973598135286	4.64292288954386	1.15424445292698	6.72681987013305e-06	2.1316608975533e-05	FBgn0043043	Desat2	up_regulated
24.5121770062555	3.56434477587919	0.899129568317829	6.80382801157939e-06	2.15343038387388e-05	FBgn0266435	CG45065	up_regulated
28.8240212590596	4.35823870540632	1.14385647809422	6.92998245695352e-06	2.1899935355681e-05	FBgn0037060	CG10508	up_regulated
27.5265019266957	4.19262633054846	1.10028555023416	6.96211204204512e-06	2.19879766700468e-05	FBgn0038795	CG4335	up_regulated
8.26873294701395	4.25850351621955	1.09239931203657	7.12519352295731e-06	2.24479559782616e-05	FBgn0051528	CG31528	up_regulated
44.3992818062379	3.21371111418863	0.785946522325291	7.45629951823595e-06	2.3433759151148e-05	FBgn0033484	CG2269	up_regulated
18.4070125201467	3.39147192202668	0.847310892830359	7.45993507389427e-06	2.3438032741317e-05	FBgn0037409	Osi24	up_regulated
65.1480454760003	4.22165481138489	1.03347868931277	7.59377641395598e-06	2.38301356756171e-05	FBgn0039755	CG15531	up_regulated
62.5511731416914	3.70883489037791	0.912344423981302	7.87421219841357e-06	2.46718927385036e-05	FBgn0032835	CG16772	up_regulated
11.990006760042	4.93101559746456	1.34075318040323	7.88075219082836e-06	2.46848743349578e-05	FBgn0263116	5-HT1B	up_regulated
7.8566443530544	4.58669107273623	1.21421535065522	8.25557906062962e-06	2.57883557007657e-05	FBgn0259195	CG42299	up_regulated
15.728077686748	6.19043439462592	2.38662006326406	8.49140886857418e-06	2.64448200597053e-05	FBgn0027563	CG9631	up_regulated
320.11891617714	2.90032311098428	0.702341604842159	8.52916757435718e-06	2.65383374164062e-05	FBgn0085195	CG34166	up_regulated
6.08171078672987	7.65602014281424	2.76968337833196	8.87370135541076e-06	2.75188949892729e-05	FBgn0035512	Cpr64Ac	up_regulated
200.394730949822	3.27655630774482	0.806017524022282	9.29349047732483e-06	2.87687581683103e-05	FBgn0039326	CG10562	up_regulated
676.838429909063	2.00140859704587	0.483243424335908	9.51891586549315e-06	2.93782782435463e-05	FBgn0035094	CG9380	up_regulated
5.38511910816846	7.42467370657084	2.72040418370896	9.68068241092551e-06	2.98596430518484e-05	FBgn0085465	CG34436	up_regulated
11.9786955466102	3.87115658374695	0.959017675566607	1.01962790550981e-05	3.13560698681562e-05	FBgn0036790	AstC-R1	up_regulated
17.3084299458212	5.18246759548468	1.34972636970531	1.09322766374803e-05	3.35393259128416e-05	FBgn0050154	CG30154	up_regulated
10.9060754393606	3.54668327904343	0.915778455804422	1.13560102970949e-05	3.47564784694741e-05	FBgn0031288	CG13949	up_regulated
6007.79252859339	3.68786304378202	0.928848915465339	1.14342914342594e-05	3.49752799172668e-05	FBgn0039312	CG10514	up_regulated
1385.77908882508	4.00941974063081	0.999870461030978	1.2217322523823e-05	3.7281838421586e-05	FBgn0266492	SclB	up_regulated
30.9071862715409	3.03265858123377	0.766729153984236	1.23869709002145e-05	3.77547834570314e-05	FBgn0064237	Idgf5	up_regulated
20.7340019142258	2.81893530832385	0.707349481301465	1.31090200351033e-05	3.98141543325062e-05	FBgn0031940	CG7214	up_regulated
10.5998148838406	4.15211701321524	1.08633707833661	1.31615968027981e-05	3.99620535000051e-05	FBgn0004552	Akh	up_regulated
19.6784912328511	4.46432094193447	1.24514310530439	1.33380284775124e-05	4.0450045727297e-05	FBgn0036789	AstC-R2	up_regulated
169.865187142185	2.18689771634688	0.545653382988734	1.35073659274336e-05	4.09515342027197e-05	FBgn0034479	CG8654	up_regulated
53.2808507028214	5.63759370255953	1.40318738156248	1.37451950462884e-05	4.16603189469465e-05	FBgn0035865	CG7201	up_regulated
3036.63894820187	2.31999646498476	0.577339871221791	1.4629851226134e-05	4.4250466307769e-05	FBgn0086708	stv	up_regulated
17.4314773148148	2.70119379418866	0.706391917849468	1.49492631884668e-05	4.51635264235903e-05	FBgn0022770	Peritrophin-A	up_regulated
18.7495966213917	3.8319239602064	0.973115623923949	1.52534691439235e-05	4.60150787092173e-05	FBgn0033129	Tsp42Eh	up_regulated
41.5558637017059	2.86752918477193	0.731111272968933	1.54282430704862e-05	4.65150689060121e-05	FBgn0000633	CG17716	up_regulated
15.662131749888	3.17146734511951	0.816727309534293	1.57283886587323e-05	4.73645247942352e-05	FBgn0036145	CG7607	up_regulated
8.36357604439045	8.72134410760337	3.07758379132361	1.61185517446722e-05	4.8454455463625e-05	FBgn0030566	betaNACtes4	up_regulated
40.607167352741	3.00550576366453	0.778644642184767	1.6321033289502e-05	4.90278837581507e-05	FBgn0086368	tw	up_regulated
21.2021413126408	4.3223703003135	1.13395531633163	1.75781603037055e-05	5.25507904115712e-05	FBgn0285944	para	up_regulated
30.6325568861384	3.03979554052208	0.786705881734299	1.81830383121387e-05	5.43275635557633e-05	FBgn0002592	E(spl)m2-BFM	up_regulated
10.3684476583187	5.19041562957351	1.54429673259972	1.82377450044653e-05	5.44594189043166e-05	FBgn0039770	CG15537	up_regulated
19.962972384251	2.65044389737394	0.685368069268482	1.82797958932994e-05	5.45691646101711e-05	FBgn0035359	CG1143	up_regulated
6.39564685426957	5.3757996962624	1.58218928307246	1.89529196945334e-05	5.64967062037627e-05	FBgn0031426	CG18641	up_regulated
45.3097189264314	4.97304095362582	1.28926100464515	1.95163631859202e-05	5.80754187956638e-05	FBgn0026063	KP78b	up_regulated
205.097088081585	2.95768808381926	0.773451445454958	2.00001503186444e-05	5.94634954190874e-05	FBgn0034885	Eglp4	up_regulated
41.7549321024959	2.25363570937067	0.580395509915557	2.13864209634522e-05	6.34020580030495e-05	FBgn0039501	TTLL6B	up_regulated
22.4384027407384	3.78368407623664	0.975395797763686	2.14875545907279e-05	6.36652257565898e-05	FBgn0025643	CG3588	up_regulated
27.9431341052454	4.15697161899193	1.17085415227257	2.15342138055309e-05	6.3785121651758e-05	FBgn0063667	CG32335	up_regulated
8.14081740014408	5.79313306440569	1.70152632687762	2.23495164712612e-05	6.60481119476382e-05	FBgn0031564	CG2816	up_regulated
23.5558226267693	2.23066596719178	0.579759998692065	2.26461920431899e-05	6.68864731439095e-05	FBgn0036670	CG13029	up_regulated
32.542813285291	3.71479108633539	0.99142029335809	2.28101725012881e-05	6.73321772974395e-05	FBgn0085447	sif	up_regulated
74.5636304249916	3.57315035903644	0.96708409241107	2.3322013768844e-05	6.86659290466908e-05	FBgn0051769	CG31769	up_regulated
17.3744866453882	3.39398696243904	0.884305915082394	2.36811229288204e-05	6.96634918720142e-05	FBgn0032004	CG8292	up_regulated
17.4429449290166	3.33792296626852	0.910180445739597	2.39922891330332e-05	7.05184320151567e-05	FBgn0259226	CG42326	up_regulated
29.5719028709953	7.19093659083327	1.94613729265056	2.52503793122608e-05	7.39839705652841e-05	FBgn0020765	Acp65Aa	up_regulated
20.9279342762916	2.50057893829002	0.649600212459121	2.53701713878885e-05	7.4271573372332e-05	FBgn0263934	esn	up_regulated
102.316170026684	2.04392758004448	0.521814068962007	2.62618093823392e-05	7.67945414050857e-05	FBgn0262353	CG43051	up_regulated
13.4062631737704	5.32121470127845	1.48337548140634	2.62751432839628e-05	7.68117231568359e-05	FBgn0037697	GstZ2	up_regulated
29.7723345514557	5.68229305668862	2.31885318497388	2.64679796129613e-05	7.73190663056285e-05	FBgn0029765	CG16756	up_regulated
17.0663912026763	2.75791364188721	0.750255185069437	2.79769835644454e-05	8.16015162079362e-05	FBgn0036179	CG7368	up_regulated
13.1817703992368	3.40704832016239	0.897829885076999	2.86408958731705e-05	8.33726926505887e-05	FBgn0033464	CG1441	up_regulated
11.8458050381393	7.66591320012295	2.84485723616492	2.90561858421086e-05	8.4489001841697e-05	FBgn0263402	CG43448	up_regulated
28.2337244987562	3.85276783250082	1.08101854009181	2.91716507149296e-05	8.47739364314504e-05	FBgn0036575	CG5157	up_regulated
5303.70220504867	4.09041894718084	1.08489509914867	3.10867822202727e-05	9.00598509385622e-05	FBgn0010019	Cyp4g1	up_regulated
23.4730673658306	2.85055935134439	0.773467861678012	3.27127820697932e-05	9.44516239239697e-05	FBgn0031343	CG18131	up_regulated
11.3706459047368	3.22311125301857	0.868406530398414	3.33267563385567e-05	9.6116567776756e-05	FBgn0038144	CG8870	up_regulated
43.2699688845317	3.0746986498484	0.853592566745546	3.43297937435514e-05	9.8760487643809e-05	FBgn0038172	Adgf-D	up_regulated
25.3498065658876	4.33508507439024	1.25291703991227	3.44575966291469e-05	9.90728050484602e-05	FBgn0039031	Gbp3	up_regulated
23.2143893159686	2.3936310422569	0.634814355167494	3.56031097558598e-05	0.000102138280606017	FBgn0259823	CG42404	up_regulated
21.8758394935952	3.23165943313289	0.883685697107439	3.87264882744402e-05	0.000110483130952482	FBgn0038606	CG15803	up_regulated
31.2800519485721	3.48130133058394	0.936885580649577	4.18633847608612e-05	0.000118938206800582	FBgn0034636	twz	up_regulated
12.1603117220756	8.59740663610286	3.11788952148535	4.27460238840702e-05	0.000121278595036374	FBgn0014454	Acp1	up_regulated
29.0915400270752	3.63241920043047	1.01234191377111	4.35676529387997e-05	0.000123337893792385	FBgn0038295	Gyc88E	up_regulated
15.1105171745586	4.43455519752267	1.22484391355979	4.43287997551741e-05	0.000125286034214747	FBgn0039064	CG4467	up_regulated
34.317940404119	4.98881346897949	1.49495586553019	4.70403851805518e-05	0.000132465757229069	FBgn0038449	CG17562	up_regulated
105.975435014522	2.23486181710914	0.602818323565769	4.70715472694924e-05	0.000132492447479776	FBgn0085409	smal	up_regulated
8.47452948054382	3.64159299056344	1.00577908258551	4.78280315312959e-05	0.000134336664458038	FBgn0004892	sob	up_regulated
26.2847239675797	2.91151881783752	0.791258753048336	4.94580108015603e-05	0.000138754577293727	FBgn0002985	odd	up_regulated
8.00109948127896	4.58621686006625	1.36293244720572	5.15532555002812e-05	0.000144239874598586	FBgn0004168	5-HT1A	up_regulated
13.4119702670868	3.68277413725496	1.05407124950091	5.16089683975457e-05	0.000144356535993026	FBgn0051706	CG31706	up_regulated
27.4466542355056	3.8886326823829	1.18094187458776	5.19412080988071e-05	0.000145128188336846	FBgn0025595	AkhR	up_regulated
71.7876830935137	3.53404309900405	0.998717522236262	5.20319187854336e-05	0.000145342210895357	FBgn0032770	CG13086	up_regulated
29.0243404177093	3.79476300370434	1.13139314757903	5.21989056165286e-05	0.000145729609364226	FBgn0053110	CG33110	up_regulated
6.24652609863683	7.06902506592444	2.76062216350235	5.27942999993124e-05	0.000147272073589631	FBgn0032535	Ance-2	up_regulated
9.60877195370759	7.85255647896872	2.9537087217132	5.28210986872205e-05	0.000147306930782476	FBgn0031373	CG15358	up_regulated
16.4452973202524	3.44400804573967	0.967869098822496	5.39149517918674e-05	0.000150276072666967	FBgn0031627	fipi	up_regulated
14.1573685512167	4.55071453071826	1.35219026763978	5.509911361567e-05	0.000153286269888651	FBgn0032668	CG17681	up_regulated
83.1153122446684	3.37151139049083	1.03602913405483	5.56823608776171e-05	0.000154867036100075	FBgn0030575	CG5321	up_regulated
36.3945460042049	2.33472477955012	0.635290834768477	5.67805198487868e-05	0.000157665832818187	FBgn0029837	Tsp5D	up_regulated
110.770278833283	8.80156679121433	2.53966514217929	5.68449468370452e-05	0.000157802185303161	FBgn0262536	CG43090	up_regulated
66.3651717524049	2.29843893955441	0.638537906341768	5.73773948197984e-05	0.000159237345526571	FBgn0016061	side	up_regulated
186.716237731104	2.5147366980579	0.728628147416438	5.78811362960079e-05	0.000160592085860071	FBgn0038897	CG5849	up_regulated
16.8016681643719	2.63303657823583	0.754690523527536	5.82760097237232e-05	0.00016142674129764	FBgn0053481	dpr7	up_regulated
47.9952720051464	2.3203239180542	0.64039393225944	5.89487616556044e-05	0.000163158639153741	FBgn0262609	CG43135	up_regulated
20.6763873428245	3.73323529144592	1.07965764284496	6.07851787780402e-05	0.000167925578389226	FBgn0034957	Rsph4a	up_regulated
64.0347463375903	3.91416922027678	1.18583894118209	6.15196622185869e-05	0.000169863539192822	FBgn0029769	frma	up_regulated
6.27855050459576	5.75381665837923	1.81403233383314	6.15377975846931e-05	0.000169868072185675	FBgn0030033	CG1387	up_regulated
10.745599183305	3.36758471161839	0.949351187588879	6.16938503577578e-05	0.000170253206011401	FBgn0034286	dpr13	up_regulated
7.83723251284275	4.51125986389572	1.35998783543169	6.20287788847708e-05	0.000171039998322424	FBgn0034568	CG3216	up_regulated
6064.2614714746	3.96123008487385	1.11340392988709	6.21863371194519e-05	0.000171428556208039	FBgn0027556	CG4928	up_regulated
19.7265050563916	3.45125198157485	0.978555189018686	6.65206652828713e-05	0.00018249769092922	FBgn0051516	CG31516	up_regulated
1081.69530382997	3.01496401851879	0.879743777451353	6.66157504724187e-05	0.000182709883918892	FBgn0040349	CG3699	up_regulated
103.86312898177	10.8383972931487	3.74676622837764	6.7441416715206e-05	0.000184876004990659	FBgn0051681	CG31681	up_regulated
19.5173258791284	2.49617385648143	0.706691006969648	6.75092611304731e-05	0.000185012740921432	FBgn0040629	CAH5	up_regulated
26.4248727672879	2.7195966176082	0.753799768207048	6.80437644386608e-05	0.000186378385626002	FBgn0042179	Ugt305A1	up_regulated
642.295160902482	4.71073949562835	1.38965434741603	6.85395681181805e-05	0.000187686522746382	FBgn0260463	Unc-115b	up_regulated
34.9806520411217	5.43493682859526	2.34516679137224	6.95072252733001e-05	0.000190235161597055	FBgn0085485	CG34456	up_regulated
14.4290911058918	6.14676162967514	2.54744426824901	7.11243453092137e-05	0.000194407590784798	FBgn0028481	CG4341	up_regulated
12.6511740893749	5.72482066783399	1.80455131092832	7.14003401748953e-05	0.000195053608345158	FBgn0037764	CG9459	up_regulated
29.3718166920577	2.7078354275825	0.796424251436945	7.37087870217464e-05	0.000200986708376216	FBgn0031563	CG10031	up_regulated
83.3730735687944	3.79218199013686	1.09962834552511	7.40634171610571e-05	0.000201900247046513	FBgn0035476	CG12766	up_regulated
22.3543915385678	6.25551762886603	1.79293498183144	7.65248895042063e-05	0.000208114559546823	FBgn0040279	Osi14	up_regulated
14.9393320642745	3.49695549104216	0.994155375003233	7.65672238407678e-05	0.00020817471972969	FBgn0053147	Hs3st-A	up_regulated
22.8201728727362	4.06380384314571	1.38622396647925	7.96351974455651e-05	0.000215945997496544	FBgn0262823	hemo	up_regulated
7.69817343211181	4.75634196401702	1.54987452340468	8.14539032260662e-05	0.000220711636855584	FBgn0266211	CR44906	up_regulated
23.6733388675397	3.75765475584378	1.07274165567565	8.28061381695793e-05	0.000224268055875793	FBgn0031307	MFS3	up_regulated
7.1480002845019	4.34838759172011	1.34019895683515	8.28130319929741e-05	0.000224268055875793	FBgn0001269	inv	up_regulated
21.7427204021161	3.19699881951	0.936388134772299	8.34468735137817e-05	0.00022586579509026	FBgn0032601	yellow-b	up_regulated
6.01864091480518	4.31191751795291	1.29742113927592	8.39831398946764e-05	0.000227197887516489	FBgn0030159	CG9689	up_regulated
235.066091574985	10.7712235493948	3.76859242033446	8.46739057634324e-05	0.000228826175664548	FBgn0031406	Send1	up_regulated
14.0102104806744	2.63832199426874	0.764451465603693	8.79944908001896e-05	0.000237363871333461	FBgn0034950	Pask	up_regulated
18.9854409337163	4.01510597329021	1.32275680872163	8.8758641367932e-05	0.00023936246332766	FBgn0013467	igl	up_regulated
17.6529251580855	5.95712683540543	2.55739742266507	9.07091223384421e-05	0.000244111118621274	FBgn0287218	CG46448	up_regulated
72.3450790029203	3.41255467195891	0.993550438628854	9.40031411054374e-05	0.000252316484296299	FBgn0040299	Myo28B1	up_regulated
10.8920862606445	5.94590988233269	2.49914555142457	9.48833937687369e-05	0.000254480227193808	FBgn0085228	CG34199	up_regulated
117.736825255381	3.12442723549048	0.893815016418944	9.49099766487746e-05	0.000254485251107974	FBgn0038292	CG3987	up_regulated
6.30666227190886	5.09238635921109	1.66415417272836	9.62234266041222e-05	0.000257671625219931	FBgn0020277	lush	up_regulated
5.9640631513383	6.78055576037509	2.75675330791213	0.000104448203406162	0.000278033612530386	FBgn0031700	CG14022	up_regulated
14.7766944441424	2.92953412172809	0.88943438115994	0.000104876392070429	0.000279101282153321	FBgn0053460	CG33460	up_regulated
12.4689412173503	2.83578046206838	0.840341479200893	0.000105393338630995	0.000280332126694374	FBgn0032680	Ntf-2r	up_regulated
353.233900909077	4.89273091310648	1.43455037528103	0.000105538840414672	0.000280646660839326	FBgn0262484	CG43074	up_regulated
10.8381268556645	5.59274144209116	1.73118197674962	0.000108792973317668	0.000288629271560706	FBgn0028938	Vajk1	up_regulated
63.1292183097654	2.95847379062672	0.856761605208987	0.00010888844284309	0.000288808156796545	FBgn0052783	Gem4c	up_regulated
120.019381333723	3.04148227933378	0.887490726258213	0.000111674577014857	0.000295740927918749	FBgn0028396	TotA	up_regulated
14.7384830513049	3.138581044967	0.932394786054294	0.000112072114519183	0.000296641148145224	FBgn0052191	CG32191	up_regulated
12.3827791359572	2.650315029455	0.763185712317633	0.000112650452814853	0.000298095327219982	FBgn0259821	CG42402	up_regulated
32.7173598607263	2.19078722931028	0.632318243999472	0.000112780828844424	0.000298363667163812	FBgn0036836	CG11619	up_regulated
7.482426393797	4.01091671065151	1.28408979831712	0.00011416395138704	0.000301712736806549	FBgn0010399	Nmdar1	up_regulated
30.0347359772326	2.80816831983434	0.827701418369042	0.000115746947589889	0.00030558262323206	FBgn0038105	yellow-f2	up_regulated
7.99556977332632	7.46290895870918	2.94861786077592	0.000116763068963372	0.000308028393251478	FBgn0030570	CG12540	up_regulated
13.8742004647792	7.70207661189434	3.01083316687581	0.000121357965540098	0.000319250494788626	FBgn0085320	CG34291	up_regulated
182.786953987129	2.83638992617645	0.85236655177368	0.000129983654808795	0.000340203725762587	FBgn0030157	CG1468	up_regulated
92.3270059152647	2.42997940393608	0.718015883120716	0.000132984807023112	0.000347528679911452	FBgn0038516	P5cr-2	up_regulated
16.7296869865702	3.52432117376104	1.08513953701718	0.0001394333308118	0.000363182568040143	FBgn0085201	CG34172	up_regulated
13.79522870331	2.85258167944871	0.861873192489482	0.00015117102906581	0.000391971406935746	FBgn0050401	dany	up_regulated
9.70942443209875	4.84021489649723	1.64468167175901	0.000152280427642004	0.000394690657105383	FBgn0035385	FMRFaR	up_regulated
4.68394025879422	4.31124700714881	1.35603772475297	0.00015367937701433	0.000398074422502661	FBgn0035199	tfc	up_regulated
27.1811897302959	4.0304597054315	1.21097572709319	0.00015600296087926	0.00040378851321827	FBgn0027584	CG4757	up_regulated
60.5541649539179	2.35835334226863	0.701519576059239	0.000157925736705945	0.000408662603601641	FBgn0039102	SPE	up_regulated
87.1171650278166	3.20618685104828	1.04952701297482	0.000160552187222624	0.000414937760653902	FBgn0038542	TyrR	up_regulated
6.41753026273318	3.82116414683408	1.2476424706763	0.000165699275490965	0.000427596301248169	FBgn0038919	Qsox2	up_regulated
15.4449191824418	2.74908887461014	0.848169076176652	0.000171507272410322	0.00044180925426561	FBgn0017590	klg	up_regulated
7.7103131546578	6.54910423178051	2.14459513519504	0.000171615737031201	0.000441867618921085	FBgn0036224	Rpt4R	up_regulated
9.55514937198519	4.25710554553285	1.318697407511	0.000176849805161316	0.000454889146692406	FBgn0028841	jhamt	up_regulated
715.087548054268	3.99707936678932	1.28699747490183	0.000181927110746974	0.000466666827791552	FBgn0053281	CG33281	up_regulated
59.4726240150038	4.20586982098389	1.35121991706256	0.000182771631174907	0.000468599708606017	FBgn0039184	CG6432	up_regulated
37.6988864627621	2.13469538417585	0.649830711606919	0.000185661447654906	0.000475417018746365	FBgn0039900	Syt7	up_regulated
8.26858049170929	4.20950032675945	1.46474464960764	0.000187195450723837	0.000478393535236922	FBgn0036479	CG13458	up_regulated
8.98654244523094	3.01196176687617	0.940614678267177	0.000187567915406518	0.000479226484934687	FBgn0029606	CG14052	up_regulated
7.73011928625959	4.73323657533354	1.63846581144138	0.00018956405299506	0.00048408633320013	FBgn0041706	CG3253	up_regulated
64.9018459521727	2.22874963085824	0.675313032479049	0.000192040490524539	0.000489924451798916	FBgn0039925	Kif3C	up_regulated
58.1438182602965	3.4265735486182	1.09440263591917	0.000195891511730927	0.0004988839464186	FBgn0051326	CG31326	up_regulated
149.083137141609	2.44881407463342	0.759217185519578	0.000197710240522662	0.000503018223108423	FBgn0032836	CG10680	up_regulated
6.43794379909083	4.589782771707	1.60507622224225	0.000200606782838835	0.000510261609399152	FBgn0034485	CG11099	up_regulated
31.4665890035726	3.35307204218445	1.11223880042012	0.000203332804236488	0.000516685060654229	FBgn0003651	svp	up_regulated
16.8256189918835	3.57385030078337	1.1365878438423	0.00021519677886225	0.00054485432634576	FBgn0037222	CG14642	up_regulated
9.73947830119633	3.70780900636087	1.17972351721974	0.000215211904027046	0.00054485432634576	FBgn0024941	RSG7	up_regulated
22.098723105181	2.31997862529275	0.715635343085783	0.000224346164097724	0.000566195579159087	FBgn0264002	MsR2	up_regulated
84.0855021507507	2.64453359320098	0.812271027249971	0.000225064648733127	0.000567844394243624	FBgn0031012	CG8051	up_regulated
7.47421442967812	2.87309288086458	0.8852281640557	0.000228065193684329	0.000574429794510861	FBgn0031058	CG14227	up_regulated
14.4711448385573	2.66626810175817	0.833572505995178	0.000230691440029084	0.000580760484199348	FBgn0031142	r-cup	up_regulated
11.4005563616308	3.16540883989328	1.05727944497093	0.000231065241639623	0.000581417279170897	FBgn0039283	danr	up_regulated
13.1472050631076	3.67148404645852	1.24429461137409	0.000232642833436269	0.000585100986949972	FBgn0051871	CG31871	up_regulated
57.6805149224716	3.37673079878884	1.09376464605545	0.000234324696541846	0.000589187023848748	FBgn0040735	BomT2	up_regulated
24.2845206137922	2.59940287049035	0.810735198911832	0.000242266622737243	0.000608561938431919	FBgn0029977	hdm	up_regulated
11.9584683846437	2.63256512344871	0.849204105510854	0.000248806008409138	0.000624227303436227	FBgn0030389	CG15927	up_regulated
9.85685989975844	2.89985314737046	0.923096734423765	0.000250519218425757	0.000628219486381026	FBgn0036150	Ir68a	up_regulated
30.8572426583178	3.07162100962483	0.984582781685309	0.000250742739636237	0.000628626941459009	FBgn0032797	Hasp	up_regulated
31.3283483311148	3.40286606319289	1.16843193161718	0.000251849199798976	0.00063109365175904	FBgn0043578	PGRP-SB1	up_regulated
6.42618992919192	4.72395532344315	1.83042212026586	0.00025580569923629	0.00064054045622041	FBgn0037115	CG11249	up_regulated
11.0905269176695	2.7031617434969	0.861774585573393	0.000262366962068677	0.000655853723870218	FBgn0042146	CG18823	up_regulated
10.9955895615331	3.14360366363696	1.00262064977816	0.00026485918209119	0.000661700677535949	FBgn0036849	CG14079	up_regulated
6.23909263377923	4.00353094037274	1.36625800055099	0.000267971917875079	0.000668728563652881	FBgn0000577	en	up_regulated
74.6198576793164	2.8989919648057	0.948267736935012	0.000284775904095648	0.000708015315355227	FBgn0040653	IM4	up_regulated
20.8465246230216	2.79468673502526	0.89405365154348	0.000293976151849682	0.00072938096552635	FBgn0038261	CG14856	up_regulated
7.63858816425238	4.7430473322392	1.72546778448055	0.000297928594073679	0.000738831348510673	FBgn0085330	CG34301	up_regulated
60.076520165833	2.84095025651761	0.931056453725203	0.000303432085025073	0.000751354120966908	FBgn0034736	gas	up_regulated
12.454977190024	6.63739033281726	2.84633997744982	0.000308439536121698	0.000763426768208931	FBgn0037126	CG14567	up_regulated
21.1664136241048	3.02857062243707	1.02631146023361	0.000314357501566552	0.000777140640574632	FBgn0262018	CadN2	up_regulated
342.509814753995	3.68187984571609	1.20156734739012	0.000328372255748289	0.000809455687398667	FBgn0259989	CG42486	up_regulated
18.0987051107894	2.36323178798808	0.748630406746024	0.000331703047472313	0.000817275044477835	FBgn0040670	e(y)2b	up_regulated
10.2822725914935	4.33547962937891	1.60419235781363	0.000333328820826012	0.000820887978404376	FBgn0002869	MtnB	up_regulated
113.714201091129	4.90774009365902	1.59169917710136	0.000348057081745033	0.000854299305265036	FBgn0037762	eloF	up_regulated
10.3463238308208	2.73765851472704	0.907893667483714	0.000351119639464033	0.000861610952308811	FBgn0030913	CG6123	up_regulated
187.388881147154	9.82385106121544	3.85285431229486	0.000366841378220757	0.000897623985339884	FBgn0052834	CG32834	up_regulated
4.85945162440381	5.91395551411802	2.65508542332759	0.000379336876238029	0.000926438342038289	FBgn0040371	CG12470	up_regulated
10.7028263302801	4.05758574238017	1.5174807883413	0.00039857763814686	0.00097066708329972	FBgn0036157	CG7560	up_regulated
22.1923456683754	5.08200212763679	1.72245826063608	0.000405497651052351	0.000985887702593996	FBgn0031692	TpnC25D	up_regulated
34.4634709416631	2.16188775623828	0.696937966680809	0.000417296709452301	0.00101290096880727	FBgn0035282	CNMa	up_regulated
13.1643372419891	5.75554779574498	2.66255616652868	0.000432334081360001	0.00104841269223608	FBgn0036659	CG9701	up_regulated
16.514511842873	2.94335343001914	0.998367274173202	0.000432892993202404	0.00104952093620329	FBgn0032428	CG6405	up_regulated
16.2267975972737	3.3557510940247	1.17332580604355	0.000437731871893086	0.00106075307026515	FBgn0051414	Gba1b	up_regulated
8.75650824198021	3.2877212684251	1.12820639549683	0.00043821678852231	0.00106167835920755	FBgn0036687	CG6652	up_regulated
9.23958433356094	4.67429220517637	1.76950381140058	0.000443413392302614	0.00107351070223898	FBgn0039038	CG6688	up_regulated
38.4028812100005	2.06687409041116	0.6721698684451	0.000448328275842066	0.0010848996505868	FBgn0013949	Elal	up_regulated
22.8748873514564	2.36956966973055	0.771856333309205	0.000452159225540648	0.00109314269104299	FBgn0030846	CG12992	up_regulated
6.80049244501934	5.12375063867277	1.80903054221202	0.000454597849711647	0.00109878039290783	FBgn0042630	Sox21b	up_regulated
22.9151133173467	2.31131681441293	0.758979975369663	0.000455775831647368	0.00110059444082913	FBgn0031695	Cyp4ac3	up_regulated
145.655221366182	2.4158662641231	0.800319497235592	0.00046463584121473	0.00111988872657864	FBgn0041194	Prat2	up_regulated
6.95840539016692	4.60318372121462	1.64309539234577	0.000471006316951303	0.00113418144921241	FBgn0051760	CG31760	up_regulated
15.2192026005916	4.27908933172962	1.61516826565535	0.00047275521961943	0.00113786071672365	FBgn0039054	Cow	up_regulated
28.6014163268245	3.71478048390591	1.31514706724924	0.00047512530334186	0.00114329801381257	FBgn0039030	CG6660	up_regulated
18.7772014005824	2.9495601597167	1.05046506835759	0.000477208042373839	0.00114804149227007	FBgn0003944	Ubx	up_regulated
42.3004285121229	3.37388968221226	1.11990895070925	0.00047786072737849	0.00114934321141314	FBgn0034642	CG15674	up_regulated
7.72269578558162	3.53523944706455	1.29984227763616	0.000487330392680521	0.00117047941096471	FBgn0052036	CG32036	up_regulated
101.466024154565	9.59413134015524	3.86923775238116	0.000488095982518593	0.00117204488784308	FBgn0034807	CG9897	up_regulated
152.964658042063	7.22529447965697	2.48478661932927	0.000492747143898346	0.00118211107267856	FBgn0260396	CG42521	up_regulated
4.4847807050861	4.41170335373964	1.58761416450208	0.000494034635864313	0.00118409651262894	FBgn0085294	CG34265	up_regulated
234.249981086772	2.38937795730128	0.800737692642768	0.000498687507434511	0.00119413686097838	FBgn0053509	CG33509	up_regulated
15.4403572608429	2.27303390800984	0.750527558346314	0.000500288395952689	0.00119741347662485	FBgn0010407	Ror	up_regulated
13.571691689326	3.4940975033694	1.23914041369534	0.000503581115017937	0.00120417504146035	FBgn0085244	CG34215	up_regulated
13.6237087405726	2.47127574830784	0.827815612514407	0.000508878821130409	0.00121599605077079	FBgn0031688	Cyp28d2	up_regulated
9.35064860660751	7.59546021466861	3.27158852297916	0.000513194757881691	0.00122574044791826	FBgn0267106	CG45546	up_regulated
14.5466296150158	2.65700069001675	0.882170656730994	0.000521932425596286	0.00124487773302829	FBgn0039742	CG15528	up_regulated
1289.43571983413	2.1383166500909	0.696522625369841	0.000526588092438147	0.00125540063981955	FBgn0029990	CG2233	up_regulated
16.7564010954019	2.24289607336398	0.764196403314747	0.000531710347289944	0.00126702565172122	FBgn0039479	CG14257	up_regulated
71.8509134956232	2.58501872041825	0.877718903067623	0.000558067565347968	0.00132676312454264	FBgn0262848	CR43212	up_regulated
6.85277576672312	6.26884805481754	2.82527311628285	0.00056199538710376	0.00133517658403267	FBgn0035358	CG14949	up_regulated
12.5556472362478	3.62629034375517	1.24738154277067	0.000564471814118991	0.00134044159871143	FBgn0031849	CG11327	up_regulated
6.41210304836196	4.11881517822078	1.46875369295591	0.000565792226765291	0.00134326743740335	FBgn0040365	CG14628	up_regulated
21.3442167079529	4.27245096592165	1.50121425331919	0.000576251803051454	0.00136589581579446	FBgn0034382	CG18609	up_regulated
5.66685869522751	4.06059363424103	1.47122371386107	0.000600209776063189	0.00141876531642754	FBgn0259817	SteXh:CG42398	up_regulated
10.4925569280424	3.88252773737349	1.51642106094996	0.000601806120682695	0.0014218860373735	FBgn0035756	unc-13-4A	up_regulated
15.1217256742095	3.80611988617659	1.3900801130077	0.000607722420497746	0.00143421934205002	FBgn0261848	CG42780	up_regulated
5.7324152395013	7.52439080359557	3.29811389864382	0.00062271478603511	0.00146657662505731	FBgn0051614	His-Psi:CR31614	up_regulated
6.30865878249185	4.81359853723869	1.75667281176343	0.000640269273696705	0.00150516622912631	FBgn0034844	CG9861	up_regulated
5.61332812344804	4.17373876851301	1.70642410869429	0.000644441505251967	0.00151359248861802	FBgn0053003	CG33003	up_regulated
21.1055740586202	3.6803680155886	1.46308203422005	0.000652514066330189	0.00153080691779832	FBgn0030326	CG2444	up_regulated
5.3041999430569	3.8688286419156	1.41839560599281	0.00065958968714543	0.00154599776693463	FBgn0015721	ktub	up_regulated
14.7708258287762	3.2056817472628	1.14513462644169	0.000670073785587987	0.00156842952676606	FBgn0032639	CG18563	up_regulated
27.8928118480235	2.8861175675777	1.01968457883518	0.000673500863674466	0.00157537710537891	FBgn0051221	CG31221	up_regulated
12.3847645259224	2.80354343664239	1.02765030884376	0.000719925769121545	0.00167681823914193	FBgn0037727	Nepl12	up_regulated
5.65138123157512	4.41228423982145	1.76400001811178	0.000721231387641589	0.0016790149324866	FBgn0085440	Lgr4	up_regulated
61.0347455374924	3.10867439452522	1.1540076624919	0.000725191995023144	0.00168709111288533	FBgn0031800	CG9497	up_regulated
151.060225176632	2.19517175421709	0.746846935606736	0.000732606296515995	0.00170318560898831	FBgn0031561	IM33	up_regulated
15.4174813642668	2.54720433984006	0.899510673397955	0.000736912150975159	0.00171280935294362	FBgn0035144	Kah	up_regulated
4.91105125622394	4.12842435509833	1.5710439028419	0.00073958772460595	0.00171825264509738	FBgn0011693	Pdh	up_regulated
8.86744100637281	2.60812286721664	0.962707068715908	0.000757776056468896	0.00175654638883033	FBgn0263997	CG43740	up_regulated
23.6665966944685	2.16275046913162	0.758389120042301	0.0007662950534729	0.0017740513273041	FBgn0030271	CG15202	up_regulated
16.0294651042591	2.76080493088939	0.971639915332835	0.000770339143180593	0.00178285906418358	FBgn0027491	Cdk5alpha	up_regulated
153.153047746956	6.30631800434536	2.26778090864095	0.000786343816651201	0.00181663413362286	FBgn0037627	CG13318	up_regulated
52.6494686438723	2.33829023131388	0.808576769205041	0.000814077208027177	0.00187607544539537	FBgn0039801	Npc2h	up_regulated
7.62695653994617	3.71998387952158	1.38413556871083	0.000823413423407422	0.00189631816808431	FBgn0053194	CheA29a	up_regulated
6.62333091571643	4.30600179682902	1.9334055497173	0.000836375794827593	0.00192316014979446	FBgn0034870	CG13559	up_regulated
89.5846895913205	4.41474028413172	2.23126483003971	0.000840380468987819	0.00193064431186829	FBgn0037100	CapaR	up_regulated
100.82282863282	2.49772302217448	0.88201375063027	0.000849870719290421	0.00195070615956587	FBgn0034045	CG8249	up_regulated
6.81205350097475	3.86202144651901	1.43101985852518	0.000861077117783464	0.00197422823598662	FBgn0262966	CG43277	up_regulated
4.82831994476297	5.28351840082831	2.06825489820393	0.000876568578874267	0.00200661920289533	FBgn0031100	CG1504	up_regulated
12.7838490234933	3.90910077275095	1.60160266001493	0.000879179332382151	0.00201125454113811	FBgn0010114	hig	up_regulated
172.709472264736	3.33333260844191	1.20480570557402	0.000899292001132566	0.00205452713390956	FBgn0042627	FASN2	up_regulated
14.8302516682299	3.91043952696755	1.59718199445666	0.00090588132073814	0.00206683024419187	FBgn0031560	CG16713	up_regulated
11.3456887527565	5.59599861774414	2.03517199151013	0.000922897659465872	0.0021034896528746	FBgn0250910	Octbeta3R	up_regulated
124.000136157131	4.39906785177403	1.63110985975031	0.000922970166165679	0.0021034896528746	FBgn0037763	CG16904	up_regulated
15.8733579050531	3.29234835541671	1.34024170021749	0.000931303047607173	0.00212013485572641	FBgn0019929	Ser7	up_regulated
49.5848860481266	2.58242461524259	0.928829197778332	0.000977588486942166	0.00222157630781495	FBgn0002562	Lsp1alpha	up_regulated
21.4778849014103	5.33827040798502	2.00820812249801	0.000988581269963441	0.00224507133392579	FBgn0031562	CG3604	up_regulated
6.43035771474426	4.71655733796898	1.91117372034624	0.000993247639134911	0.002254674330053	FBgn0039463	Spag1	up_regulated
18.0851155189425	2.09099491373086	0.72546404905828	0.00100069710931324	0.00227058372522958	FBgn0043865	SA-2	up_regulated
11.1231834306321	4.1534860031475	1.62813224217051	0.0010206219809483	0.00231222740470449	FBgn0034990	CG11406	up_regulated
7.06749257811124	3.86927943292411	1.52031564239364	0.00103526294259262	0.00234076246888284	FBgn0004880	scrt	up_regulated
62.3802667442473	2.44722710568616	0.913032352737404	0.00103781563263369	0.00234601913970465	FBgn0033366	Ance-4	up_regulated
7.89558641982722	2.86533637540236	1.11969732868732	0.00104661988530242	0.0023643645972208	FBgn0029657	CG12535	up_regulated
26.5248756755673	3.72720706681744	1.55338842444356	0.00105945526684347	0.00239178645182397	FBgn0015038	Cyp9b1	up_regulated
35.2686355958428	2.55194078855108	1.01357234617079	0.00106752713862071	0.00240789794144868	FBgn0013307	Odc1	up_regulated
9.14053014757023	3.18204625813802	1.23655091997579	0.00107663928993632	0.00242685665288994	FBgn0036577	CG13073	up_regulated
17.8044311069508	2.37275236291614	0.855344258112635	0.00108935220134684	0.00245282866674052	FBgn0031737	obst-E	up_regulated
38.5994872991834	2.36657207342591	0.850249425638126	0.0010971008685873	0.00246865672833309	FBgn0034329	BomS1	up_regulated
13.7009590109824	2.90213104101766	1.10326753896479	0.00111463473765546	0.00250373460482303	FBgn0069973	CG40485	up_regulated
6.12513915511528	2.65841288897687	1.02192524611111	0.00115442216692624	0.00258915372325203	FBgn0028996	onecut	up_regulated
10.9974185529149	2.09055470563357	0.74776457567457	0.00120801278426817	0.00270346016192479	FBgn0262149	CR42875	up_regulated
9.37234200067963	2.80606401096514	1.07277137208717	0.00121300405865566	0.00271404058224953	FBgn0025642	CG32812	up_regulated
8.64758099162473	3.18663541470085	1.26925493490277	0.00122786442583397	0.00274430896737502	FBgn0039203	CG13618	up_regulated
9.2791931717267	2.77517560123681	1.03676839752833	0.00124271859775462	0.00277509948791736	FBgn0034440	CG10073	up_regulated
13.4253043311987	3.38813615119643	1.31947369594411	0.00124479677819637	0.00277853533130568	FBgn0029880	CG14443	up_regulated
120.605616943328	5.42120085055719	2.1099089813476	0.00125646345954966	0.00280032832068858	FBgn0287234	slf	up_regulated
12.6343339083136	4.24807146641114	2.09677945697459	0.00126006223661682	0.00280774144848909	FBgn0053236	Ste:CG33236	up_regulated
14.7813004482426	2.98310608359017	1.11082663698185	0.0012804582932288	0.00285242860790693	FBgn0039332	alrm	up_regulated
30.9431500388921	3.18684093474746	1.24252725432642	0.00128993716156857	0.00287058401620456	FBgn0034330	BomS4	up_regulated
401.117018295255	4.1436320505864	1.60453185887703	0.00131187425839939	0.00291625145418849	FBgn0029172	Fad2	up_regulated
5.86391284226597	3.5564400958573	1.4224377102648	0.00132223010080134	0.00293737010529616	FBgn0014859	Hr38	up_regulated
4.41152763099718	5.76945881878221	2.82963011316169	0.00132275573647836	0.00293790410394449	FBgn0033983	ADPS	up_regulated
16.4753624819351	4.33003625196262	1.73202524768714	0.00133807229279291	0.00296872178877082	FBgn0050380	CG30380	up_regulated
16.0246506524803	3.06321593164073	1.23149534358897	0.00135231840445114	0.00299839122657529	FBgn0033725	Cpr49Ac	up_regulated
12.6021637263148	3.26489998308457	1.38401493095545	0.00135861485226674	0.00301170347901317	FBgn0037736	side-VII	up_regulated
2950.97238936127	3.99043981849843	1.5445866574197	0.001382020058786	0.00306095152374989	FBgn0266491	SclA	up_regulated
65.8591910015447	2.81383751757051	1.08610243577121	0.00144155464514217	0.00318254475676724	FBgn0038613	Vha100-4	up_regulated
6.90554541154549	4.46849167763624	1.90584743445214	0.00145256939240224	0.00320292004142962	FBgn0037307	Tim17a2	up_regulated
6.99337687721734	4.35608141915301	2.06481526616773	0.00149361891018892	0.00328691905043498	FBgn0051601	CG31601	up_regulated
318.389325161008	6.45702150863998	2.61065421921659	0.00151266096999259	0.00332564202345232	FBgn0262572	CG43112	up_regulated
4.26478458879645	3.1996688754032	1.37701741659085	0.0015242213378276	0.00334996917590407	FBgn0267429	lovit	up_regulated
9.12469586168442	3.36457194679891	1.37597909508594	0.00155114091799412	0.00340404864999392	FBgn0037167	CG11425	up_regulated
10.557497338619	3.03690658756172	1.23724121764145	0.00155219281458601	0.00340563140124017	FBgn0038508	CG5866	up_regulated
22.7918089590603	3.2849323295317	1.37230461338677	0.00161187349275649	0.00353055829474672	FBgn0260474	CG30002	up_regulated
4.77263915817732	3.78138150106408	1.59849238401178	0.00165212988633005	0.00361412185626874	FBgn0026320	Tom	up_regulated
74.3616545425418	2.58963682680403	0.985956702112368	0.00166025317857421	0.00363034978474222	FBgn0037801	CG3999	up_regulated
7.99743396579041	2.82092937063273	1.19721153939899	0.00166377199700959	0.00363649995696132	FBgn0053098	CG33098	up_regulated
19.4859730507017	3.24031106532895	1.47532285688207	0.00168317438934491	0.00367812710287783	FBgn0051030	CG31030	up_regulated
35.1687569104101	2.24809084591429	0.872527006816711	0.00178948008666007	0.0038914390651419	FBgn0023541	Cyp4d14	up_regulated
4.23689691551706	4.09357677205644	1.70633617953508	0.00179463437926049	0.0039010003106804	FBgn0052679	CG32679	up_regulated
33.8776536119673	3.01117247718807	1.2112754415129	0.00179551550103527	0.00390209203316358	FBgn0053868	His2B:CG33868	up_regulated
12.3966951395517	3.57486381352214	1.54835671277457	0.00195295455112935	0.00421401192584981	FBgn0051157	CG31157	up_regulated
18.6694332563341	2.69875802697964	1.13209756092594	0.001981569432583	0.00427038786067637	FBgn0041707	7B2	up_regulated
18.6641103656604	5.01742887659289	2.15878054686172	0.00198881984638087	0.00428421995354038	FBgn0262900	CG43255	up_regulated
7.88578973472082	2.59116877461403	1.07553841790175	0.0019955569397402	0.00429693517089365	FBgn0265541	CR44391	up_regulated
6.17425037870481	5.53454080155303	2.49414402037917	0.0020266755696489	0.00435938422970218	FBgn0265268	CG18234	up_regulated
17.4642276623304	2.53273871936438	1.03573589217345	0.0020524831297523	0.00441029078934257	FBgn0030261	CG15203	up_regulated
13.3577334168702	2.12222931027642	0.818123504943667	0.00211697711798177	0.00453468122672509	FBgn0036665	CG13024	up_regulated
15.876156071167	3.74593490836011	1.7059556768423	0.00213167216140143	0.0045617139761722	FBgn0036410	CG8100	up_regulated
5.62600343645604	3.938107800792	1.68821755504271	0.00219902701145147	0.00469286763177345	FBgn0029590	CG14811	up_regulated
3.78779785713801	4.33839539151796	1.96700854055103	0.00220418144218091	0.00470191894635899	FBgn0038833	CG15696	up_regulated
13.4233658118011	2.77004182310222	1.11998052573361	0.00221343707873924	0.00471970775857876	FBgn0027544	CG2217	up_regulated
34.9350402234442	2.76692937696798	1.1123967966752	0.00221716891531151	0.0047257083317039	FBgn0040252	Ugt303A1	up_regulated
14.8240287891915	2.76851259431993	1.13228076753869	0.00224847240227071	0.00478747514388795	FBgn0053300	Muc30E	up_regulated
2.8805449320048	3.51909452833877	1.5296255132992	0.00229479726210187	0.00487804272495092	FBgn0053221	CR33221	up_regulated
15.6573692508064	3.39960489009578	1.42181629051473	0.0023635596875036	0.00501696232926621	FBgn0031649	hoe2	up_regulated
13.5455002094639	5.75786806096858	2.99504858197844	0.00246307958173486	0.00521638013824539	FBgn0038113	CG11668	up_regulated
6.67532027308529	2.91331925511375	1.255814633882	0.00246954055774017	0.00522898811763282	FBgn0032981	CG3635	up_regulated
24.876799937226	3.04813726730725	1.41168421679734	0.00252523365235943	0.00534251877273003	FBgn0031432	Cyp309a1	up_regulated
4.82574656568794	3.19704533023674	1.40947539301216	0.00259883965376817	0.00548584742655429	FBgn0050271	CG30271	up_regulated
8.13005078300967	2.55225437844464	1.07326254375039	0.00269641375458509	0.0056766895458855	FBgn0037292	plh	up_regulated
5.88892098493488	5.03146984655615	2.72424390237726	0.00270317402005331	0.00568975868230718	FBgn0036094	CG14153	up_regulated
53.2597757015444	2.34158603002404	0.965080942400454	0.00274530147385434	0.00577017548555631	FBgn0034860	CG9812	up_regulated
138.758335199223	2.16551951907848	0.864913062307071	0.00275166000822434	0.00578118042119595	FBgn0000640	Fbp2	up_regulated
8.10725869737188	2.4310221118041	1.03241192951912	0.0027937192136428	0.00586715215768907	FBgn0031097	obst-A	up_regulated
4.96013629766857	3.26825465939564	1.4892914384836	0.00280061283575575	0.00587923187840368	FBgn0030954	CCKLR-17D3	up_regulated
7.57649648334038	4.06857205935768	1.9281625877731	0.00280625786936883	0.0058898817600631	FBgn0261529	ms(2)34Fe	up_regulated
8.48355426895761	3.37488941313962	1.60587879411448	0.00281571316101619	0.00590731917810262	FBgn0032436	CG5418	up_regulated
7.94153816503156	2.4902950416468	1.03621778288576	0.00287455819994192	0.00602831905949947	FBgn0051664	CG31664	up_regulated
5.06030024186433	3.27804896275339	1.44824509638276	0.00291291038555018	0.00610212859867417	FBgn0053468	CG33468	up_regulated
64.8332545444514	3.66980951346885	1.77135704504016	0.00291474651528562	0.00610389881271382	FBgn0014865	Mtk	up_regulated
17.9168690896454	2.77426057658695	1.28151753475926	0.00296269252831435	0.00619548636530143	FBgn0035168	cep290	up_regulated
19.6202780699396	3.24536517848952	1.52412382581538	0.00296550410779827	0.00620010694401428	FBgn0034010	CG8157	up_regulated
26.9732929243624	2.07764860835789	0.862901935290134	0.00299597236256932	0.00625745677592809	FBgn0034454	CG15120	up_regulated
5.23004287730621	3.85955710933882	1.85206874053647	0.00302151382954772	0.006305688131816	FBgn0053329	Sp212	up_regulated
29.1555887227735	2.87852434431948	1.4040068655517	0.00306783579178832	0.0063958787084267	FBgn0041579	AttC	up_regulated
11.459347024285	2.28579433232188	0.932020435634415	0.0030809626508573	0.00641934742892562	FBgn0030085	CG6999	up_regulated
4.22185388636459	5.07508258265525	2.38538978789557	0.00314838052171537	0.00655186320330301	FBgn0013812	Dhc93AB	up_regulated
4.60963229715277	5.00288837948333	2.75147291615558	0.00315016595095009	0.00655425436946161	FBgn0265296	Dscam2	up_regulated
472.431373838266	2.6172427522214	1.12260645779403	0.00322908910076661	0.00671032862162941	FBgn0000406	Cyt-b5-r	up_regulated
7.2605514226575	4.09613866281965	2.02592531337795	0.0035712934282274	0.00734293292419924	FBgn0038773	CG10887	up_regulated
3.15659199722185	5.26212312842474	2.91089689925865	0.00358471013703182	0.00736463788176554	FBgn0039429	CG14238	up_regulated
15.7884306057417	3.23659572459636	1.62137939593177	0.0036377669015486	0.00746321938626474	FBgn0038498	beat-IIa	up_regulated
10.1437996732754	2.14753674024036	0.901373896478412	0.00366156327344489	0.00750755328552835	FBgn0051161	CG31161	up_regulated
15.4283926541993	2.52063075959463	1.12342057157519	0.00366496360890865	0.00751302950002989	FBgn0030778	CG4678	up_regulated
3.11270567289074	5.24758660651091	2.93045745231389	0.00379584671268877	0.00775201770652025	FBgn0037295	dpr16	up_regulated
6.15046942820494	2.35729052286258	1.0518918995346	0.00392037567251835	0.00798890958671676	FBgn0040368	eIF4E7	up_regulated
6.6128036658935	3.58048336125724	1.84645682506425	0.00393125394983977	0.00800790831277686	FBgn0053543	CG33543	up_regulated
6.26731832088061	4.30411551561446	2.12722189488544	0.00403015419725514	0.00818831289752035	FBgn0032533	CG16888	up_regulated
3.41303110255743	4.05539427971183	2.04985349138255	0.00407125913494879	0.00826856592996205	FBgn0263072	CG43347	up_regulated
9.78045414609592	2.37531814459175	1.15456982711925	0.00422623491578929	0.00855800106128861	FBgn0031468	CG2975	up_regulated
23.873751399274	3.0108879324186	1.5015286335052	0.00423251408405278	0.00856398085494295	FBgn0040250	Ugt304A1	up_regulated
6.15610297031934	4.85773130476945	2.79257589771295	0.00426376817763681	0.00862058206977238	FBgn0035859	CG13678	up_regulated
10.3303570432663	2.29258182979923	0.990852957288433	0.00427831455328984	0.00864646027950001	FBgn0265002	CG44153	up_regulated
249.953246554395	2.03973206737233	0.892245115298677	0.00428605094744463	0.00866039605802084	FBgn0050016	CG30016	up_regulated
8.2375620484901	3.91076707671689	2.0154974625725	0.00438645768391322	0.00884419101147656	FBgn0052279	Drsl2	up_regulated
8.17838284014858	4.18251629983406	2.18287309176124	0.00455822917277612	0.00915825248740173	FBgn0029851	CG14445	up_regulated
6.375147134174	3.87010717834302	1.92817740226164	0.0045683920204935	0.00917509154037882	FBgn0036072	CG6628	up_regulated
8.05504887730056	2.3203630860918	1.09314513407721	0.0047058505387812	0.00943093105641323	FBgn0037766	Teh1	up_regulated
3.69269786061715	6.60605749419219	3.65845364455174	0.00472920591638752	0.00947220764933393	FBgn0040063	yip3	up_regulated
4.28572215137791	6.43656341593563	3.60517766133213	0.00493117314108904	0.00985182389526208	FBgn0051988	CG31988	up_regulated
6.80983997856786	2.40397884196014	1.1873595080828	0.00511299365697994	0.0101854393952101	FBgn0031858	CG17378	up_regulated
26.3974204891089	2.35145588330144	1.15686082698924	0.00516861358952343	0.01029026703238	FBgn0067905	IM14	up_regulated
4.19025008184797	3.39887345594387	1.7662894299262	0.0052052692682987	0.0103572388319568	FBgn0052532	CG32532	up_regulated
25.6658708277466	3.03699444870352	1.58861098298751	0.00527123675818328	0.0104783762541072	FBgn0035092	Nplp1	up_regulated
14.1883904605314	2.37067635076605	1.22853344322121	0.00540326687310402	0.0107077632338076	FBgn0031701	TotM	up_regulated
3.85716488250754	4.11618097351431	2.26434616745638	0.00541358733791896	0.0107261515954651	FBgn0031545	CG3213	up_regulated
4.05852687527894	4.86226486826782	2.89148463040501	0.00542568242145713	0.0107480483282529	FBgn0037225	TwdlG	up_regulated
9.28141190032117	2.94530656961938	1.59163608963628	0.00544325048126676	0.0107807762897243	FBgn0032414	CG17211	up_regulated
15.1066801663351	5.32145294899549	3.14216591246102	0.00546077878891547	0.0108113342458747	FBgn0261616	CG42705	up_regulated
2.64741045300584	5.86354871709491	3.40019629860198	0.00551390086295159	0.010908118514702	FBgn0034513	CG13423	up_regulated
5.21863592705536	3.72141756720506	2.02217485843854	0.00553562577450007	0.0109468912925454	FBgn0038238	CG14854	up_regulated
243.571823028116	2.60022906591663	1.24067174747807	0.00558475478961106	0.0110355697579057	FBgn0034883	Eglp2	up_regulated
11.656969501045	3.01912991807349	1.52930077953478	0.00568387975838659	0.0112185277178274	FBgn0086778	nAChRalpha7	up_regulated
2.99059988656938	3.74297441297823	1.98659812403992	0.00579367592010484	0.0114177321663145	FBgn0263512	Vsx2	up_regulated
73.9428390760918	2.21021414250953	1.04272511257124	0.00583209506607939	0.0114830050074957	FBgn0260954	CG42586	up_regulated
6.24548050183334	5.87526712149565	3.4401700610108	0.0058323719967191	0.0114830050074957	FBgn0261534	l(2)34Fc	up_regulated
4.73361833131369	3.45427597158513	1.94621173914753	0.00596787004888037	0.0117228864454356	FBgn0052187	CG32187	up_regulated
4.55427120794469	2.81707445014066	1.4088942573355	0.00597080719316399	0.0117264193902357	FBgn0036851	CG14082	up_regulated
3.02042229163424	3.13049085401642	1.66894828324728	0.00598390584984304	0.0117409499614276	FBgn0085273	CG34244	up_regulated
51.6378412989977	2.25561641264059	1.094835405147	0.00619852650982485	0.0121227923518204	FBgn0033027	TpnC4	up_regulated
3.77303791288465	4.18491696386649	2.30487354153322	0.00630113326382932	0.0122954474202687	FBgn0040038	klhl10	up_regulated
4.40414110043375	3.25283136623912	2.51522876327626	0.0063924284434447	0.0124596837021811	FBgn0050287	CG30287	up_regulated
13.2218007882014	2.39799880301825	1.14586514130691	0.00639376913933654	0.0124596837021811	FBgn0262577	CG43117	up_regulated
17.3180301486709	2.53928899167981	1.26636050359151	0.00652784319338767	0.0127017300299829	FBgn0052706	CG32706	up_regulated
15.6850654521272	3.16076388597839	1.71872668918782	0.00659797783886847	0.0128194182063832	FBgn0026563	CG1979	up_regulated
5.11633288820954	3.83816869306561	2.19659134289241	0.006789356731161	0.0131682834226417	FBgn0053914	CG33914	up_regulated
48.753372883514	2.34897992919991	1.26292068514931	0.00686550995354417	0.0132984553341266	FBgn0030270	CG15199	up_regulated
22.0977313055294	2.83008601447638	1.43826794559433	0.00688704129843517	0.0133310221254263	FBgn0083972	CG34136	up_regulated
5.49634404065613	2.09261728717888	1.01824031030594	0.00696680380124553	0.0134743872955921	FBgn0034966	CG13563	up_regulated
42.5741108437026	3.05792482551418	1.61452064105743	0.00746256782320356	0.0143604233952118	FBgn0029762	NAAT1	up_regulated
10.3557061864259	2.91952609223729	1.64651146809841	0.00751844967020746	0.0144625538202216	FBgn0040363	CG11384	up_regulated
9.0041526030952	2.42975393467395	1.80076730579399	0.00756248580442609	0.0145391154190376	FBgn0032061	CG9314	up_regulated
16.035097717694	2.46073120909972	1.48424156676458	0.00792418268301984	0.015189122920607	FBgn0023179	amon	up_regulated
5.244837595944	5.55383164459113	3.56775155170095	0.00809012086807171	0.0154668934138241	FBgn0267051	CR45495	up_regulated
984.232763105561	2.70646934460236	1.44695484131559	0.00809369185386292	0.0154708486271222	FBgn0261989	CG42807	up_regulated
4.63089069775259	2.99814091702461	1.72645552834253	0.00817361859553723	0.0156149319078905	FBgn0024189	sns	up_regulated
11.7637089704987	2.09289179667715	1.0460421918004	0.0082391504006643	0.0157255392839958	FBgn0053988	Mid1	up_regulated
30.2852224407295	2.00874204554203	1.01800204881903	0.00827587500125947	0.0157927064365335	FBgn0259716	Nepl6	up_regulated
9.20729271416008	2.35913334695564	1.42213704507148	0.00848776210933368	0.0161700817543521	FBgn0038784	CG4362	up_regulated
5.75933594740205	2.04563221065373	1.04952931335245	0.00873167442098641	0.0165856722356583	FBgn0027074	Ugt36F1	up_regulated
13.2805514285651	2.72303713073707	1.95662061572106	0.00877625257870003	0.0166580718738842	FBgn0032896	CG14400	up_regulated
4.26417194478416	2.83127601509525	1.59003000418765	0.00900669936407207	0.0170514699909151	FBgn0259192	CG42296	up_regulated
156.624809753514	2.77720752370617	1.5381485332587	0.00927775711885079	0.017519549058864	FBgn0050008	CG30008	up_regulated
3.7739067457857	3.2069109287267	2.03769800580477	0.00928143657376905	0.0175232841930793	FBgn0035915	S-Lap1	up_regulated
4.37668700439368	2.49972167281383	1.69614930156688	0.00955736634502916	0.0180211124107388	FBgn0032602	ppk17	up_regulated
4.68936783923645	2.69019716407736	1.56298544923586	0.00956328553123383	0.0180289726681635	FBgn0002576	lz	up_regulated
10.2479194089316	2.16589404299402	1.25597271848289	0.00957341171556699	0.018044759747186	FBgn0050090	CG30090	up_regulated
268.912767068987	2.31379783873313	1.24465819548239	0.00966854257146183	0.0182107388338488	FBgn0042086	Tsp42Eb	up_regulated
4.08464628636922	4.38858130674861	2.91259010195503	0.0096982214312152	0.0182532862792554	FBgn0029589	CG14810	up_regulated
3.51031435100636	3.23092701482441	1.99361686844833	0.00970172201037891	0.0182565384587781	FBgn0032582	CG13258	up_regulated
12.2336464549538	2.45175154201825	1.37411726974838	0.0100200188023467	0.0188211150183055	FBgn0038632	CG14301	up_regulated
20.2424956161115	2.35455229561699	1.27096249706984	0.0101455806135544	0.0190396018110416	FBgn0020307	dve	up_regulated
4.04356764353943	3.82519554673385	2.44065629280808	0.0102385797684047	0.0191931439815799	FBgn0034435	fest	up_regulated
4.84315716698297	2.8120845756581	1.68980663757505	0.010377402555247	0.0194250943141564	FBgn0039411	dysf	up_regulated
367.480862174187	2.07026416935333	1.05911091614761	0.010546824705754	0.0197207239732318	FBgn0034247	CG6484	up_regulated
5.19211451960797	4.15119313941079	2.88071991700726	0.0106822398757186	0.0199558114420508	FBgn0030829	CG12998	up_regulated
6.7477197084372	2.10562307582812	1.12102544952751	0.0109843359083382	0.0204755973791811	FBgn0036416	CG7924	up_regulated
10.6607849813483	2.57716028282442	1.54748295109703	0.0110041679147953	0.0205083472921844	FBgn0262820	CG43191	up_regulated
14.1118670915523	2.54541288077959	1.45780007625506	0.0110112862290646	0.0205146955269784	FBgn0032055	Sgp	up_regulated
2.75121567560522	3.23828763219391	2.11157081692943	0.0112422634769747	0.0209185314452327	FBgn0033207	CG12826	up_regulated
10.8763499519021	3.97289282297676	2.77105603014306	0.0113427640541154	0.0210941002154811	FBgn0029814	CG15765	up_regulated
3.11032491107871	3.2976339943317	2.27210184831741	0.0113469462789941	0.0210980681941433	FBgn0038084	beat-Vc	up_regulated
5.8784115856726	2.65022223187955	1.64176337740028	0.0120003427587977	0.0222406928329778	FBgn0035041	CG13594	up_regulated
122.179068569877	2.21467797589055	1.29480187643539	0.0120575322147052	0.0223346266689297	FBgn0031520	CG8837	up_regulated
3.01058436386891	4.41448583894303	3.14760275285462	0.0121815836613403	0.0225400880575178	FBgn0050098	CG30098	up_regulated
9.69323806738477	2.19036747668764	1.48683683501461	0.012266487704704	0.0226605483176227	FBgn0032652	CG6870	up_regulated
6.68015316812591	2.66577132271053	1.81184914357702	0.0122791843249312	0.0226799353232544	FBgn0039058	VhaAC39-2	up_regulated
5.13467878910659	4.8092037555847	3.51228830755676	0.0124387880612189	0.0229418120061772	FBgn0051225	Ir94f	up_regulated
18.5535416529684	2.92042151740349	1.85939178800603	0.0124605703059233	0.0229737582493204	FBgn0051086	CG31086	up_regulated
6.87643764366347	2.48426277961649	1.50845514701389	0.012668852484299	0.0233243674894164	FBgn0259110	mmd	up_regulated
5.00416369881907	2.36776702897785	1.54164609395212	0.0127572274819471	0.0234702904316851	FBgn0031219	CG13694	up_regulated
3.41119426705565	2.27996127022268	1.47642532605594	0.0129666014564974	0.0238256964139993	FBgn0051718	Ir31a	up_regulated
8.95710056753903	3.95318688733452	3.18267069883631	0.0130919794878815	0.0240346340010145	FBgn0038715	CG7333	up_regulated
3.1982790257895	4.77293476801561	3.54754781883606	0.0133664328269378	0.0244904628508508	FBgn0043550	Tsp68C	up_regulated
11.4632038354026	2.73804305987111	1.8618997265003	0.0134048459833938	0.0245521089779428	FBgn0085399	CG34370	up_regulated
3.20063061662054	5.44028329633714	4.0366187614136	0.0136409935733036	0.0249491374198994	FBgn0034834	LS2	up_regulated
8.23159502836477	4.1055339511523	3.04406498273192	0.0136530056529127	0.024966673511958	FBgn0260454	CG17139	up_regulated
87.7994737871114	2.38585076837388	1.55851035763308	0.013966607731535	0.025490358502052	FBgn0031547	Sr-CIV	up_regulated
58.6524319355014	3.05928642897911	2.27659055212129	0.014312930549464	0.0260577818152607	FBgn0038914	fit	up_regulated
125.342401235319	3.44705946438199	2.96636696040811	0.0144354128969152	0.0262589430583759	FBgn0283462	IMPPP	up_regulated
19.5594654578477	2.63119481635481	1.77959601633675	0.0145346674790133	0.0264287677200491	FBgn0031558	CG16704	up_regulated
7.259235398933	2.55863007942915	1.78647082794176	0.0147195130167022	0.0267412708694683	FBgn0085223	CG34194	up_regulated
3.69647261554695	2.29784195693225	1.57197804075541	0.0149266126899266	0.0270649971995694	FBgn0033303	Cyp6a15Psi	up_regulated
7.11506673868658	2.47871803688046	1.67403377799748	0.0150891873342596	0.0273405243412279	FBgn0034829	CG9899	up_regulated
520.657908895787	2.11876426617829	1.36004953677622	0.0151070939782298	0.0273537202675437	FBgn0061356	CG18003	up_regulated
3.48555795396693	2.4937650038422	1.66963281604978	0.0151624138113628	0.0274442354733261	FBgn0033603	Cpr47Ef	up_regulated
5.90481981537978	2.17252615628706	1.59559085341632	0.0151839457346411	0.0274783793922102	FBgn0030947	CG6696	up_regulated
4.39746862877931	2.03935169224916	1.22708815209187	0.0154088946448858	0.0278457308932821	FBgn0038492	Mur89F	up_regulated
3.19810749261255	2.16627312837154	2.7394356059631	0.0154620775584981	0.0279156345439548	FBgn0003250	Rh4	up_regulated
2.93318998643432	4.20035959381368	3.24585378499997	0.0154846702411859	0.0279440369395434	FBgn0038309	Amt	up_regulated
5.25544101990469	2.17022121893559	1.64708213721213	0.0156320094891264	0.0281852355967284	FBgn0050431	CG30431	up_regulated
5.32982245546974	2.4575984093622	1.68152879112621	0.0165807049946323	0.0297862690981542	FBgn0035513	Cpr64Ad	up_regulated
2.64946610659561	4.62079421251576	3.85519488400014	0.016894540436196	0.0303130438941433	FBgn0039864	CG11550	up_regulated
2.61403579071155	2.31538928761808	1.53032273412331	0.0170735274679229	0.0306075477887651	FBgn0030307	CG33235	up_regulated
4.73289531436734	2.71404157599173	2.04100783711784	0.0178179829592027	0.0318037099647883	FBgn0038342	B9d1	up_regulated
11.9132756277768	2.27416126747345	1.56894264907712	0.0180241854828613	0.0321373626859578	FBgn0000045	Act79B	up_regulated
5.74171177640772	2.88418877160635	2.55575730409806	0.0183935286380106	0.0327006648442725	FBgn0035544	CG15021	up_regulated
2.99464598478148	2.10544046982421	2.22998408530267	0.0184051959191409	0.0327157598845758	FBgn0033271	CG8708	up_regulated
5.54100460530464	2.0233689384299	1.3019132928112	0.0188355119224695	0.0334172157260143	FBgn0032464	Vha68-3	up_regulated
13.9913751527729	2.02448620375689	1.45724433050993	0.0189230705494427	0.0335552175600397	FBgn0034741	CG4269	up_regulated
30.1759255564891	3.07114620908092	2.42113304714967	0.0189462702914121	0.0335888794350973	FBgn0045038	Proc	up_regulated
6.71747636788866	4.15050516316752	3.72461423732313	0.0190013302466923	0.0336708018256512	FBgn0038201	PK1-R	up_regulated
433.339455999216	2.05756901540514	1.38664214856034	0.0190405995471364	0.0337229810379979	FBgn0036553	CG17027	up_regulated
4.15002191752366	2.02385783120285	2.33845322946319	0.0191246309641116	0.0338642013174032	FBgn0264343	CG43799	up_regulated
8.7690016644593	3.22091970653142	2.5912987577303	0.0191269112596693	0.0338642013174032	FBgn0033439	CG1773	up_regulated
18.2005343047871	3.28345579890631	2.67362716339901	0.0203210643177388	0.0357632674997252	FBgn0050281	CG30281	up_regulated
5.85933745423331	2.23468845616099	1.9704334275369	0.0210550161427247	0.0369224606255614	FBgn0028562	sut2	up_regulated
3.04151065407945	4.06691905716685	3.9856362656566	0.0216170630909651	0.0378115035281674	FBgn0286741	CG46383	up_regulated
4.48786929570821	3.56094738747138	3.18868968309856	0.0221550346150304	0.0386802341922696	FBgn0039485	CG17189	up_regulated
10.8048964666451	2.028475556377	1.47821029949523	0.0221607688514994	0.0386836878646766	FBgn0037850	CG14695	up_regulated
3.0699880615137	2.80187600569989	2.76716041254806	0.0224421644338712	0.0390953740704397	FBgn0039089	beat-IV	up_regulated
2.68167835537288	2.34067141848871	1.87600201573106	0.0231136543240953	0.0401767976175287	FBgn0032284	CG7294	up_regulated
4.23409142922363	3.44556121894124	3.11914338622813	0.0231663210933494	0.0402615492643276	FBgn0053459	CG33459	up_regulated
3.68308949567622	2.64906888405555	2.37922745103844	0.0232747033295046	0.0404294433446733	FBgn0029707	CG12688	up_regulated
9.77286304330394	3.65568315269395	3.44356447182189	0.0245866582066866	0.0424933701746376	FBgn0053532	lectin-37Da	up_regulated
5.07045968167607	2.12912966444845	1.70513795172413	0.0263979594483093	0.0451840758447959	FBgn0034856	yellow-d2	up_regulated
6.0133953319304	2.02238076631589	1.52900304371158	0.0268783204275012	0.0459223327940999	FBgn0032840	sNPF	up_regulated
2.52021479381206	2.70295678133411	3.99738993977087	0.0269944625820598	0.0460901807249061	FBgn0000028	acj6	up_regulated
1427.16379624495	2.20214597683367	2.25447144534542	0.0275008674489311	0.0468693420249118	FBgn0053470	CG33470	up_regulated
4.73457973835268	3.33773527584135	3.43706679676696	0.027575565528567	0.0469810999799358	FBgn0036713	Mip	up_regulated
7.39803311032676	2.0938387774804	1.70165021381885	0.0280415033977698	0.0476724073115931	FBgn0032914	CG14397	up_regulated
7.12080585787417	2.45169691047117	2.72483905195798	0.0284185677809954	0.0482576800620729	FBgn0035434	Drsl5	up_regulated
5888.58718875866	1.8950150618177	0.0631450849571247	1.24179492192027e-198	5.81329359129859e-196	FBgn0034398	CG15098	not_deg
5191.64795119324	-1.85521520170003	0.0929311032647693	1.73952098054344e-89	1.17863990648796e-87	FBgn0260399	gwl	not_deg
22884.3842269062	1.37937523562174	0.0710060127408216	2.09114986804958e-84	1.28194955303825e-82	FBgn0003721	Tm1	not_deg
4148.05605245382	-1.75382301090118	0.0919828561861577	9.30647072186963e-82	5.44587170253042e-80	FBgn0039640	CG14516	not_deg
2513.76886666406	-1.80878557471769	0.0966877690645671	7.25275963578274e-79	4.05957453744166e-77	FBgn0034618	CG9485	not_deg
2323.48221629378	1.84269283549133	0.100658879995379	1.5175430005814e-75	7.93359155481618e-74	FBgn0030749	AnxB11	not_deg
3734.38347377442	1.87165824025388	0.104448952214723	2.74484735448518e-72	1.32719168562643e-70	FBgn0262026	CG42837	not_deg
11705.9133712113	-1.79345854404031	0.102027863692239	2.09311915199542e-69	9.53851068424815e-68	FBgn0085339	CG34310	not_deg
3593.67634387825	-1.81592598581176	0.109557756734979	2.53784544386976e-62	1.00916101260288e-60	FBgn0000251	cad	not_deg
4363.75165284287	-1.00229128983751	0.063465042245768	3.38328545748153e-58	1.18116803141025e-56	FBgn0266570	NO66	not_deg
1215.87380944084	-1.7687445994326	0.110683063184628	3.71849926654005e-58	1.29381161980054e-56	FBgn0050377	CG30377	not_deg
6346.26814969815	1.58590480806109	0.101387006459777	8.62621677893566e-56	2.82036211448439e-54	FBgn0263776	CG43693	not_deg
12569.2880344028	1.61604015264529	0.103708741778117	1.26260911236379e-54	3.94048825704082e-53	FBgn0015221	Fer2LCH	not_deg
21812.9228262531	-1.98278985403161	0.128743270366303	6.91549340491361e-54	2.12604974857329e-52	FBgn0003015	osk	not_deg
6930.46093544673	-1.98619508012248	0.130634586461919	4.88354065108806e-53	1.48364558010489e-51	FBgn0265575	yin	not_deg
1016.4254650715	-1.73091160671416	0.117031706363665	2.47006490705386e-50	7.02740289440545e-49	FBgn0032262	CG7384	not_deg
4186.95783771734	1.85492657912335	0.124948452145448	2.65972994204453e-50	7.52542820690018e-49	FBgn0033814	Qsox1	not_deg
4526.08577808524	-1.67275923981142	0.114216346291955	3.15235845893267e-49	8.72745692702892e-48	FBgn0033757	muskelin	not_deg
45238.9792748316	-1.64757926559036	0.113120547308671	1.03921559896067e-48	2.84651102491914e-47	FBgn0041775	tral	not_deg
8592.50766160471	-1.93593490160157	0.134356850707092	6.98170177346607e-48	1.89222490960334e-46	FBgn0038611	CG14309	not_deg
28819.275575558	1.58790394773636	0.109616073295687	7.50027440053728e-48	2.02743637929484e-46	FBgn0004907	14-3-3zeta	not_deg
1450.02619291222	-1.74459123330778	0.121055327645263	9.09996458707362e-48	2.45341715398616e-46	FBgn0003733	tor	not_deg
3540.20964321348	-1.07448323776764	0.0744318834222264	1.64161254169963e-47	4.36872546949986e-46	FBgn0026430	Grip84	not_deg
1253.4102244369	1.66709209352717	0.115735828503778	1.84618751351147e-47	4.90048587671512e-46	FBgn0000229	bsk	not_deg
9921.17179522748	-1.73581408701278	0.122464122210255	2.56075935774644e-46	6.56051259339069e-45	FBgn0261987	Pxt	not_deg
9708.91871478345	-1.93452077706683	0.137165550839502	5.43706380656927e-46	1.37245882705532e-44	FBgn0039644	rdog	not_deg
1939.76147799335	1.75501344585632	0.124095302335005	6.81153507261346e-46	1.71102438324015e-44	FBgn0050344	CG30344	not_deg
480.365315701823	1.89499875504556	0.135107553042471	4.82499848741424e-45	1.17476736221937e-43	FBgn0037548	CG7900	not_deg
777.089346358941	-1.91024818464197	0.140369158972547	5.67154193015491e-43	1.31853747942811e-41	FBgn0032752	CG10702	not_deg
2347.77447376834	-1.0508016915263	0.0768977748213492	9.66688932176982e-43	2.23227114629837e-41	FBgn0030241	feo	not_deg
1604.78473736264	1.95557013456678	0.144954159319316	4.2524661250022e-42	9.60441855732405e-41	FBgn0024754	Flo1	not_deg
578.430351233482	1.7456524098723	0.129427661872038	6.5259844466122e-42	1.46111116990563e-40	FBgn0261284	bou	not_deg
2582.92154204542	-1.59860195624051	0.119304761782565	1.40213432065716e-41	3.10074474187301e-40	FBgn0022981	rpk	not_deg
2821.14460008768	-1.31504184681837	0.0987229678045843	6.4586615208372e-41	1.400373789539e-39	FBgn0026428	HDAC6	not_deg
1801.55964012869	1.72708926869423	0.130751316076377	2.22419266660187e-40	4.74264187853679e-39	FBgn0036318	Wbp2	not_deg
2208.34497573924	-1.75238793410542	0.132948710087219	2.73102395867405e-40	5.79934345368742e-39	FBgn0034187	CG6967	not_deg
15750.008368348	-1.46177661703039	0.111263019713762	5.34901108265974e-40	1.11743336998606e-38	FBgn0000114	bru1	not_deg
1199.38765590455	1.6918199951215	0.128866870872558	8.02580074190742e-40	1.67323323564584e-38	FBgn0028546	ics	not_deg
1726.09891231469	-0.932344321165404	0.0708840165331619	9.36432896191115e-40	1.9444198382807e-38	FBgn0030037	Miga	not_deg
782.675186916616	-1.91985685997241	0.147210828552796	1.14062751171402e-39	2.36364642719169e-38	FBgn0034808	CG9896	not_deg
517.451469572325	-1.9695073153196	0.152365199620069	5.16667244711331e-39	1.04541374327741e-37	FBgn0015568	alpha-Est1	not_deg
3602.00483372725	-1.90302988731813	0.146551819032486	5.3165751352332e-39	1.07363543760327e-37	FBgn0003655	swa	not_deg
2641.43798030531	-1.04223238847446	0.080825830962496	2.38654839590634e-38	4.74499265047092e-37	FBgn0034962	MAN1	not_deg
1736.63626998068	1.84578249354692	0.143896505475129	3.54072764599708e-38	7.00671910711544e-37	FBgn0039266	CG11791	not_deg
3825.89750908273	-1.41155742928733	0.110408616596065	6.181429936835e-38	1.21493410151648e-36	FBgn0086251	del	not_deg
5482.76234495078	-1.16894510586076	0.0929477232475504	1.10255484140543e-36	2.11063425866813e-35	FBgn0019686	lok	not_deg
1687.4768102303	1.54879292888407	0.123896870843794	3.05099113069438e-36	5.71311957364025e-35	FBgn0030519	CG11151	not_deg
2391.91163391643	1.90216878319088	0.153318538180643	8.21059279393291e-36	1.52636994918258e-34	FBgn0260972	alc	not_deg
2025.52969072343	-1.23831687627632	0.0999194897874168	1.50057649525019e-35	2.76961242376016e-34	FBgn0027660	blot	not_deg
1433.36569185027	1.27158367315659	0.103452684669633	4.66842684907622e-35	8.52484541110567e-34	FBgn0037637	IscU	not_deg
900.22180310428	-1.91025300965172	0.156442437794832	1.24943803137644e-34	2.26548631780738e-33	FBgn0030174	CG15312	not_deg
1628.25840634807	-1.25742809495893	0.104031594212984	4.8066910998895e-34	8.60941071961078e-33	FBgn0035812	CG7457	not_deg
7792.12796202305	-1.23829542171227	0.102810524366652	5.95122452808006e-34	1.05675278301201e-32	FBgn0032026	CG7627	not_deg
1344.76070274876	-1.6834780258768	0.140230890888179	6.38264516897503e-34	1.13140899475514e-32	FBgn0010097	gammaTub37C	not_deg
3464.02591366061	-1.39772696882728	0.116842465655367	1.65341328090615e-33	2.88347797881621e-32	FBgn0027500	spd-2	not_deg
1721.40292323678	-1.42321574961183	0.118887822228395	1.65806129657533e-33	2.88452251578199e-32	FBgn0086358	Tab2	not_deg
496.599613598285	-1.94200274489144	0.163195388998862	2.00227207504644e-33	3.47747050605452e-32	FBgn0024984	CG3457	not_deg
2605.98525889818	-0.94269636676955	0.0786960824758977	2.71605998080064e-33	4.69340633259494e-32	FBgn0037555	Ada2b	not_deg
1359.29554981135	1.30035414367898	0.108974449497368	3.59583505547584e-33	6.20326720876813e-32	FBgn0012051	CalpA	not_deg
2224.4292494306	1.80644093199113	0.151932427431985	4.37706463392304e-33	7.53835930849053e-32	FBgn0035896	CG6983	not_deg
6140.17515386091	1.56394638096873	0.13142631851748	4.69891465926002e-33	8.07915226639715e-32	FBgn0025683	CG3164	not_deg
15668.0089912623	1.85504737910079	0.156226489406616	5.34425826953365e-33	9.15815572677655e-32	FBgn0013272	Gp150	not_deg
1625.14326167198	-1.28370988024062	0.10860159477705	1.06459440034689e-32	1.80037072728615e-31	FBgn0026433	Grip128	not_deg
2303.142551124	-0.951628922058294	0.0803137826053964	1.46059150384639e-32	2.45794638858072e-31	FBgn0034401	MetRS	not_deg
4482.10691399796	-1.07904960571646	0.0922677922391879	2.46796468364829e-32	4.09960778659576e-31	FBgn0036272	Sms	not_deg
6090.58905178529	-1.80184906785811	0.154746538077742	2.7698642133423e-32	4.59369267845609e-31	FBgn0262473	Tl	not_deg
2143.44230865053	1.30827981212288	0.111669038788809	4.77881774139545e-32	7.90000704953961e-31	FBgn0020249	stck	not_deg
744.892992964789	-1.75514728631474	0.151128914542934	5.99868817206891e-32	9.85334760512563e-31	FBgn0039073	CG4408	not_deg
442.871938682265	1.45750757701762	0.124911354894876	6.79091747783339e-32	1.11191826874731e-30	FBgn0034194	CG15611	not_deg
662.741532000186	1.68405301026717	0.145066676849646	1.03875300328026e-31	1.68474286311549e-30	FBgn0029937	CG8300	not_deg
3929.4837721945	1.98034494930389	0.17118404214596	1.81471001568631e-31	2.90212708875051e-30	FBgn0034420	CG10737	not_deg
12368.4263194405	-1.93102932850405	0.168293363105559	2.7527916142962e-31	4.36841307174677e-30	FBgn0027512	CG10254	not_deg
16055.4741902419	-1.33361220827718	0.115847325493483	3.8471270043667e-31	6.06762037028677e-30	FBgn0267727	Pen	not_deg
707.344679500196	-1.37075506295792	0.119080354954701	4.10097313455013e-31	6.44823241415752e-30	FBgn0265102	Oseg1	not_deg
2353.20224677979	1.22149700535399	0.106180870391564	1.05332823791763e-30	1.63376920516772e-29	FBgn0014029	Sep2	not_deg
3204.91927737183	1.52524557275121	0.133483115714382	1.36183917578271e-30	2.10278585777904e-29	FBgn0035770	pst	not_deg
10888.7386108923	1.28183361279001	0.11214589536053	1.3702798080508e-30	2.11265145855018e-29	FBgn0000064	Ald1	not_deg
5004.63434754801	-1.7459466052068	0.154340070431494	2.24919618426611e-30	3.4470939734757e-29	FBgn0028408	Drep2	not_deg
4203.44770556698	1.17917845285948	0.103650715800152	2.73045516797233e-30	4.16606781851066e-29	FBgn0003514	sqh	not_deg
36491.0251861733	-1.75676783133908	0.156417912758802	5.42690427270483e-30	8.21936575067457e-29	FBgn0000405	CycB	not_deg
39116.7841533547	-1.43863450673748	0.13030011725573	3.14382165952767e-29	4.71985703665823e-28	FBgn0004419	me31B	not_deg
2940.49711679953	-1.14303355989478	0.102501632131597	3.3870714385436e-29	5.07764901682104e-28	FBgn0030336	CG1578	not_deg
1708.75569932816	-1.23497686734381	0.111064483649008	3.63822779811146e-29	5.44623664138807e-28	FBgn0015522	olf186-M	not_deg
627.165016364208	-1.4901109929384	0.134487300990064	4.37058310788003e-29	6.52357035189224e-28	FBgn0004400	rhi	not_deg
3414.08128242732	-1.01960150397832	0.0915166945953957	5.10671932085666e-29	7.56749673172701e-28	FBgn0001978	stc	not_deg
2286.53282402986	-0.897324590371072	0.0807049379339432	5.86417315045659e-29	8.67745966617133e-28	FBgn0039156	CG6178	not_deg
980.548289702964	-1.18521157905445	0.107058415421206	6.28984535168443e-29	9.29399100100401e-28	FBgn0042180	CG18870	not_deg
1629.2391539994	-1.33636198504196	0.121231185429772	8.9462638360522e-29	1.31813406648786e-27	FBgn0034853	Ice1	not_deg
888.155409439853	-1.44731499573837	0.131288252786828	9.48044617487759e-29	1.3948445022152e-27	FBgn0030242	sofe	not_deg
1037.70610609682	1.57373159502033	0.142789546777632	1.2900338521092e-28	1.89260094627815e-27	FBgn0032775	CG17544	not_deg
2507.65370632805	1.35066800445448	0.122882175252924	1.6946866162853e-28	2.4827279461056e-27	FBgn0010435	emp	not_deg
1926.78210187683	-1.34891081960379	0.122890348473929	1.72231919670515e-28	2.51962576802079e-27	FBgn0003187	qua	not_deg
1345.57198189807	-1.26043226028164	0.116000722971406	6.02260473852207e-28	8.62681588345463e-27	FBgn0020248	stet	not_deg
5845.98056638319	1.18333941367589	0.108673372355774	6.77759680487103e-28	9.65456009590134e-27	FBgn0027779	VhaSFD	not_deg
3052.94329045071	-1.25371454534714	0.11562294210952	8.21081851061174e-28	1.16318046548542e-26	FBgn0010786	l(3)02640	not_deg
2028.31890135063	-1.09194098120699	0.100476018965296	9.17583083029289e-28	1.29682529764416e-26	FBgn0029685	CG2938	not_deg
3019.07092844793	-1.30971903526098	0.121253397672706	9.17939258163503e-28	1.29682529764416e-26	FBgn0036316	CG10960	not_deg
2210.38487984372	-1.49337765723785	0.138233515597678	1.0802920233391e-27	1.52409966416019e-26	FBgn0035936	Tsp66E	not_deg
1056.05873055996	1.3147547901318	0.121728529059605	1.52496328506436e-27	2.13972709439752e-26	FBgn0023000	mth	not_deg
1818.58294841461	-1.24761958132188	0.115850799700306	1.64152400478177e-27	2.29390172662788e-26	FBgn0015553	tos	not_deg
733.008782799308	-1.80368701328028	0.168250388680204	1.74298125152639e-27	2.42908848571994e-26	FBgn0264979	CG4267	not_deg
702.230252943532	1.80535414319695	0.167689071165647	1.96006254280353e-27	2.72424887022045e-26	FBgn0053126	NLaz	not_deg
4920.36609692553	-1.34868191793925	0.1257101081455	3.05167292179439e-27	4.22435207279037e-26	FBgn0023515	CG14814	not_deg
605.1750221718	1.62636495430686	0.151858199174623	3.34095661956144e-27	4.61240110252859e-26	FBgn0030218	CG1628	not_deg
6502.65953305857	1.1506706780247	0.107559856296531	4.74410124370287e-27	6.51459982785278e-26	FBgn0001941	ifc	not_deg
370.890204785377	1.59965912869904	0.150043895473913	6.5177470895868e-27	8.89089765240456e-26	FBgn0032253	LManI	not_deg
3257.7656671705	-1.68678042086727	0.159442769615543	7.37844480323188e-27	1.00383887752292e-25	FBgn0037021	CG11399	not_deg
3239.8123393946	-1.10590485867098	0.104065388019007	8.33973817794275e-27	1.13163324762362e-25	FBgn0028343	Ankle2	not_deg
2835.42265317253	-1.44754192028548	0.136744242229335	9.93256526840516e-27	1.34599328551717e-25	FBgn0037203	slif	not_deg
1054.59486256665	-1.27696053691295	0.120714944497137	1.2232011811763e-26	1.65324789566072e-25	FBgn0033884	CG13344	not_deg
2010.85722443405	1.07575619127608	0.101408461568701	1.68644966898913e-26	2.2615553568905e-25	FBgn0035321	CG1275	not_deg
1646.48396542523	-0.986557070622413	0.0931720846751596	1.71788247741957e-26	2.30071152600054e-25	FBgn0035807	CG7492	not_deg
1483.90294450223	1.26259945372793	0.119513076926034	1.77635533535038e-26	2.37285130982795e-25	FBgn0283509	Phm	not_deg
885.647057681703	-1.38626077716238	0.131927311168998	2.49479785838879e-26	3.31962831311966e-25	FBgn0031435	Elba2	not_deg
17225.3649184169	-1.58471067651701	0.15138718834709	2.87481104911779e-26	3.82034567675667e-25	FBgn0000404	CycA	not_deg
271.516289678848	1.97617806568117	0.189066760305618	4.20329392228328e-26	5.57139306378321e-25	FBgn0036288	CG10660	not_deg
3339.61515111546	1.15452795962171	0.1098576890253	4.37592011832089e-26	5.79275080958699e-25	FBgn0003660	Syb	not_deg
15980.2391661992	-1.14617180128992	0.108478054735695	6.199800002498e-26	8.17563895335811e-25	FBgn0250848	26-29-p	not_deg
1491.45962024514	-1.87828694045245	0.181453331731106	6.5084486698633e-26	8.54981031261762e-25	FBgn0024991	CG2694	not_deg
2373.93339668174	1.95923023963263	0.188252598564443	7.419330430227e-26	9.73397249693094e-25	FBgn0028490	CG31705	not_deg
5557.57132814614	-1.17384638894224	0.112659739575739	8.05427898119281e-26	1.05267790897595e-24	FBgn0261278	grp	not_deg
923.540492209438	-1.52466290271225	0.1467282904217	1.039853511769e-25	1.35391293523501e-24	FBgn0013773	Cyp6a22	not_deg
963.099136747146	-1.38182592501188	0.133119479314953	1.08476503530022e-25	1.40882662024678e-24	FBgn0034997	CG3376	not_deg
16436.3958509384	1.69198413647692	0.164193952258391	2.48035032907344e-25	3.20516035622677e-24	FBgn0000116	Argk	not_deg
1042.64872029237	1.48771072620726	0.144122333991764	2.68460167087338e-25	3.45177435809301e-24	FBgn0053111	CG33111	not_deg
1294.01768386217	1.59060691065185	0.154436906506476	2.97196347435833e-25	3.81649025217162e-24	FBgn0040382	CG5273	not_deg
1329.45063569897	-0.891500355346747	0.0862513841700576	3.15413393190586e-25	4.04035141351971e-24	FBgn0053116	CG33116	not_deg
2041.44307080122	-1.01889789565791	0.0988337799228227	3.22080707448047e-25	4.12063255404651e-24	FBgn0023522	CG11596	not_deg
2406.56146697382	-1.49955956356726	0.14757167234135	1.01372536122972e-24	1.27788953430904e-23	FBgn0000927	fs(1)Ya	not_deg
1255.3985283982	1.24911292782334	0.122571495071867	1.07421455461828e-24	1.35049072950031e-23	FBgn0036805	Chmp1	not_deg
3248.44009743485	-1.22347991347335	0.120342197571691	1.10183877268647e-24	1.38219701825797e-23	FBgn0036574	elg1	not_deg
1281.64067195631	-1.10958554411681	0.109264387562628	1.3390580701596e-24	1.67569368949863e-23	FBgn0039741	CG7943	not_deg
4513.86697139288	-0.969406755456661	0.0951811270463685	1.34574491705656e-24	1.6820178277628e-23	FBgn0266064	GlyS	not_deg
4443.38379266082	1.44793032489482	0.142622273123268	1.7226186151686e-24	2.14007830128124e-23	FBgn0030521	CtsB1	not_deg
6444.97259833298	1.40365280872848	0.138910138635245	2.50958172345867e-24	3.10651228003616e-23	FBgn0039737	CG7920	not_deg
3876.1831514951	-1.64925263574033	0.165213618915055	3.91370433052388e-24	4.82144029905089e-23	FBgn0261397	didum	not_deg
606.968653331081	1.06381196438257	0.105655111803388	4.32990049480429e-24	5.32779512496886e-23	FBgn0037465	CG1105	not_deg
791.529375036122	-1.31030349143048	0.130549472417315	4.34338958633019e-24	5.33801543551487e-23	FBgn0024510	dlt	not_deg
2304.08390993948	-1.50930757047379	0.150992473060175	4.92639009620032e-24	6.04730531594363e-23	FBgn0002872	mu2	not_deg
806.68115205256	-1.8544527872733	0.186784637718476	5.33356694871336e-24	6.53155838344815e-23	FBgn0058006	CG40006	not_deg
475.533988844432	-1.74196641915707	0.175707708250883	6.3088612773359e-24	7.69845524825621e-23	FBgn0035267	CG13921	not_deg
720.525045564518	-1.24407487021548	0.124517317720355	7.04682369124593e-24	8.57863323831464e-23	FBgn0032910	CG9265	not_deg
939.720589486735	1.23398422157412	0.123371231310038	8.1934544876381e-24	9.93926828836099e-23	FBgn0086909	CG31751	not_deg
1016.90295751775	-1.13871327779231	0.114146972590238	8.93589867731345e-24	1.08144324885607e-22	FBgn0052365	CG32365	not_deg
1170.60833122765	-1.15508020279997	0.115941856330433	9.37199044869253e-24	1.13288884543526e-22	FBgn0031895	CG4497	not_deg
1265.3276088144	1.00258119588891	0.100897387033889	1.69355000596705e-23	2.02107433504689e-22	FBgn0036740	Vps60	not_deg
4302.44400201592	-1.11551379208449	0.112653083299123	1.73957279094648e-23	2.07359492754142e-22	FBgn0001142	Gs1	not_deg
5043.66251401641	1.30045322170638	0.131231917081041	1.82321432731316e-23	2.17078431872812e-22	FBgn0030245	CG1637	not_deg
4888.55942951899	-1.32931240941003	0.135185078425635	2.73114771447985e-23	3.23311382889977e-22	FBgn0002962	nos	not_deg
5771.06070424728	-1.40745869951213	0.143550824786087	3.33490031683607e-23	3.93877733521728e-22	FBgn0025633	CG13366	not_deg
15210.2857510885	-1.00854499656339	0.102326998697761	3.44203790396175e-23	4.060658461959e-22	FBgn0026252	msk	not_deg
2178.56996123651	1.57456007436987	0.160796664609104	3.69772364007164e-23	4.34240088587204e-22	FBgn0034709	Swim	not_deg
1016.04058596467	-1.72635744754814	0.177154447388278	3.77479606316196e-23	4.42786157796184e-22	FBgn0034628	Acox57D-p	not_deg
1150.35045700952	-1.42229120068067	0.145379466879486	4.1488040901012e-23	4.85551515044912e-22	FBgn0030228	BTBD9	not_deg
1751.97934776072	1.28390255236729	0.130779832900228	4.67387119392501e-23	5.4514382136165e-22	FBgn0027569	cert	not_deg
3277.38106895612	-1.16556587658178	0.118803022698766	4.9456369642242e-23	5.75538023667176e-22	FBgn0000996	dup	not_deg
1139.02452840495	1.14321930362086	0.116528217714283	6.11141864885936e-23	7.09599782013558e-22	FBgn0086532	Spt-I	not_deg
468.426185089619	-1.49811351734983	0.154316186391347	7.35796287719735e-23	8.52414619485438e-22	FBgn0261393	alpha-Est5	not_deg
1233.6380326864	-1.23948636818742	0.12730356989818	7.68341449935191e-23	8.88119931861114e-22	FBgn0032450	CG5776	not_deg
1323.32840983054	-1.10176156198723	0.113190041024141	9.79309773890461e-23	1.12944136184746e-21	FBgn0030787	CG9609	not_deg
2956.17817998486	1.78479792127616	0.18382353035052	1.02131699656613e-22	1.17525628465191e-21	FBgn0034583	CG10527	not_deg
1474.07185892369	-1.60127301667769	0.16578637844474	1.17756963846704e-22	1.35203898623992e-21	FBgn0001085	fz	not_deg
314.180117562236	-1.82230142057249	0.189133338791393	1.20975744161259e-22	1.38590566086408e-21	FBgn0028525	c(2)M	not_deg
644.36412016942	-1.57579821798918	0.163355000296376	1.24349317040704e-22	1.42139136093475e-21	FBgn0022702	Cht2	not_deg
5210.13077291169	0.999021645661178	0.102399791238597	1.25932202762684e-22	1.43788886502536e-21	FBgn0029093	cathD	not_deg
1779.47995689856	-1.37217608330574	0.141949222997913	1.39326588425409e-22	1.58906371449977e-21	FBgn0050183	CG30183	not_deg
6909.00091333961	-0.976529999111713	0.101074222316221	1.6311743112565e-22	1.85424550017999e-21	FBgn0003124	polo	not_deg
2116.63427629676	1.82502329507926	0.189126211080749	1.67193709540035e-22	1.89639649179826e-21	FBgn0284221	Sema5c	not_deg
3124.30340321671	1.22830730399845	0.126750801496888	1.72861195682399e-22	1.95852305207153e-21	FBgn0013305	Nmda1	not_deg
[truncated: 9,749 more rows]
