# Supplementary material for: TORC1-dependent translation drives chromatin remodeling during the germ-cell-to-maternal transition in Drosophila
Source: EMBO J. 2026 Jan 26;45(5):1648–71. doi: 10.1038/s44318-026-00697-0 (PMC12953698; doi:10.1038/s44318-026-00697-0)
Supplement: Supplementary file 7 — Source data Fig. 2 [file 44318_2026_697_MOESM7_ESM.zip › Figure 2/2A/2ABE_deseq_comparison_Mio_vs_WT_all_genes.csv]

baseMean	log2FoldChange	lfcSE	pvalue	padj	gene_id	gene_name	status
5888.58718875866	2.55433114686827	0.0639951035643117	0	0	FBgn0034398	CG15098	up_regulated
5533.91919224488	4.01194497160608	0.0996724038437524	0	0	FBgn0261565	Lmpt	up_regulated
5347.53421881363	4.82414522164478	0.121924287889628	0	0	FBgn0026061	Mipp1	up_regulated
11504.051062429	4.86407198255903	0.12470123780289	0	0	FBgn0003149	Prm	up_regulated
3205.75568566588	5.10619337826562	0.120016416474711	0	0	FBgn0014863	Mlp84B	up_regulated
11617.5134386876	5.20084056332716	0.128900382213252	0	0	FBgn0038294	Mf	up_regulated
3323.34887723604	5.3308896256629	0.123218943188099	0	0	FBgn0034638	CG10433	up_regulated
7420.1696384621	5.45679124604408	0.0928880918697834	0	0	FBgn0035917	Zasp66	up_regulated
11645.4505857948	5.46521836342504	0.125463347848909	0	0	FBgn0002789	Mp20	up_regulated
15473.5608020036	5.56094875498185	0.131245488395333	0	0	FBgn0283471	wupA	up_regulated
15208.5963868035	5.67184799203252	0.138583933850316	0	0	FBgn0004117	Tm2	up_regulated
32519.3404244772	5.78274460020543	0.149496245527181	0	0	FBgn0002773	Mlc2	up_regulated
1397.20852399318	5.92001778519622	0.143441818999889	0	0	FBgn0034920	CG5597	up_regulated
1755.07227842311	6.01822000174288	0.146181704342647	0	0	FBgn0037513	pyd3	up_regulated
20053.4007755935	7.54550225393825	0.170150914462237	0	0	FBgn0011828	Pxn	up_regulated
2150.57320937112	7.54595887800661	0.186926943677553	0	0	FBgn0031313	CG5080	up_regulated
5699.09918528732	5.92197993154466	0.16358549618823	1.28708786389136e-286	8.31307337972184e-284	FBgn0026562	SPARC	up_regulated
2843.50527680904	6.12848836320563	0.170548012330695	3.05814808187478e-282	1.86547032994362e-279	FBgn0039529	CG5612	up_regulated
1340.14853120811	6.58447678339354	0.185959165238012	5.69566746419262e-275	3.29149625035974e-272	FBgn0036742	CG7497	up_regulated
6894.88043277606	4.30900340741136	0.122320819022693	1.51330262359303e-272	8.30803140352576e-270	FBgn0000261	Cat	up_regulated
10124.0555706811	5.67544825245646	0.161693989051259	1.32754008888203e-269	6.94113817901176e-267	FBgn0010424	TpnC73F	up_regulated
10730.1120263371	4.92613816637772	0.141895211635554	7.48954187459903e-265	3.73796226286806e-262	FBgn0002868	MtnA	up_regulated
22057.6482848988	5.05331492357676	0.148232059883943	9.39290426288003e-255	4.48409081767055e-252	FBgn0004169	up	up_regulated
3720.22610038347	6.05764367057418	0.178259177046888	6.0020859867548e-254	2.74595433894032e-251	FBgn0039897	CG1674	up_regulated
2960.90121863173	4.95438249156261	0.145536932837064	6.60534377673807e-254	2.90106698674336e-251	FBgn0023507	D2hgdh	up_regulated
8297.03628805683	5.89997305956126	0.17464010900378	2.29366227140266e-250	9.68631220769276e-248	FBgn0030362	regucalcin	up_regulated
776.352243819061	6.35193187854488	0.188772935121402	4.30157369308462e-250	1.74930663518775e-247	FBgn0030304	Cyp4g15	up_regulated
4855.99976933167	3.14632655374021	0.0936501169888673	1.06429691501114e-248	4.17356433100799e-246	FBgn0015766	Msr-110	up_regulated
881.638744700674	5.26430062050172	0.15689390144322	3.38621976202968e-248	1.28209286162365e-245	FBgn0050076	CG30076	up_regulated
3012.55935293796	5.27284082607351	0.15753809687583	5.84849298742739e-246	2.14054843339842e-243	FBgn0033919	CG8547	up_regulated
1388.0995500342	5.60919822047238	0.169499743656888	1.73330973984247e-239	6.13927127208718e-237	FBgn0031489	CG17224	up_regulated
2485.95223163794	7.26243517762567	0.221744224071695	4.21064815843819e-237	1.4447786493641e-234	FBgn0040732	CG16926	up_regulated
1128.36990363115	8.33159558082349	0.254311608996734	4.11908689813638e-236	1.37053254974356e-233	FBgn0014033	Sr-CI	up_regulated
6015.47008518107	8.87234373481737	0.271820755511214	8.50064453069583e-236	2.74520814550118e-233	FBgn0029167	Hml	up_regulated
2302.60510841636	4.5048093422134	0.137394682209225	1.55211777719387e-235	4.86921519816819e-233	FBgn0010225	Gel	up_regulated
11008.4137786554	5.74871446025028	0.175812047824986	7.3099052918777e-235	2.2295211140227e-232	FBgn0002772	Mlc1	up_regulated
1922.44457613016	4.7589174435676	0.147431941998614	8.4240984573486e-230	2.43412108057073e-227	FBgn0012037	Ance	up_regulated
626.983029869325	5.57339635526688	0.173568270982142	2.37542976837489e-228	6.68774842480931e-226	FBgn0004910	Eip63F-1	up_regulated
2706.34183565134	5.44789822553307	0.168643759601171	3.78969330018547e-228	1.04027081090091e-225	FBgn0037447	Neurochondrin	up_regulated
2873.96925121225	2.60481843736722	0.0810286888245541	2.20914340981032e-227	5.91619381456521e-225	FBgn0033717	CG8839	up_regulated
1271.42885468083	6.97443631624014	0.216272288574965	1.37154499985086e-226	3.58561049961012e-224	FBgn0040398	CG14629	up_regulated
1158.20331095921	9.09430647467887	0.282884046576728	1.72189974857626e-226	4.39685098589938e-224	FBgn0029147	NtR	up_regulated
6399.11620415026	6.02708322670452	0.19123182193346	1.94271444622251e-218	4.84795559534616e-216	FBgn0039049	CG6726	up_regulated
736.926581197656	6.30618820413623	0.201119929318904	2.0053846902737e-216	4.89313864426783e-214	FBgn0031327	CG5397	up_regulated
578.144736558376	6.23280511264116	0.199872766188189	1.66501974001317e-213	3.97432972724883e-211	FBgn0028422	GluRIID	up_regulated
1202.59053351108	6.36803248043316	0.205496120333579	5.79515162628739e-212	1.35384606077948e-209	FBgn0039756	CG9743	up_regulated
2588.57279064492	5.41894967908718	0.176829070690181	4.69971361094078e-207	1.0750594885027e-204	FBgn0050026	CG30026	up_regulated
1255.56694404026	5.25861256078299	0.173452287261629	1.30434004753258e-202	2.86433074438154e-200	FBgn0035427	ckd	up_regulated
3195.91404878488	4.26783669461832	0.14112836073788	7.558385007043e-202	1.62727583092808e-199	FBgn0030955	CG6891	up_regulated
2196.20923194914	7.37474571611931	0.243155857244566	1.57295903310959e-201	3.32136349683524e-199	FBgn0027586	CG5867	up_regulated
436.667034459705	6.59745164989895	0.218047450131845	3.73925002394232e-201	7.74659721941257e-199	FBgn0051201	GluRIIE	up_regulated
390.539589474506	6.71817095937925	0.22298735727352	1.0833700631892e-200	2.20285246181803e-198	FBgn0005626	ple	up_regulated
626.236710951367	5.63467189279195	0.187008285352539	6.45087670336955e-200	1.28782956732723e-197	FBgn0086450	su(r)	up_regulated
1961.34431991218	2.22419725943457	0.0741782146592524	6.82024532319256e-198	1.29114299394232e-195	FBgn0031589	Naprt	up_regulated
697.595817390418	6.31166948288162	0.211484728945402	1.07468274231313e-197	2.00000279840646e-195	FBgn0051547	NKCC	up_regulated
1006.63225267157	8.29610244783825	0.278870297549873	1.32790412779351e-197	2.43006455386213e-195	FBgn0036857	Aldh7A1	up_regulated
829.912371754943	7.25389847998815	0.241652437624868	5.09905913620171e-197	9.17830644516307e-195	FBgn0026077	Gasp	up_regulated
2789.58658374785	7.54391351343451	0.252922328363647	1.33557867235623e-195	2.36526674555991e-193	FBgn0036589	CG13067	up_regulated
1771.8934691844	9.81268742580911	0.334701163782524	4.19533169110774e-191	7.19761593255671e-189	FBgn0036587	CG4950	up_regulated
4270.62848123321	5.12325973399985	0.174112122468692	7.72818149324251e-190	1.3054681968585e-187	FBgn0266446	CG45076	up_regulated
5280.52719030431	5.55109893094688	0.190363540034552	1.26683997656757e-187	2.10756105192605e-185	FBgn0285963	CG46339	up_regulated
1496.44450905261	4.56585441188903	0.156930382323191	2.75087676588662e-186	4.50815326707986e-184	FBgn0036121	CG6310	up_regulated
638.95762010556	5.31835588553872	0.184035499140887	5.38967563738873e-185	8.57661427514902e-183	FBgn0032612	CG13282	up_regulated
1239.43848765519	3.83187711588674	0.132899294561031	1.14333307710727e-183	1.79339959809112e-181	FBgn0030668	CG8128	up_regulated
1178.80184532108	3.86812025202421	0.133769679203	1.45575607911646e-183	2.25129602094348e-181	FBgn0024234	gbb	up_regulated
2237.73904066252	5.01254731170738	0.174293914348464	5.80344856726319e-183	8.85025906507637e-181	FBgn0262509	nrm	up_regulated
621.56714680586	5.56078501073802	0.193908762973381	1.65450887163613e-180	2.48856265898147e-178	FBgn0029771	CG12730	up_regulated
495.602337400024	6.8773101696307	0.242480935607439	2.52391767195387e-180	3.74494811325046e-178	FBgn0266579	tau	up_regulated
2016.1050975575	5.28576938228346	0.184776344642374	6.18828508157159e-180	9.05964935942081e-178	FBgn0022160	Gpo1	up_regulated
753.57713574673	5.80490080704865	0.20361922691808	8.92022476774012e-180	1.2887377361814e-177	FBgn0050296	RIC-3	up_regulated
4162.26779733456	5.6960699540078	0.20030167745498	1.74242525929152e-178	2.48465316195076e-176	FBgn0015872	Drip	up_regulated
91432.7181905029	5.42748161825747	0.191828596427806	1.46368785523529e-176	2.03434084183335e-174	FBgn0000044	Act57B	up_regulated
853.75012015098	5.43396530215648	0.192741861876219	3.03468343912389e-176	4.16510302019754e-174	FBgn0266417	ringer	up_regulated
1636.64063064721	5.75383605784273	0.202975915507422	5.05827316017733e-176	6.85677028379593e-174	FBgn0035490	CG1136	up_regulated
983.84082038659	4.95044039922426	0.177085807218426	4.79645614449947e-173	6.42257176422002e-171	FBgn0051374	sals	up_regulated
2682.59910276831	6.78385244688388	0.24344211092441	6.60345689123356e-173	8.73565742960777e-171	FBgn0260228	CG42502	up_regulated
1439.14686890744	5.68745680160825	0.204381498899639	1.80648259775142e-172	2.36133082420365e-170	FBgn0033128	Tsp42Eg	up_regulated
841.772751003351	5.86749270435596	0.210207030525483	5.37114148952928e-172	6.93825100647429e-170	FBgn0026721	fat-spondin	up_regulated
779.815925737136	4.60198356848184	0.164902619417686	2.43594429946791e-171	3.1100777218788e-169	FBgn0034438	CG9416	up_regulated
2178.76549414682	4.70371958409296	0.168553623566834	2.89095727706753e-171	3.64858746002315e-169	FBgn0266758	Esyt2	up_regulated
10547.4969835717	2.39093991033644	0.0860961198396808	2.70189774936289e-170	3.37123151000051e-168	FBgn0035499	Chd64	up_regulated
43741.8759138961	5.42309598014433	0.195520653839337	9.01883241001906e-170	1.11266044788775e-167	FBgn0264695	Mhc	up_regulated
2374.37466459113	4.92601587417822	0.177823442055883	3.2502988328342e-169	3.96536457605773e-167	FBgn0052687	CG32687	up_regulated
501.187843653166	7.10400383027746	0.258031955852443	4.94373124081936e-169	5.96507351914248e-167	FBgn0029608	CG3091	up_regulated
1828.5062549158	5.74822171917365	0.208454304110599	6.45405341309456e-168	7.70277244301938e-166	FBgn0051373	CG31373	up_regulated
476.34343772332	5.66112974338378	0.206926073062994	6.76460269759634e-167	7.98659544296858e-165	FBgn0038076	Cyp313a4	up_regulated
848.660101433311	8.07201131238337	0.292086931079752	2.55739934152478e-166	2.98726008190874e-164	FBgn0243514	eater	up_regulated
19988.6442929322	3.33527306804319	0.121758671576571	1.12455342151748e-165	1.29974700718547e-163	FBgn0029506	Tsp42Ee	up_regulated
876.119195629929	9.29677784016575	0.337516762553853	1.41124920138095e-165	1.61411627407946e-163	FBgn0037228	CG1092	up_regulated
387.987958657388	5.99325118441365	0.220630862283527	3.81871164663892e-164	4.32262411135004e-162	FBgn0036101	NijA	up_regulated
2048.93538499769	4.07173426013008	0.149863122334343	1.71377586519676e-163	1.92012846937351e-161	FBgn0000244	by	up_regulated
939.720589486735	3.34212374395193	0.12284927576978	2.29950981686238e-163	2.55036543324737e-161	FBgn0086909	CG31751	up_regulated
776.055126203079	5.01359502729709	0.184817014001447	5.58040369029695e-163	6.12728325194605e-161	FBgn0038088	CG10126	up_regulated
4501.76208775208	5.44336842050774	0.201207906667099	5.51496295574551e-162	5.99547457961245e-160	FBgn0032156	CG13124	up_regulated
1315.86253597795	6.34885162117912	0.233961360498427	4.49960157823368e-161	4.84368875774567e-159	FBgn0015380	drl	up_regulated
632.136681829323	6.75671741378498	0.252079086921739	1.25068252432591e-160	1.33325185602898e-158	FBgn0039620	wat	up_regulated
3950.109077849	6.11188652600584	0.229223216201212	2.20595493097755e-157	2.30679858496509e-155	FBgn0264489	CG43897	up_regulated
2263.83547943536	7.14234774679407	0.26760934032606	1.28123148954676e-156	1.32716242973805e-154	FBgn0039486	CAH9	up_regulated
522.511199069738	7.20273374525016	0.271010189838102	1.75716747552182e-156	1.8031494281523e-154	FBgn0030369	Cyp318a1	up_regulated
1257.30074300167	6.38249000319013	0.241816902979688	3.71562623423476e-156	3.77755333813867e-154	FBgn0036551	CG17029	up_regulated
599.48151597548	7.1837701863774	0.270383227798549	2.95163880922502e-155	2.97330221332943e-153	FBgn0036891	CG9372	up_regulated
6317.74156019658	2.57147410426777	0.097152879435184	7.71576975940638e-155	7.70174108711655e-153	FBgn0041789	Pax	up_regulated
924.42087445118	5.29100708310846	0.199891082155346	4.02674874278652e-154	3.94765189248178e-152	FBgn0025680	cry	up_regulated
2484.84547307824	5.76922280188758	0.220070007217208	2.62572746634164e-153	2.55137058233905e-151	FBgn0032899	CG9338	up_regulated
518.72675335053	6.2052274887935	0.236207905029904	5.29249621042624e-151	5.09750950793685e-149	FBgn0033978	Cyp6a23	up_regulated
464.579179731317	7.98653845938314	0.306199429451916	1.25109410121897e-150	1.18611326227652e-148	FBgn0038832	CG15695	up_regulated
2745.58335934723	4.82883637787232	0.185419235036878	1.25308869238685e-150	1.18611326227652e-148	FBgn0265413	CG44325	up_regulated
1267.52774449389	6.57040877490955	0.252680073761665	9.49182806648777e-150	8.90771557008852e-148	FBgn0029930	CG12541	up_regulated
662.565356704692	6.90737524199853	0.266728165334711	1.0075183662205e-147	9.21879305091758e-146	FBgn0038761	CG17190	up_regulated
1449.86742125283	2.41814340339596	0.0939092582673798	8.76722472556043e-147	7.95571301542591e-145	FBgn0015801	Reg-5	up_regulated
936.902854585278	7.22334512777686	0.285135937103312	2.89807683169646e-143	2.60826914852682e-141	FBgn0030102	SmydA-9	up_regulated
1566.99804408386	5.1669955279907	0.203091815351388	4.87907880196404e-143	4.35547034516789e-141	FBgn0010651	MFS14	up_regulated
30355.9614996781	6.33619027348244	0.249414071902841	9.32077185225185e-143	8.25339314013914e-141	FBgn0003137	Ppn	up_regulated
1095.16782182473	5.829305347449	0.230720936022346	1.17413321682893e-142	1.03135861766253e-140	FBgn0052354	CG32354	up_regulated
2395.94361563971	5.2158428601854	0.205854987905755	8.27653458533473e-142	7.21240871007741e-140	FBgn0010482	l(2)01289	up_regulated
1048.0815402549	7.30333332244545	0.28837059992044	1.21485483677198e-141	1.05032331557137e-139	FBgn0031801	CG9498	up_regulated
2839.9550591999	5.05319891526007	0.200373977893326	3.53379654170474e-141	3.03133484593109e-139	FBgn0039927	CG11155	up_regulated
506.267404473202	7.11637970416704	0.283579375163876	2.24009686446294e-139	1.89202027475409e-137	FBgn0032774	CG17549	up_regulated
631.355102459607	7.02116382285725	0.281292653979874	3.12531227782106e-139	2.61953655041795e-137	FBgn0086367	t	up_regulated
992.889679329778	3.48071415645377	0.139801757873366	1.03938079154192e-137	8.64575840237146e-136	FBgn0034436	CG11961	up_regulated
4451.51335898355	4.29254957814282	0.172130812927535	1.14867398603665e-137	9.41965829857875e-136	FBgn0030309	CG1572	up_regulated
350.570929778256	7.77236183146798	0.311808373518498	1.14957578507245e-137	9.41965829857875e-136	FBgn0030887	CG6867	up_regulated
894.993215747032	5.46136222339282	0.219993009552643	1.3090938872068e-136	1.0647296949282e-134	FBgn0035049	Mmp1	up_regulated
618.6022912826	4.24110416549738	0.171425372609896	4.66837781711886e-136	3.7690285611739e-134	FBgn0039738	Mgat2	up_regulated
2646.96293380039	5.79802529873215	0.233897757478622	6.98768003754223e-136	5.60034502278932e-134	FBgn0000014	abd-A	up_regulated
4390.8788522327	6.13343584868042	0.247524553010261	1.06265128744753e-135	8.39418067350636e-134	FBgn0259994	OtopLa	up_regulated
2927.74811440537	4.72911523674347	0.190878635000253	1.44509172761246e-135	1.13336479779892e-133	FBgn0043841	vir-1	up_regulated
5757.72152284927	3.40763646734547	0.137856878728278	2.18855652707528e-135	1.70428018916926e-133	FBgn0024315	Picot	up_regulated
2241.76936236369	6.19828846675287	0.249977913808488	4.81951312044538e-135	3.72663761003453e-133	FBgn0034761	CG4250	up_regulated
722.570041258821	6.79734995599603	0.275839261262567	6.75085882498862e-135	5.18352656631994e-133	FBgn0051690	CG31690	up_regulated
307.509855456827	6.98286021704437	0.282971433980728	1.98974339700218e-134	1.50671603441958e-132	FBgn0031888	Pvf2	up_regulated
576.982816582869	5.5613409645956	0.226336870739624	2.12407234322043e-134	1.59741878962742e-132	FBgn0015033	Cyp4d8	up_regulated
470.778055587759	7.0948478214236	0.289769881397348	4.81205489553585e-134	3.59431039135943e-132	FBgn0263830	CG40486	up_regulated
2010.85722443405	2.50998322452475	0.102117532841061	7.74570722565243e-134	5.74647738767998e-132	FBgn0035321	CG1275	up_regulated
4218.11052008782	5.78038249832763	0.234397717948222	8.77235383551588e-134	6.46445940362177e-132	FBgn0038774	CG5023	up_regulated
18151.9147864599	3.23010960917828	0.13232149387541	2.82382298195172e-132	2.06703842278866e-130	FBgn0033635	Prip	up_regulated
313.247833249137	7.03765403666015	0.288203502595081	5.7241521569376e-132	4.16233050881952e-130	FBgn0011576	Cyp4d2	up_regulated
1098.75401306223	5.59480139944296	0.229205190966939	1.1796534526801e-131	8.46574830746892e-130	FBgn0033387	CG8008	up_regulated
1798.25687213671	4.39345602469245	0.18056324534941	1.41059427456548e-131	1.00573539835903e-129	FBgn0003091	Pkc53E	up_regulated
745.890457360165	5.14877499122324	0.211588802843888	1.82497311199687e-131	1.29278740449843e-129	FBgn0030828	CG5162	up_regulated
3914.00813335831	5.55947208141	0.228632438064956	3.30436351522994e-131	2.32576355110415e-129	FBgn0063649	CG6006	up_regulated
1495.2203252859	5.1972602733019	0.214112520062533	9.96152456870476e-131	6.92262909901129e-129	FBgn0265356	tn	up_regulated
2234.02811277304	3.5867256832542	0.147602951745329	1.06990436918662e-130	7.3883962098548e-129	FBgn0025879	Timp	up_regulated
4326.86290129491	4.21493142472348	0.173760349362551	2.078286445331e-130	1.41736553849282e-128	FBgn0027590	GstE12	up_regulated
453.053901363826	7.19468018620917	0.298783756822954	2.0815849161566e-129	1.41085199872836e-127	FBgn0051676	CG31676	up_regulated
3160.85897553794	8.23233618195355	0.341370708944176	2.88541242941469e-129	1.94367045858732e-127	FBgn0001114	Glt	up_regulated
548.818170483616	8.93665432303625	0.367986424875983	6.72467347808736e-129	4.47496453269086e-127	FBgn0031261	nAChRbeta3	up_regulated
427.274377334858	6.23526870625405	0.258107108460006	1.16298250109772e-128	7.69249871208011e-127	FBgn0286198	LKRSDH	up_regulated
7651.23894268785	3.04604809732796	0.126680427739131	2.16046025289361e-128	1.42047027405819e-126	FBgn0000083	AnxB9	up_regulated
528.146689581921	5.97640048499946	0.247865259578962	3.81676255576294e-128	2.49452695608792e-126	FBgn0031935	CG13793	up_regulated
735.551418900182	5.51342094388174	0.230059777896649	6.82210802385206e-128	4.43235184034885e-126	FBgn0035090	CG2736	up_regulated
861.37394234429	6.61250664445604	0.277071088493384	3.69930727250146e-127	2.37534466971146e-125	FBgn0027844	CAH1	up_regulated
564.3700918119	4.18691381518858	0.175074354839684	4.99644709449991e-127	3.18959238939587e-125	FBgn0033903	CG8323	up_regulated
377.246156232863	4.77544690006973	0.199994895971371	6.66507125974525e-127	4.23020129664756e-125	FBgn0045761	CHKov1	up_regulated
496.90525038143	5.79091105595806	0.242556080816581	1.26856372235696e-126	7.9593312408454e-125	FBgn0085410	TrissinR	up_regulated
3060.41026692538	3.3576911822387	0.140765798884399	3.57416153633853e-126	2.2171917327117e-124	FBgn0015777	nrv2	up_regulated
1887.17749528282	5.14553811754869	0.21611651150091	4.28228695802439e-126	2.64154555051167e-124	FBgn0011274	Dif	up_regulated
642.607206131147	6.92704949178272	0.293505317487916	1.85697639401489e-124	1.13275560034908e-122	FBgn0035484	CG11594	up_regulated
475.485572898772	5.38117977027116	0.227729573539317	1.91391457089501e-124	1.16103767891863e-122	FBgn0029994	Ldsdh1	up_regulated
370.890204785377	3.53868007206287	0.149599690671491	3.79998800238698e-124	2.29252023440709e-122	FBgn0032253	LManI	up_regulated
582.806211644627	5.17744571235339	0.219707124740595	4.43351608183509e-124	2.66010964910105e-122	FBgn0265262	Vha68-1	up_regulated
965.719717978947	6.22535308728641	0.265336543974617	9.42653535938214e-124	5.62518251337043e-122	FBgn0040832	CG8012	up_regulated
289.543295680335	6.85982802605172	0.290629760117855	1.32903768404894e-123	7.88801825451751e-122	FBgn0043806	CG32032	up_regulated
574.003038689259	4.12315983886117	0.175049107201164	1.79131018882276e-123	1.05745085340182e-121	FBgn0031322	CG5001	up_regulated
8356.46525838406	4.02214689198224	0.171174015649242	6.89700206264884e-123	4.04968356405798e-121	FBgn0033875	CG6357	up_regulated
1439.13382773146	6.41611121874613	0.273868837225123	9.8683270494771e-123	5.76352292570524e-121	FBgn0033079	Fmo-2	up_regulated
1522.66477483835	4.88382584038392	0.208855196364715	1.84127401958142e-122	1.06969252566159e-120	FBgn0030976	CG7378	up_regulated
5845.98056638319	2.55437095481892	0.10906340354492	7.68389333731829e-122	4.44048151809236e-120	FBgn0027779	VhaSFD	up_regulated
426.810994015538	5.98094302507884	0.255523356187629	4.51560855336419e-121	2.59588386994444e-119	FBgn0262057	Spn77Ba	up_regulated
908.4446071117	2.91958347019262	0.125119256905776	4.74048243910219e-121	2.71096339486157e-119	FBgn0031703	CG12512	up_regulated
895.967189215623	6.29691942512334	0.269235404853643	5.29663236013891e-121	3.01331727017229e-119	FBgn0261999	Ca-Ma2d	up_regulated
3066.76549448669	5.23778969868171	0.223769522851591	6.07392884495401e-121	3.43771849059768e-119	FBgn0031908	CG5177	up_regulated
508.03839857403	4.67669830467302	0.200855673052577	7.5222029519588e-121	4.23557889294911e-119	FBgn0039328	CHKov2	up_regulated
1828.78742333741	3.53693933346545	0.151990761499932	1.16843467708342e-120	6.54561875223265e-119	FBgn0050035	Tret1-1	up_regulated
1736.60442352147	3.89170046832553	0.167336113739265	1.67297432350257e-120	9.32449648327827e-119	FBgn0027596	Kank	up_regulated
1912.13766549308	6.26773702619681	0.269767604045898	2.38909637300748e-120	1.32486253412233e-118	FBgn0032629	beat-IIIc	up_regulated
438.839520239384	5.82300422582192	0.251666499856001	6.34105091113885e-120	3.48123695021523e-118	FBgn0053494	CG33494	up_regulated
562.35894601791	4.88549679800843	0.209589010905618	1.46192738011101e-119	7.98605106150196e-118	FBgn0033304	Cyp6a13	up_regulated
479.287957831333	6.84840195591244	0.296801568032412	3.45980570472273e-119	1.88062706127998e-117	FBgn0051826	CG31826	up_regulated
1939.76147799335	2.87133338022405	0.125006824619065	2.05030613308669e-117	1.10354712457313e-115	FBgn0050344	CG30344	up_regulated
751.969192850669	10.0523026746997	0.437189475638995	2.85078219765249e-117	1.52690675757192e-115	FBgn0040102	lectin-24Db	up_regulated
258.62943518441	6.12289135887299	0.265954824818704	5.93736723821126e-117	3.16467438230872e-115	FBgn0036993	CG5910	up_regulated
1623.81420242831	5.7286975575635	0.249999514579584	9.7810335147975e-117	5.18820038610998e-115	FBgn0263980	Stacl	up_regulated
1625.45233573714	5.21779159324405	0.227429256592662	1.0406547250594e-116	5.49345619286162e-115	FBgn0250819	CG33521	up_regulated
948.52280391639	3.53202561313298	0.154108771666816	1.83862409141872e-116	9.65937441329069e-115	FBgn0085354	CG34325	up_regulated
876.90006134065	6.76904696066695	0.296565254639644	3.89929700152851e-116	2.03877528937062e-114	FBgn0035695	CG10226	up_regulated
2097.67700901006	5.28162181468957	0.231648371473046	1.61885341387937e-115	8.41302529758035e-114	FBgn0010389	htl	up_regulated
2254.847989254	4.66554515375149	0.204431311335857	1.62437282612663e-115	8.41302529758035e-114	FBgn0050104	NT5E-2	up_regulated
210.780109721377	5.44880087279786	0.239151466438084	6.07319811503351e-115	3.13069085929897e-113	FBgn0263390	Nha2	up_regulated
424.686221719227	6.49625509347547	0.287980745354	6.49925960620467e-115	3.33466684467884e-113	FBgn0037853	CG14696	up_regulated
406.244145422552	5.04098359193536	0.222378039740179	2.71215737575531e-114	1.3850924644555e-112	FBgn0033134	Tsp42El	up_regulated
333.980598596355	7.84010145590558	0.348650017175885	4.24083618500308e-113	2.15575839404323e-111	FBgn0035623	mthl2	up_regulated
589.840502127743	7.80685378620781	0.343571481877271	4.97523813238493e-113	2.51742464025745e-111	FBgn0001089	Gal	up_regulated
2344.4297340612	4.75667379039516	0.210634553802561	7.06161739348989e-113	3.55672288901463e-111	FBgn0263397	Ih	up_regulated
998.414508972232	5.97944048685959	0.264369594438954	7.69800983936182e-113	3.85955013863894e-111	FBgn0051997	CG31997	up_regulated
7100.3921436574	3.49200696068617	0.155168062566139	7.74665252858139e-113	3.86628385290107e-111	FBgn0265991	Zasp52	up_regulated
396.693141660027	4.52868985407041	0.200893115173293	1.01958437839398e-112	5.06562736414749e-111	FBgn0038912	CG6656	up_regulated
447.683099207548	4.85160110823133	0.215835216734148	1.31388978479314e-112	6.49842785451743e-111	FBgn0033872	CG6329	up_regulated
3397.11092895737	9.3484407873891	0.419082616765781	1.43345219028097e-112	7.05798432703367e-111	FBgn0016684	NaPi-T	up_regulated
516.356492081565	6.51156902676628	0.291528586705377	4.54476915722862e-112	2.21784734872757e-110	FBgn0041605	cpx	up_regulated
4232.54673989938	4.87340209636197	0.217948696024644	1.06354833256873e-111	5.16715074849763e-110	FBgn0034723	CG13506	up_regulated
617.409921784945	6.16349918962056	0.275514771879788	4.93028270977002e-111	2.38477991864647e-109	FBgn0033679	CG8888	up_regulated
507.649474436105	5.30373868395444	0.236983040976304	5.12042783241147e-111	2.46589024560868e-109	FBgn0038420	CG10311	up_regulated
1070.86173715708	3.41876508501539	0.153849349653879	1.68303840591781e-110	8.06976493317796e-109	FBgn0030745	CG4239	up_regulated
1134.50722042111	6.18610692574049	0.277393442627729	2.45730892820544e-110	1.17309791442155e-108	FBgn0029507	Tsp42Ed	up_regulated
3734.38347377442	2.33551897918807	0.105449450721723	2.59696425153776e-109	1.22380547132552e-107	FBgn0262026	CG42837	up_regulated
430.968900828694	9.15622431575798	0.417155788307229	3.41504234234093e-109	1.60244294525228e-107	FBgn0040099	lectin-28C	up_regulated
1333.58391646038	2.23828022811128	0.101102239829255	6.45592417321616e-109	3.01642754986866e-107	FBgn0035298	SCOT	up_regulated
1740.97680975088	3.9558710363868	0.179428834803196	2.33723676711298e-108	1.08282108451057e-106	FBgn0035679	CG10467	up_regulated
360.717991689073	4.70951555799776	0.213346359704644	2.84744467254968e-108	1.31365304641157e-106	FBgn0037796	CG12814	up_regulated
1723.47627509806	2.19313151010653	0.0996306494491321	6.30901594635606e-108	2.8863747954579e-106	FBgn0263199	Galk	up_regulated
1354.98321791662	5.15282766869084	0.234525140271842	1.08990837604186e-107	4.94512147476844e-106	FBgn0259736	CG42390	up_regulated
565.398969230717	5.21279315759673	0.237402624058948	1.35233634280768e-107	6.11055680824212e-106	FBgn0046763	CG17278	up_regulated
388.717759060084	5.01287875383451	0.228107030556992	1.95194392653635e-107	8.78374766941356e-106	FBgn0040383	CG5254	up_regulated
564.314134353465	5.99580609850639	0.27355481253314	2.13323275108626e-107	9.56036555384781e-106	FBgn0036501	CG7272	up_regulated
784.294314970168	5.21099799575225	0.238983888979779	4.5865583865527e-107	2.04717118229059e-105	FBgn0013771	Cyp6a9	up_regulated
1423.78474323913	3.15502684751425	0.144000129229341	5.7290271952372e-107	2.54674974104067e-105	FBgn0038407	CG6126	up_regulated
514.591457084584	4.36893745262344	0.19870473353858	7.72162368672351e-107	3.41868661613807e-105	FBgn0015040	Cyp9c1	up_regulated
294.804298834696	5.2775624486686	0.240067030965067	8.15146756408477e-107	3.59450256440365e-105	FBgn0031630	CG15629	up_regulated
5102.70565262837	2.40508819883043	0.109988281305035	1.55674387742663e-106	6.83721910965774e-105	FBgn0037671	ATP6AP2	up_regulated
416.743525764971	5.08135951353704	0.232355475987937	2.95542422832556e-106	1.29285091741094e-104	FBgn0039277	Nepl16	up_regulated
547.303941353619	7.17538141471283	0.332567402872367	3.68024445468205e-106	1.60353508382575e-104	FBgn0035625	Blimp-1	up_regulated
1747.14400759841	3.30334860440403	0.151620608203962	6.63800869777801e-106	2.8808433004586e-104	FBgn0032218	CG5381	up_regulated
450.085562655653	6.41352204398078	0.293245732477284	1.90250142570764e-105	8.22419907648422e-104	FBgn0039667	FipoQ	up_regulated
5515.87693777212	4.28603587978087	0.197650919671344	7.30406527044285e-105	3.12056952021255e-103	FBgn0035710	SP1173	up_regulated
548.929885702676	8.33340032222282	0.389362621609014	1.10320056539631e-104	4.69501635970988e-103	FBgn0003515	st	up_regulated
2847.02903452306	6.1273607734963	0.282872643841682	5.80564138296535e-104	2.46123329671659e-102	FBgn0001145	Gs2	up_regulated
2108.16058779284	4.8623138406914	0.225200456301874	6.06220100777524e-104	2.56011411789893e-102	FBgn0051999	CG31999	up_regulated
1831.09821028935	5.09715233461215	0.237690752255344	7.68624037586463e-103	3.20893229380204e-101	FBgn0039155	Kal1	up_regulated
2323.48221629378	2.19394903908712	0.102439793640171	1.1758142285523e-102	4.89031826875161e-101	FBgn0030749	AnxB11	up_regulated
356.550950123583	6.55981003141749	0.307906979596908	1.87868217007717e-102	7.75486098776216e-101	FBgn0032614	CG13284	up_regulated
8266.74560128606	5.2874250801554	0.247127865591904	2.81004206082586e-102	1.15559033063176e-100	FBgn0034501	CG13868	up_regulated
10888.7386108923	2.41005466651476	0.112588512160311	4.64362979588212e-102	1.90250205816364e-100	FBgn0000064	Ald1	up_regulated
12569.2880344028	2.23815698409314	0.104307035365243	2.31851002715688e-101	9.42860744377132e-100	FBgn0015221	Fer2LCH	up_regulated
11792.6546692327	5.57339271499381	0.261621488875394	2.88821279576164e-101	1.17020577481413e-99	FBgn0264894	CG44085	up_regulated
409.299804677624	6.31971748109412	0.297700252880085	1.03869450827474e-100	4.19296533119728e-99	FBgn0051445	CG31445	up_regulated
380.8196192818	7.98894314324087	0.376880454587518	2.71252546381732e-100	1.0909717799529e-98	FBgn0265052	St3	up_regulated
378.746918152413	6.46012757725252	0.304504697985827	3.16823934689389e-100	1.26960832222244e-98	FBgn0037601	Cyp313b1	up_regulated
465.037751001097	6.25631153724052	0.293592708373268	4.76276054782275e-100	1.90164039327614e-98	FBgn0023525	CG3191	up_regulated
638.495615879562	3.74461455109891	0.178128662823107	1.82370992380231e-99	7.20299818825515e-98	FBgn0036549	CG10516	up_regulated
743.144761619285	5.29716201811553	0.251842651873278	7.31741437581834e-99	2.86947178023162e-97	FBgn0031245	CG3625	up_regulated
503.51549252694	3.86072236053311	0.183211727077231	8.53060259396155e-99	3.33331019507822e-97	FBgn0033905	CG18324	up_regulated
371.439754997977	5.72395762601107	0.273038196548294	8.79992035631699e-99	3.42635196852343e-97	FBgn0031530	Pgant2	up_regulated
981.214088236469	4.98385697339613	0.236543479016823	1.37927186618495e-98	5.33253700377139e-97	FBgn0031869	CG18304	up_regulated
509.540987539883	3.42587159020488	0.163408227168455	1.52853901195311e-98	5.88889766710356e-97	FBgn0250871	pot	up_regulated
1186.8895613397	3.73039229551919	0.178204669050866	6.03934375091127e-98	2.31860120227293e-96	FBgn0038419	CG14879	up_regulated
583.880288319591	3.84475955364348	0.183636460033665	1.3473220772648e-97	5.10124014081639e-96	FBgn0052280	CG32280	up_regulated
290.97847432256	4.89210778384757	0.233580923330426	1.42464132243397e-97	5.37545076299827e-96	FBgn0025712	CG13920	up_regulated
484.892356509742	5.08599914591364	0.243639246072453	1.68954166349542e-97	6.35313954286976e-96	FBgn0003460	so	up_regulated
1476.62979228527	3.2895526813668	0.157709727398067	2.79684488364631e-97	1.04453594634138e-95	FBgn0034733	CG4752	up_regulated
370.414454361307	5.70491643001263	0.273993152911803	3.90735780801527e-97	1.45433182142399e-95	FBgn0020269	mspo	up_regulated
1347.66710389889	3.13714387094971	0.15034606722485	4.6322456847335e-97	1.71831275737749e-95	FBgn0001123	Galphas	up_regulated
250.605842840541	5.35308557014501	0.256286860270594	5.66322164344334e-97	2.0866501223157e-95	FBgn0034985	CG3328	up_regulated
2992.84624677231	3.58155212858528	0.172769363107511	4.37186974732208e-96	1.59478836629889e-94	FBgn0261560	Thor	up_regulated
1018.21498155616	3.27893842101859	0.158721803225409	1.42210528332336e-95	5.17043576519554e-94	FBgn0032820	fbp	up_regulated
271.516289678848	3.90567333872985	0.18877271067205	2.02683001484247e-95	7.3205899878192e-94	FBgn0036288	CG10660	up_regulated
796.281202381406	4.63328174374371	0.224420362850987	2.66360936155574e-95	9.58899370160067e-94	FBgn0052813	CG32813	up_regulated
3885.98166919779	5.06269726903646	0.245345942709045	6.25896448668068e-95	2.24586372757366e-93	FBgn0267408	AOX1	up_regulated
337.436579955855	5.01796912203296	0.244928343841944	1.81187540417745e-94	6.45921816164557e-93	FBgn0030653	CG7860	up_regulated
250.908051528908	6.82356128250291	0.330946404939063	1.94956228861382e-94	6.92757085080252e-93	FBgn0035571	CG12493	up_regulated
1838.67463445788	2.42409189628875	0.117914773254036	1.96215071436923e-94	6.94981123992716e-93	FBgn0033777	CG17574	up_regulated
265.659808500559	3.93906490527299	0.192751882795471	2.92345615606277e-94	1.03213982615978e-92	FBgn0024980	Syx4	up_regulated
230.14586802935	5.68697843601196	0.277905291925942	4.73715415663955e-94	1.66711386666354e-92	FBgn0051675	CG31675	up_regulated
20838.5629151678	2.05956889035243	0.10060347185418	1.5301967265456e-93	5.36791056149222e-92	FBgn0014184	Oda	up_regulated
547.265655939147	3.97484103253489	0.195485906921581	6.02969507334331e-93	2.10177942556538e-91	FBgn0030796	CG4829	up_regulated
384.180570752546	6.1003950745952	0.299446860665869	7.8748405142413e-93	2.73625787488511e-91	FBgn0031251	CG4213	up_regulated
21827.2342240511	5.807541245752	0.285180758036234	8.75697616329201e-93	3.0331734470961e-91	FBgn0016123	Alp4	up_regulated
4294.26154980619	5.04971934002778	0.248792412129901	8.21367653152228e-92	2.82715261179043e-90	FBgn0266451	fau	up_regulated
919.230143067472	7.55144245528306	0.380539155181459	1.24293372283142e-91	4.26481633646531e-90	FBgn0030334	Karl	up_regulated
1107.62223680702	6.4522389533198	0.318752491746037	1.27792955708753e-91	4.37123568125266e-90	FBgn0083228	Frq2	up_regulated
5132.72355558578	2.20852659394004	0.109139494512019	1.78279899561581e-91	6.06041268478688e-90	FBgn0010352	Nc73EF	up_regulated
481.07850577666	4.26202254653521	0.21188216602508	3.84964404804403e-91	1.30460159405937e-89	FBgn0028482	bdl	up_regulated
181.407704365463	7.12118866498604	0.354257609313126	9.14016073309295e-91	3.08796814921109e-89	FBgn0046113	GluRIIC	up_regulated
1030.52151110911	6.45051460526886	0.320963404443454	1.05101479004267e-90	3.53992097995966e-89	FBgn0285879	disco-r	up_regulated
253.965077942449	7.07258981387938	0.352477694834651	1.34448886875409e-90	4.51452225655043e-89	FBgn0032946	nrv3	up_regulated
279.587156103256	7.03952400002902	0.350339518546153	1.7484609660281e-90	5.8530796972526e-89	FBgn0039595	AstA-R2	up_regulated
490.936439859752	7.54274966694274	0.372223002704449	3.34324762131796e-90	1.1157707866891e-88	FBgn0036547	CG17032	up_regulated
1726.20960992119	4.61091118519083	0.230379184815012	9.11589024532375e-90	3.03310529980772e-88	FBgn0032889	CG9331	up_regulated
261.464033424065	6.0735747555216	0.306128940632249	4.16909205561956e-88	1.37881417984044e-86	FBgn0032178	Spn31A	up_regulated
803.662368117243	8.52700473020123	0.436817234559823	4.19575971329415e-88	1.38346671627537e-86	FBgn0283437	PPO1	up_regulated
338.457807739959	5.60562587030987	0.284353169293062	6.31881538341772e-88	2.07726326077624e-86	FBgn0035708	axed	up_regulated
2489.02757377396	5.0249050122763	0.254382760008807	1.27436829213784e-87	4.17688473064881e-86	FBgn0032129	jp	up_regulated
7026.11726304283	5.10887343208935	0.258343179159475	2.19243508155376e-87	7.16456464150603e-86	FBgn0000046	Act87E	up_regulated
420.090608003716	6.42454640533389	0.324522655358187	4.00353320554457e-87	1.30441526993707e-85	FBgn0037433	CG17919	up_regulated
570.109564580809	6.09044246394889	0.308235158225762	5.42135370300154e-87	1.76113797807565e-85	FBgn0034497	Mpcp1	up_regulated
12630.6402858186	4.16028485856747	0.211205215682305	7.12467215210864e-87	2.30763717493076e-85	FBgn0261258	rgn	up_regulated
458.022891066599	4.52043188581808	0.229497845090571	1.10844400686465e-86	3.57962211628642e-85	FBgn0051323	CG31323	up_regulated
1801.55964012869	2.58931835256467	0.131920151088556	1.30235029432687e-86	4.19349156355103e-85	FBgn0036318	Wbp2	up_regulated
3168.2966708153	4.68881687804598	0.238920315078918	1.87235662492993e-86	6.0112502168803e-85	FBgn0016797	fz2	up_regulated
987.108230994023	2.110836951196	0.107524310317181	1.99275585306952e-86	6.37914264335374e-85	FBgn0037070	CG11309	up_regulated
1636.72658947126	8.59667436626277	0.434951199993553	2.45095625804076e-86	7.82311038176964e-85	FBgn0043783	CG32444	up_regulated
3754.82897393862	5.77430458177361	0.294408887311664	5.99912037458314e-86	1.90376710152956e-84	FBgn0053519	Unc-89	up_regulated
515.29067153629	3.71463043276689	0.190219063114475	7.00386734870123e-86	2.21620932244206e-84	FBgn0035767	Cln7	up_regulated
4150.17325518385	6.49243851271714	0.331351214227987	7.05698464802664e-86	2.22660032860151e-84	FBgn0286508	Had1	up_regulated
473.097026675457	4.55778942882323	0.233187355348107	7.54776524158117e-86	2.37462642844015e-84	FBgn0050269	CG30269	up_regulated
351.338271421567	4.21950045591517	0.215877836931657	7.62099228048626e-86	2.39081414970683e-84	FBgn0033980	Cyp6a20	up_regulated
233.324756958064	8.63533819414138	0.44358484454422	9.045292497719e-86	2.829553037748e-84	FBgn0039789	CG9717	up_regulated
2011.5562611199	5.15598588904586	0.263240614729249	1.1623024919777e-85	3.62559129599863e-84	FBgn0020521	pio	up_regulated
2010.8473094692	4.94600695748588	0.252662786707092	1.32778312910871e-85	4.13004497382822e-84	FBgn0032666	CG5758	up_regulated
381.882592664548	5.51864576132646	0.281902154889562	1.53101150640325e-85	4.7487306046067e-84	FBgn0036106	CG6409	up_regulated
162.015071551885	5.63335223584012	0.291161585365809	2.52970995502726e-84	7.78045246672251e-83	FBgn0032402	PLCXD	up_regulated
631.05909406701	6.11594985935553	0.315558195501952	2.69665429155621e-84	8.27074416795732e-83	FBgn0036945	Ssk	up_regulated
15077.6995380029	3.31048495374762	0.17075834469236	2.84979968228806e-84	8.71610042103703e-83	FBgn0000055	Adh	up_regulated
632.383384642648	5.51900463380759	0.287774512951366	4.72718149026978e-84	1.43382466196581e-82	FBgn0030234	CG15211	up_regulated
1456.32298704898	3.49380563591981	0.180635546638542	5.56040277523917e-84	1.68190695515499e-82	FBgn0051352	Unc-115a	up_regulated
783.221199571366	5.81588918789462	0.30128373185279	5.60761231230993e-84	1.69152701069129e-82	FBgn0045852	ham	up_regulated
362.652517654994	4.20967971815864	0.217988072402134	8.49442566006261e-84	2.55530941773938e-82	FBgn0035656	CG10479	up_regulated
157.572690504146	6.08397280614993	0.317161620829561	9.14593373845764e-84	2.74378012153729e-82	FBgn0037166	CG11426	up_regulated
246.327397734929	8.84886733383297	0.46372669327721	9.19449222144437e-84	2.75083173273731e-82	FBgn0038262	CG14857	up_regulated
431.930564408486	5.88659913174503	0.303571080059772	1.15774255371618e-83	3.45435142385969e-82	FBgn0003429	slo	up_regulated
323.212292733284	6.40883515375571	0.33487816318078	1.18656218660531e-83	3.53074601867923e-82	FBgn0003129	Poxm	up_regulated
189.088327498825	5.33869021452616	0.27723017114783	1.67285091988381e-83	4.96429813522278e-82	FBgn0040805	CG12355	up_regulated
9132.33943871681	3.38622225287193	0.175918494613576	3.74939723366136e-83	1.10965988209169e-81	FBgn0025885	Inos	up_regulated
18518.5286742485	4.96055379449363	0.258128724957841	8.75781881870951e-83	2.58496910294168e-81	FBgn0041180	Tep4	up_regulated
1007.25894563046	2.80310599105021	0.145970869025516	1.17560186006474e-82	3.46061888029782e-81	FBgn0030731	Mfe2	up_regulated
172.984540814501	5.8766395621503	0.307012173993472	1.56627366095945e-82	4.59831144313764e-81	FBgn0004514	Oct-TyrR	up_regulated
590.969987695846	3.23417224558187	0.168843880060346	2.56257429228943e-82	7.48326216205797e-81	FBgn0264494	CG17646	up_regulated
15459.1430860704	2.17403472873112	0.113611418920298	3.91538536581381e-82	1.1403430057463e-80	FBgn0263598	Vha68-2	up_regulated
1018.80078399966	2.52260131687306	0.132451513045814	1.86934212190507e-81	5.42999378267664e-80	FBgn0034958	CG3907	up_regulated
11014.2923526627	2.20158580471448	0.115409878536571	2.4741979601368e-81	7.16799303490819e-80	FBgn0003748	Treh	up_regulated
6900.41744682147	2.3749553624311	0.124640405876055	3.16138388961289e-81	9.13473555472356e-80	FBgn0001128	Gpdh1	up_regulated
213.427454628968	7.84901275913816	0.411995627326424	4.11077004875492e-81	1.18467861247583e-79	FBgn0039161	CG13606	up_regulated
702.230252943532	3.20752041560783	0.168650036429993	4.15271873086541e-81	1.19363486033775e-79	FBgn0053126	NLaz	up_regulated
479.806447353231	9.33776101322572	0.497884975498852	6.50780217818119e-81	1.86568323541591e-79	FBgn0259715	CG42369	up_regulated
330.101959965316	5.80937746752392	0.306005678962682	7.16514609803416e-81	2.04878396240664e-79	FBgn0035192	galene	up_regulated
338.113866956861	4.87653851245379	0.258266517621876	1.00519477856909e-80	2.86676329056848e-79	FBgn0034605	Ugt49C1	up_regulated
941.020464028863	4.62620573386925	0.244213221331227	3.29902875439466e-80	9.38428386612782e-79	FBgn0020299	stumps	up_regulated
2436.81351970144	5.00849400223065	0.264989912166733	3.73950271418741e-80	1.06097518867643e-78	FBgn0266377	Pde8	up_regulated
421.111116524081	5.39199313135828	0.285219448152067	4.04814309834639e-80	1.14558276339803e-78	FBgn0259740	CG42394	up_regulated
2216.74443942855	5.29810953710286	0.28196766885882	6.8261767227193e-80	1.92677173304519e-78	FBgn0033446	CG1648	up_regulated
302.18465503288	8.26188790020974	0.435343628888005	7.30500735280657e-80	2.05664053163631e-78	FBgn0028936	NimB5	up_regulated
174.17592161713	6.09832132247137	0.324630164775958	9.47007678912454e-80	2.6593719474319e-78	FBgn0037817	Cyp12e1	up_regulated
6215.16309516307	3.46219093726888	0.183864939792209	1.04676253529586e-79	2.93200322386444e-78	FBgn0036279	Ncc69	up_regulated
842.927081123629	4.36330089864828	0.231853414162962	1.0596466154189e-79	2.96053939880395e-78	FBgn0050345	CG30345	up_regulated
376.452612285587	6.64384454454639	0.351234622166984	1.13887952622748e-79	3.17383177613649e-78	FBgn0011603	ine	up_regulated
204.610617617709	5.33908914891165	0.283340244736795	1.21864791607737e-79	3.38753268823531e-78	FBgn0020372	TM4SF	up_regulated
7367.78568260419	4.23014788253101	0.224833079597552	1.37206861959175e-79	3.80437208159532e-78	FBgn0000636	Fas3	up_regulated
2437.93359131237	3.93033467909273	0.208819019891329	1.46659735185625e-79	4.05623146684677e-78	FBgn0033504	CAP	up_regulated
1332.98669981698	3.1615871250641	0.168496008810394	1.8774353423719e-79	5.17945730131744e-78	FBgn0062978	CG31808	up_regulated
984.792568663188	6.17190111156292	0.326301989210614	3.7365229505355e-79	1.025675549922e-77	FBgn0034512	CG18067	up_regulated
1411.79140043244	6.40859008608071	0.340742478875504	3.81224151233125e-79	1.04385066846377e-77	FBgn0036381	CG8745	up_regulated
893.424824534892	2.54637142877192	0.135679593876172	4.73884606399635e-79	1.29112977128238e-77	FBgn0004057	Zw	up_regulated
28819.275575558	2.06240251830868	0.109829859583683	4.9541472832635e-79	1.34312437457366e-77	FBgn0004907	14-3-3zeta	up_regulated
255.466685260715	5.16854076500794	0.275718800478743	1.14487412459362e-78	3.09623593301428e-77	FBgn0035431	CG14968	up_regulated
1415.18894366438	3.23800883955726	0.173509472097695	1.34285618547672e-78	3.62274223993473e-77	FBgn0085484	Pdxk	up_regulated
576.052804072402	2.64427642709795	0.141720914935366	1.92583726574007e-78	5.18276793574165e-77	FBgn0035085	CG3770	up_regulated
857.252705966171	3.93636875377204	0.210392574605442	2.02673333310071e-78	5.44096136856866e-77	FBgn0011296	l(2)efl	up_regulated
386.18030148346	6.77279560046123	0.364060408817018	2.49282184406146e-78	6.67589849946216e-77	FBgn0005775	Con	up_regulated
1707.0007100973	4.98468752205874	0.266374741233159	2.5475628200761e-78	6.80589775290403e-77	FBgn0261673	nemy	up_regulated
310.333473923461	5.21134778268854	0.281331835033684	6.19946123816907e-78	1.65218651444409e-76	FBgn0033132	Tsp42Ej	up_regulated
773.540487554494	5.55073012605558	0.297729168318554	8.9528225792671e-78	2.38019350896738e-76	FBgn0264815	Pde1c	up_regulated
358.304515919063	5.71935511977757	0.306983455996208	1.23179307579014e-77	3.25905734269296e-76	FBgn0024293	Spn43Ab	up_regulated
197.598380860184	4.76164034294488	0.255941673878085	1.24579375611128e-77	3.2881767889668e-76	FBgn0040507	ACXD	up_regulated
422.444332255208	6.58303068384774	0.357805915333179	1.50796839382167e-77	3.96112271869903e-76	FBgn0031907	CG5171	up_regulated
484.994864934041	7.32403403401807	0.395507875626427	3.2234823703437e-77	8.4472163308768e-76	FBgn0032495	CG16820	up_regulated
469.067998702898	4.83371990882526	0.260321879401761	3.75610282173441e-77	9.81952594824853e-76	FBgn0035410	CG14964	up_regulated
218.825478691959	5.23464369769475	0.283527155649062	3.91518969710566e-77	1.02111123216675e-75	FBgn0032013	Scgalpha	up_regulated
2507.65370632805	2.29313322873258	0.123930522737724	4.35597787840789e-77	1.13338002618291e-75	FBgn0010435	emp	up_regulated
404.305490960696	7.81528740398153	0.428035614178689	1.7762493346277e-76	4.59981549391796e-75	FBgn0032908	CG9270	up_regulated
2096.56200860519	4.78518076443059	0.260449454812478	2.4581337326038e-76	6.35066079623287e-75	FBgn0266448	CG45078	up_regulated
247.487175835746	5.88762099903324	0.319090170167914	3.12918275205079e-76	8.06535836091964e-75	FBgn0038072	CG6225	up_regulated
822.336820615356	8.80679016722531	0.486465865229709	3.29790757652877e-76	8.48033376821685e-75	FBgn0033367	PPO2	up_regulated
739.402274935056	6.24313258740605	0.340755299537227	4.74067703076144e-76	1.21618303265796e-74	FBgn0025525	bab2	up_regulated
277.590462813876	6.79824359932542	0.373490534540404	6.60922731751427e-76	1.69159244630086e-74	FBgn0036550	CG17026	up_regulated
471.998241150572	5.14875911230228	0.280826876689871	1.19963056314876e-75	3.04906101466978e-74	FBgn0028424	JhI-26	up_regulated
189.846177647325	3.32617998621064	0.182156868480154	3.60483394202143e-75	9.12006375193441e-74	FBgn0030041	CG12116	up_regulated
571.538135518389	4.96348857246153	0.271194166448917	8.25450598220811e-75	2.07877237808819e-73	FBgn0034275	CG5002	up_regulated
1098.97814472012	3.58531907600051	0.197156705702791	1.31305013074691e-74	3.29915112942815e-73	FBgn0033483	egr	up_regulated
830.938123015256	4.92901175081795	0.271120154451918	2.61686692586633e-74	6.5154645909325e-73	FBgn0000504	dsx	up_regulated
288.500103760801	4.98153074448377	0.276196693530124	3.19079834760194e-74	7.92646286349985e-73	FBgn0085407	Pvf3	up_regulated
3204.91927737183	2.43403758112243	0.134198114727427	4.51151102339166e-74	1.11820295794222e-72	FBgn0035770	pst	up_regulated
531.148239148153	6.74507487458962	0.36955916346122	4.67255843807989e-74	1.15551107320084e-72	FBgn0260004	Snmp1	up_regulated
239.042110788093	4.57750550911637	0.253403049517408	6.25964652170549e-74	1.54451502940059e-72	FBgn0004513	Mdr65	up_regulated
233.766247045161	5.81876745413385	0.323605529566027	8.72513223030235e-74	2.14802582710134e-72	FBgn0285896	btl	up_regulated
656.366274421995	2.29667087689591	0.127073039469778	9.38311265595073e-74	2.30484512219998e-72	FBgn0026602	Ady43A	up_regulated
173.69655049365	5.29344012915213	0.294675747890249	1.1182229970647e-73	2.73454087032748e-72	FBgn0035091	CG3829	up_regulated
247.478231888742	8.80231556575407	0.486660755246506	1.28848521755186e-73	3.14390393082654e-72	FBgn0037845	CG14694	up_regulated
3929.4837721945	3.09697115203072	0.171639140435766	2.00708573424769e-73	4.88643045721501e-72	FBgn0034420	CG10737	up_regulated
895.232414416497	3.53173720315762	0.19623307554199	3.15697487547731e-73	7.66893454264179e-72	FBgn0051116	ClC-a	up_regulated
2467.10707883459	2.32134510875963	0.128689871223875	3.93308647869613e-73	9.53317649803168e-72	FBgn0030882	Gss1	up_regulated
999.289982961667	4.4495872832483	0.246800817217093	4.06415324439129e-73	9.82916357343972e-72	FBgn0263316	Mrp4	up_regulated
232.109190005051	7.0011727735146	0.391180630434284	6.19714116715906e-73	1.49548593440454e-71	FBgn0035608	blanks	up_regulated
335.440384881622	8.08939784063348	0.450477046726337	1.65883758564649e-72	3.98556601540447e-71	FBgn0261628	CG42711	up_regulated
623.855705689536	3.95328217795128	0.220337576275774	2.14274304639156e-72	5.13696913741906e-71	FBgn0030968	CG7322	up_regulated
284.540221137153	5.06298440335492	0.284015607971921	2.51212351106324e-72	6.00939349705324e-71	FBgn0087011	CG41520	up_regulated
719.95158968843	6.01552169826675	0.337523746980539	2.76022067794856e-72	6.58852674866853e-71	FBgn0031081	Nep3	up_regulated
58515.0844198546	2.26553735350507	0.126453425307063	2.83424692533318e-72	6.75054907595625e-71	FBgn0262736	Vha16-1	up_regulated
204.623015778276	4.69565069496475	0.262409964045834	3.34871056338314e-72	7.95862380648201e-71	FBgn0039008	CG6972	up_regulated
1536.79353656552	8.06885969290234	0.448185278902781	5.08697088223232e-72	1.20377026480411e-70	FBgn0039297	CG11852	up_regulated
146.567919686584	5.50182863217278	0.307969780108737	5.482843574459e-72	1.29188031003347e-70	FBgn0032603	CG17928	up_regulated
149.147180752782	7.63374001946906	0.426146659618167	5.62270170501428e-72	1.32199710323462e-70	FBgn0033744	Dh44-R2	up_regulated
1084.75964294911	4.99828336069717	0.280148260216753	6.20275497348825e-72	1.45526174377993e-70	FBgn0020414	Idgf3	up_regulated
288.347156973851	6.09433211459382	0.342981167363161	6.54908309971496e-72	1.53323949754521e-70	FBgn0261089	Sytalpha	up_regulated
197.347157045488	6.26480495608705	0.349801771049017	6.65114146942089e-72	1.55381985817535e-70	FBgn0050106	CCHa1-R	up_regulated
1394.97871079562	3.12812017785448	0.175717545617866	6.82866808924605e-72	1.59190606411723e-70	FBgn0032213	CG5390	up_regulated
808.444920282153	4.31670270361304	0.241224322317787	7.03132825073913e-72	1.63567763121008e-70	FBgn0034758	CG13510	up_regulated
1080.07115238976	5.74658802958592	0.320920979390809	1.11650791296743e-71	2.59180906646563e-70	FBgn0029932	CG4607	up_regulated
147.982436033803	5.66177469354117	0.317528282824466	1.99271457542997e-71	4.60631706067811e-70	FBgn0262139	trh	up_regulated
151.347372897802	6.29494484174289	0.356837014302536	2.86851943355663e-71	6.61687886143945e-70	FBgn0052407	CG32407	up_regulated
707.6711491294	6.74590258610331	0.380477746750174	3.38828606331405e-71	7.79945093819461e-70	FBgn0001235	hth	up_regulated
441.728012626243	5.2885815917476	0.299149684367246	3.40870413864572e-71	7.83003586659624e-70	FBgn0052195	CG32195	up_regulated
608.643295901833	8.51485727743382	0.489413152083961	3.76134289700398e-71	8.62203444866465e-70	FBgn0037683	CG18473	up_regulated
542.628799910346	2.85431830149865	0.161009616115787	7.53750855853273e-71	1.72420508276436e-69	FBgn0025632	CG4313	up_regulated
338.318513533976	7.16066335525397	0.405199419060482	7.84885177681154e-71	1.79169215196238e-69	FBgn0039827	CG1544	up_regulated
378.997429718129	6.47076076757337	0.37033425269532	1.0958664022427e-70	2.49639275863586e-69	FBgn0260642	Antp	up_regulated
290.576838040246	6.20161866062194	0.352398367474561	2.29261200230232e-70	5.21177635305994e-69	FBgn0000473	Cyp6a2	up_regulated
975.492394716345	5.17349115570966	0.294350715434933	2.32716089798003e-70	5.27938567351669e-69	FBgn0265726	Nna1	up_regulated
490.012222161481	8.41726624876985	0.488030858335857	3.77475088429486e-70	8.52814088674023e-69	FBgn0028543	NimB2	up_regulated
7524.49628842646	4.32949911490083	0.245727192708267	4.89043485710463e-70	1.10260728400429e-68	FBgn0000635	Fas2	up_regulated
658.306978228612	5.14901725956917	0.293696838089149	5.41737231267756e-70	1.21890877035245e-68	FBgn0259680	Pkcdelta	up_regulated
526.655867899428	5.719194448819	0.326040673594617	7.80927181565086e-70	1.75349293529338e-68	FBgn0085426	Rgk3	up_regulated
299.406223583286	6.96640864520068	0.392555205350089	8.27194812778773e-70	1.85359164169611e-68	FBgn0039747	AdoR	up_regulated
1224.73926198742	4.73907980466073	0.270033884435043	9.59715348272497e-70	2.14616589084155e-68	FBgn0035968	Slc45-1	up_regulated
260.263205639816	5.86525202633787	0.332588819015855	1.11449212834659e-69	2.48722023765153e-68	FBgn0034137	CG4945	up_regulated
1106.5949309835	5.35656489776439	0.305885366094901	1.19510264816296e-69	2.66170934621284e-68	FBgn0085400	side-V	up_regulated
200.125418824118	7.70221922824732	0.44207805227023	1.28849298836663e-69	2.86389737090397e-68	FBgn0267252	Ggamma30A	up_regulated
7353.97575332055	5.11021013778568	0.290816820164529	1.30155259765019e-69	2.88708030751497e-68	FBgn0052311	zormin	up_regulated
278.969729972951	8.34280799002222	0.47790932990669	2.3295295326556e-69	5.15690207027389e-68	FBgn0085360	CG34331	up_regulated
249.611348487951	3.55680576630392	0.202579258015734	2.61239090164404e-69	5.77143905433633e-68	FBgn0040658	CG13516	up_regulated
197.790894175194	6.72086547545607	0.38133200293879	3.63240734090429e-69	7.99275202467517e-68	FBgn0032670	CG5783	up_regulated
820.75714304312	6.34826025500917	0.360455208466407	4.57141115990755e-69	1.0038818907157e-67	FBgn0039048	CG17111	up_regulated
1415.39046783159	3.99021594505976	0.228519588006975	1.83909448189462e-68	4.03059030163731e-67	FBgn0260768	CG42566	up_regulated
881.193228645595	2.60440010662047	0.149885377656609	1.97283679870672e-68	4.31508925294816e-67	FBgn0050456	CG30456	up_regulated
903.850986994419	2.5686910926399	0.147590333127562	2.62128891287101e-68	5.71066513161184e-67	FBgn0031813	CG9527	up_regulated
465.817317099089	5.21177203649114	0.298471488293675	4.77032541962219e-68	1.03719154668221e-66	FBgn0259244	CG42342	up_regulated
257.067079882929	9.10856282968233	0.526731887921322	6.3327407143711e-68	1.37417970442282e-66	FBgn0002939	ninaD	up_regulated
169.865187142185	8.50830827151011	0.486942591074508	7.3591914563265e-68	1.59376572367781e-66	FBgn0034479	CG8654	up_regulated
1049.83398703217	5.8098347893806	0.334141596801086	1.0776421029689e-67	2.32923430917294e-66	FBgn0002930	nec	up_regulated
1103.3047142609	5.9279455916322	0.340903672971669	1.57129767869681e-67	3.38955766445795e-66	FBgn0085387	shakB	up_regulated
718.236982895556	2.76989250626759	0.160163691865712	1.78978485909152e-67	3.85330152016174e-66	FBgn0035868	CG7194	up_regulated
5998.62808090917	3.84114687042789	0.222684944659442	2.91884523814486e-67	6.27180444517232e-66	FBgn0261113	Xrp1	up_regulated
1056.05873055996	2.13789235479618	0.12407030208187	3.59539093854162e-67	7.71042822366934e-66	FBgn0023000	mth	up_regulated
1037.70610609682	2.49806329583717	0.144894934516911	4.73859649774131e-67	1.01225271488715e-65	FBgn0032775	CG17544	up_regulated
244.255830493251	4.80378185570862	0.278612990231552	5.45078404153372e-67	1.15987613907055e-65	FBgn0003390	shf	up_regulated
330.414210655165	5.25069596925917	0.308945087563546	7.51909056089672e-67	1.59689776322333e-65	FBgn0040260	Ugt37D1	up_regulated
1365.74541416599	3.49008511487919	0.202916787660712	8.66062176518617e-67	1.83578430466688e-65	FBgn0038638	CG7702	up_regulated
1736.63626998068	2.49453488238995	0.14527544906562	8.99696214991464e-67	1.90340355310333e-65	FBgn0039266	CG11791	up_regulated
9021.43247971924	2.53451195826188	0.147335813213981	9.48538591786397e-67	2.00287571881051e-65	FBgn0262515	VhaAC45	up_regulated
236.79417857927	7.86739148484673	0.462190328121785	9.78938604458323e-67	2.06309901668952e-65	FBgn0028542	NimB4	up_regulated
357.900849155186	5.33485711802888	0.314001345405541	1.05896033386742e-66	2.22746828847974e-65	FBgn0265048	cv-d	up_regulated
373.206745579313	6.81262824899122	0.39400748807796	1.59206969665237e-66	3.33605444069524e-65	FBgn0038198	Npc2b	up_regulated
113.075530424409	6.43860716591611	0.375874420918933	2.7886240858866e-66	5.83220808819712e-65	FBgn0025697	santa-maria	up_regulated
131.583119285578	7.00395790336056	0.408626443504292	4.51135085403371e-66	9.32855600325615e-65	FBgn0031055	et	up_regulated
2175.47596574518	2.47602985974001	0.145206587230911	8.12587508520486e-66	1.6771073014201e-64	FBgn0265042	Irk1	up_regulated
875.48140567176	3.88953422945061	0.22868962011263	8.43232096347726e-66	1.73383678237791e-64	FBgn0046258	CG12880	up_regulated
2970.92027497164	6.02763365992496	0.351909409910294	8.62810854123016e-66	1.77077816416275e-64	FBgn0011746	ana	up_regulated
321.513662353628	4.74535450114659	0.281595431682997	9.45870952611796e-66	1.93762370516372e-64	FBgn0037560	CR18228	up_regulated
489.381712415318	2.91492651101286	0.171321433713843	1.03629711356866e-65	2.11890918193368e-64	FBgn0259175	ome	up_regulated
692.853694259652	2.62098156926231	0.153646938467062	1.14817447618948e-65	2.34330032501124e-64	FBgn0022709	Adk1	up_regulated
180.495645967664	6.46810707978674	0.380523491376586	1.35133625541317e-65	2.75281485796598e-64	FBgn0264753	Rgk1	up_regulated
1521.09842778618	5.73598443536015	0.337248044129473	1.8785930032188e-65	3.81980577321157e-64	FBgn0038037	Cyp9f2	up_regulated
488.857509536807	5.48409708432452	0.321434997906306	2.22025809021046e-65	4.50618000563971e-64	FBgn0030997	CG7990	up_regulated
10205.741846556	2.24229601529607	0.131958664781666	2.25946957582377e-65	4.57730183441789e-64	FBgn0262511	Vha44	up_regulated
125.299623239065	6.19424483882314	0.367412891262919	3.19955460041936e-65	6.46981758979827e-64	FBgn0065032	Arpc3B	up_regulated
749.400484365006	5.49464550814242	0.324981428668063	4.21259589970526e-65	8.50262922403745e-64	FBgn0032683	kon	up_regulated
302.745980568093	6.88469347998747	0.402151656694921	4.34280287781188e-65	8.74935332080265e-64	FBgn0033221	CG12825	up_regulated
3571.04704414491	4.55359537883198	0.268233589029113	4.72591714132186e-65	9.50376743804286e-64	FBgn0259209	Mlp60A	up_regulated
274.020509583154	6.34027524290724	0.37223053130164	6.02601689752703e-65	1.20960997321475e-63	FBgn0003386	Shaw	up_regulated
484.858435793269	5.13480664901038	0.304826407988964	8.12091319850308e-65	1.62714647663438e-63	FBgn0260499	qvr	up_regulated
4375.75477383976	2.76331516135353	0.163585689764356	1.02632643402456e-64	2.05265286804912e-63	FBgn0003206	Ras64B	up_regulated
223.73629177572	8.53045980007214	0.50246924012286	3.43287501211375e-64	6.84082897150799e-63	FBgn0035452	CG10359	up_regulated
310.288926693089	5.31017384554009	0.317546284050503	4.59066319855169e-64	9.13142788407564e-63	FBgn0037448	CG15186	up_regulated
629.055130495628	4.79942720073643	0.286302839846448	4.61017756496071e-64	9.15366178359288e-63	FBgn0030884	CG6847	up_regulated
287.332952450896	5.5937703053223	0.332099293292356	1.32352522590531e-63	2.61843369016943e-62	FBgn0032798	CG10132	up_regulated
194.226191157742	4.75266640052467	0.284513653249902	1.60770074169533e-63	3.16921977447301e-62	FBgn0038237	Pde6	up_regulated
257.538764584676	7.15414968202917	0.426909632891463	2.13036652062535e-63	4.19201154058537e-62	FBgn0032322	CG16743	up_regulated
348.510349866962	6.55221909043907	0.389045936586525	2.48184038486649e-63	4.86617989747038e-62	FBgn0038143	CG9813	up_regulated
197.694167813454	4.52109340055723	0.270476557836472	2.53678562767834e-63	4.96504566700681e-62	FBgn0031973	Spn28Dc	up_regulated
124.929616869886	7.11735551416031	0.423061644951599	2.76327947070412e-63	5.39872038938279e-62	FBgn0039024	Nepl15	up_regulated
370.476536857751	4.06340667919823	0.243036750024736	3.0124867802963e-63	5.87515183794909e-62	FBgn0259678	sqa	up_regulated
175.902493969093	6.82316431385087	0.408470609075544	4.95728821135853e-63	9.65089087955969e-62	FBgn0038173	Adgf-C	up_regulated
396.467864889495	6.40742229014606	0.383788990441635	6.04343120402375e-63	1.1744579578793e-61	FBgn0263219	Dscam4	up_regulated
581.600448052132	5.28189396172905	0.315241690618833	6.62351546012614e-63	1.28491518996793e-61	FBgn0004878	cas	up_regulated
1399.95520182864	2.0738643902972	0.124712368865709	1.47662109285718e-62	2.85948846553295e-61	FBgn0034335	GstE1	up_regulated
283.511168882459	3.80722083547281	0.229182616682444	1.49848285676973e-62	2.89671509988232e-61	FBgn0031857	LUBEL	up_regulated
566.774987774602	6.3316377164665	0.379554493769788	3.51554080195678e-62	6.76018178730044e-61	FBgn0031296	CG4415	up_regulated
367.773683276744	2.82110715757732	0.170465872012676	4.35727429442445e-62	8.36413841831827e-61	FBgn0033543	CG12338	up_regulated
210.947220518091	7.59700604453935	0.454213341913652	9.87445220881923e-62	1.88231745230617e-60	FBgn0035777	CG8563	up_regulated
521.210724093338	9.81731461645751	0.599425168660493	1.04764088208348e-61	1.99360431287289e-60	FBgn0003308	ry	up_regulated
739.810189352788	5.34176716995415	0.323962869261246	1.14031263415073e-61	2.16619943304067e-60	FBgn0031002	CG14196	up_regulated
677.146279253798	2.16882620274663	0.131795649733367	1.59706712363438e-61	3.02341327888026e-60	FBgn0015571	alpha-Est3	up_regulated
155.699193825957	6.13535428272461	0.371523493947742	1.64476603812812e-61	3.10835302902698e-60	FBgn0036364	CG14109	up_regulated
616.472805810946	5.47358495959931	0.331456053530497	2.75591428988822e-61	5.19930221700561e-60	FBgn0001991	Ca-alpha1D	up_regulated
563.437663195476	2.33972366525497	0.14235942923144	3.51309291329226e-61	6.605095922594e-60	FBgn0033665	Zip48C	up_regulated
636.269335176984	5.65527115468	0.344234004257621	3.9100636137329e-61	7.33888862885252e-60	FBgn0259977	Tdc1	up_regulated
391.518990253634	6.15670579467608	0.371791960714114	4.45768228684804e-61	8.35244906307021e-60	FBgn0011695	EbpIII	up_regulated
1083.09672646758	8.08226336266769	0.491838103513841	5.43013452892838e-61	1.01572192721693e-59	FBgn0039682	Obp99c	up_regulated
1136.60907536845	2.31006475762331	0.141042670109172	6.65161054427145e-61	1.23997765324449e-59	FBgn0035020	CG13585	up_regulated
414.914414833454	4.25571395900901	0.260753008596092	6.87351167349255e-61	1.27917217245675e-59	FBgn0036923	CG17732	up_regulated
2656.15157119344	3.33686444036353	0.204058379989359	8.21145199176144e-61	1.52557940557598e-59	FBgn0032006	Pvr	up_regulated
163.128796085901	7.25294559292955	0.443086860655395	1.5229804026764e-60	2.82471703063967e-59	FBgn0038130	CG8630	up_regulated
502.833106492727	4.61970987607112	0.282374291408057	2.35576720262775e-60	4.35459998061493e-59	FBgn0010423	TpnC47D	up_regulated
292.105766514991	8.02366380673929	0.487677342933476	2.63167784745161e-60	4.85644080084348e-59	FBgn0036727	SecCl	up_regulated
165.691576805708	8.82766924525996	0.535783322439275	2.78478231237752e-60	5.13035399159483e-59	FBgn0004580	Cbp53E	up_regulated
218.773870449744	6.25184764158662	0.380611709228768	2.84507884826847e-60	5.23265758023246e-59	FBgn0004620	GluRIIA	up_regulated
15283.8299175066	2.553897326133	0.157121606270514	5.22424202799033e-60	9.57632345030614e-59	FBgn0015776	nrv1	up_regulated
1604.78473736264	2.38013781000547	0.146713899830095	6.10274219462487e-60	1.11680182161635e-58	FBgn0024754	Flo1	up_regulated
3764.99055070166	2.35164306439995	0.144785049612386	8.42557862471227e-60	1.53931536271782e-58	FBgn0024183	vig	up_regulated
338.518940160419	4.75180344324755	0.291417811736628	1.04047154547922e-59	1.89773713776774e-58	FBgn0030332	CG9360	up_regulated
168.832135753824	6.57827902838655	0.40284485081263	1.57887904272629e-59	2.87497377929264e-58	FBgn0261341	verm	up_regulated
1825.18586330772	2.88743538980281	0.179486941033699	5.08414690924876e-59	9.21187014250022e-58	FBgn0050021	metro	up_regulated
317.879987439137	4.01482162176241	0.248620433023287	5.67075802714262e-59	1.02578127080768e-57	FBgn0035904	GstO3	up_regulated
2703.50792530019	4.8546698872867	0.302215371009722	9.05387690221293e-59	1.62969784239833e-57	FBgn0037565	CG9626	up_regulated
6140.17515386091	2.1239298995209	0.132077173849291	1.16588033609109e-58	2.09514993294275e-57	FBgn0025683	CG3164	up_regulated
161.284429785922	6.09169138068087	0.37923982265748	1.50403876017755e-58	2.69842248149501e-57	FBgn0038977	CG5376	up_regulated
517.140452859466	2.47353062390218	0.154202734626856	2.20964380716992e-58	3.95789380142345e-57	FBgn0027930	MP1	up_regulated
869.166370947645	5.34507350549232	0.333974081569483	2.48562996409605e-58	4.44498648302518e-57	FBgn0032593	Trpgamma	up_regulated
484.75580201266	5.30199964224415	0.332081821487353	2.64580829432232e-58	4.7237357840096e-57	FBgn0035089	Phk-3	up_regulated
1848.10904540354	7.64631212171193	0.475149804820368	2.93006071816416e-58	5.22273809828612e-57	FBgn0032075	Tsp29Fb	up_regulated
250.344096783558	5.33286613450198	0.333007109571103	3.75529000071331e-58	6.68283374519159e-57	FBgn0000451	ect	up_regulated
7380.72772652137	2.71800928941105	0.17015604158109	5.31502943970393e-58	9.44320764529921e-57	FBgn0003888	betaTub60D	up_regulated
134.59827367315	5.03473520527621	0.316861440600794	8.97043389452665e-58	1.59120135964301e-56	FBgn0039525	CG5646	up_regulated
3626.31078603322	4.43770950355126	0.278754074504856	1.10549936362186e-57	1.9546510487227e-56	FBgn0032897	CG9336	up_regulated
207.214374632365	5.28393592417483	0.332552194629469	1.18931619758211e-57	2.09946814299864e-56	FBgn0086604	side-VIII	up_regulated
504.423317814555	5.75225354975915	0.360402332209975	1.56663300956378e-57	2.75667154567473e-56	FBgn0266346	CngB	up_regulated
2396.48464641792	7.18939929549865	0.453781739062478	2.60035419290305e-57	4.55373030910295e-56	FBgn0287423	Nplp2	up_regulated
150.911272094057	5.79822908538698	0.364067083909328	2.86240639385919e-57	5.00465321728885e-56	FBgn0036377	CG10710	up_regulated
2082.93476179917	3.04373256415013	0.192222238836981	3.46733781237667e-57	6.01443430962019e-56	FBgn0000320	eya	up_regulated
1547.84586554207	5.47511360775767	0.344057003948555	3.71443690062415e-57	6.43288914335224e-56	FBgn0050418	nord	up_regulated
584.83342487246	6.34655475451349	0.402580531362738	5.36551544415903e-57	9.24856508271055e-56	FBgn0038147	CCHa2	up_regulated
476.002240241842	8.01342104180389	0.500148678813843	5.73870195269387e-57	9.87632405024744e-56	FBgn0022355	Tsf1	up_regulated
1451.79175745721	2.2660901682269	0.143233270317809	6.38865593850088e-57	1.09776904858747e-55	FBgn0035252	CG7970	up_regulated
273.613241515699	5.09491825702615	0.319904412536057	7.44085168903692e-57	1.2765711179004e-55	FBgn0051313	CG31313	up_regulated
1414.39737287182	5.49233070878414	0.347041068999298	8.99007792683734e-57	1.53755538374882e-55	FBgn0011286	RyR	up_regulated
126.366857893268	6.04003240670695	0.383399084933221	1.54711091573606e-56	2.6418783599972e-55	FBgn0035791	CG8539	up_regulated
1487.38905254047	3.28120256505261	0.208203562603632	2.02683408825487e-56	3.45568917531652e-55	FBgn0038842	hdly	up_regulated
764.067466878433	3.15629592151333	0.200397041186551	2.07715345933432e-56	3.53599147030866e-55	FBgn0259111	Ndae1	up_regulated
4252.59372339465	4.7245886505541	0.299790751904623	2.33853895265613e-56	3.97479221364773e-55	FBgn0265180	CG44245	up_regulated
2043.62860387153	3.02835747188356	0.19264568521613	2.61570069784532e-56	4.43900983962004e-55	FBgn0031418	CG3609	up_regulated
238.056454624402	9.27275515593776	0.5817452333475	3.06060076235975e-56	5.1860179584429e-55	FBgn0028939	NimC2	up_regulated
522.783016473401	11.6075697685412	0.755671989042563	3.4182628841051e-56	5.78313196725331e-55	FBgn0036563	CG13075	up_regulated
463.218017981901	5.44218676633968	0.34598330049343	3.43527957994939e-56	5.80297996736067e-55	FBgn0033159	Dscam1	up_regulated
778.384357831968	3.30756843085881	0.211298213751346	4.77816658860149e-56	8.05902751810205e-55	FBgn0283680	IP3K2	up_regulated
180.825528961466	6.62971581547454	0.420410703508055	5.37265625028479e-56	9.04781681412991e-55	FBgn0039896	yellow-h	up_regulated
260.411289882175	4.12656824573695	0.264925139893204	5.5369496250094e-56	9.31021544909696e-55	FBgn0051217	modSP	up_regulated
117.744337371759	6.39674688101291	0.411324756539989	5.75304452774548e-56	9.65878117960938e-55	FBgn0032857	CG10947	up_regulated
109.014336148497	6.15472800775161	0.393298992027973	1.00840593199493e-55	1.6878501727598e-54	FBgn0038680	Cyp12a5	up_regulated
168.460173598735	5.76553773328579	0.371764215226348	1.17515020416141e-55	1.96394965626976e-54	FBgn0036259	CG9760	up_regulated
162.386321046172	4.91208953985376	0.314633038528004	1.34697090952205e-55	2.24768094020549e-54	FBgn0260653	serp	up_regulated
4443.38379266082	2.23943481422669	0.143214000622534	1.36565783782902e-55	2.27540562357551e-54	FBgn0030521	CtsB1	up_regulated
193.172214322229	3.77553794002867	0.241055617890949	1.45452059177258e-55	2.41979334813074e-54	FBgn0039774	CDase	up_regulated
145.749086707995	7.47034759199418	0.476221559572017	1.45981344649744e-55	2.42492460552827e-54	FBgn0028699	Rh50	up_regulated
503.812574996754	3.59181198157535	0.230360542233725	1.81250991526682e-55	3.00624756338818e-54	FBgn0031220	CG4822	up_regulated
798.247014003808	2.68433035906898	0.172157149211958	1.87911822161635e-55	3.11202384213387e-54	FBgn0030503	Tango2	up_regulated
282.950616413812	3.63255966831248	0.232833155745013	2.16891360754e-55	3.58654689921525e-54	FBgn0030077	CG15365	up_regulated
563.697048426002	3.86699180824521	0.248627344612557	2.56058857232101e-55	4.22785902617815e-54	FBgn0032022	CG14275	up_regulated
364.257354120032	4.74591763027538	0.303356489676864	2.78992274451517e-55	4.59960236257907e-54	FBgn0267486	Ptp36E	up_regulated
602.565667308835	3.63049606083128	0.23337156584956	4.30682425920257e-55	7.08979465757785e-54	FBgn0015576	alpha-Est8	up_regulated
940.352203757622	6.88198395607157	0.446729697226338	7.33410752667915e-55	1.20551647669067e-53	FBgn0028886	CG15279	up_regulated
211.036244228348	6.33690144847482	0.405805083776012	1.21013211254475e-54	1.98021618416414e-53	FBgn0039321	CG10550	up_regulated
172.53684190143	7.46939786250843	0.477222584555141	1.30817321870101e-54	2.13746159841325e-53	FBgn0030257	SmydA-4	up_regulated
414.73911178415	4.07219840233451	0.263601470092159	1.51378833729948e-54	2.46242902867382e-53	FBgn0004852	Ac76E	up_regulated
5712.00077478424	2.52677207234011	0.163406693776074	1.75083331029597e-54	2.84380913417895e-53	FBgn0023537	CG17896	up_regulated
453.767419632427	5.06055612546241	0.330136452791351	6.22101432539106e-54	1.00303578990887e-52	FBgn0259216	RhoGAP102A	up_regulated
198.841820696999	4.04283748177709	0.262316694643524	6.27038597953244e-54	1.00951375447604e-52	FBgn0036759	CG5577	up_regulated
158.178788920847	7.1396720223562	0.473685951249859	7.66034554326257e-54	1.23148746800912e-52	FBgn0051102	CG31102	up_regulated
269.111576709958	5.10728418739624	0.331827434221449	8.69473167183129e-54	1.39573324205713e-52	FBgn0033204	CG2065	up_regulated
910.435480314901	4.22667181228489	0.274658859648577	9.15929076542766e-54	1.46816076794738e-52	FBgn0038181	CG9297	up_regulated
468.233339094121	4.21212229345728	0.274221974317583	1.10720191322031e-53	1.77216865993572e-52	FBgn0037835	CG14687	up_regulated
138.895060755284	6.12749610123033	0.402064924804382	1.26622274280368e-53	2.02374464570371e-52	FBgn0038541	TyrRII	up_regulated
16319.390879927	4.78666529006233	0.312634665370003	1.83604348812895e-53	2.92594448471058e-52	FBgn0005666	bt	up_regulated
349.553315764049	2.03797950066838	0.133478065564427	2.86303918211113e-53	4.54937340370191e-52	FBgn0037000	ZnT77C	up_regulated
644.020596561601	6.49367227952198	0.419585785167112	3.09373342350586e-53	4.90884291764368e-52	FBgn0030251	CG2145	up_regulated
222.472943995243	5.08601200231667	0.334328153416302	3.16750608049679e-53	5.01864599767024e-52	FBgn0026255	clumsy	up_regulated
6444.97259833298	2.12672762114239	0.139482279435069	5.54111367379711e-53	8.75416232205644e-52	FBgn0039737	CG7920	up_regulated
298.022092287553	6.02545464355271	0.395095602057697	6.59079356961178e-53	1.0397545027922e-51	FBgn0001258	Ldh	up_regulated
2309.2964665406	3.8216718059259	0.251590891683762	1.09563155894072e-52	1.71857635959559e-51	FBgn0263873	sick	up_regulated
1075.40511431744	4.19835044489382	0.275509724501123	1.25392363920985e-52	1.96406298980374e-51	FBgn0040091	Ugt317A1	up_regulated
1391.59368249791	2.43878870112785	0.160572181708869	1.47730794139149e-52	2.31066113909951e-51	FBgn0027610	Dic1	up_regulated
2024.14308192483	2.34481021854312	0.154768032219821	1.58425575286084e-52	2.47441367943272e-51	FBgn0028399	TMS1	up_regulated
909.50294615494	4.62269713146399	0.303969779353251	1.75039477022997e-52	2.72614674852837e-51	FBgn0263200	Galt	up_regulated
410.594093405283	4.17923219102613	0.275091497968635	1.9044733714127e-52	2.96191467678632e-51	FBgn0052082	IRSp53	up_regulated
123.779636191761	6.4601549570883	0.425965530241212	2.05887841579797e-52	3.19752263160703e-51	FBgn0015773	NetA	up_regulated
172.320135736517	8.12825957879486	0.53456598550646	2.09950170650248e-52	3.25600688381316e-51	FBgn0026592	Fie	up_regulated
233.101000799318	4.28346429367541	0.2818035138566	2.2161471351026e-52	3.43205860979218e-51	FBgn0004360	Wnt2	up_regulated
8594.78180734043	3.87259423752688	0.25632961339474	3.46798749692213e-52	5.35562626106962e-51	FBgn0010434	cora	up_regulated
1379.39327700905	5.26770376733645	0.350176008012359	4.94980952453642e-52	7.62256782319915e-51	FBgn0033652	ths	up_regulated
3055.1138017943	5.2478117939693	0.347268117476511	5.05636091371469e-52	7.77574829588058e-51	FBgn0260964	Vmat	up_regulated
126.648876246033	5.18354664460659	0.343681624754997	5.80661401048777e-52	8.91701004687492e-51	FBgn0034387	Cyp12b2	up_regulated
670.464840121488	4.88236470565945	0.324671821376828	7.14425870974198e-52	1.09405802835379e-50	FBgn0029761	SK	up_regulated
161.753244692782	4.01076310929615	0.267268913141317	7.29085224256067e-52	1.11495205603504e-50	FBgn0260386	mtg	up_regulated
2045.856186935	3.52159210362226	0.23414883264318	8.52857232456035e-52	1.29700448924754e-50	FBgn0001250	if	up_regulated
759.455494910138	3.59512316840082	0.23872773275596	1.00274055481651e-51	1.52283420358026e-50	FBgn0036821	CG3961	up_regulated
484.628212576533	3.24634052533349	0.215375023143539	1.37282295140605e-51	2.08198839867935e-50	FBgn0036756	Cln3	up_regulated
606.659076032427	4.81122465178177	0.320181599964922	1.38335557709914e-51	2.09506817055843e-50	FBgn0264386	Ca-alpha1T	up_regulated
1266.97032584633	4.76870717916529	0.317107136584842	1.68532996528701e-51	2.54888746816135e-50	FBgn0035612	frm	up_regulated
1603.31042966245	4.43639043540082	0.296844519641234	2.20679176772423e-51	3.32837549582583e-50	FBgn0010263	Rbp9	up_regulated
248.266221262094	3.87475107738218	0.259565117238892	2.55513527860163e-51	3.84847535789381e-50	FBgn0034198	CG11400	up_regulated
2763.00116917518	4.57833323546488	0.305495597068333	2.69749794771345e-51	4.05178214307711e-50	FBgn0262508	CG43078	up_regulated
150.477120250766	8.35072693873895	0.551438133306517	2.82541190178998e-51	4.23811785268496e-50	FBgn0038874	ETHR	up_regulated
146.696900592718	5.47225163987385	0.36658374693422	2.88554889713438e-51	4.32241840252871e-50	FBgn0034755	CG3746	up_regulated
197.649786063473	5.4009548370696	0.362021524140367	3.51648257006356e-51	5.2531943699725e-50	FBgn0041181	Tep3	up_regulated
518.873759602183	3.65658803449829	0.245088177916635	5.16794922748562e-51	7.69933277039241e-50	FBgn0038839	Ktl	up_regulated
996.900866904977	2.95767905628666	0.198402662421467	9.31590197857081e-51	1.37855261084511e-49	FBgn0004133	blow	up_regulated
315.310582564826	10.3027427373564	0.700868043780396	9.95155122088768e-51	1.47063300680144e-49	FBgn0039081	Irk2	up_regulated
333.592162071032	4.75798155585567	0.319758228385477	1.04977899175835e-50	1.54927060880466e-49	FBgn0010453	Wnt4	up_regulated
184.426253744401	7.99107312542077	0.529891530472603	1.06452846883922e-50	1.56892920642344e-49	FBgn0033949	Had2	up_regulated
15668.0089912623	2.32770264613291	0.156510203252058	1.36900897716584e-50	2.01227825559317e-49	FBgn0013272	Gp150	up_regulated
21256.7952205423	2.04361080870814	0.137548305935831	2.27855019103367e-50	3.32692567786565e-49	FBgn0000043	Act42A	up_regulated
338.213026208538	3.27928379997435	0.220986612861846	2.4877468979171e-50	3.62755125353648e-49	FBgn0037057	CG10512	up_regulated
1550.23618771735	4.76715636003356	0.321966762225961	2.55214781168212e-50	3.71652294061932e-49	FBgn0265045	Strn-Mlck	up_regulated
130.571064968912	5.22892264768621	0.351436619908922	3.56441503639738e-50	5.17688850524381e-49	FBgn0030993	Mec2	up_regulated
133.449691655217	5.19393781581755	0.350031238431252	3.63266125752459e-50	5.26903838938178e-49	FBgn0000459	disco	up_regulated
718.512681428553	2.67083532612021	0.180348824881701	3.805141747257e-50	5.5119335600108e-49	FBgn0038981	CG5346	up_regulated
581.582271824648	6.44636877530448	0.43312284304887	4.23473887284018e-50	6.11808326628752e-49	FBgn0027073	Ugt49B1	up_regulated
475.659451699311	2.50914481375429	0.169738615982134	4.83333521521025e-50	6.97372150630862e-49	FBgn0052694	CG32694	up_regulated
991.7146188267	4.28210568504195	0.288976729198926	5.34376361648526e-50	7.70006883320317e-49	FBgn0027578	Nepl21	up_regulated
150.440523582596	6.18002286955833	0.418858411963029	5.62743106139758e-50	8.09819043959966e-49	FBgn0261612	CngA	up_regulated
8752.51820964655	8.15908908270761	0.550781213004225	5.85385868401589e-50	8.41174961059613e-49	FBgn0039313	CG11892	up_regulated
1892.75222898244	3.49226237022834	0.236775321013488	5.8606452204973e-50	8.41174961059613e-49	FBgn0034490	CG9864	up_regulated
344.763793464094	4.74928261102845	0.322832142860694	6.40227177262063e-50	9.16518175532914e-49	FBgn0053653	Cadps	up_regulated
477.477875533939	3.41967347768275	0.231615415241272	8.21000985879813e-50	1.17377484700005e-48	FBgn0023479	teq	up_regulated
2713.14832069026	3.83338647647336	0.262540760906631	4.49014437077044e-49	6.3288556086084e-48	FBgn0031975	Tg	up_regulated
439.227076956139	4.39397745566109	0.300119948893197	4.51538315012254e-49	6.35627012671096e-48	FBgn0038653	Octalpha2R	up_regulated
97.2133020078921	6.56890171408869	0.447827820294224	8.37717994346237e-49	1.17473098057748e-47	FBgn0261788	Ank2	up_regulated
1100.0343877317	5.5897404483896	0.38309632702791	8.70139767463264e-49	1.21553875912807e-47	FBgn0038975	Nrx-1	up_regulated
323.908596775786	3.24344408243768	0.222351283824657	9.79981071984737e-49	1.36724169890628e-47	FBgn0034756	Cyp6d2	up_regulated
619.893231907084	4.04985543366672	0.277195723559021	1.14842390975359e-48	1.60021504176326e-47	FBgn0034408	sano	up_regulated
5239.28420529986	2.89746601159392	0.199016753381735	1.2392100860737e-48	1.72234515760624e-47	FBgn0035696	Best2	up_regulated
2885.33139299621	3.38394470552453	0.233102632046866	1.90708324784863e-48	2.64057680471348e-47	FBgn0286071	AdamTS-A	up_regulated
229.368723676918	3.99666817576211	0.275874004811922	2.47186433756342e-48	3.41827083456503e-47	FBgn0032252	loh	up_regulated
221.64834877339	5.25145179487578	0.359898059827666	2.95402407065212e-48	4.07989739569311e-47	FBgn0040532	CG8369	up_regulated
162.972833946063	4.82737742548546	0.332050648575345	5.45302011748123e-48	7.51244176787251e-47	FBgn0033710	CG17739	up_regulated
134.137039986899	6.68084870432026	0.458756901995672	5.62345363006582e-48	7.73753394212064e-47	FBgn0036282	Smyd4-2	up_regulated
173.19306378047	7.08148078361883	0.485615117626216	8.70624900625205e-48	1.19344087501433e-46	FBgn0038017	CG4115	up_regulated
251.674980473744	3.80244911911553	0.263368876801798	1.09738959778028e-47	1.50241119496602e-46	FBgn0025391	Scgdelta	up_regulated
423.500273676231	6.66103120910734	0.464307462384468	1.12613666471874e-47	1.53984814179473e-46	FBgn0032136	Apoltp	up_regulated
143.020344374123	5.44354754312859	0.375663147733322	1.19124633334804e-47	1.62685133584097e-46	FBgn0033113	Spn42Dc	up_regulated
1428.53174171137	5.63205447936085	0.390489886914151	2.072907906618e-47	2.82038770937616e-46	FBgn0039257	tnc	up_regulated
284.117721100652	9.59803352231532	0.674081188315084	2.32825392391119e-47	3.16388961442387e-46	FBgn0030562	CG9400	up_regulated
279.14346742755	5.50874984517506	0.382929691803797	2.80382079444075e-47	3.80073485468635e-46	FBgn0035287	CG13937	up_regulated
981.271075345236	3.26926586829277	0.227484337297959	3.07888467954272e-47	4.16845299400482e-46	FBgn0034142	CG8306	up_regulated
201.339400640112	6.53742258885551	0.45135187405175	4.06444238396396e-47	5.49600706600052e-46	FBgn0038603	PKD	up_regulated
516.569260194666	4.25190117255252	0.296488587009262	4.17474670895063e-47	5.63129224376878e-46	FBgn0053556	form3	up_regulated
409.813451200562	4.70538675221405	0.327478538383994	4.41468092875287e-47	5.94763148438117e-46	FBgn0036975	CG5618	up_regulated
682.756437830221	5.84122430843985	0.41044961284614	4.62689005276115e-47	6.2182683940413e-46	FBgn0051974	CG31974	up_regulated
1042.64872029237	2.09982115874385	0.146848564130941	7.56800907305633e-47	1.01585256261807e-45	FBgn0053111	CG33111	up_regulated
229.97864671123	4.57523203548687	0.3188307735404	7.78429520927465e-47	1.04233611460775e-45	FBgn0035241	CG12105	up_regulated
244.261643895554	5.25912572606259	0.371839115405478	9.994744511775e-47	1.33506441288673e-45	FBgn0035331	MsR1	up_regulated
2692.53100136002	6.39847534275353	0.44660213892981	1.07178394017031e-46	1.42817811445024e-45	FBgn0036262	CG6910	up_regulated
229.427416778857	5.62177654773036	0.397198932637873	1.15885092083583e-46	1.54232522554878e-45	FBgn0050195	CG30195	up_regulated
112.563996746556	6.29854884754913	0.445919089212251	1.32406234536569e-46	1.76007319032873e-45	FBgn0268063	ltl	up_regulated
160.935431621103	7.58791510034652	0.531167494218805	1.67132193504657e-46	2.21631821821393e-45	FBgn0037140	SLC22A	up_regulated
480.365315701823	2.03322422933515	0.142863549143784	1.87017800634954e-46	2.47404271201421e-45	FBgn0037548	CG7900	up_regulated
900.309095181599	2.88751063150722	0.203868982169996	2.48643067041752e-46	3.28137124533466e-45	FBgn0030941	wgn	up_regulated
333.396174509088	7.62464569965642	0.531057494047048	5.34704121791802e-46	7.03119911050776e-45	FBgn0039612	Nepl19	up_regulated
288.721695408326	2.82764135335112	0.201146273822663	1.0006539421159e-45	1.31268581653914e-44	FBgn0029648	CG3603	up_regulated
183.194929912531	8.71554941003737	0.612272374870221	1.41748189461176e-45	1.85727341322638e-44	FBgn0085466	CG34437	up_regulated
234.249981086772	10.2310995460282	0.725017285432577	1.67205391387041e-45	2.18561333027347e-44	FBgn0053509	CG33509	up_regulated
164.572453151984	7.52893466003884	0.534519198343757	1.87800638346467e-45	2.4519036968421e-44	FBgn0033320	CG8586	up_regulated
1205.77298060605	3.70425679938746	0.263784925786901	2.16855408346076e-45	2.82787694018992e-44	FBgn0026160	tna	up_regulated
184.452835707875	4.84286767405952	0.348033509386466	5.40617467913775e-45	7.04149442193743e-44	FBgn0266354	CG45002	up_regulated
224.284620221733	4.68638704192339	0.335628047644732	6.11389480968383e-45	7.95385841354602e-44	FBgn0085425	CG34396	up_regulated
280.343541451198	5.75811182580633	0.409366286408629	7.94370150126483e-45	1.02977381917223e-43	FBgn0031294	IA-2	up_regulated
549.321457385358	4.36383610134048	0.313260843318521	9.65173017165563e-45	1.24971694911296e-43	FBgn0000395	cv-2	up_regulated
241.790085760858	11.2605582274568	0.864215516985517	1.34642271335985e-44	1.73721755495784e-43	FBgn0039085	Ugt303B3	up_regulated
198.792852490462	5.48107913475823	0.394091441836604	1.43052777190615e-44	1.84356748069595e-43	FBgn0038916	dnd	up_regulated
857.504441360132	3.42345652612794	0.247313409800103	1.7263331592269e-44	2.2195712047203e-43	FBgn0040600	CG13631	up_regulated
134.569354074847	8.62020576948753	0.613774481970826	1.83315342409573e-44	2.35415492357558e-43	FBgn0032613	Nepl9	up_regulated
309.93026271053	3.87168379412987	0.278712119204096	2.10616155665912e-44	2.7015950808548e-43	FBgn0052982	CG32982	up_regulated
2531.98708578405	4.12481188897901	0.297794012008515	2.35004068047147e-44	3.00739471696699e-43	FBgn0038465	Irc	up_regulated
2373.93339668174	2.62314359754187	0.189162420479905	2.77546342747069e-44	3.54355679460793e-43	FBgn0028490	CG31705	up_regulated
186.649180740335	3.78421969019351	0.273947921378901	2.85872918178125e-44	3.64562676143532e-43	FBgn0033633	Smyd4-3	up_regulated
107.534869933257	6.5902505605346	0.47626838183659	3.54674832969513e-44	4.51254885979751e-43	FBgn0260026	CG42494	up_regulated
264.291847464164	3.72580422096016	0.271009732616633	4.88236264617559e-44	6.19749616820902e-43	FBgn0040491	Buffy	up_regulated
245.387572387113	5.87822121732564	0.420549331525837	5.71080638040475e-44	7.22403848581154e-43	FBgn0000024	Ace	up_regulated
466.640041686108	5.42749605946079	0.390707507673081	5.7565326883269e-44	7.27350160159141e-43	FBgn0028496	CG30116	up_regulated
209.09304803905	4.74389093157463	0.341711796651976	6.27491592034312e-44	7.91028436341762e-43	FBgn0004959	phm	up_regulated
297.159805378758	4.46487523423906	0.323815378405788	6.41798692131181e-44	8.08136426559675e-43	FBgn0033033	scaf	up_regulated
539.172490246454	3.57005677033374	0.259262970023637	6.42746003472579e-44	8.08402189934583e-43	FBgn0004858	elB	up_regulated
369.789408124096	5.8340759103679	0.420021646318821	6.65588973100789e-44	8.36174705337147e-43	FBgn0040942	CG12643	up_regulated
100.203267594366	5.95303400581213	0.430789673156282	8.791988957973e-44	1.10326901438335e-42	FBgn0025692	Lfg	up_regulated
676.838429909063	6.62402499567844	0.480204397560982	9.52075331212553e-44	1.18928181305049e-42	FBgn0035094	CG9380	up_regulated
1780.5511139723	6.42009685535101	0.467105033403375	1.17431531124947e-43	1.46522524062718e-42	FBgn0038337	CG6125	up_regulated
767.002235762656	4.35760782943035	0.318073447697748	1.32759527163723e-43	1.65272064428309e-42	FBgn0014380	RhoL	up_regulated
827.890579286989	4.40244645207839	0.319126542028716	1.55286605773945e-43	1.93097047723433e-42	FBgn0019643	AANAT1	up_regulated
198.219274752582	6.45504175979244	0.470828686844553	2.39995730974444e-43	2.98094245033869e-42	FBgn0037275	CG14655	up_regulated
130.566046520391	9.55018028119737	0.708578777950416	3.6377568285102e-43	4.50310822740046e-42	FBgn0030748	Traf-like	up_regulated
104.282886526309	8.57188774030705	0.620715967900392	3.86805857338626e-43	4.7828021549303e-42	FBgn0035587	Gdap1	up_regulated
337.98514843879	7.23464724804353	0.534585510024624	3.9216552116186e-43	4.84361914775841e-42	FBgn0014031	Spat	up_regulated
946.259122900186	2.93582280449425	0.214497730597579	4.10947716398802e-43	5.06989429894252e-42	FBgn0011591	fng	up_regulated
404.488100408281	7.15384469113903	0.522625654170304	4.68570323646883e-43	5.76782752650535e-42	FBgn0262870	axo	up_regulated
18598.8891905785	5.50642736537059	0.403378752617772	5.96789194165056e-43	7.32969278739633e-42	FBgn0037577	CG7443	up_regulated
216.366803006595	5.3614947778216	0.394742280199575	6.41484083807323e-43	7.86982708402727e-42	FBgn0052506	tbc	up_regulated
520.204903128471	6.18121409033809	0.457194714595586	8.48576744147755e-43	1.03872604802033e-41	FBgn0264006	dysc	up_regulated
606.307773168524	2.6087447394586	0.192262107295889	1.38925441978195e-42	1.69489039213398e-41	FBgn0000723	FER	up_regulated
532.069796771729	3.21872325438087	0.237372151519772	1.45909458984207e-42	1.77811971103951e-41	FBgn0020257	Ppa	up_regulated
260.213575132033	3.42999428430842	0.254584458730197	2.24517762498267e-42	2.73001664698889e-41	FBgn0039043	CG17121	up_regulated
128.571592959229	5.8402963640114	0.430771626307033	2.78806320780698e-42	3.38264464328405e-41	FBgn0063495	GstE5	up_regulated
28972.6638237342	3.90517007968311	0.28878290250389	3.13157203540811e-42	3.79103207814565e-41	FBgn0262608	CG43134	up_regulated
105.154124354318	4.68565484629462	0.34940271623223	4.13490875401039e-42	5.00014296465133e-41	FBgn0035649	CG10483	up_regulated
83.5960404897192	6.87854172862892	0.50608955273682	4.5535974470626e-42	5.49434065590631e-41	FBgn0034135	Syn2	up_regulated
473.976802755535	3.44461647875981	0.257157858477845	8.35294420703092e-42	1.00125903267685e-40	FBgn0032779	Alp12	up_regulated
3512.22768614407	3.19144794868773	0.237585983505514	8.64171357042212e-42	1.03474389316505e-40	FBgn0030052	CG12065	up_regulated
143.062669294517	6.0798202405581	0.449176467838954	9.5414351931358e-42	1.14123048388487e-40	FBgn0029799	CG15772	up_regulated
364.51355911457	6.90487241773966	0.516722570618798	1.16094599962399e-41	1.38556381259471e-40	FBgn0020416	Idgf1	up_regulated
1344.62737769223	3.49879048191584	0.261225978447912	1.18601766640163e-41	1.4139494003355e-40	FBgn0001168	h	up_regulated
139.814051445637	5.18196862219712	0.390403363264783	1.70153597174118e-41	2.02414571719589e-40	FBgn0016032	lbm	up_regulated
101.412448006009	6.4681542669478	0.480343120828822	1.74012000979704e-41	2.06780494670687e-40	FBgn0031264	CG11835	up_regulated
33804.7464682614	3.50612641745183	0.262137469648292	2.06012980128367e-41	2.44542975330754e-40	FBgn0000299	Col4a1	up_regulated
1119.73856934446	3.03820466860654	0.2280561561243	2.44281282514171e-41	2.89655343629114e-40	FBgn0262475	bru2	up_regulated
581.611613636149	4.39158583260078	0.326416332978406	2.58041559006039e-41	3.05641458240163e-40	FBgn0031918	CG6055	up_regulated
676.535825871688	2.22830035252738	0.166482994979317	2.67690588983476e-41	3.1672873567226e-40	FBgn0032729	L2HGDH	up_regulated
189.35855443458	4.69884663748496	0.352042497652549	2.76243222976404e-41	3.26496295832176e-40	FBgn0259224	CG42324	up_regulated
2116.63427629676	2.53665581947294	0.190109183973643	3.06718490296415e-41	3.62125701446735e-40	FBgn0284221	Sema5c	up_regulated
1940.71748918664	2.479852694226	0.185650657861586	3.22062862120836e-41	3.79833536636603e-40	FBgn0011770	Gip	up_regulated
412.967321993708	3.52894100990563	0.26353882684142	3.85874076881958e-41	4.54602721476813e-40	FBgn0000928	fs(1)Yb	up_regulated
88.7671711039165	7.60629710116103	0.564399686312775	4.92406060037089e-41	5.79487517599918e-40	FBgn0035246	CG13928	up_regulated
700.296734990936	3.96610361601974	0.29885725081386	5.18922935562179e-41	6.09387575665533e-40	FBgn0030574	sbm	up_regulated
283.696378750264	5.47356488689494	0.417868793624255	5.77521119108501e-41	6.77476697415741e-40	FBgn0030237	CG15209	up_regulated
130.348625415008	5.17123444885943	0.38827625027771	8.79780952513093e-41	1.02985019814432e-39	FBgn0030156	CG15247	up_regulated
398.769329564329	14.371399603998	2.69040692542686	1.08440295501345e-40	1.2666749410689e-39	FBgn0052581	CG32581	up_regulated
1321.73722828841	3.61277508401755	0.273383834755794	1.25506920090875e-40	1.46291505583632e-39	FBgn0028550	Atf3	up_regulated
781.751322368592	2.59568935991416	0.195252884950644	1.27983978818778e-40	1.49020581912003e-39	FBgn0028956	mthl3	up_regulated
98.6294490043729	8.28070302660289	0.619662125763525	1.31351010267974e-40	1.5277903524813e-39	FBgn0032387	CG16965	up_regulated
28325.0944722446	2.21904512430355	0.167400130742016	1.32857833787699e-40	1.54368149734279e-39	FBgn0002921	Atpalpha	up_regulated
140.667879465504	6.1499189702483	0.461846484027447	1.42822429495865e-40	1.65770642268985e-39	FBgn0025625	Sik2	up_regulated
150.936187945106	5.55168672115199	0.416915646121902	1.62852195460694e-40	1.88819124198355e-39	FBgn0000015	Abd-B	up_regulated
5304.91814535636	2.02053927103154	0.152671968405063	1.8119478131109e-40	2.0920280744435e-39	FBgn0042135	Gdap2	up_regulated
166.356760510802	8.45322090797914	0.647617047255101	2.00029492715636e-40	2.30706284665723e-39	FBgn0046878	Obp83cd	up_regulated
477.158629335672	3.0979003149191	0.234653253216799	2.07886695521818e-40	2.39516885291664e-39	FBgn0259163	CG42268	up_regulated
285.119905755565	5.76166709461824	0.441702538509011	2.81201028471656e-40	3.23646466731528e-39	FBgn0033268	Obp44a	up_regulated
42940.0891574048	3.71738694990066	0.282092837863457	2.88448667723788e-40	3.31640457759916e-39	FBgn0284408	trol	up_regulated
418.922535470458	5.08742035180415	0.385088801646297	3.58090754462567e-40	4.10850207314419e-39	FBgn0051146	Nlg1	up_regulated
560.808887935313	3.03502314784192	0.230345335693929	3.88638716947264e-40	4.45433519006363e-39	FBgn0024732	Drep1	up_regulated
125.023567769393	4.37866321095558	0.334271999694382	4.45927214183942e-40	5.0949852359414e-39	FBgn0015011	AhcyL2	up_regulated
227.559199896656	10.7545733077133	0.839769957725427	4.7622843010545e-40	5.43553863051751e-39	FBgn0039309	CG11891	up_regulated
394.400324654781	9.28529658531296	0.72634952658175	5.4602480997168e-40	6.22570344079859e-39	FBgn0259896	NimC1	up_regulated
403.117640277513	14.4468286613734	2.70214023052837	6.33819324459377e-40	7.21174733944452e-39	FBgn0263996	CG43739	up_regulated
297.684224954017	7.07937119133777	0.538825283073144	6.56270035448731e-40	7.45175283270638e-39	FBgn0052669	CG32669	up_regulated
80.7481108560344	7.8979110213832	0.599789130057492	6.72580907977401e-40	7.62906856362796e-39	FBgn0036768	CG7402	up_regulated
188.458272327407	4.28143242148862	0.326797884720496	8.79852549788332e-40	9.93907509946079e-39	FBgn0053143	CG33143	up_regulated
2688.14945777791	3.39895800575223	0.260141992763444	9.66095969497926e-40	1.08908970688781e-38	FBgn0004859	ci	up_regulated
1808.23995377398	2.08622712196756	0.159320516432338	1.01896008442917e-39	1.14750581815716e-38	FBgn0029002	miple2	up_regulated
6497.30271036792	5.05377168519139	0.386504467264829	1.06179758699377e-39	1.194522285368e-38	FBgn0261015	Pif1A	up_regulated
5828.57065866493	3.6275567066683	0.277124371512795	1.15875465225262e-39	1.3009331371916e-38	FBgn0038826	Syp	up_regulated
1107.06917580429	3.42522759932175	0.261983703503438	1.22699323027062e-39	1.37613745335766e-38	FBgn0050460	CG30460	up_regulated
277.71175769876	9.77438200442615	0.742116406080792	1.39551881249202e-39	1.56195683600024e-38	FBgn0053265	Muc68E	up_regulated
324.622209205485	3.55807400394645	0.272074976748673	1.49584000256522e-39	1.67083654406572e-38	FBgn0038804	CG10877	up_regulated
121.975546036086	6.86848483358885	0.52312018202553	1.71491100616687e-39	1.90970819956514e-38	FBgn0015034	Cyp4e1	up_regulated
187.120470925892	8.16945548683356	0.628430302264907	1.97017062528398e-39	2.18952160583179e-38	FBgn0031417	CG3597	up_regulated
897.07149329939	4.05956274429812	0.312641965459088	3.28514563512754e-39	3.6325175300806e-38	FBgn0010473	tutl	up_regulated
730.381704978016	3.38289261798024	0.261662948994247	7.00934953288959e-39	7.71168916544366e-38	FBgn0005771	noc	up_regulated
1081.69530382997	10.8773854224781	0.851635444350711	7.86381217072992e-39	8.64310887233379e-38	FBgn0040349	CG3699	up_regulated
161.745898859883	6.39204408061318	0.495262502630931	8.74104926063983e-39	9.59767208818254e-38	FBgn0027494	RpS10a	up_regulated
1862.72322281656	2.51542753710105	0.195413425243725	1.33620926541353e-38	1.46422931479447e-37	FBgn0029508	Tsp42Ea	up_regulated
634.119334693177	2.96801802725599	0.230821078017825	1.42897447409959e-38	1.56432100953275e-37	FBgn0041184	Socs36E	up_regulated
224.363933735443	4.72071210157355	0.367831438137636	1.47200324080151e-38	1.60982027729089e-37	FBgn0004839	otk	up_regulated
134.275024439227	5.64502086933388	0.441113655553995	1.74980237767501e-38	1.90982406628943e-37	FBgn0035103	Vdup1	up_regulated
219.794122250927	7.14407811867423	0.558613317606264	2.20534783733084e-38	2.39987306777924e-37	FBgn0030160	CG9691	up_regulated
111.900763644473	5.24050544268876	0.40950765664787	2.67021149044564e-38	2.90286358070229e-37	FBgn0262029	d	up_regulated
90.3713048729386	6.94195213866332	0.534025588971996	2.70273184157366e-38	2.93531113951323e-37	FBgn0034887	St1	up_regulated
89.5057567054378	7.26995220132624	0.566881223915518	4.26086384535412e-38	4.62033914646433e-37	FBgn0032803	CG13082	up_regulated
8501.43854939565	3.45251702539447	0.269775614587852	4.26460441425895e-38	4.62033914646433e-37	FBgn0267348	LanB2	up_regulated
731.689354579178	5.13876976704577	0.399229261220462	4.26687057788236e-38	4.62033914646433e-37	FBgn0001227	Hsp67Ba	up_regulated
209.904401907966	6.45176539850162	0.508244749026503	4.45351461453359e-38	4.817693642126e-37	FBgn0051721	Trim9	up_regulated
1155.13320311514	2.6062733417893	0.203873132839017	5.14917283260965e-38	5.55928394317148e-37	FBgn0035132	mthl10	up_regulated
142.232556941092	6.69707552065572	0.522465575150379	5.30657825730729e-38	5.7123754181602e-37	FBgn0034943	Fmo-1	up_regulated
2640.91006907621	2.00070291502795	0.156389372116067	5.53383283247337e-38	5.9511738002505e-37	FBgn0028663	VhaM9.7-b	up_regulated
137.215700918264	4.92713727358369	0.386077441978239	5.83910773966977e-38	6.27332710191527e-37	FBgn0037553	CG18249	up_regulated
405.162358112055	2.66935311100538	0.209617599160488	8.92778547659202e-38	9.55429673810725e-37	FBgn0028540	CG9008	up_regulated
859.915937732559	2.54005827696948	0.199971142966601	1.22831177956643e-37	1.30433881427847e-36	FBgn0033261	udd	up_regulated
124.448077527232	5.49128909954388	0.435073262963164	1.565137315516e-37	1.65720421642871e-36	FBgn0085390	Dgk	up_regulated
149.104338015538	8.50228716748651	0.667795130997512	1.7804845580972e-37	1.87978081229878e-36	FBgn0030544	CG13403	up_regulated
68.9922801368649	5.41210920591093	0.430458236755909	1.95960586026467e-37	2.06690416385265e-36	FBgn0027550	CG6495	up_regulated
5197.41351556885	3.66678470484532	0.289151828661811	2.03421468363479e-37	2.14353908121977e-36	FBgn0030816	CG16700	up_regulated
114.534824785003	5.61716356818637	0.438922418279994	2.27816234861246e-37	2.39599833216138e-36	FBgn0032891	Oseg5	up_regulated
297.436642573832	3.60312047954186	0.285156510434087	2.5735041437663e-37	2.70402636349799e-36	FBgn0085397	Fili	up_regulated
71.0613370918819	6.08562420010711	0.480584839962888	2.77662659671476e-37	2.91187774899026e-36	FBgn0033388	CG8046	up_regulated
2229.45965901326	2.27412338375063	0.179763223915545	3.07307097541173e-37	3.21510052589394e-36	FBgn0262512	Vha14-1	up_regulated
400.775635289588	2.13579457808283	0.168914282837297	3.07454968323191e-37	3.21510052589394e-36	FBgn0030839	CG5613	up_regulated
87.5746844228537	5.84280972738575	0.464916435527512	3.2026348965076e-37	3.34585453507645e-36	FBgn0038042	Scgbeta	up_regulated
276.167187450787	3.85930441045104	0.304239187769821	3.31301244655076e-37	3.45787800980298e-36	FBgn0017482	T3dh	up_regulated
1017.99197078403	2.40658494744681	0.190517400222409	3.66504497234994e-37	3.81804495222033e-36	FBgn0036910	Cyp305a1	up_regulated
1976.30495668199	8.04780283015353	0.638108281363532	5.31525765252703e-37	5.50580462497611e-36	FBgn0035189	CG9119	up_regulated
820.517138653993	6.25249296529418	0.494571067776469	5.78561259608385e-37	5.98737288454295e-36	FBgn0028491	CG2930	up_regulated
1776.77955482605	3.20430945892263	0.254268409297321	6.02075991467148e-37	6.22485347110102e-36	FBgn0060296	pain	up_regulated
462.209125628261	5.11364027873921	0.408718936558085	6.63266902041078e-37	6.85105417160022e-36	FBgn0085474	CG34445	up_regulated
722.091352004772	3.84881774682529	0.305062125319576	7.80684817198585e-37	8.04120008709237e-36	FBgn0027106	Inx7	up_regulated
126.493168026401	7.25039778942317	0.581614209832564	1.07126080543015e-36	1.09929379846944e-35	FBgn0031389	CG4259	up_regulated
255.232357249644	6.53456813332274	0.514039201561841	1.13148433652659e-36	1.16000915173315e-35	FBgn0038290	CG6912	up_regulated
128.770859676814	5.32078477204577	0.428493037981259	1.52650215867249e-36	1.56061393875456e-35	FBgn0031490	CG17264	up_regulated
90.5758361071649	5.63031074913969	0.449580549998558	1.52984124473024e-36	1.56257273182679e-35	FBgn0034013	unc-5	up_regulated
232.002924007634	4.15877901181684	0.332713190230619	1.73622050700243e-36	1.77171943930173e-35	FBgn0033936	Achl	up_regulated
1228.9543495937	2.82525334418529	0.22679490081581	2.61231504749487e-36	2.66078100384913e-35	FBgn0033987	ckn	up_regulated
72.5728739401815	5.60372029879384	0.449663094240363	2.71202047985156e-36	2.7597761694875e-35	FBgn0037408	NPFR	up_regulated
562.243229379908	5.02898112318226	0.40283248756893	2.80521041910045e-36	2.85196392608545e-35	FBgn0051140	CG31140	up_regulated
290.120100635905	7.68093611195054	0.634382418422128	2.91437831321007e-36	2.96021034958803e-35	FBgn0015035	Cyp4e3	up_regulated
340.486476797811	6.69574045170989	0.530961588551756	3.12002981607388e-36	3.16616704071083e-35	FBgn0037386	CG1208	up_regulated
572.463985706283	2.31159901663282	0.185413713839523	3.18212881036686e-36	3.2232264149288e-35	FBgn0033654	Sobp	up_regulated
83.4825854842038	6.84649886768048	0.543548332542092	4.29012588592213e-36	4.33354022331417e-35	FBgn0037730	CG9444	up_regulated
1014.00242839825	3.37948479499705	0.271773086923014	5.08805123455513e-36	5.12539472985462e-35	FBgn0004893	bowl	up_regulated
276.896943317786	4.17772074507575	0.336917185727949	5.97582274631693e-36	6.00315953838609e-35	FBgn0034085	Ptp52F	up_regulated
330.041543698023	2.97415387543334	0.24038718923488	5.98289916262357e-36	6.00477447948874e-35	FBgn0029830	Grip	up_regulated
79.741885168056	5.80240751314788	0.466742908089608	9.4299249785783e-36	9.438161754001e-35	FBgn0031515	CG9664	up_regulated
1942.22032197379	2.66522776832024	0.215349049223147	1.00435504766081e-35	1.00252894757415e-34	FBgn0086408	stl	up_regulated
579.763911043061	2.80886224657451	0.228087129924625	1.14707814158305e-35	1.14395258806375e-34	FBgn0028527	CG18507	up_regulated
83.1687722865895	5.37706228287259	0.436345521884775	1.31154058064062e-35	1.30559524709284e-34	FBgn0033807	AQP	up_regulated
982.084296828322	3.60743999732528	0.292774261994522	1.63560796657732e-35	1.62524664914198e-34	FBgn0004629	Cys	up_regulated
210.436923471077	4.90155044664551	0.397859301423622	1.6444470361558e-35	1.63255230171706e-34	FBgn0262593	Shab	up_regulated
103.133017824352	5.29221562241133	0.429683380348984	1.79616201752957e-35	1.77834616343324e-34	FBgn0033192	Corin	up_regulated
4178.98844318545	5.18703257522632	0.420304750729569	1.90547556360166e-35	1.88487582777894e-34	FBgn0087002	apolpp	up_regulated
2638.57434345687	3.94294370738429	0.320033881109515	1.91412106289642e-35	1.89172360671491e-34	FBgn0265487	mbl	up_regulated
288.865853482126	2.9163307823658	0.236661650038634	2.3141250807157e-35	2.28293741116428e-34	FBgn0026319	Traf4	up_regulated
120.745332529568	4.30436275762005	0.348211458388534	2.41239024054935e-35	2.3777419067533e-34	FBgn0035977	PGRP-LF	up_regulated
8027.25840416442	2.21048939144292	0.179736985892777	2.74878290820986e-35	2.70444770001293e-34	FBgn0262559	Mdh2	up_regulated
616.094857780488	2.92130599521859	0.238071452481621	3.20586111720168e-35	3.14569750374213e-34	FBgn0025631	moody	up_regulated
666.923691237815	6.87894601085643	0.5704942876702	3.90759820486954e-35	3.82060804002383e-34	FBgn0260011	NimC4	up_regulated
1458.71913787708	2.83073135040371	0.231268657612789	4.2694596973268e-35	4.17069995343846e-34	FBgn0261703	gce	up_regulated
640.466970083831	4.36497229792585	0.356019372277653	4.34844898823478e-35	4.24408621251715e-34	FBgn0011722	Tig	up_regulated
17007.1563628215	2.011669690594	0.164138662167507	5.8044015110658e-35	5.63504231578272e-34	FBgn0005671	Vha55	up_regulated
3264.38667301597	2.246568311676	0.183818161711414	7.18299153470967e-35	6.94883233930504e-34	FBgn0022097	Vha36-1	up_regulated
2760.12514649388	3.16077342791777	0.258836195601702	7.99288348742604e-35	7.71872125698662e-34	FBgn0004456	mew	up_regulated
13374.2365840642	3.23980466420311	0.265818503639988	8.8774975184446e-35	8.55793878424247e-34	FBgn0261800	LanB1	up_regulated
242.398860599938	4.18153781028423	0.348789347057652	1.11556553514694e-34	1.07352406449723e-33	FBgn0033130	Tsp42Ei	up_regulated
71.7345814520541	5.16173217577481	0.426244771847156	1.18213627591093e-34	1.13460282425717e-33	FBgn0052170	CG32170	up_regulated
62.4467921357562	6.3950036674974	0.522311358905897	1.26655316527292e-34	1.2145636466984e-33	FBgn0013342	nSyb	up_regulated
883.572349344967	2.91372621263079	0.240242482210206	1.5768862394324e-34	1.50952143931715e-33	FBgn0024321	NK7.1	up_regulated
94.7573791756887	5.41063593126673	0.449230510610058	1.83135858518935e-34	1.75159558060793e-33	FBgn0259099	DCX-EMAP	up_regulated
305.044595934522	8.79572307271727	0.730557017365981	1.86247967821081e-34	1.77981086742861e-33	FBgn0024836	stan	up_regulated
984.20997161244	2.7427710787739	0.226231414186331	2.4814632735573e-34	2.3651446826093e-33	FBgn0004055	uzip	up_regulated
419.353265820348	2.60354921614419	0.215554028362944	2.60870950200016e-34	2.4842697599273e-33	FBgn0035023	ITP	up_regulated
186.581152972777	7.11671730678002	0.59322180882251	2.85965822929059e-34	2.7138329608998e-33	FBgn0053533	lectin-37Db	up_regulated
433.105709956683	2.91587436417801	0.241407201413339	3.06159239935928e-34	2.90296066882253e-33	FBgn0035356	CG16986	up_regulated
1764.64859942299	2.36377960639252	0.195765347722795	3.34481608931869e-34	3.16877313724929e-33	FBgn0032694	MESR3	up_regulated
870.787356335662	4.16197369854966	0.34431835312001	3.39638025722616e-34	3.21484958830545e-33	FBgn0050197	CG30197	up_regulated
1333.32965997804	10.4217424239442	0.859186701836333	3.45689134223713e-34	3.26930809110798e-33	FBgn0038257	smp-30	up_regulated
157.298928015789	5.2436646839945	0.435111863955353	3.88071585329934e-34	3.66697590957201e-33	FBgn0038631	CG7695	up_regulated
103.451650005926	5.25200736542243	0.432012592962009	3.92688883652775e-34	3.70741525581038e-33	FBgn0031548	CG8852	up_regulated
133.362071804907	7.677352079818	0.629803824838192	4.06426697478611e-34	3.83381884734978e-33	FBgn0053514	CG33514	up_regulated
229.161326410715	10.0961181277967	0.845015380038895	4.16057924662409e-34	3.92130129853498e-33	FBgn0033904	CG18327	up_regulated
138.271164573147	4.57778945911908	0.386026728504777	5.61509527755407e-34	5.28762831454062e-33	FBgn0029526	CR18166	up_regulated
71.0568514152521	6.94967054145601	0.573366496593254	6.02312618819812e-34	5.66700304596533e-33	FBgn0038878	CG3301	up_regulated
665.051962239864	2.33712420976537	0.194716439851726	6.93364501289297e-34	6.51810121931206e-33	FBgn0038243	CG8066	up_regulated
938.75542610627	3.23858778259041	0.270311752641569	8.93179073247011e-34	8.38214207201041e-33	FBgn0028675	Sur	up_regulated
20757.7689512591	3.37696727585672	0.281685983870212	9.94347046999889e-34	9.32359570970007e-33	FBgn0016075	vkg	up_regulated
1150.45260810543	2.22034738641332	0.185050418457191	1.05580051651532e-33	9.89137343970841e-33	FBgn0031360	CG31937	up_regulated
105.476783716673	7.55838194697947	0.641915912734125	1.07001433298143e-33	1.00159909429976e-32	FBgn0036552	CG17028	up_regulated
99.4702120067193	4.96646323747927	0.418699293985374	1.75253831307792e-33	1.63352043103528e-32	FBgn0035439	CG14961	up_regulated
291.637126407302	4.06171759893692	0.340399057337624	1.78900190389591e-33	1.66609337614734e-32	FBgn0002543	robo2	up_regulated
109.491736393415	4.79675255067903	0.40363306284186	1.91184647741653e-33	1.77748300779284e-32	FBgn0039656	CG11951	up_regulated
106.10661499979	6.24889650335983	0.531300116766496	2.20347342329285e-33	2.04342383342529e-32	FBgn0034126	jtb	up_regulated
205.736464388862	5.06562399834138	0.426402178343622	2.30909915563275e-33	2.13811431146952e-32	FBgn0034200	Gbp2	up_regulated
114.560421779269	6.64536113490542	0.560260167775254	2.96128831511429e-33	2.73694829124199e-32	FBgn0086680	vvl	up_regulated
245.971229199147	2.55354290937122	0.214540640703533	3.05520523414905e-33	2.8213753970527e-32	FBgn0039118	CG10208	up_regulated
671.654339647438	5.67865660945849	0.472871763436392	3.63802260657778e-33	3.35113156209933e-32	FBgn0000592	Est-6	up_regulated
110.460999705106	3.98531524397099	0.336391582646083	3.87873634563552e-33	3.56986798617586e-32	FBgn0030769	CG13012	up_regulated
691.612825823258	3.92505503011993	0.330499131642939	4.04358409870929e-33	3.71536011747515e-32	FBgn0263392	Tet	up_regulated
779.764097710877	9.28034987300131	0.794317838084291	4.75721484921245e-33	4.36376098950315e-32	FBgn0035076	Ance-5	up_regulated
591.82736790025	3.04061130345831	0.256675949633017	5.63628484960119e-33	5.16581032125385e-32	FBgn0024179	wit	up_regulated
158.668917062838	5.14846988753094	0.440647499254721	6.58891301048708e-33	6.01882403121033e-32	FBgn0051248	CG31248	up_regulated
113.253160273953	8.52275471440389	0.718307226980082	7.78954487960719e-33	7.10375438356204e-32	FBgn0038156	side-IV	up_regulated
1116.31606888714	3.10482182414107	0.2633992465893	8.66969035920927e-33	7.89330017778754e-32	FBgn0033448	hebe	up_regulated
639.130219629309	2.64779214608999	0.223978742898426	1.23474083465821e-32	1.12230582487973e-31	FBgn0031745	rau	up_regulated
467.487025160393	2.10868572826839	0.1790011285536	1.24485760748065e-32	1.13056546982114e-31	FBgn0032162	CG4592	up_regulated
968.459263598772	3.15904219191408	0.267978265478045	1.40524557255519e-32	1.27412026314252e-31	FBgn0003890	betaTub97EF	up_regulated
5163.5856114439	2.49087247052957	0.210836852325942	1.59571888914216e-32	1.44443474054253e-31	FBgn0085446	CG34417	up_regulated
101.652158155039	8.91905668501621	0.763088890526566	1.62685575300028e-32	1.4714066036197e-31	FBgn0262483	Rbp	up_regulated
96.4689701348788	4.74941215866757	0.403499943725855	1.65200916593879e-32	1.4916990659546e-31	FBgn0262970	CR43281	up_regulated
100.479116483081	5.41358368315245	0.465572737109217	1.79683932282317e-32	1.62114180481499e-31	FBgn0026403	Ndg	up_regulated
260.355262796299	5.22503760103858	0.442697997964228	1.86021139046009e-32	1.67556366425363e-31	FBgn0085475	CG34446	up_regulated
215.787702463346	4.15990933015799	0.352975190400434	2.21528588262114e-32	1.99049418913094e-31	FBgn0026872	CG14777	up_regulated
313.257685786503	5.34859956660901	0.455512370944102	2.38092638787346e-32	2.1358310244159e-31	FBgn0263131	CG43373	up_regulated
246.424004743588	6.26369046732955	0.536205652390673	2.72593004766542e-32	2.44332342231561e-31	FBgn0015037	Cyp4p1	up_regulated
87.1595847462088	5.00166301174565	0.430660875257002	3.06661159594273e-32	2.74420499783628e-31	FBgn0039915	Gat	up_regulated
64.6158295691935	6.3258389415324	0.540609483311144	3.32819439821429e-32	2.97586111501571e-31	FBgn0037153	olf413	up_regulated
186.47069891581	4.73325360307562	0.40473732221746	3.87089813753652e-32	3.45548467887406e-31	FBgn0035914	CG6282	up_regulated
111.393650752402	4.52461180066998	0.387414502598223	3.87506915158912e-32	3.4563979922379e-31	FBgn0051777	CG31777	up_regulated
1279.96756650077	3.59192919018156	0.307732486530264	4.0616081514027e-32	3.61690652898634e-31	FBgn0030040	CG15347	up_regulated
2579.24052850764	2.34283668020578	0.200788048527229	4.30140670914716e-32	3.82734567799317e-31	FBgn0028990	Spn27A	up_regulated
171.290964165764	3.28373101964012	0.283776529598844	4.76047624434477e-32	4.22213482737525e-31	FBgn0028523	CG5888	up_regulated
8469.5924653368	2.54104457912806	0.217133340561429	4.9996884116306e-32	4.42357604832425e-31	FBgn0261955	kdn	up_regulated
98.6699448942265	6.62455006725811	0.580565332680698	7.74849387846594e-32	6.83361146871936e-31	FBgn0014000	Hf	up_regulated
7287.67725556147	2.17940554630159	0.187392684690854	7.96987912705733e-32	7.02321611678086e-31	FBgn0035694	CG13299	up_regulated
109.791414071548	5.16056084052159	0.441256909378083	8.61626510595047e-32	7.58673543410876e-31	FBgn0260482	CG32599	up_regulated
651.533956785665	2.15694816186495	0.185570383183445	8.76327949163991e-32	7.71000070658704e-31	FBgn0030518	CG11134	up_regulated
513.954871458825	6.91649189899677	0.592327763909594	9.02544491358731e-32	7.92795081209509e-31	FBgn0002563	Lsp1beta	up_regulated
68.4543765854463	5.27821403394468	0.455524233034947	9.25360048352092e-32	8.12186517258671e-31	FBgn0016013	Faa	up_regulated
3796.85850997115	2.01222095781948	0.173477792744123	1.03756842934238e-31	9.09217985169936e-31	FBgn0003076	Pgm1	up_regulated
62.9125807387637	6.0429465065824	0.522542393613771	1.11777801872693e-31	9.77944433914082e-31	FBgn0033579	CG13229	up_regulated
210.710458816015	4.70743720193425	0.410979433338743	1.41282396412268e-31	1.2350961087633e-30	FBgn0052476	mthl14	up_regulated
9319.1737871413	4.54156703969816	0.392379253534787	1.44733390791213e-31	1.26425825846262e-30	FBgn0086906	sls	up_regulated
3632.48188061558	3.01497623616749	0.261055820696803	1.69353352436622e-31	1.47696569480072e-30	FBgn0001297	kay	up_regulated
1681.28497420879	4.13687720206955	0.359089500279292	2.6540837079766e-31	2.30552524632777e-30	FBgn0261563	wb	up_regulated
786.990976787314	2.38168565029678	0.207286310124953	3.60268854370125e-31	3.12460665164611e-30	FBgn0038744	CG4733	up_regulated
11362.5250193894	2.78472206210807	0.242467281527978	4.00939581235539e-31	3.46912261778268e-30	FBgn0250788	beta-Spec	up_regulated
240.427567161686	3.79515316422299	0.334340314456224	4.26325429108633e-31	3.6800732795698e-30	FBgn0032900	CG14401	up_regulated
597.086139986331	3.72898950518318	0.325806146592201	4.28567754482124e-31	3.69652312978297e-30	FBgn0003463	sog	up_regulated
140.214090391764	5.42167713830352	0.47292648649535	4.86806509065388e-31	4.19555374375037e-30	FBgn0025709	CNT2	up_regulated
186.716237731104	7.82290826847717	0.705584583473591	4.92578838307283e-31	4.24197305459919e-30	FBgn0038897	CG5849	up_regulated
125.704575473708	6.01687052552015	0.533013293344535	6.50440776353314e-31	5.57956228465577e-30	FBgn0034538	CG16799	up_regulated
72.1582498311321	6.23912764502361	0.545301470475311	7.75812681976893e-31	6.63945693539072e-30	FBgn0036984	CG13248	up_regulated
71.3960529252253	5.69731522259834	0.499958398633511	9.8976879071757e-31	8.45074752883275e-30	FBgn0051778	CG31778	up_regulated
72.2829922292806	5.63489546742778	0.496832052761841	1.12652874915966e-30	9.60348265976167e-30	FBgn0260874	Ir76a	up_regulated
136.047553565753	3.03233815670261	0.26794065117036	1.29521146911923e-30	1.10329107299683e-29	FBgn0029524	CG3176	up_regulated
65.591978521323	5.37335189028029	0.470243580354877	1.31531788944727e-30	1.11954964543651e-29	FBgn0031528	CG15412	up_regulated
552.675910797415	2.77680972241103	0.243950318213111	1.36338620632016e-30	1.15956472078973e-29	FBgn0026088	CG14818	up_regulated
56.3808619614902	6.36388476197961	0.563292632722532	1.54748495975841e-30	1.31410555747466e-29	FBgn0032470	Ttc30	up_regulated
135.102460197139	7.77399363792446	0.683120390867703	1.87592664952142e-30	1.59055402407299e-29	FBgn0024997	CG2681	up_regulated
959.602796472749	3.92464566171379	0.346423977045819	1.93651737932898e-30	1.63939559175267e-29	FBgn0032684	Ugt301D1	up_regulated
108.247487698847	13.918657958641	3.13125847580797	2.28882732782477e-30	1.93169285622721e-29	FBgn0035343	CG16762	up_regulated
67.3115430664772	4.55255837693262	0.404330860617936	2.46786714855428e-30	2.08119671974854e-29	FBgn0052368	CG32368	up_regulated
72.1197943164945	5.36061169640438	0.4743600159987	2.74247170440276e-30	2.31100071483824e-29	FBgn0029826	CG6041	up_regulated
584.166268741699	2.36280824354554	0.208456936815864	2.80093111143384e-30	2.3584527303331e-29	FBgn0038038	Sccpdh2	up_regulated
83.1614118337012	5.61599496941083	0.49884457574139	3.00650370084115e-30	2.527673096113e-29	FBgn0027790	GV1	up_regulated
631.154554285796	9.04267345885486	0.807737685603407	3.05957713044911e-30	2.57032569948977e-29	FBgn0037818	CG6465	up_regulated
85.8883190137705	6.58881439364336	0.581979679401417	3.45508217632116e-30	2.90036714801271e-29	FBgn0085282	CG34253	up_regulated
113.471485399344	8.31310137238474	0.724441469172911	3.56489339896089e-30	2.99026199546146e-29	FBgn0031689	Cyp28d1	up_regulated
1106.7058441196	2.12762465074798	0.18832468399216	3.74017822175653e-30	3.13489747136539e-29	FBgn0038972	CG7054	up_regulated
130.386193155009	3.50511893145685	0.312011431800116	3.79964503739717e-30	3.18231140431891e-29	FBgn0037518	CG2641	up_regulated
78.9112491431242	6.38689320816733	0.563464861813956	3.88079076627465e-30	3.24532236204841e-29	FBgn0038494	beat-IIb	up_regulated
79.5260945552001	4.9439729642738	0.441900681570355	4.33079357237324e-30	3.61338247907737e-29	FBgn0052647	CG32647	up_regulated
577.085735427736	3.69358528796228	0.32804474828059	4.82213835561377e-30	4.02027935798323e-29	FBgn0260400	elav	up_regulated
318.096095970999	2.92711025934531	0.261093778103039	5.54617041200517e-30	4.62040600332449e-29	FBgn0039006	Cyp6d4	up_regulated
1647.62768990837	2.89273636554153	0.257717668502973	6.36136693104199e-30	5.29150067445766e-29	FBgn0023095	caps	up_regulated
132.276014582766	8.32122223344181	0.742062222703485	6.42116314219467e-30	5.33719691909897e-29	FBgn0261804	CG42750	up_regulated
81.3732317084655	6.50863973914394	0.575765704048473	7.26307910216538e-30	6.01876290881328e-29	FBgn0031937	CG13795	up_regulated
340.254576343219	2.69426403145544	0.240343025187693	9.08879577558494e-30	7.51468204939177e-29	FBgn0038536	CG7655	up_regulated
461.209451886903	2.62293767989171	0.234529485943796	9.42569738253741e-30	7.78737074945529e-29	FBgn0036196	CG11658	up_regulated
1142.80661962832	3.5618446009066	0.319197823536466	1.75360167559126e-29	1.43905428983498e-28	FBgn0264089	sli	up_regulated
89.5982428220949	5.35679404791637	0.477865828814164	1.7996129758684e-29	1.47350861111373e-28	FBgn0030992	CG33253	up_regulated
832.230383954015	4.19073377194394	0.374943776909168	2.0437914215151e-29	1.67094786360654e-28	FBgn0029768	SPR	up_regulated
824.019221202235	2.5220117041339	0.226835626081057	2.69525781857267e-29	2.19865756671084e-28	FBgn0038881	CG16791	up_regulated
73.5626006814694	5.87779888855436	0.529902033114644	2.7545695021143e-29	2.24370720572811e-28	FBgn0261588	pdm3	up_regulated
116.500031560316	4.9664955743377	0.445632427133704	3.03135288780787e-29	2.4655003487504e-28	FBgn0031926	CG6739	up_regulated
714.280094752688	2.84102135263828	0.256755599330965	3.19015597454008e-29	2.59082193790311e-28	FBgn0260866	dnr1	up_regulated
79.2615670705032	7.30139561903393	0.658192927998807	3.23170396408252e-29	2.62262450300266e-28	FBgn0037230	Nepl11	up_regulated
401.939205081268	3.75894556430359	0.339581473461194	3.7792443289041e-29	3.05792945699094e-28	FBgn0263220	Hk	up_regulated
99.8746019436429	10.3837292623554	1.05125110207576	3.83906233527105e-29	3.10404303691282e-28	FBgn0013973	Gycbeta100B	up_regulated
1313.97841063623	3.17980748584325	0.287331340477068	3.89811840268375e-29	3.14947314653919e-28	FBgn0285955	cv-c	up_regulated
470.394368369314	3.53229387038667	0.318645041674083	3.96882259935901e-29	3.20424059860014e-28	FBgn0003892	ptc	up_regulated
249.953246554395	9.40059269456528	0.842664518676368	3.9954164403199e-29	3.22334111055933e-28	FBgn0050016	CG30016	up_regulated
491.964645415716	5.46599117008865	0.495082856693243	4.27790322267073e-29	3.44870612224116e-28	FBgn0028863	CG4587	up_regulated
164.804452869418	4.51797463448403	0.405897574018738	5.35247015626397e-29	4.3023515604523e-28	FBgn0038260	CG14855	up_regulated
8576.96064530816	2.51930046826523	0.228153779969013	6.38090152602726e-29	5.11403640553134e-28	FBgn0262579	Sarm	up_regulated
80.6044514600244	8.82366919079073	0.829558519408676	7.36119651415877e-29	5.88681265298349e-28	FBgn0031791	AANATL2	up_regulated
1042.88205341558	2.42749733231478	0.220763759561266	8.43518984760283e-29	6.72609909416696e-28	FBgn0030847	CG12991	up_regulated
236.81021708248	3.75812700289555	0.339856759549599	8.93402350621854e-29	7.11352995636545e-28	FBgn0039527	CG5639	up_regulated
2147.62710387983	3.02257506777361	0.274633671963215	9.10606714890108e-29	7.24526212282129e-28	FBgn0014396	tim	up_regulated
60.7719790858347	6.00548517132154	0.544513068799909	9.44457718133502e-29	7.50915694794052e-28	FBgn0039315	CG13658	up_regulated
101.331673320307	6.3046448816054	0.575487124111895	9.79007611107791e-29	7.7782225542428e-28	FBgn0052750	CG32750	up_regulated
704.018304741069	3.90383379273984	0.355517684255126	1.08061654803094e-28	8.57309949232637e-28	FBgn0005631	robo1	up_regulated
2680.83332556694	2.51228717320552	0.228744793359718	1.18466087208288e-28	9.3849757398774e-28	FBgn0265178	CG44243	up_regulated
568.654291904631	3.08392372717467	0.281141593761588	1.25109287132133e-28	9.9041093922914e-28	FBgn0033518	Prx2540-2	up_regulated
72.439912010902	9.01813546111756	0.877380831347798	1.4268811868261e-28	1.12875759591863e-27	FBgn0028573	prc	up_regulated
817.588631123401	2.85037862831415	0.260298960549502	1.54642977544414e-28	1.22156826866019e-27	FBgn0262562	CG43102	up_regulated
162.140561997116	3.47296519411281	0.319002485107654	1.6341347328623e-28	1.28899420738707e-27	FBgn0003255	rk	up_regulated
235.519144105176	3.6081188328035	0.328401218571187	1.65534445168701e-28	1.30478694038215e-27	FBgn0001217	Hsc70-2	up_regulated
118.632536084202	8.50309028193735	0.802433457520228	1.66203711299771e-28	1.30912248929088e-27	FBgn0040837	CG8620	up_regulated
128.269729978385	3.75628818923107	0.345054010770049	1.67969321050581e-28	1.32208110762393e-27	FBgn0052088	sunn	up_regulated
401.874848117276	4.33238286523722	0.399424515852049	1.91781506643534e-28	1.50519009502931e-27	FBgn0031473	CG3104	up_regulated
77.7033340631542	7.16928483799123	0.66302483719036	2.40565009856246e-28	1.88268268583149e-27	FBgn0031538	CG3246	up_regulated
1759.7084667623	4.25354317921161	0.391320796272727	2.85915328911968e-28	2.23123689513391e-27	FBgn0264001	bru3	up_regulated
358.041063893797	4.75748205056658	0.43849953612292	3.11593160161544e-28	2.42989552455522e-27	FBgn0032726	CG10621	up_regulated
56.5645172032673	4.79879299120418	0.441454980296594	3.19293945340411e-28	2.48818134835891e-27	FBgn0033775	Cyp9h1	up_regulated
449.055697081447	3.70090938182608	0.340265267925907	3.54040293025878e-28	2.75114113051956e-27	FBgn0259173	corn	up_regulated
258.93062489279	3.22074530973693	0.296310508703583	3.62387593961798e-28	2.81401398988723e-27	FBgn0031939	CG13796	up_regulated
123.181400206349	3.52812853506711	0.323425080863526	3.73523852975728e-28	2.89843950930989e-27	FBgn0085384	CG34355	up_regulated
70.6217829218896	4.81630412658891	0.442110072634438	3.75698995337742e-28	2.913259158763e-27	FBgn0034476	Toll-7	up_regulated
67.462976125999	5.99650935428468	0.545955034451213	4.25273946738058e-28	3.2883858698478e-27	FBgn0039585	CG1894	up_regulated
60.805557641298	5.68547509512328	0.532541619037694	5.45857017556972e-28	4.20892559885924e-27	FBgn0264443	CG43861	up_regulated
89.5846895913205	13.3595731057191	2.88097751413503	5.80141613633805e-28	4.46700905869508e-27	FBgn0037100	CapaR	up_regulated
85.3246541534339	3.31219627624327	0.30817588916502	6.35427168935529e-28	4.88584755946226e-27	FBgn0086704	stops	up_regulated
96.2635786804511	5.22846556618609	0.483278520462315	7.14791752085857e-28	5.48840100552637e-27	FBgn0039681	CG7582	up_regulated
372.760782053575	3.68011797766507	0.339400889304317	8.06821646297704e-28	6.18206676646811e-27	FBgn0015575	alpha-Est7	up_regulated
205.097088081585	8.11562914271292	0.75141364257435	9.01386654441037e-28	6.89221829092102e-27	FBgn0034885	Eglp4	up_regulated
621.170204451474	2.66679794316283	0.246624080238245	9.15309287139766e-28	6.99380373889675e-27	FBgn0285958	Fuca	up_regulated
88.7175150633066	6.74839275062958	0.622038882555183	9.34125285373262e-28	7.13261170611851e-27	FBgn0034221	CG10764	up_regulated
81.7933699372594	7.51358174842726	0.688908446563369	1.01883548703363e-27	7.76862058863145e-27	FBgn0034162	CG6426	up_regulated
452.369743477477	2.11538185967468	0.195949369119932	1.19006553189487e-27	9.05538429674686e-27	FBgn0020294	ko	up_regulated
408.536483714216	7.14439260994729	0.664110036436585	1.24085955103633e-27	9.43534478558094e-27	FBgn0034837	RpL22-like	up_regulated
88.7595642360146	4.43043170286613	0.414634464382098	1.29178889920102e-27	9.81580769081466e-27	FBgn0032785	CG10026	up_regulated
87.0431785311936	5.22775467888753	0.492854715294208	1.38352226467347e-27	1.05055840014624e-26	FBgn0004870	bab1	up_regulated
4841.26893319234	2.51971449573328	0.234319294735443	1.50738936117867e-27	1.14303419791035e-26	FBgn0265274	Inx3	up_regulated
869.448352377062	2.2844471949979	0.212640790058614	1.77984204691106e-27	1.34684119056399e-26	FBgn0032025	CG7778	up_regulated
89.9740591925283	4.25255515820331	0.399528061922396	1.91169591343578e-27	1.44462636817102e-26	FBgn0259236	comm3	up_regulated
147.35012745823	6.65732289156615	0.630355904290489	1.93682700157815e-27	1.462610761852e-26	FBgn0039800	Npc2g	up_regulated
62.4627008083412	6.46570919473133	0.601081163743313	2.02077659659196e-27	1.52495718423229e-26	FBgn0029804	CG3097	up_regulated
6007.79252859339	9.92968204746371	0.924481711722739	2.08106291831069e-27	1.56937299746232e-26	FBgn0039312	CG10514	up_regulated
66.7444328369357	5.54030916042556	0.521179369400879	2.21571234922918e-27	1.6686228802837e-26	FBgn0039323	CG10559	up_regulated
116.245224195421	6.252527158689	0.587856520418637	2.30809422452482e-27	1.73700305587954e-26	FBgn0038250	CG3505	up_regulated
287.800065900048	2.7055912690396	0.25291746892297	2.33624655422259e-27	1.75578283130487e-26	FBgn0035755	CG14830	up_regulated
100.919762387391	4.25838439385408	0.402718496886986	2.5643091073542e-27	1.92586279061211e-26	FBgn0036463	Reck	up_regulated
187.204409986105	2.40133492229875	0.224563513951999	2.71354077534756e-27	2.0337663968134e-26	FBgn0034706	CG11275	up_regulated
438.182725598993	2.61076994125352	0.243478129578191	2.8515048414514e-27	2.12989953463513e-26	FBgn0037930	CG14715	up_regulated
1561.29945993793	2.95364564071237	0.276286678817304	2.88027084673637e-27	2.14846290062264e-26	FBgn0265082	Cdep	up_regulated
169.376038933928	5.27475794375678	0.495393296051721	2.90990596390052e-27	2.16909487329448e-26	FBgn0024244	drm	up_regulated
84.0100056055774	3.16122930020971	0.298372616446231	3.76235981537188e-27	2.7913592681561e-26	FBgn0034267	CG4984	up_regulated
96.904983554018	7.37208179450124	0.686661442203751	3.76248790243263e-27	2.7913592681561e-26	FBgn0262534	CG43088	up_regulated
546.331592963153	5.20767895366623	0.484931647726858	3.94261626471367e-27	2.92302002610102e-26	FBgn0043535	Obp57a	up_regulated
95.6720821583077	6.13667152931162	0.572073442905323	4.44399283700031e-27	3.29029274108317e-26	FBgn0040636	CG13255	up_regulated
500.11755148253	10.5556469792845	1.03281166581746	5.11341315489222e-27	3.78337442322888e-26	FBgn0037714	CG9396	up_regulated
202.628179326273	2.26939603242149	0.213635737590492	5.28849317303174e-27	3.9102798006659e-26	FBgn0027608	CG2082	up_regulated
302.450266343066	6.70656625313821	0.641189941881878	5.36812035162687e-27	3.96648462051568e-26	FBgn0032773	fon	up_regulated
85.6345872183953	6.05812263926913	0.574249121182143	5.77585549341703e-27	4.25916006163324e-26	FBgn0036997	CG5955	up_regulated
205.581734615402	9.00601996932252	0.869815282518966	5.9060293831613e-27	4.35222836423565e-26	FBgn0264699	CG43968	up_regulated
416.347143350891	2.16683267823698	0.204189608616536	5.94656454362708e-27	4.37916020717809e-26	FBgn0260005	wtrw	up_regulated
289.232643881073	6.97604898775956	0.664438009539741	6.11304878648884e-27	4.4927226021183e-26	FBgn0028526	CG15293	up_regulated
122.966581247092	4.8345468035679	0.45990290674087	6.71019784646273e-27	4.92499815201609e-26	FBgn0033658	Twdlbeta	up_regulated
300.301076357219	2.15535692441588	0.20275151990718	7.24990410703807e-27	5.31756493622431e-26	FBgn0023001	melt	up_regulated
86.1649264966059	13.4042300525215	2.96939812624792	7.40228240859945e-27	5.42570499642336e-26	FBgn0026755	Ugt37B1	up_regulated
4379.27494836442	2.42450193319731	0.22859821667251	7.59255680553774e-27	5.56145922113438e-26	FBgn0082582	tmod	up_regulated
84.5838726507509	3.93976216846352	0.376386666363808	8.19388946989183e-27	5.99792709196082e-26	FBgn0032682	grnd	up_regulated
53.8171225295674	6.01392133050718	0.569192909833534	9.81714759902404e-27	7.18136446617482e-26	FBgn0034655	CG10307	up_regulated
273.393861438959	2.29723727908231	0.217872842798057	1.40863001434542e-26	1.02769153206065e-25	FBgn0033431	CG1827	up_regulated
115.007240903136	7.31658851711553	0.683976934742421	1.66330982330207e-26	1.209479593368e-25	FBgn0036806	Cyp12c1	up_regulated
216.209332001448	4.40903681534057	0.42238013144071	1.91946356752498e-26	1.39297488244708e-25	FBgn0031602	CG15431	up_regulated
3735.40249010101	2.19679057266901	0.209016870333901	1.9409086199884e-26	1.40667832656585e-25	FBgn0031037	CG14207	up_regulated
450.314168156084	3.88428860423724	0.372388389553961	2.08663774570202e-26	1.51129831449922e-25	FBgn0030484	GstT4	up_regulated
431.431506196859	3.57955712558043	0.341655780673976	2.1760905145374e-26	1.57401013502113e-25	FBgn0027585	CG8740	up_regulated
40.2612175355407	6.54967894842409	0.62465125088641	2.20095281554652e-26	1.58989881017768e-25	FBgn0033139	Tsp42Er	up_regulated
2009.37686076996	2.23574779042597	0.212797259515385	2.24002653693681e-26	1.61599811928819e-25	FBgn0004435	Galphaq	up_regulated
159.468234823554	6.04880408260625	0.577046633383333	2.32831423128531e-26	1.67748623750083e-25	FBgn0265416	Neto	up_regulated
114.583894791987	10.6653788071836	1.13052334706869	2.49624965534982e-26	1.79494572467197e-25	FBgn0034292	CG5767	up_regulated
73.7847728935192	10.8292631713866	1.36045538580199	2.57728379326289e-26	1.85200105039441e-25	FBgn0027934	alpha-Est4aPsi	up_regulated
79.2871610939417	5.73569168876163	0.542764570291019	2.7696700477441e-26	1.98505072612469e-25	FBgn0037750	Whamy	up_regulated
283.169188171873	2.78604895949773	0.26648289407307	3.26971430391383e-26	2.3419088752103e-25	FBgn0032076	Argl	up_regulated
862.228969316095	11.9589779831985	1.13655891609841	3.32837151929415e-26	2.38236761941654e-25	FBgn0038180	Cht5	up_regulated
65.1457687472723	6.64684129123065	0.629706045713963	3.50172148076791e-26	2.50155509816731e-25	FBgn0031902	Wnt6	up_regulated
92.7362770697907	4.86977266780846	0.464712214632229	3.53034976283723e-26	2.52036673575766e-25	FBgn0035112	CG13877	up_regulated
731.282511842002	4.76188972946832	0.4572105615201	3.62853871137014e-26	2.58710097732754e-25	FBgn0015774	NetB	up_regulated
67.5657568558403	7.42330562433851	0.699991725364355	4.35597403150299e-26	3.09570193306814e-25	FBgn0032850	Kua	up_regulated
406.447180018937	5.3463396313362	0.516207624740487	4.37284462726018e-26	3.105681371754e-25	FBgn0053080	CG33080	up_regulated
49.6128806907513	6.54600036636947	0.627794086797043	4.39142336345317e-26	3.11686027994284e-25	FBgn0010015	CanA1	up_regulated
158.5268537876	4.46479307565134	0.427907636910524	5.06237474945649e-26	3.58843607159666e-25	FBgn0261046	Dscam3	up_regulated
407.759045239633	3.00394614667525	0.289795815409065	6.60123470666819e-26	4.66719620600237e-25	FBgn0036732	Oatp74D	up_regulated
403.297242173234	2.77505825273425	0.266504840070572	7.33460729354343e-26	5.17570617500686e-25	FBgn0035355	CG16985	up_regulated
102.05566341882	6.39476410914517	0.620361256288868	7.50852964292926e-26	5.29163385618506e-25	FBgn0038595	CG7142	up_regulated
142.704553558792	4.46427134332025	0.43463776066993	7.87371745353442e-26	5.54188574614153e-25	FBgn0032685	CG10211	up_regulated
102.300701497481	4.25102580463782	0.409965292805931	8.6573919117482e-26	6.08566985857844e-25	FBgn0000557	eEF1alpha2	up_regulated
9358.29198004977	2.1210969619644	0.204601687642911	1.21359401729259e-25	8.49825402415347e-25	FBgn0250789	alpha-Spec	up_regulated
85.1047096568831	7.45287635326694	0.723831072519839	1.40298131086789e-25	9.80568732866292e-25	FBgn0039536	unc80	up_regulated
3783.25221944224	2.78839337356424	0.270505720294422	1.76768838760063e-25	1.23233133307015e-24	FBgn0004449	Ten-m	up_regulated
213.948135120245	2.46070337619769	0.238769882794962	1.99655110832315e-25	1.39011611727256e-24	FBgn0030011	Gbeta5	up_regulated
366.198877173395	4.70184022152777	0.460953069079054	2.00405010383362e-25	1.39445311407434e-24	FBgn0040609	CG3348	up_regulated
3741.11859262622	2.67455682125316	0.260348816401966	2.08612112722895e-25	1.44880518513433e-24	FBgn0034724	babos	up_regulated
89.9384385645692	8.01029036323548	0.784156285925432	2.10325437631569e-25	1.45978085031266e-24	FBgn0000477	DNaseII	up_regulated
198.03921042802	6.74675334182427	0.65231088577578	2.13515412522571e-25	1.48098498388998e-24	FBgn0033760	CG8785	up_regulated
76.6542508854359	6.21761604416127	0.606549882676794	2.61030132683059e-25	1.80371985957205e-24	FBgn0033065	Cyp6w1	up_regulated
591.273021362744	4.6017096373768	0.448258452284259	2.87477281622772e-25	1.98397269152611e-24	FBgn0035293	CG5687	up_regulated
149.083137141609	7.47219223003104	0.734011565884973	2.8905709821521e-25	1.9936224487456e-24	FBgn0032836	CG10680	up_regulated
1577.79356444166	3.76450784562187	0.367877194002678	3.17771384485097e-25	2.18754219538957e-24	FBgn0033438	Mmp2	up_regulated
234.396040632785	3.18738632578518	0.312799345022799	3.35829796918853e-25	2.31040800135903e-24	FBgn0034639	CG15673	up_regulated
342.300955046873	3.65731548075177	0.35878958563078	3.66012188633606e-25	2.51018977588819e-24	FBgn0010395	Itgbn	up_regulated
100.82282863282	8.57927176945125	0.823853809017788	3.79998946669813e-25	2.60448716256838e-24	FBgn0034045	CG8249	up_regulated
724.889273695939	4.06107482981116	0.396688734358577	4.11153155854131e-25	2.80924807173513e-24	FBgn0000490	dpp	up_regulated
478.688903357475	3.59046377254856	0.351706128491648	4.45100383219401e-25	3.03741591531947e-24	FBgn0041182	Tep2	up_regulated
198.40750145768	2.7644241544434	0.271478755973758	4.47289605295799e-25	3.05045954419123e-24	FBgn0019952	Orct	up_regulated
672.741635790464	2.16242494731349	0.211784998267008	5.59101968789878e-25	3.79415303913032e-24	FBgn0037956	CG6959	up_regulated
83.1153122446684	9.30462823016716	0.992627910997537	5.87893205827891e-25	3.98460950616681e-24	FBgn0030575	CG5321	up_regulated
1578.6922992572	7.44824708155644	0.726875727830213	6.02507229007819e-25	4.08114088495117e-24	FBgn0040827	CG13315	up_regulated
66.7177330480013	8.14228031686795	0.799621283774204	6.74001372812494e-25	4.55697972504999e-24	FBgn0052499	Cda4	up_regulated
1904.70799044405	2.20956143155292	0.217212918735637	7.98567344586342e-25	5.39253963318452e-24	FBgn0037016	CG13252	up_regulated
48.0283668277651	5.17614545646891	0.517620736641993	8.04830203070877e-25	5.43149086030623e-24	FBgn0000422	Ddc	up_regulated
53.1704322551503	6.51430202159687	0.634159764829823	8.1460611995146e-25	5.49071528365073e-24	FBgn0033124	Tsp42Ec	up_regulated
60.1195748737985	6.20717772924085	0.613192832284536	9.01069807873519e-25	6.06606161278433e-24	FBgn0038865	cDIP	up_regulated
102.574131852009	6.31789328279413	0.621689924916569	9.36140289317709e-25	6.28798993246992e-24	FBgn0052204	CG32204	up_regulated
239.532075057229	2.57495812283561	0.254639615207278	9.75324047291701e-25	6.54587899710445e-24	FBgn0040850	CG15210	up_regulated
69.8432066981409	4.09379834368641	0.406636632729669	9.82027579847332e-25	6.58684351052151e-24	FBgn0051436	CG31436	up_regulated
5802.73511458346	8.99780654582795	0.883085694945976	1.06576597117693e-24	7.14414552107614e-24	FBgn0052656	Muc11A	up_regulated
165.406780934616	2.46133897551338	0.243153898436258	1.14339688177885e-24	7.65985220374114e-24	FBgn0031428	CG9886	up_regulated
466.624088668194	4.41644189996731	0.439641294748702	1.15930812474857e-24	7.76170927423131e-24	FBgn0034588	CG9394	up_regulated
221.759281597632	2.75862702260547	0.274030577528546	1.32769168624033e-24	8.87823064245968e-24	FBgn0051674	CG31674	up_regulated
191.615250867148	3.73008127145274	0.37064550567332	1.39107045245873e-24	9.285078156837e-24	FBgn0038612	cona	up_regulated
5898.17625142295	2.21365096249065	0.218320384879145	1.45609618097883e-24	9.70141751647301e-24	FBgn0039928	Cals	up_regulated
83.603398111499	6.10178760846082	0.60054899172657	1.62202013009863e-24	1.07807391213577e-23	FBgn0051792	CG31792	up_regulated
40.8115583175704	6.92820526100275	0.677762256650743	1.74321243479569e-24	1.15792332329442e-23	FBgn0262035	CG42846	up_regulated
192.088896448608	6.79438758082406	0.680941426739245	1.8109868753242e-24	1.20148857347793e-23	FBgn0040606	CG6503	up_regulated
45.9469185600444	6.06283573919266	0.603484894648983	1.82359454337441e-24	1.20912246897651e-23	FBgn0038202	CG12402	up_regulated
200.394730949822	8.0458816670171	0.788217939110227	1.94801697279038e-24	1.29006190357288e-23	FBgn0039326	CG10562	up_regulated
417.227025535455	4.92688522488016	0.488057173085836	2.01989230422793e-24	1.33524488262629e-23	FBgn0063497	GstE3	up_regulated
38.4028812100005	6.29126706813315	0.62391632530552	2.12632935484741e-24	1.40391439063286e-23	FBgn0013949	Elal	up_regulated
61.4557936414983	8.65052716686096	0.908796006074382	2.16389141465387e-24	1.42785623394829e-23	FBgn0032772	CG17350	up_regulated
298.159296692707	4.85520377746793	0.487367305591331	2.17243260597134e-24	1.43263123204597e-23	FBgn0031568	CG10019	up_regulated
615.702217881183	2.00852733447404	0.200029246069935	2.54815212399456e-24	1.67738071471584e-23	FBgn0032140	CG13117	up_regulated
2816.64757777135	9.24808627716117	0.919038459358862	2.74129387359967e-24	1.80343958850356e-23	FBgn0025454	Cyp6g1	up_regulated
309.184024807803	6.64061813332513	0.6607875550726	2.83163288748619e-24	1.86064207687602e-23	FBgn0046302	CG10650	up_regulated
241.623842050067	2.57632157652846	0.257677236393388	3.08572256884965e-24	2.02155332971177e-23	FBgn0036926	CG7646	up_regulated
835.768477271644	3.06216225667729	0.305755611757185	3.48621150192372e-24	2.28120395060324e-23	FBgn0016076	vri	up_regulated
38.9289459006724	6.5061706091664	0.654801227479865	3.93509973903365e-24	2.5734005440494e-23	FBgn0032693	Cyp310a1	up_regulated
58.4280426793156	4.97621624990042	0.499758984650239	4.34666348331785e-24	2.84085506231131e-23	FBgn0050424	CG30424	up_regulated
50.1997057854202	4.17224602568643	0.41890481472401	4.763353222548e-24	3.1057968161269e-23	FBgn0027111	miple1	up_regulated
107.843189977419	7.8568079054817	0.780422727623355	4.88374212965479e-24	3.17863002866684e-23	FBgn0026565	Ass	up_regulated
90.3488036088785	4.63423823047008	0.471710298547896	4.92578939845919e-24	3.20409760634372e-23	FBgn0259935	CG42458	up_regulated
92.3270059152647	6.91331340449825	0.691834350174395	5.53299214744851e-24	3.59268206853842e-23	FBgn0038516	P5cr-2	up_regulated
122.179068569877	10.7293630307144	1.18380273714902	5.75404270148338e-24	3.73400643394134e-23	FBgn0031520	CG8837	up_regulated
147.539659925209	3.93861785318383	0.398045237659474	5.83295797162594e-24	3.78298160238942e-23	FBgn0085427	CG34398	up_regulated
294.53224908735	2.56564194612825	0.25742487451094	6.18929632372635e-24	4.00934947696255e-23	FBgn0003090	pk	up_regulated
270.913764984812	5.60810016933238	0.558046742919391	7.13781821055933e-24	4.61290429381645e-23	FBgn0032089	Rcd-1r	up_regulated
474.586418804925	2.1781506284197	0.219369663551332	7.29117837141003e-24	4.70924344224012e-23	FBgn0037092	M6	up_regulated
461.468082766414	3.97736686776859	0.402724084109915	8.30187169345934e-24	5.34944549261641e-23	FBgn0039114	Lsd-1	up_regulated
64.4777804229317	7.18962894982591	0.723960344614518	1.01718666405752e-23	6.5275918009068e-23	FBgn0038291	CG3984	up_regulated
52.2200554859412	5.50223945549914	0.559698975176335	1.02453665715333e-23	6.56708260101785e-23	FBgn0052333	CG32333	up_regulated
217.04577991437	7.10435705216392	0.726831034764836	1.02694059872559e-23	6.57865097666687e-23	FBgn0038733	CG11407	up_regulated
8375.5276098757	2.74597901579961	0.277657855352179	1.07035173201429e-23	6.85274753207983e-23	FBgn0264975	Nrg	up_regulated
54.8466647904502	9.10921115577221	1.02831035034282	1.07949194013488e-23	6.90723863792598e-23	FBgn0003117	pnr	up_regulated
123.523301511085	3.07768843604758	0.312592894844719	1.43611111696011e-23	9.1305732855947e-23	FBgn0033302	Cyp6a14	up_regulated
541.407142603112	2.97722425184849	0.303159769484246	1.50094402683521e-23	9.53173245497433e-23	FBgn0034602	Lapsyn	up_regulated
44.3992818062379	7.45541688476576	0.751547411218954	1.55414844035076e-23	9.85251147520286e-23	FBgn0033484	CG2269	up_regulated
52.3889752725692	9.40067250432548	1.07073071733004	1.59874147172246e-23	1.0123518661772e-22	FBgn0039051	CG17109	up_regulated
68.8063183543204	7.70807676701587	0.81006358186737	1.91870726219914e-23	1.21146668999117e-22	FBgn0039151	CG13607	up_regulated
554.744559967025	2.48567778059114	0.252503320434949	1.97698367257387e-23	1.24754486924489e-22	FBgn0050089	CG30089	up_regulated
788.146993470162	3.41057712003018	0.347206587246591	2.4395684656591e-23	1.53065495731068e-22	FBgn0259822	Ca-beta	up_regulated
151.47419038358	7.36909488432701	0.752721138301198	2.60701296742137e-23	1.63384716793874e-22	FBgn0028518	CG18480	up_regulated
66.548011257849	5.80912292809169	0.587930981537131	2.79975429290998e-23	1.75263980251719e-22	FBgn0051719	RluA-1	up_regulated
76.1122179492844	9.30921785954119	1.05914394097916	2.98279148254076e-23	1.86615672241012e-22	FBgn0033724	CG8501	up_regulated
122.904993424796	8.99069223051787	0.918622708027951	3.42390730403369e-23	2.13848135371388e-22	FBgn0029848	Btnd	up_regulated
95.8494162144154	4.39582654249611	0.450131843661479	3.4670930841647e-23	2.16299329909821e-22	FBgn0032405	firl	up_regulated
113.670837143481	2.80174718089755	0.288391214711612	3.51170652580444e-23	2.18958192239255e-22	FBgn0287209	Gfat1	up_regulated
100.743063110758	6.03609282846016	0.618849077436081	4.05382652672845e-23	2.52330018500445e-22	FBgn0052600	dpr8	up_regulated
334.435858715665	2.9674841775807	0.305676910623452	4.18733545587483e-23	2.6049259663176e-22	FBgn0030357	Sclp	up_regulated
2322.07564873324	2.37454644950819	0.243042750739052	4.27924735219742e-23	2.65909088438753e-22	FBgn0034390	CG15093	up_regulated
80.9439288661261	4.67419801360154	0.487725141128943	4.3929689713175e-23	2.72821263037705e-22	FBgn0001208	Hn	up_regulated
793.094039749142	2.10985929162835	0.216611893663656	6.37934928699144e-23	3.93512669500933e-22	FBgn0033649	pyr	up_regulated
9674.58742024343	2.29460385019749	0.235865943559864	6.47073682477125e-23	3.98925830072927e-22	FBgn0022382	Pka-R2	up_regulated
44.8200578243382	5.25441337437694	0.545812364259021	6.71462542539068e-23	4.1372944540286e-22	FBgn0031306	CG4577	up_regulated
109.196569349394	5.46863502167741	0.569831761396286	9.21196088762227e-23	5.64753381050209e-22	FBgn0031835	CG11319	up_regulated
44.7360884241556	6.78178903634684	0.711723139285033	9.99110922742318e-23	6.1081502960527e-22	FBgn0032615	CG6012	up_regulated
677.145739065257	5.81842200390624	0.603463912718738	1.04462880474651e-22	6.38287383200707e-22	FBgn0030667	CG15599	up_regulated
218.958716194363	3.18865766760664	0.330455527750913	1.21089162709924e-22	7.37824087988326e-22	FBgn0038034	Cyp9f3	up_regulated
337.163097781868	4.58518148518224	0.475658926864162	1.34093728797344e-22	8.1480306706964e-22	FBgn0266801	CG45263	up_regulated
2215.81991735518	2.27568754142169	0.23601164356056	1.34638342079388e-22	8.17659842937878e-22	FBgn0004666	sim	up_regulated
61.5290317233217	7.60156038844845	0.810466894583616	1.37340110979862e-22	8.33606643758365e-22	FBgn0033136	Tsp42Eo	up_regulated
55.2986226212544	6.48337158674008	0.667693395169446	1.40574874653749e-22	8.51531537704734e-22	FBgn0032638	SPH93	up_regulated
1550.43474744121	2.27147674220704	0.235505488904978	1.50369924844119e-22	9.10177384117103e-22	FBgn0037873	SdhC	up_regulated
48.3586083017344	6.2957337821667	0.649589687885952	1.54631960419296e-22	9.35459463032435e-22	FBgn0259992	CG42489	up_regulated
1180.48464123867	2.83797021234273	0.294296229305495	1.83410256883693e-22	1.10772531385201e-21	FBgn0259927	CG42450	up_regulated
78.6816222948501	7.8355076041684	0.851043002840578	1.8512760015019e-22	1.11748271008745e-21	FBgn0030985	Obp18a	up_regulated
57.095774183608	8.6807309590395	0.938352677528254	2.39699252440033e-22	1.44055708362975e-21	FBgn0053012	CG33012	up_regulated
90.5544128806061	4.63634271694168	0.480207555991664	2.71560332817944e-22	1.62847212143147e-21	FBgn0038654	CG14298	up_regulated
54.9425080318076	6.86736108265877	0.722312013911291	2.83170610055022e-22	1.69624293420848e-21	FBgn0035719	tow	up_regulated
90.3906859698564	4.28034622911895	0.448932357891382	2.84645569027434e-22	1.70414849941179e-21	FBgn0003499	sr	up_regulated
81.2151719910173	4.19086328023559	0.440673633332829	3.37727670101145e-22	2.01535316179923e-21	FBgn0053557	CG33557	up_regulated
94.6992627735639	5.53082286368415	0.59351497446366	3.44678265228572e-22	2.05571284747948e-21	FBgn0036862	Gbs-76A	up_regulated
498.100653848727	3.38750204303668	0.356548816526459	3.48169811951408e-22	2.07540962824455e-21	FBgn0037989	ATP8B	up_regulated
84.8226890270175	4.93981606658218	0.514527678338603	3.83723225395384e-22	2.28485955251699e-21	FBgn0031887	Ugt307A1	up_regulated
170.202274761585	5.41563010556459	0.567446210737262	3.93168074524256e-22	2.33856200339996e-21	FBgn0037429	Osi19	up_regulated
94.508731806453	3.6431947474216	0.38267634154512	4.30376079329566e-22	2.55710462718541e-21	FBgn0038674	CG14285	up_regulated
64.1028919467712	3.4155180048829	0.360898414471623	4.43952016247241e-22	2.63491520994308e-21	FBgn0000658	fj	up_regulated
203.044623965709	4.90285603211116	0.515698806257513	4.74791193066072e-22	2.8149067493874e-21	FBgn0026175	SkpC	up_regulated
98.0133684896037	4.69328168886407	0.49763298300298	4.76579064762701e-22	2.82398172212329e-21	FBgn0039647	jus	up_regulated
51.2990880231852	5.44043019651339	0.575560640364811	5.3002139035368e-22	3.13220391070151e-21	FBgn0062412	Ctr1B	up_regulated
349.381128070983	6.03511277578622	0.631536088260653	5.91756253012424e-22	3.48951861336005e-21	FBgn0038194	Cyp6d5	up_regulated
70.0720831260742	6.47810831319223	0.685104281304976	7.16119484368092e-22	4.21156504465005e-21	FBgn0040377	Vha36-3	up_regulated
98.612565273018	3.16901990868482	0.334609649319334	7.3140971082285e-22	4.29918555933346e-21	FBgn0015036	Cyp4ae1	up_regulated
76.0870580820731	3.57437140798275	0.381384731748273	7.48381306164119e-22	4.39659001695133e-21	FBgn0030367	Cyp311a1	up_regulated
199.710763209495	7.51662866643671	0.795703909378091	7.5864126786162e-22	4.45448188295218e-21	FBgn0037090	Est-Q	up_regulated
73.8948078412275	4.92408515675511	0.525586257345984	8.97033219824888e-22	5.24742927739865e-21	FBgn0035949	CG13314	up_regulated
384.424626993201	5.57947617408761	0.594890312249054	9.15226147799525e-22	5.35100271716655e-21	FBgn0033820	CG4716	up_regulated
70.5788369137259	7.81493936069877	0.839931183458504	9.19514354857174e-22	5.37321320720158e-21	FBgn0036698	CG7724	up_regulated
2399.19209807016	2.61007951531261	0.277254297274805	1.170316177668e-21	6.78820477062582e-21	FBgn0010246	Myo61F	up_regulated
53.4811389646688	5.53693980353028	0.587418182496691	1.19985933882245e-21	6.95588993678485e-21	FBgn0053548	SmydA-8	up_regulated
1494.95935662113	7.67755545536961	0.809371675435826	1.26838649303174e-21	7.33766264145863e-21	FBgn0034394	CG15096	up_regulated
68.8676589371054	7.55639920227006	0.830597346266893	1.28981897154004e-21	7.45772106767226e-21	FBgn0030425	Nep6	up_regulated
300.165062209283	2.54106329012473	0.270242898388146	1.30362467882264e-21	7.53357840709085e-21	FBgn0033234	MFS12	up_regulated
47.7600154300611	8.89364969506224	1.05836874500601	1.33939194482055e-21	7.73620386855845e-21	FBgn0036786	skl	up_regulated
99.7859412431968	3.36593746282869	0.36238760849344	1.3949940925886e-21	8.04043839192801e-21	FBgn0030300	Sk1	up_regulated
65.9735609921033	6.73699908046051	0.726098241956657	1.45967887890627e-21	8.40885314291227e-21	FBgn0031622	CG3251	up_regulated
84.3760812019295	4.67103072635718	0.501455123425865	1.48826479010258e-21	8.5645426600243e-21	FBgn0041710	yellow-f	up_regulated
49.5790122612925	5.54056788047083	0.588659989337764	1.54360502856024e-21	8.87370848879135e-21	FBgn0030078	CG10970	up_regulated
1516.26935467211	2.61419278097557	0.278461877750276	1.5476455959955e-21	8.89228081843569e-21	FBgn0022710	Ac13E	up_regulated
105.317142416509	4.46277513512378	0.480491958185686	1.60959735575878e-21	9.23856715432899e-21	FBgn0051370	CG31370	up_regulated
55.6781625589811	5.15671539384177	0.553904348338486	2.00832292513727e-21	1.14970728456763e-20	FBgn0031855	meng	up_regulated
41.0525981222941	4.94819129848661	0.536647941094064	2.32267651762994e-21	1.32551913532104e-20	FBgn0039613	Nepl20	up_regulated
3308.45794193368	2.12811668959208	0.227421751958985	2.54259900245888e-21	1.44726475101081e-20	FBgn0036927	Gabat	up_regulated
12727.144101941	2.11269460966487	0.226036752519576	2.61875815232695e-21	1.48907118138529e-20	FBgn0002719	Men	up_regulated
41.7941469188987	7.50749308629876	0.818442256540535	2.73565574385102e-21	1.55473602833769e-20	FBgn0031860	CG11236	up_regulated
214.450708607146	5.57394529504303	0.59282802812186	2.96806162459247e-21	1.68333247097238e-20	FBgn0051300	CG31300	up_regulated
87.7994737871114	11.0077979965014	1.47077103207474	3.32800425001026e-21	1.88358178686148e-20	FBgn0031547	Sr-CIV	up_regulated
52.6769325127704	5.16635413680109	0.560242706908618	3.87196319727475e-21	2.18581778437413e-20	FBgn0033756	CG17760	up_regulated
296.680190793185	3.08044479685913	0.332522663730341	4.2446208541274e-21	2.39127434470595e-20	FBgn0260943	Rbp6	up_regulated
65.6479195095926	5.95670601094271	0.649608691308039	4.44228827836614e-21	2.49878715658095e-20	FBgn0036208	CG10361	up_regulated
152.073073099671	7.32883201351883	0.799879010730502	4.49490226423811e-21	2.52708790892649e-20	FBgn0035040	CG4741	up_regulated
51.8363745021919	4.02544526323306	0.435045744030084	4.52444056203062e-21	2.54239290537852e-20	FBgn0032124	CG17855	up_regulated
297.776706801356	3.27774315584892	0.356329695498117	5.37333503448685e-21	3.01323895192368e-20	FBgn0026439	Eaat1	up_regulated
117.778459758149	2.82011881820403	0.304634941783925	5.46807465653359e-21	3.06480141545374e-20	FBgn0035131	mthl9	up_regulated
45.1337430590382	6.85039044915729	0.73050183541747	5.51749988161717e-21	3.09092595408962e-20	FBgn0036588	CG13068	up_regulated
3395.9283112626	9.43691927064206	1.01383850351938	6.19313300538935e-21	3.4648881103082e-20	FBgn0030594	fiz	up_regulated
197.297158225307	2.40963294875468	0.26017949244418	6.19451307881147e-21	3.4648881103082e-20	FBgn0035678	CG10469	up_regulated
2613.40476569252	2.81151949377909	0.304716276042526	6.95142320178613e-21	3.8803572321104e-20	FBgn0263930	dally	up_regulated
985.345504900955	2.04935323872526	0.222261217408699	8.53250420692528e-21	4.74604337345692e-20	FBgn0085408	Shrm	up_regulated
4188.34971436533	5.43444906015907	0.590220394551617	8.72804093063684e-21	4.84989318918991e-20	FBgn0036091	CG18628	up_regulated
176.685728672641	3.38599000221274	0.371658378080241	8.95566881397667e-21	4.97386158712513e-20	FBgn0003866	tsh	up_regulated
115.025585417839	3.36100455013413	0.366632452356103	9.20353134579568e-21	5.10893701601803e-20	FBgn0261799	dsx-c73A	up_regulated
50.0482028504736	5.91955093136696	0.651756846515739	9.92176292565463e-21	5.50484875814491e-20	FBgn0259201	CG42305	up_regulated
45.8667424240758	12.7072188775829	3.2821008199609	1.19792973427319e-20	6.62967161407237e-20	FBgn0028853	CG15263	up_regulated
114.887094496424	2.4878433526318	0.271257528268293	1.23063483112601e-20	6.80381190622536e-20	FBgn0036294	CG10654	up_regulated
37.6339386852672	6.91707601208815	0.764662637588768	1.38580297047015e-20	7.64244932986553e-20	FBgn0039500	CG5984	up_regulated
56.0334107795261	5.68049540016908	0.635888252349603	1.3896153917114e-20	7.65962700852971e-20	FBgn0034140	Lst	up_regulated
57.9089360557774	8.50866328027517	1.03916119987132	1.4051514553972e-20	7.74137630720586e-20	FBgn0027929	NimB1	up_regulated
30.9071862715409	6.7051994787288	0.731836443532794	1.40635576217838e-20	7.74412551089197e-20	FBgn0064237	Idgf5	up_regulated
55.5675914055716	9.82074417927747	1.36029896304963	1.44193888323849e-20	7.93608468068101e-20	FBgn0034139	CG4927	up_regulated
46.9435226399374	12.6015346273889	3.12890796670648	1.54013796133411e-20	8.46382122895324e-20	FBgn0034289	CG10910	up_regulated
1399.22480155387	2.52124729521771	0.275763143414189	1.59393874195095e-20	8.75072369331073e-20	FBgn0040297	Nhe2	up_regulated
59.437814866611	5.52085103233314	0.612016406474898	2.01741078689734e-20	1.10424578465268e-19	FBgn0033502	CG12910	up_regulated
3673.78316132082	3.28974435423272	0.36114892983132	2.01956752696132e-20	1.10487550802368e-19	FBgn0050069	CG30069	up_regulated
101.82627167921	2.66222230597053	0.294117675438602	2.19617571630706e-20	1.19970195846028e-19	FBgn0014342	mia	up_regulated
129.93911948444	4.09127808338698	0.449439050147137	2.22623178739819e-20	1.21491178059802e-19	FBgn0036181	Muc68Ca	up_regulated
37.5788994149082	7.33431865846199	0.821760205078821	2.34507440695513e-20	1.2784963747948e-19	FBgn0038299	Spn88Eb	up_regulated
71.7876830935137	8.65468188188206	0.956810399639963	2.49744235251138e-20	1.35953976353867e-19	FBgn0032770	CG13086	up_regulated
34.9806520411217	11.9195036484092	2.87413220318411	2.66418553971617e-20	1.4488735624608e-19	FBgn0085485	CG34456	up_regulated
65.9026877342116	7.1450081501189	0.795475692573789	2.85762207002229e-20	1.54946618907876e-19	FBgn0038405	CG8927	up_regulated
441.078920363158	2.07935960580598	0.229650335413492	3.2451510418835e-20	1.75699006113811e-19	FBgn0031974	CG12560	up_regulated
81.712513391848	5.10893363749375	0.562347777704395	3.8561958395418e-20	2.0816632408146e-19	FBgn0039319	CG13659	up_regulated
55.0805322843971	4.70253822597359	0.523296427983597	4.08301866023261e-20	2.20086131022848e-19	FBgn0036730	qjt	up_regulated
116.443534930274	3.89537255781688	0.430884161443758	5.3677873061968e-20	2.87925279052471e-19	FBgn0030317	CG1561	up_regulated
75.7152962780318	6.96813150236281	0.769975763145246	5.39077441871533e-20	2.8901710506589e-19	FBgn0052667	ssp7	up_regulated
99.6872311076758	4.1797404914136	0.466235912138159	5.82412900377235e-20	3.11946031519124e-19	FBgn0262104	CG42857	up_regulated
219.041034426445	2.4489026164731	0.272713989311722	5.9619590559048e-20	3.19017107377362e-19	FBgn0010452	trn	up_regulated
345.124421183267	2.28232479125211	0.253810731222976	8.02718687878143e-20	4.27649257297526e-19	FBgn0037846	CG6574	up_regulated
710.824348085756	2.37752108538334	0.265485701883293	8.19385307431329e-20	4.36316715596314e-19	FBgn0052369	CG32369	up_regulated
37.0204967061832	6.89717474150123	0.769542704997159	9.05373197249373e-20	4.81171234549763e-19	FBgn0020429	GluRIIB	up_regulated
3793.89292931152	2.16509105155122	0.241525452381938	9.17411424578562e-20	4.87097555216277e-19	FBgn0010228	HmgZ	up_regulated
80.9879852696404	5.59564002724944	0.628384946401122	9.50326055701724e-20	5.04085994763523e-19	FBgn0040505	Alk	up_regulated
97.1439365053902	3.44872645626458	0.386850266646978	9.71453594058897e-20	5.15043962470627e-19	FBgn0260753	Pdfr	up_regulated
1368.78337022336	2.40265716093856	0.268560072447147	9.89273163995117e-20	5.24238385167296e-19	FBgn0014388	sty	up_regulated
59.3491116190688	4.39223694519279	0.494825800962519	1.08672201672886e-19	5.75323420621163e-19	FBgn0053203	CG33203	up_regulated
939.106245186336	2.00064736464323	0.224233760980503	1.41297802265532e-19	7.45889360036317e-19	FBgn0261545	CG42663	up_regulated
56.4138931540244	7.47706189627394	0.856728536217825	1.42698804399121e-19	7.52923052523954e-19	FBgn0050148	CG30148	up_regulated
57.6253821572768	6.19232712689071	0.709690251413657	1.57346286288861e-19	8.29410572948485e-19	FBgn0005636	nvy	up_regulated
776.260628254763	4.44571566577005	0.500107001481439	1.76009396435965e-19	9.25566653671886e-19	FBgn0053196	dpy	up_regulated
826.823218375926	2.55120648572852	0.28695525127942	1.84523170011709e-19	9.69872861047659e-19	FBgn0032713	Ugt36D1	up_regulated
91.8939802431475	4.51406474094138	0.510241551415846	1.86445574499491e-19	9.79508329188714e-19	FBgn0004607	zfh2	up_regulated
121.006283332934	5.09910019779614	0.574124729232186	1.98498598145907e-19	1.04133521626472e-18	FBgn0028940	Cyp28a5	up_regulated
1978.27597557697	9.21780877230458	1.03858497950185	2.11522338439503e-19	1.10859917711969e-18	FBgn0033093	CG3270	up_regulated
3670.06442581859	2.59347128504222	0.293957789185732	2.30791701104749e-19	1.20786123838424e-18	FBgn0016694	Pdp1	up_regulated
1374.23060876138	2.36531521524697	0.267336346968569	2.37952264751914e-19	1.24415041284572e-18	FBgn0265276	l(3)neo38	up_regulated
127.205901257652	2.45372661320535	0.277377413326016	2.57563978056479e-19	1.34541031353955e-18	FBgn0032800	CG10137	up_regulated
34.2173198136191	5.21183922342144	0.596886820938462	2.69311285738503e-19	1.40610457318534e-18	FBgn0015570	alpha-Est2	up_regulated
3720.49282584941	2.26043163983551	0.255169243765345	2.69877129175011e-19	1.40838920073271e-18	FBgn0004606	zfh1	up_regulated
30154.4493223094	10.2218927968695	1.14022082424842	2.83949885884341e-19	1.4804224819611e-18	FBgn0030999	Mur18B	up_regulated
252.001604555816	4.42575737042366	0.504917366421097	2.89066786494801e-19	1.50638505729137e-18	FBgn0284226	CG46310	up_regulated
61.0347455374924	9.12731866099579	1.08536137992622	3.07301145463726e-19	1.59837355622535e-18	FBgn0031800	CG9497	up_regulated
358.127048290037	4.16287025648973	0.471818297514413	3.16041822900908e-19	1.64305834064961e-18	FBgn0032010	CG8086	up_regulated
5819.43602461131	3.21008764844702	0.364938115072295	3.2788675240774e-19	1.70383177540795e-18	FBgn0262160	CG9932	up_regulated
48.0812095516641	6.78167947448514	0.771461653876613	3.32642115034916e-19	1.72772489266007e-18	FBgn0038126	CG8483	up_regulated
53.3494031408773	3.67745377670941	0.419875826154606	3.52527329713515e-19	1.83014188191697e-18	FBgn0038957	CG7059	up_regulated
212.953905701373	5.41301768569259	0.617158552421787	3.6356501817875e-19	1.88566079338813e-18	FBgn0042696	NfI	up_regulated
40.6154173866998	4.93969918663321	0.563924068418247	3.65877091574336e-19	1.89675659371398e-18	FBgn0052580	Muc14A	up_regulated
79.2444337255668	5.78696804896649	0.660445545198541	3.92303557021499e-19	2.03183634721512e-18	FBgn0030613	Rab3-GEF	up_regulated
113.967646891892	3.1703754625886	0.362318743484098	4.00952202505298e-19	2.07565072301187e-18	FBgn0004581	bgcn	up_regulated
93.748284897875	3.76509967579657	0.428517546528785	4.14237160708308e-19	2.14240415665436e-18	FBgn0058298	CG40298	up_regulated
2868.26637492293	6.74552423201564	0.765309082016842	4.4237613107267e-19	2.28578349137784e-18	FBgn0030593	CG9512	up_regulated
175.953957859356	2.26528276502172	0.258357964023218	4.55926110917925e-19	2.35358189839154e-18	FBgn0005564	Shal	up_regulated
24106.9232313428	5.38641074554614	0.612298846282429	4.88052011117349e-19	2.51587374745e-18	FBgn0029896	CG3168	up_regulated
499.8015403408	3.56210639102435	0.409531512761123	6.03882132369404e-19	3.10277295901547e-18	FBgn0035113	pyx	up_regulated
111.352696906661	2.68951371073978	0.309651381501101	6.46142455915634e-19	3.31680419165669e-18	FBgn0031299	CG4629	up_regulated
44.2935348606346	4.84356398840045	0.557570756980585	6.68502980005293e-19	3.42838053267544e-18	FBgn0263029	CG43324	up_regulated
744.552836346228	2.54403239259482	0.291943883458816	7.24974656178766e-19	3.71278998360208e-18	FBgn0004885	tok	up_regulated
126.687230102422	2.89876585397788	0.335454863152779	7.47007910975562e-19	3.82384469114763e-18	FBgn0035727	CG10063	up_regulated
237.721301206215	2.66525168008967	0.307432675190757	7.67904152065727e-19	3.92714838830074e-18	FBgn0003984	vn	up_regulated
735.514335298357	8.36735731390327	0.965240450660387	8.87484783919922e-19	4.5302570559929e-18	FBgn0036461	Zip71B	up_regulated
198.995872795097	2.13865331845169	0.24570374285336	9.03991717176464e-19	4.61023179498262e-18	FBgn0036834	CG6836	up_regulated
478.544732123994	2.49039956600368	0.286421295120333	1.00071090940487e-18	5.0963848725721e-18	FBgn0033494	KCNQ	up_regulated
78.3849418950361	8.78676460059536	1.12227830246189	1.00864632385973e-18	5.13441661380615e-18	FBgn0053105	p24-2	up_regulated
179.724858838905	3.32281034722486	0.38162929818102	1.02138270023061e-18	5.19684061563118e-18	FBgn0028988	Spn42Dd	up_regulated
87.2718384241873	2.97675893423966	0.345303080100748	1.07794038807059e-18	5.48206830060909e-18	FBgn0051183	CG31183	up_regulated
49.9962276379689	6.6147406419226	0.781024006055545	1.21435482773243e-18	6.161560077866e-18	FBgn0033135	Tsp42En	up_regulated
37.8130020008367	12.1914080621075	3.06885411942569	1.27697105622136e-18	6.47627815118269e-18	FBgn0058198	CG40198	up_regulated
143.310739616758	2.62468690239615	0.304220440954754	1.27885114365337e-18	6.48281881685781e-18	FBgn0052196	CG32196	up_regulated
181.438524695051	6.7630749331642	0.778757156994329	1.41510968162185e-18	7.1504391643847e-18	FBgn0264750	CG44008	up_regulated
125.012832398222	3.21386569757553	0.371001083771259	1.46283156120311e-18	7.38138352114437e-18	FBgn0024150	Ac78C	up_regulated
98.4863420065475	3.97535795096567	0.461067810643256	1.50634817779106e-18	7.59747496194111e-18	FBgn0032139	CG13116	up_regulated
89.7793148386634	5.44859198158238	0.640910347709487	1.58195717412561e-18	7.97149599444664e-18	FBgn0030634	CG9164	up_regulated
49.5659062382441	4.88576541234872	0.567327217778458	1.76332123764452e-18	8.86504907936668e-18	FBgn0038452	CG14905	up_regulated
45.3627864178118	4.36979290358898	0.508878545800322	1.99528017436471e-18	1.00220385702308e-17	FBgn0033321	CG8738	up_regulated
5156.38537099371	2.43034108890091	0.282598031444981	2.07154748788721e-18	1.04003618733432e-17	FBgn0261552	ps	up_regulated
62.3802667442473	7.34703319507425	0.864500681149057	2.46503594084367e-18	1.23307948202567e-17	FBgn0033366	Ance-4	up_regulated
151.060225176632	6.33316911162168	0.734941027434496	2.57970846121429e-18	1.28926713264146e-17	FBgn0031561	IM33	up_regulated
77.0621733542717	3.41917761527303	0.403234108004231	2.64845498232337e-18	1.32181980481412e-17	FBgn0004575	Syn	up_regulated
549.425351821258	2.69605909706751	0.316259533246861	2.77158210291393e-18	1.381387720835e-17	FBgn0036433	CG9628	up_regulated
42.3358682980686	5.37367939271529	0.633577945005028	2.91911901694005e-18	1.45162711983704e-17	FBgn0030310	PGRP-SA	up_regulated
30.3076294974676	6.6693141140956	0.793604420609232	3.05256335320762e-18	1.51641682316972e-17	FBgn0032287	CG6415	up_regulated
44.0651136845908	7.36643957746131	0.881420823981392	3.09186903942718e-18	1.53475235320571e-17	FBgn0263216	CG43386	up_regulated
33.5625655620237	6.73312077892543	0.806290479422037	3.15826097799467e-18	1.5662920297372e-17	FBgn0031936	CG13794	up_regulated
66.9623011225328	4.85135164734529	0.567635601607392	3.38732915891087e-18	1.67837879805241e-17	FBgn0039494	grass	up_regulated
63.0986385580024	11.1761999895801	2.65357249198271	3.40521803641988e-18	1.68648146323366e-17	FBgn0040718	CG15353	up_regulated
60.5541649539179	5.83608852899097	0.682300881668482	3.56509581589687e-18	1.76407174666731e-17	FBgn0039102	SPE	up_regulated
58.8520184511406	8.20513387769978	0.982005247979682	3.93642510503636e-18	1.94605797628542e-17	FBgn0046876	Obp83ef	up_regulated
96.9509251836123	7.7361508127292	0.901772825643202	4.20522173124974e-18	2.07707308183185e-17	FBgn0041712	yellow-d	up_regulated
58.2006804838287	5.57457387327162	0.65318859733457	4.2374723811729e-18	2.09112120203499e-17	FBgn0050285	CG30285	up_regulated
29.7723345514557	11.2139550937766	2.73567729218884	4.72422016007877e-18	2.32818390294726e-17	FBgn0029765	CG16756	up_regulated
289.757250021276	6.19456296411167	0.730179341893455	5.33304429771437e-18	2.62351372710143e-17	FBgn0265185	CG44250	up_regulated
74.0508695511976	2.89022536839643	0.344143068540483	5.97093254163315e-18	2.92813038441858e-17	FBgn0037902	CG5281	up_regulated
49.2912610680165	5.51389536536351	0.650514456365451	6.41942282283363e-18	3.1424548637857e-17	FBgn0050196	CG30196	up_regulated
225.572261357689	3.0154938324238	0.356135653230595	6.44109465443456e-18	3.15165861433563e-17	FBgn0039129	RpS19b	up_regulated
35.8016398960433	8.92517126532719	1.33541359427934	6.55665706680794e-18	3.20568715432767e-17	FBgn0036560	CG5895	up_regulated
62.8368493835353	7.05535798306137	0.821599448227398	6.56027234587821e-18	3.20568715432767e-17	FBgn0038139	PK2-R2	up_regulated
978.135889905796	2.51844982297385	0.29737263244205	6.6350633503799e-18	3.24079161864641e-17	FBgn0050015	CG30015	up_regulated
541.226126218547	2.74726930510259	0.325134089594113	6.85797769339613e-18	3.34669311437731e-17	FBgn0040765	luna	up_regulated
6064.2614714746	9.40316131100302	1.10223341735979	7.13337218975037e-18	3.47799407830635e-17	FBgn0027556	CG4928	up_regulated
27.5265019266957	8.24318653390881	1.08270252985435	7.91222293732914e-18	3.85089573811498e-17	FBgn0038795	CG4335	up_regulated
1407.81799165182	8.05989283340719	0.949464627888668	8.60246684016208e-18	4.18313046523382e-17	FBgn0051288	CG31288	up_regulated
45.1329330218174	6.24080852119246	0.735549514743694	8.9937320531225e-18	4.37145542024281e-17	FBgn0032945	CG8665	up_regulated
2453.53018270894	2.44552683678835	0.290423356871472	9.38824058849721e-18	4.55917212126048e-17	FBgn0038720	CG6231	up_regulated
161.809017326783	4.67049393921678	0.554470135030759	9.96727026426791e-18	4.83608605840308e-17	FBgn0033782	sug	up_regulated
38.0403196835741	6.00736412173214	0.715568311083375	1.0276702830324e-17	4.98181885549479e-17	FBgn0033753	Cyp301a1	up_regulated
124.365934381144	4.89032570947486	0.587222798471089	1.03845778416409e-17	5.02967202034482e-17	FBgn0261990	CG42808	up_regulated
172.220807871984	4.15394678932363	0.494357129500632	1.13901655108576e-17	5.50457822663806e-17	FBgn0014135	bnl	up_regulated
83.3730735687944	8.87389420430102	1.06049057922743	1.28230127910944e-17	6.18730213995846e-17	FBgn0035476	CG12766	up_regulated
389.411513343596	11.6805582122092	1.57319085056445	1.58061378857811e-17	7.60523198886398e-17	FBgn0038846	CG5697	up_regulated
145.655221366182	6.54522514744868	0.784658466034635	1.60952484171876e-17	7.74094733336487e-17	FBgn0041194	Prat2	up_regulated
1049.07305353447	2.11448585851346	0.252715174196603	1.80514302106597e-17	8.66658083572555e-17	FBgn0038924	CG6028	up_regulated
27.7807040331613	4.75554205898265	0.58258452482335	2.16460888349114e-17	1.0369723185311e-16	FBgn0035941	CG13313	up_regulated
363.375199341884	3.15330310839013	0.379213466168484	2.33124753499786e-17	1.11519756182736e-16	FBgn0034219	mthl4	up_regulated
46.1700702157516	6.62559918311378	0.823638103379181	2.33196138611622e-17	1.11519756182736e-16	FBgn0051051	CG31051	up_regulated
83.689434152866	7.49018565847998	0.936792370723774	2.34394726607721e-17	1.12044148809437e-16	FBgn0038756	CG4783	up_regulated
1720.69438285959	2.11350842893326	0.254185475654889	2.61893536390817e-17	1.24971361563284e-16	FBgn0000489	Pka-C3	up_regulated
52.3273181304175	3.73047524979126	0.455063543385448	2.69239321436278e-17	1.28420840546062e-16	FBgn0004919	gol	up_regulated
320.11891617714	5.84726469667996	0.697657643839397	2.69678306772472e-17	1.28574372920614e-16	FBgn0085195	CG34166	up_regulated
31.8566477593203	8.19721759519992	1.0417418481316	2.70351465489725e-17	1.28839370272447e-16	FBgn0039760	CG9682	up_regulated
1158.31504145148	2.08190409825867	0.250956363489875	2.99202202494041e-17	1.42279782736448e-16	FBgn0039430	CG5455	up_regulated
550.974646233661	2.0472697095603	0.247211601799944	3.30676441881263e-17	1.56974808986436e-16	FBgn0038412	Zip89B	up_regulated
31.3283483311148	8.35928524007605	1.12451758479882	3.3467508394316e-17	1.58735741757922e-16	FBgn0043578	PGRP-SB1	up_regulated
43.7929679416453	5.40056598773397	0.657452774433815	3.37461834674296e-17	1.59988382760093e-16	FBgn0054054	CG34054	up_regulated
182.786953987129	6.87090323433786	0.83809692356997	3.55953865654443e-17	1.68609725836315e-16	FBgn0030157	CG1468	up_regulated
587.339442484743	10.8086919730404	1.31506209017644	4.45014272569482e-17	2.10071225830306e-16	FBgn0053511	CG33511	up_regulated
52.8254191253453	6.55459193895696	0.810335694603276	4.54339239754526e-17	2.14380956274375e-16	FBgn0028400	Syt4	up_regulated
381.672541329209	2.65599856289433	0.323698314195936	4.78281876761087e-17	2.25581400637317e-16	FBgn0037973	CG18547	up_regulated
42.1043963889906	5.03678248277281	0.620255103784879	4.88536470054855e-17	2.30220190609541e-16	FBgn0015400	kek2	up_regulated
67.6250375083897	6.40110158975688	0.7680005385889	4.89581237007981e-17	2.30613555656269e-16	FBgn0031879	uif	up_regulated
35.287200309649	6.18432952538086	0.749844393667698	5.32687630796721e-17	2.50488658935674e-16	FBgn0001323	knrl	up_regulated
41.2033709329637	12.0537151310991	2.92784202063325	5.34112273725888e-17	2.51051060167391e-16	FBgn0037129	CG14565	up_regulated
48.4296017722751	5.64291715542297	0.687812681387058	5.68160536680006e-17	2.66712385324774e-16	FBgn0030272	CG15201	up_regulated
60.076520165833	7.28227065478004	0.893389800205286	5.74973606751765e-17	2.69795307783521e-16	FBgn0034736	gas	up_regulated
64.0347463375903	8.87885860058364	1.14726332690548	5.76086972980488e-17	2.70202262423142e-16	FBgn0029769	frma	up_regulated
74.6507850448102	7.89091673610608	0.951953047030215	5.78841335386818e-17	2.7137821787136e-16	FBgn0052266	CG32266	up_regulated
974.295189455549	7.38517237140793	0.896088294922803	6.38620385732931e-17	2.98893940125643e-16	FBgn0038681	Cyp12a4	up_regulated
80.6852524717593	2.3373125634284	0.285798638696005	6.55264381817924e-17	3.06422611258978e-16	FBgn0010223	Galphaf	up_regulated
31.2978543539153	11.9186752221992	3.10015795180044	7.25811728868647e-17	3.38835577507557e-16	FBgn0015574	alpha-Est6	up_regulated
99.5409246348628	6.77011012524547	0.815199819391434	8.01051529274949e-17	3.73325373151059e-16	FBgn0032285	CG17108	up_regulated
53.2597757015444	7.51250697812971	0.904244934866261	8.2018389812387e-17	3.81755794887668e-16	FBgn0034860	CG9812	up_regulated
3989.51546933897	6.52911715169167	0.794343816506786	8.32410952550022e-17	3.87282722838951e-16	FBgn0051198	CG31198	up_regulated
65.2224297745195	9.78800053086568	1.46371052536564	8.46418809049e-17	3.93466491251398e-16	FBgn0037127	CG14566	up_regulated
138.758335199223	6.99027662596514	0.843570766441653	8.74785753601125e-17	4.06481065363536e-16	FBgn0000640	Fbp2	up_regulated
164.106412826432	6.79227250246512	0.82347342471618	9.9313372908633e-17	4.60498663233442e-16	FBgn0085359	CG34330	up_regulated
37.2242458362515	3.92931520708485	0.487290140527137	1.06152185894394e-16	4.92001266830076e-16	FBgn0034290	CG5773	up_regulated
53.1367576150066	5.69175272238958	0.699683043811231	1.07698879035017e-16	4.98748921047863e-16	FBgn0033981	Cyp6a21	up_regulated
642.295160902482	10.8223192335869	1.35106651488788	1.07928467662371e-16	4.99601422821601e-16	FBgn0260463	Unc-115b	up_regulated
1308.85025936143	8.25175155087425	1.01314117857553	1.10365272116697e-16	5.10666113713164e-16	FBgn0033913	CG8468	up_regulated
29.3420965693116	6.94624672773059	0.864092278773925	1.11720426655618e-16	5.16718738280828e-16	FBgn0033312	CG8642	up_regulated
26.0945411679676	7.53685494345212	0.975131510587475	1.14659594107185e-16	5.29866306101386e-16	FBgn0264087	Slob	up_regulated
30.1759255564891	11.6616799152975	2.91223624362038	1.15010490131786e-16	5.31264274988224e-16	FBgn0045038	Proc	up_regulated
186.35719367715	3.50722968772413	0.433402020832417	1.15534700869236e-16	5.33461318563587e-16	FBgn0039467	CG14253	up_regulated
1289.43571983413	5.67225947093023	0.698032680086918	1.24504244082446e-16	5.73911251060143e-16	FBgn0029990	CG2233	up_regulated
43.5400357685852	3.97159800196668	0.490711840621466	1.2624164912311e-16	5.81675747952895e-16	FBgn0026411	Lim1	up_regulated
5539.25512240987	8.8638133603393	1.08213200037035	1.30846562184586e-16	6.02387946661112e-16	FBgn0027560	Tps1	up_regulated
39.4631314725154	5.99673083519024	0.732329971027978	1.36806182521543e-16	6.29033452297549e-16	FBgn0032665	CG15152	up_regulated
42.360080249873	5.77886354440055	0.713626525174203	1.56899801171118e-16	7.19315163615397e-16	FBgn0023535	arg	up_regulated
34.6718395353478	4.30946464520889	0.537431085117979	1.73504330197462e-16	7.93451705775984e-16	FBgn0085452	CG34423	up_regulated
51.8239399503349	4.29821989140543	0.537075503895492	1.84499039967651e-16	8.4267864344626e-16	FBgn0039848	Loxl1	up_regulated
32.8207335885117	10.2099739912063	2.58974961540815	1.96327281173196e-16	8.95957417822814e-16	FBgn0265533	CR44383	up_regulated
119.571435912233	4.09464765255067	0.5102540995659	2.00932995246492e-16	9.16214405235249e-16	FBgn0003009	ord	up_regulated
34.3363067792173	5.13647652129699	0.641718404574037	2.06398623498578e-16	9.40483227209197e-16	FBgn0262366	CG43064	up_regulated
157.621561496399	9.30835462933447	1.42302891287141	2.1084549533606e-16	9.5981904593281e-16	FBgn0036809	CG12477	up_regulated
164.510109505396	2.71746002121644	0.33882781323947	2.24228911706011e-16	1.0203205348247e-15	FBgn0033799	GLaz	up_regulated
44.097464104605	8.72558314965695	1.1326846211448	2.30448637007399e-16	1.04688706427027e-15	FBgn0051562	CR31562	up_regulated
32.0979544207351	11.8967132897766	3.06772937168168	2.37448755355407e-16	1.07735013793486e-15	FBgn0266431	CG45061	up_regulated
22.524611314021	6.48748723108229	0.803211246844471	2.38881667502146e-16	1.08340384517702e-15	FBgn0052284	CG32284	up_regulated
285.45908769586	4.09252718498842	0.513590469551543	2.71966666339621e-16	1.23192821634036e-15	FBgn0030798	CG13003	up_regulated
56.9529921891437	6.93288335260003	0.91420194567816	2.94607833499397e-16	1.33228748427652e-15	FBgn0032299	CG17127	up_regulated
3036.63894820187	4.62842388248558	0.577981111434786	3.01377575715688e-16	1.36178015693755e-15	FBgn0086708	stv	up_regulated
327.15782375823	8.0660437077304	1.04089337201096	3.15897968524049e-16	1.4250450675407e-15	FBgn0063499	GstE10	up_regulated
104.894101822433	4.03293129904017	0.503950018479163	3.25363988136493e-16	1.46654211401424e-15	FBgn0036934	sNPF-R	up_regulated
58.7874967767672	4.17319778707055	0.520732374705051	3.39929997433865e-16	1.53093985718779e-15	FBgn0053493	CG33493	up_regulated
185.25607753371	5.91649294098557	0.735166852114925	3.58868831087342e-16	1.61292663337659e-15	FBgn0259101	CG42249	up_regulated
1492.64360253475	2.97805741775759	0.373693417697321	3.81851251026916e-16	1.71341509451391e-15	FBgn0004198	ct	up_regulated
28.9596562587347	5.89829967918755	0.743725182498449	4.06815936167649e-16	1.82029466168491e-15	FBgn0263118	tx	up_regulated
40.1863703588419	6.39131853324907	0.792955575688899	4.06830883403895e-16	1.82029466168491e-15	FBgn0003326	sca	up_regulated
43.7352537841243	4.85502584827046	0.612578763356406	4.29469001353221e-16	1.91923876062612e-15	FBgn0263239	dar1	up_regulated
29.8732225129829	6.88158228689628	0.866267240748544	4.64148083907719e-16	2.0716853501247e-15	FBgn0262728	Pal2	up_regulated
27.9431341052454	8.2795228751019	1.1495962364517	4.73125444041893e-16	2.11089694253555e-15	FBgn0063667	CG32335	up_regulated
44.5092432841155	5.98012375381598	0.745815347502757	4.85082549071371e-16	2.16336571438004e-15	FBgn0033880	CG6553	up_regulated
69.8883708498139	4.42302165918823	0.560439497211207	4.8546260680684e-16	2.16418165762854e-15	FBgn0032318	CG14072	up_regulated
112.891709124029	4.02345968875107	0.513586171984654	5.21093520434596e-16	2.31925693326788e-15	FBgn0026064	KP78a	up_regulated
6048.99407085683	3.37728511678398	0.427105331314902	6.28254613099556e-16	2.79054840284511e-15	FBgn0261836	Msp300	up_regulated
3137.98297675323	9.73542842301916	1.21702359249816	6.44352356240801e-16	2.86089319511686e-15	FBgn0038938	CG7084	up_regulated
37.5669474217973	6.15301153912517	0.784825871748275	6.89913311314145e-16	3.05207419751382e-15	FBgn0262685	CG43155	up_regulated
35.6420064199428	5.81229943201974	0.731047623340434	6.93305319364935e-16	3.06584470665606e-15	FBgn0284244	l(2)k05911	up_regulated
92.4050460620463	3.10710057221158	0.395654783060463	6.99984551252048e-16	3.09413461060688e-15	FBgn0063491	GstE9	up_regulated
61.1348051791492	4.17734220899601	0.531596454614488	7.35905912686098e-16	3.24899353489882e-15	FBgn0032375	CG14932	up_regulated
115.292615826233	6.61290313391879	0.85780477312883	7.51391404984347e-16	3.31469571182328e-15	FBgn0040256	Ugt35C1	up_regulated
31.4665890035726	7.90679861823424	1.0660114638264	7.82724976632016e-16	3.45153423430503e-15	FBgn0003651	svp	up_regulated
120.019381333723	6.92699583550408	0.870486095360823	7.83823117936479e-16	3.454989094718e-15	FBgn0028396	TotA	up_regulated
34.0315686711767	4.75478058802229	0.606195920802082	7.90251517367058e-16	3.48192683013254e-15	FBgn0035344	Cyp4d20	up_regulated
84.1995588526183	5.91117373192315	0.760284593619219	8.86484887547879e-16	3.89811936935351e-15	FBgn0034480	CG16898	up_regulated
53.5082856472073	8.90228332709101	1.40039415930307	8.92638551985493e-16	3.92046852032028e-15	FBgn0036750	CG6034	up_regulated
94.3454322863976	3.66577092732882	0.470226774145153	8.98566333841984e-16	3.94492536808676e-15	FBgn0047095	CG33939	up_regulated
66.0554916026024	3.29019248526857	0.42218554748288	9.08864536980275e-16	3.98694870796781e-15	FBgn0030617	CG9095	up_regulated
163.608534183957	3.27883724578035	0.419198639286596	9.10621186525613e-16	3.99305935625049e-15	FBgn0028738	ETH	up_regulated
599.981031989387	2.03884299654543	0.259624432368403	1.01851082139566e-15	4.45547761710133e-15	FBgn0040089	meso18E	up_regulated
63.3561827284148	10.5068026153178	1.59531977475508	1.10872296035553e-15	4.84432077385745e-15	FBgn0085227	CG34198	up_regulated
36.6141440374275	5.81450319822786	0.738367509224722	1.23459293945438e-15	5.38570936639218e-15	FBgn0030926	psh	up_regulated
70.487329452894	7.70010727736517	0.978948159356299	1.42150414710957e-15	6.18633196007256e-15	FBgn0261930	vnd	up_regulated
98.3433117457385	9.67865464262779	2.54092766141961	1.52701294793649e-15	6.63235845266718e-15	FBgn0031074	SkpE	up_regulated
32.3387207219858	6.16599722881216	0.785843566241579	1.55008698799129e-15	6.72991503683052e-15	FBgn0030897	Frq1	up_regulated
38.1109375103039	4.73762772851846	0.614205135856673	1.64668727725753e-15	7.13974379401567e-15	FBgn0003380	Sh	up_regulated
67.7136714845662	8.00590017059259	1.00968107796351	1.66693921133898e-15	7.22296469633071e-15	FBgn0050339	CG30339	up_regulated
6576.51435018637	2.55961043708672	0.328594348871182	1.7080247217502e-15	7.38932681040867e-15	FBgn0267033	mamo	up_regulated
25.0064915053203	6.83964950028494	0.903138348869177	1.80922268174293e-15	7.81789257990449e-15	FBgn0033054	CG14591	up_regulated
52.3247610285047	4.78137524192488	0.626076818564358	2.02894838410129e-15	8.75701778987113e-15	FBgn0030994	HP1D3csd	up_regulated
46.6798286524119	7.22460282310934	1.0338918501982	2.06648193336789e-15	8.91550948069917e-15	FBgn0033158	CG12164	up_regulated
657.582005587975	7.27133565237766	0.938011648512004	2.07745327723628e-15	8.95580564744968e-15	FBgn0040736	BomS3	up_regulated
47.6610093216949	4.66571876458095	0.604015881986765	2.26198301537644e-15	9.72457850776558e-15	FBgn0032233	dpr19	up_regulated
2905.96834938538	2.46241250816753	0.317270750237355	2.29058438293317e-15	9.84368552822159e-15	FBgn0260486	Ziz	up_regulated
46.8340012766399	5.37539887570522	0.689406239395528	2.45173838763196e-15	1.05279966743054e-14	FBgn0014143	croc	up_regulated
27.5548998578911	6.03025733073898	0.799310218500953	2.46490358688996e-15	1.05803914714823e-14	FBgn0039788	Rpt6R	up_regulated
66.7051070686261	3.87551326430244	0.503812500843964	2.82605076187709e-15	1.21021986604565e-14	FBgn0033274	CG14757	up_regulated
38.3748332455436	3.85915264009708	0.501980082030648	3.10210388134896e-15	1.32688354566465e-14	FBgn0031959	spz3	up_regulated
58.294858032433	5.15894512963934	0.668400136317425	3.1904560081446e-15	1.36361257179555e-14	FBgn0032283	CG7296	up_regulated
32.1797377411179	5.21127241398701	0.674510287053405	3.43309864264179e-15	1.46389992606629e-14	FBgn0040828	CG13306	up_regulated
55.7024870924958	4.06500350310728	0.537601661156085	4.3646871662675e-15	1.8553722448942e-14	FBgn0063923	Kaz1-ORFB	up_regulated
28.8684694292016	4.16658876623472	0.554397091705538	4.47316165653081e-15	1.90074748408314e-14	FBgn0031337	CG14346	up_regulated
64.1255447377131	4.33161275364014	0.563305413615921	4.57322491435994e-15	1.94251487658306e-14	FBgn0261262	CG42613	up_regulated
1049.38338691973	7.88220107926718	1.0125094998334	5.12617962401511e-15	2.17318348539328e-14	FBgn0002565	Lsp2	up_regulated
41.4143639285359	5.03198149488343	0.662116482019844	5.69258907054352e-15	2.40865618476177e-14	FBgn0051076	CG31076	up_regulated
69.4562025654508	2.39780690966295	0.315177011634454	5.98244339606708e-15	2.53032467214239e-14	FBgn0002306	sas	up_regulated
127.494357313824	3.02003847701627	0.399911102601275	6.09189277900464e-15	2.57463366872483e-14	FBgn0033982	Cyp317a1	up_regulated
36.3596763316067	4.40349513801881	0.576508273389031	6.16255138104045e-15	2.60249285245477e-14	FBgn0267339	p38c	up_regulated
74.5636304249916	7.08292391800013	0.945987487775928	6.29043185504055e-15	2.65547642323511e-14	FBgn0051769	CG31769	up_regulated
41.9695176071802	7.6509655211071	1.06658529845709	6.84053803648506e-15	2.88216069227191e-14	FBgn0053465	CG33465	up_regulated
715.087548054268	9.40312761594765	1.25656885726643	6.8969877371138e-15	2.90371646294132e-14	FBgn0053281	CG33281	up_regulated
29.2946804193211	6.88630649483921	0.939659651224176	7.57247249644391e-15	3.18566084333157e-14	FBgn0004197	Ser	up_regulated
391.9303595322	2.92783671230761	0.387691708637606	8.03964900776089e-15	3.37702165666468e-14	FBgn0039075	CG4393	up_regulated
27.4466542355056	7.85838728285178	1.15290981928045	9.92118542214173e-15	4.15147164386876e-14	FBgn0025595	AkhR	up_regulated
27.8928118480235	7.25690847367332	0.966344726213572	9.9443228275286e-15	4.15956817700053e-14	FBgn0051221	CG31221	up_regulated
22.324876955954	6.52843635172423	0.871963903440841	1.01814362540346e-14	4.25226968692657e-14	FBgn0263321	CG43402	up_regulated
158.464459558946	14.0663746084512	3.2365524181237	1.03005895855618e-14	4.29876372669966e-14	FBgn0000527	e	up_regulated
27.5675793911202	7.2579949458151	1.00856603471799	1.07636019414867e-14	4.48858144008827e-14	FBgn0053458	CG33458	up_regulated
29.9497824593952	5.65248877235869	0.755709638069734	1.08188387629335e-14	4.5099031745258e-14	FBgn0010014	CanB	up_regulated
54.4469381981447	10.2967646214927	1.61555441341558	1.11651420493015e-14	4.64896699663749e-14	FBgn0030837	CG8661	up_regulated
29.3718166920577	5.65728401594138	0.773371581782221	1.20815475985109e-14	5.0286350504795e-14	FBgn0031563	CG10031	up_regulated
49.5848860481266	6.77540344136291	0.890641533128014	1.23769246704844e-14	5.14962610389993e-14	FBgn0002562	Lsp1alpha	up_regulated
45.9299565215095	6.29946627393656	0.847059276544384	1.2780192281726e-14	5.31338550751046e-14	FBgn0004228	mex1	up_regulated
43.2699688845317	6.13028957245009	0.832508845276726	1.28858552200731e-14	5.35528729433773e-14	FBgn0038172	Adgf-D	up_regulated
45.990062601638	3.15090707386856	0.422018676750852	1.36161587007559e-14	5.65451673730333e-14	FBgn0015572	alpha-Est4	up_regulated
36.4355075487942	6.02554023719908	0.828242976631683	1.39150809719768e-14	5.77646839592837e-14	FBgn0050054	CG30054	up_regulated
34.3900042888379	5.40452008514611	0.722924495391048	1.42637705200642e-14	5.9167434949114e-14	FBgn0052259	CG32259	up_regulated
39.2617926663319	4.38505279060266	0.592004284147696	1.4396099112287e-14	5.96937946574439e-14	FBgn0031232	CG11617	up_regulated
63.2017761247518	3.06930429326977	0.409635507217683	1.44743945490086e-14	5.99957916753922e-14	FBgn0032895	twit	up_regulated
27.0130826709172	6.56015016064994	0.895028610983766	1.48123858337319e-14	6.13041826062483e-14	FBgn0261514	NimA	up_regulated
29.2364547685247	5.94302816638993	0.785645159561975	1.59338387090826e-14	6.5796746530924e-14	FBgn0085317	CG34288	up_regulated
431.496740658013	2.39829147387572	0.319803625225963	1.60950952424899e-14	6.64376487829095e-14	FBgn0261505	CR42653	up_regulated
74.6198576793164	6.80589586660618	0.921480096982339	1.79578105050867e-14	7.39320432492883e-14	FBgn0040653	IM4	up_regulated
247.432561922914	2.13883040198868	0.284824976672831	1.88992977263085e-14	7.76625333214322e-14	FBgn0030893	RhoGAP16F	up_regulated
520.657908895787	9.62935730368346	1.30514692230721	1.89894376608251e-14	7.80037506606284e-14	FBgn0061356	CG18003	up_regulated
248.658428211168	2.28827013919127	0.307185189303674	1.94652864863006e-14	7.98389412101535e-14	FBgn0039226	Ude	up_regulated
25.4252018459914	6.08937991896514	0.804688063543528	1.97348684367468e-14	8.08983824879753e-14	FBgn0000092	dyw	up_regulated
668.926475998647	2.55256323402185	0.341306320783058	2.06350313878553e-14	8.44789875610185e-14	FBgn0036454	CG17839	up_regulated
69.423022620629	6.62730111296996	0.924264423598262	2.34319614228658e-14	9.57153781335815e-14	FBgn0265186	CG44251	up_regulated
45.2041397576469	9.81181329511108	1.6062847229178	2.57765709490031e-14	1.05214404840169e-13	FBgn0040255	Ugt35E2	up_regulated
28.1907530814813	7.64693037469239	1.05011832434747	2.64378763795065e-14	1.07793495227249e-13	FBgn0051975	CG31975	up_regulated
38.9064029480512	5.25533371846141	0.724341986163418	3.30412312922466e-14	1.34218542208238e-13	FBgn0037562	Nazo	up_regulated
22.9756244121373	6.26251463839355	0.86015998345834	3.47591718983274e-14	1.41040542292548e-13	FBgn0261611	CG42700	up_regulated
21.1055740586202	8.64608023175961	1.43615524625505	3.60779000172026e-14	1.46121483655066e-13	FBgn0030326	CG2444	up_regulated
58.8507159808145	5.05911906990884	0.67968914856457	3.63021471808981e-14	1.46921332858924e-13	FBgn0243486	rdo	up_regulated
48.4001629150133	3.12776955300903	0.425339496368319	3.783765758075e-14	1.52854113405679e-13	FBgn0033809	CG4630	up_regulated
242.271633972887	2.13791592921405	0.28940241427662	3.91573569513645e-14	1.5812717150643e-13	FBgn0002609	E(spl)m3-HLH	up_regulated
328.120819683353	2.1469017799923	0.288867669912623	4.00625324751809e-14	1.61723017124076e-13	FBgn0051710	CG31710	up_regulated
22.8186801125232	8.84234836530679	1.46085354700997	4.14535373256593e-14	1.67153815584186e-13	FBgn0051103	CG31103	up_regulated
31.7941348788258	6.25437187621718	0.848414845790982	4.50258374199439e-14	1.81292150667761e-13	FBgn0046689	Takl1	up_regulated
783.46488420923	2.08485060824831	0.282690936833698	4.55281350411096e-14	1.83180257512416e-13	FBgn0020415	Idgf2	up_regulated
65.8591910015447	7.67039528284903	1.0342678000831	4.68409423014557e-14	1.88255324476568e-13	FBgn0038613	Vha100-4	up_regulated
38.5994872991834	6.0746186857467	0.820281637083612	6.00964528349035e-14	2.4064881550957e-13	FBgn0034329	BomS1	up_regulated
30.4349042923304	5.22450006350052	0.722911284648466	6.73073442074206e-14	2.68447017579905e-13	FBgn0029123	SoxN	up_regulated
36.3945460042049	4.60830881597933	0.628940175654881	7.07351156655058e-14	2.81300822168509e-13	FBgn0029837	Tsp5D	up_regulated
29.0243404177093	7.53604982099182	1.09709316810533	7.08469444027557e-14	2.81643537126089e-13	FBgn0053110	CG33110	up_regulated
618.343470912634	2.23496305044612	0.3055415193674	7.26572494678847e-14	2.88422487041712e-13	FBgn0004583	ex	up_regulated
1142.82356144855	9.27109103014929	1.26577381954432	7.58171948029549e-14	3.00531696366948e-13	FBgn0001187	Hex-C	up_regulated
87.1171650278166	7.08121718716239	1.02316519397298	7.74997163438612e-14	3.06758069738859e-13	FBgn0038542	TyrR	up_regulated
130.563052827756	6.0207072565944	0.838383324757815	8.24727085586312e-14	3.25737532364666e-13	FBgn0011822	Pgcl	up_regulated
78.2784913645062	5.36728961837962	0.76044759790042	9.02818235782774e-14	3.55812786392493e-13	FBgn0052971	CG32971	up_regulated
49.4868343482017	6.09677578666353	0.831979969724455	9.53374016027747e-14	3.75064374632198e-13	FBgn0263046	CG43341	up_regulated
173.765753038371	3.20675865554381	0.443293519967272	9.54208257787059e-14	3.75258118570985e-13	FBgn0037519	CG3014	up_regulated
33.5789921579634	6.71760684510215	0.978628305786284	9.87797281900781e-14	3.88328469576462e-13	FBgn0054003	NimB3	up_regulated
24.7776547899439	5.71471398492848	0.794550858903168	1.09239637963355e-13	4.28528483328918e-13	FBgn0263031	CG43326	up_regulated
22.2124068737021	4.57662225999877	0.642018035405064	1.16724193325357e-13	4.57562171621714e-13	FBgn0037238	CG1090	up_regulated
32.6953808095823	7.16001685906742	1.04053357288562	1.16903338834502e-13	4.58100878088091e-13	FBgn0044011	Spn43Ad	up_regulated
217.632325782879	7.3353250272767	1.27504331642399	1.19043086274972e-13	4.65986840391868e-13	FBgn0262101	CG42854	up_regulated
35.2993654079832	11.9051572118192	3.1116021544257	1.20168735106802e-13	4.70225485200531e-13	FBgn0053993	CG33993	up_regulated
690.839916769282	3.43493886190744	0.477758427189779	1.21532766430992e-13	4.75055099826376e-13	FBgn0038063	Octbeta2R	up_regulated
31.6944339936702	10.2338728587364	2.67133920137532	1.39605786478461e-13	5.43957251786197e-13	FBgn0026314	Ugt35B1	up_regulated
48.753372883514	8.16837160828817	1.17668604140588	1.42527454705842e-13	5.54947323641894e-13	FBgn0030270	CG15199	up_regulated
45.9097642698777	5.10318814065116	0.709164858899661	1.50231929885205e-13	5.84117064497007e-13	FBgn0031089	CG9572	up_regulated
89.6712172202349	2.69454933476048	0.375644037776836	1.67205525610956e-13	6.48504652493217e-13	FBgn0037206	CG12768	up_regulated
40.9983445822188	5.89849286325922	0.84363007834706	1.68232496048744e-13	6.52257346968646e-13	FBgn0031446	Trf5	up_regulated
26.4584208389373	5.69281334949854	0.805162006707204	1.70090034118059e-13	6.58993851311323e-13	FBgn0005659	Ets98B	up_regulated
51.3652690198842	2.93761616291065	0.413731870159024	1.8901727579828e-13	7.29493739284749e-13	FBgn0261584	CG42694	up_regulated
26.5248756755673	9.03099703138697	1.51355641173556	1.89617331166846e-13	7.31295502708805e-13	FBgn0015038	Cyp9b1	up_regulated
91.707843539145	3.60805907419145	0.510546217071586	2.20849647204115e-13	8.4965982000742e-13	FBgn0053978	CG33978	up_regulated
30.5185925306877	4.07859937892561	0.580525856191979	2.21742840791433e-13	8.52797335162847e-13	FBgn0031821	KFase	up_regulated
2270.27175760477	7.08728650843563	0.986011229426226	2.22030101508154e-13	8.53603121344375e-13	FBgn0003067	Pepck1	up_regulated
97.359312556844	7.24659934324631	1.0003956282438	2.30638887391077e-13	8.86389563722096e-13	FBgn0263234	Phae1	up_regulated
64.8332545444514	10.3952481388994	1.68965249976088	2.30730660561457e-13	8.86431998937998e-13	FBgn0014865	Mtk	up_regulated
53.5683380696948	5.32945779543412	0.745311979327543	2.54598540201541e-13	9.75398454784688e-13	FBgn0037698	CG16779	up_regulated
42.1372166887508	5.93390522844315	0.842795872505891	2.6031654270993e-13	9.96956972080582e-13	FBgn0265089	eIF4E3	up_regulated
781.661869164303	2.02053879627553	0.282536321990961	2.61236006017063e-13	1.00012947910298e-12	FBgn0261549	rdgA	up_regulated
21.9857197098871	5.40099523448484	0.754976584409094	2.74822571872611e-13	1.05067960973582e-12	FBgn0041337	Cyp309a2	up_regulated
268.912767068987	8.60796193822092	1.19843254988527	2.82334077001558e-13	1.07827066625291e-12	FBgn0042086	Tsp42Eb	up_regulated
2233.53887361431	2.25052388367642	0.314057458278168	2.99177056512053e-13	1.14180190493651e-12	FBgn0038679	CG6040	up_regulated
102.367312466327	3.30924119204882	0.475090170783228	3.13646520482184e-13	1.19660833735038e-12	FBgn0038079	NijC	up_regulated
210.850969015821	2.18751611182363	0.30796958433622	3.19448423285836e-13	1.21705193881974e-12	FBgn0028983	Spn55B	up_regulated
33.8893579409655	5.62259637051478	0.792595032665241	3.28103089593847e-13	1.24829241986848e-12	FBgn0030928	CG15044	up_regulated
136.15451260801	3.23351971169424	0.459766804837579	3.48941152354754e-13	1.32545748842635e-12	FBgn0034199	Gbp1	up_regulated
77.9641367093518	4.67591300185463	0.657418991356861	3.50078111831271e-13	1.3291347399403e-12	FBgn0038866	CG5810	up_regulated
19.4859730507017	8.20689371013699	1.43289293800811	3.59921127900981e-13	1.36556115561602e-12	FBgn0051030	CG31030	up_regulated
85.2791077817274	3.4598422554421	0.49190269133567	3.81133034080744e-13	1.44454287684038e-12	FBgn0039844	CG1607	up_regulated
29.6269342596995	4.07741826780274	0.582151904294668	3.83096144524761e-13	1.45069025222252e-12	FBgn0001216	Hsc70-1	up_regulated
25.3498065658876	7.99035698974456	1.2282601232063	3.83151341661686e-13	1.45069025222252e-12	FBgn0039031	Gbp3	up_regulated
243.571823028116	8.57941633256482	1.19183453486458	3.83333122380372e-13	1.45087820880265e-12	FBgn0034883	Eglp2	up_regulated
47.0158882661835	4.1594241902282	0.600548488041703	3.89520111951958e-13	1.47327965181967e-12	FBgn0032230	lft	up_regulated
51.8711221686277	3.61430772738306	0.517026532628622	4.18000041138323e-13	1.57773820959051e-12	FBgn0004644	hh	up_regulated
443.671067203354	2.49588010469832	0.354323320002442	4.26668020546043e-13	1.60879631373473e-12	FBgn0003366	sev	up_regulated
21.8758394935952	6.03329743330649	0.859650794002545	4.2736372825122e-13	1.61086637013333e-12	FBgn0038606	CG15803	up_regulated
21.6586811043151	5.19186388242676	0.740998295746169	4.28552185773057e-13	1.61479169519154e-12	FBgn0034094	Tsf3	up_regulated
31.2368437318536	5.05280880838516	0.729525048961872	4.31447877316707e-13	1.62458768619254e-12	FBgn0000153	b	up_regulated
64.9018459521727	4.67709437621037	0.671830480948329	4.45341699678645e-13	1.67518049416633e-12	FBgn0039925	Kif3C	up_regulated
105.975435014522	4.22070738328008	0.603454330647365	4.5346624856285e-13	1.70457357385145e-12	FBgn0085409	smal	up_regulated
15.728077686748	9.88536780694736	2.67420380042658	4.61796698058754e-13	1.73529354712017e-12	FBgn0027563	CG9631	up_regulated
140.470886999705	2.35075183815169	0.336146132992266	5.05668290076035e-13	1.89560868044891e-12	FBgn0034861	CG9815	up_regulated
30.9288666491478	7.94352566229097	1.23186862111251	5.3203359634612e-13	1.99036759382637e-12	FBgn0030348	CG10352	up_regulated
35.5649935057674	4.5860642115901	0.658939705059223	5.35606477410681e-13	2.00236946611143e-12	FBgn0034693	CG11073	up_regulated
42.8602178652201	4.24126324945927	0.617529361820835	5.43109046469797e-13	2.02903617905355e-12	FBgn0011706	rpr	up_regulated
718.098108497455	2.52855026707346	0.361440324152877	5.65597367240149e-13	2.11089704020967e-12	FBgn0003301	rut	up_regulated
73.5757947359879	4.26989351916968	0.615330849179396	6.04883323823782e-13	2.25292364165032e-12	FBgn0034647	pirk	up_regulated
8286.70469184491	2.25631882393907	0.322021071597131	6.08888340062621e-13	2.26707154082319e-12	FBgn0260745	mfas	up_regulated
16336.7384337185	2.00154287116157	0.284550439786811	6.305164354734e-13	2.34600828922329e-12	FBgn0014163	fax	up_regulated
300.993463475096	4.56598882003371	0.658318854643765	6.44999358217271e-13	2.39827055645975e-12	FBgn0040968	CG14933	up_regulated
93.907700573024	2.59956874732028	0.374048143909091	6.54520761531867e-13	2.43284968233578e-12	FBgn0031397	CG15385	up_regulated
651.568069574051	6.29953217772847	0.88697545223218	6.63873678580638e-13	2.465944854809e-12	FBgn0042201	Nplp3	up_regulated
35.2686355958428	6.43786120284933	0.971949370244481	6.70120898205084e-13	2.48830823885418e-12	FBgn0013307	Odc1	up_regulated
31.9310622972792	7.74511697682441	1.36525102702995	6.87719437392106e-13	2.55279223210457e-12	FBgn0036627	Gagr	up_regulated
2560.59027022715	2.18592629263013	0.311276050686336	7.03001790793854e-13	2.6077566428772e-12	FBgn0286785	scb	up_regulated
17.6529251580855	10.7661518825023	2.9694816116823	7.04984050188362e-13	2.61422656908754e-12	FBgn0287218	CG46448	up_regulated
38.1850542427318	3.75255837616346	0.545340472990919	7.2346250805238e-13	2.68093767749414e-12	FBgn0039481	Cpr97Eb	up_regulated
18.7772014005824	6.68798503483079	1.00247753983658	7.5832142190789e-13	2.805380462449e-12	FBgn0003944	Ubx	up_regulated
22.8275963881115	5.11550653647623	0.746140545169369	8.49571650996886e-13	3.1366162501499e-12	FBgn0000241	bw	up_regulated
18.4628262313181	10.9510595171851	3.03270325904999	8.79274784951687e-13	3.24300878023834e-12	FBgn0261631	CG42714	up_regulated
28.8455563808493	5.16045529414596	0.740527447999279	9.37703699325493e-13	3.45271181039367e-12	FBgn0040817	CG14132	up_regulated
39.4248303853691	3.92053450614671	0.572128180213098	9.94755796660957e-13	3.65298282519642e-12	FBgn0042206	GstD10	up_regulated
18.6694332563341	6.98333433856052	1.0587295772004	1.02281988946985e-12	3.75478515091239e-12	FBgn0041707	7B2	up_regulated
34.9691677280004	5.15017154216718	0.746180132686871	1.03806124479133e-12	3.80946272319815e-12	FBgn0045759	bin	up_regulated
38.1127892759579	4.7745712228016	0.685281934300935	1.13235811861641e-12	4.1485792934295e-12	FBgn0035816	CG13685	up_regulated
139.920584300497	3.88320149033158	0.561295504814979	1.15455840496281e-12	4.22850276400655e-12	FBgn0034439	CG10062	up_regulated
93.5548721930022	6.36957974686177	0.927306525739435	1.21133126069138e-12	4.4305187349738e-12	FBgn0030747	CG4301	up_regulated
117.736825255381	6.13946502097238	0.882103581910245	1.41711872449433e-12	5.17286023768211e-12	FBgn0038292	CG3987	up_regulated
35.1687569104101	5.78316877138762	0.846530220113128	1.4295949203674e-12	5.21666740632572e-12	FBgn0023541	Cyp4d14	up_regulated
85.3028164662657	4.8738871156184	0.713005488796169	1.56511327620763e-12	5.69226358819471e-12	FBgn0033437	CG12926	up_regulated
452.442841894446	2.99989423456354	0.437107288284008	1.60496713380265e-12	5.83141599243979e-12	FBgn0037936	CG6908	up_regulated
113.656226039176	2.19530234572953	0.321514046773723	1.63902930474577e-12	5.95320600929823e-12	FBgn0030347	CG15739	up_regulated
501.535130133379	6.05933470976919	0.875213537721396	1.72224526575249e-12	6.24512979457143e-12	FBgn0030569	CG9411	up_regulated
57.108027603507	8.15072274259285	1.21706847291394	1.79556224345005e-12	6.50454418775373e-12	FBgn0051380	CG31380	up_regulated
23.6255356679305	11.37445853339	3.13886338726094	1.81919189550196e-12	6.58797065059745e-12	FBgn0053346	CG33346	up_regulated
81.5428006298712	3.61820245374138	0.528909469018939	1.89008844754098e-12	6.84020143506921e-12	FBgn0261649	tinc	up_regulated
25.3303183098822	4.93855096593941	0.740700145671036	1.8926127473712e-12	6.84708005473995e-12	FBgn0030262	Vago	up_regulated
1213.45025112603	2.92197392477094	0.427792256030218	2.04665533659099e-12	7.3946283632014e-12	FBgn0017448	CG2187	up_regulated
97.3313952759967	2.37277549412008	0.348366782107004	2.05344671150952e-12	7.41672529354424e-12	FBgn0038012	CG10013	up_regulated
32.7785578955696	3.51084725142403	0.521870220861635	2.06727505265379e-12	7.46421574420868e-12	FBgn0063498	GstE2	up_regulated
92.0998582695534	3.80159093677432	0.560996195987734	2.09546168646441e-12	7.56350076179461e-12	FBgn0250835	CG15394	up_regulated
29.2311421049314	6.37172662754721	0.961450894539925	2.09862935787341e-12	7.56747137912972e-12	FBgn0001981	esg	up_regulated
38.7751305088197	5.96817860347188	0.887870686674521	2.10947729303454e-12	7.60409083306605e-12	FBgn0035776	CG8564	up_regulated
36.4891196968205	5.05760316487662	0.742496048761082	2.26323027706107e-12	8.14495851921684e-12	FBgn0036289	CG10657	up_regulated
19.7467985189183	4.22644144372087	0.625581837518606	2.26442813466352e-12	8.14659925249197e-12	FBgn0040262	Ugt37C2	up_regulated
151.63384018618	2.74006671858544	0.40308121662426	2.29240860742791e-12	8.24456158190582e-12	FBgn0002733	E(spl)mbeta-HLH	up_regulated
46.6343173416832	3.88254007267254	0.584980710397213	2.29855953245405e-12	8.26397631510983e-12	FBgn0035636	Cralbp	up_regulated
22.098723105181	4.72728004171141	0.698248038435779	2.41053741900495e-12	8.66089687849293e-12	FBgn0264002	MsR2	up_regulated
58.1438182602965	7.13592107256408	1.06337694222017	2.47933899979378e-12	8.90227018238577e-12	FBgn0051326	CG31326	up_regulated
316.762682336741	2.75690755598817	0.406152723809184	2.49722855159131e-12	8.95771626804072e-12	FBgn0032187	CG4839	up_regulated
133.855397229946	4.24210865519167	0.623609046080868	2.80007033095175e-12	1.00113227723381e-11	FBgn0035985	Cpr67B	up_regulated
55.7439972489827	6.20537177674476	0.91891327198735	2.99182151618515e-12	1.06760481793022e-11	FBgn0085261	CG34232	up_regulated
33.5494994278391	5.772540055358	0.871823886972513	3.06546761981322e-12	1.09317422752677e-11	FBgn0001320	kni	up_regulated
92.5747637854919	5.40465217553645	0.795173139516137	3.14263459065871e-12	1.11996519978684e-11	FBgn0002564	Lsp1gamma	up_regulated
71.1491447529207	5.94526560111982	0.876243581422796	3.21103378885738e-12	1.14396985728923e-11	FBgn0025620	CG13360	up_regulated
23.7211054135723	9.12612606497549	1.60487232944004	3.26897013514591e-12	1.1642326332761e-11	FBgn0039053	CG6738	up_regulated
38.3421343936216	8.07017477459332	1.21051030123213	3.3736565357654e-12	1.19957087962125e-11	FBgn0030929	CG15043	up_regulated
265.321923551001	9.19967705691925	1.41964873995496	3.44689823469581e-12	1.22442389572824e-11	FBgn0052843	Dh31-R	up_regulated
30.3595597239777	8.07021663766126	1.44436765800076	3.59407510921667e-12	1.27587923372774e-11	FBgn0033558	CG12344	up_regulated
20.8465246230216	5.83731304705367	0.862707049336913	3.59542593297362e-12	1.27594624253556e-11	FBgn0038261	CG14856	up_regulated
38.6012734190781	2.9269741620997	0.439426842684404	3.72012286528629e-12	1.31891989218093e-11	FBgn0030723	dpr18	up_regulated
128.517671686381	4.54039494256223	0.679006009628586	3.81667593716599e-12	1.35271471239776e-11	FBgn0039685	Obp99b	up_regulated
54.10565680595	5.05556781492787	0.759297249009008	3.99635858411425e-12	1.41502796690018e-11	FBgn0037067	Cpr78Ca	up_regulated
35.3356979252446	4.23074865479618	0.635504806459132	4.05300208392301e-12	1.43462162738474e-11	FBgn0039651	Cyt-c1L	up_regulated
19.4824866365563	5.40320315242287	0.818294878250341	4.38836064227814e-12	1.55032818057317e-11	FBgn0022800	Cad96Ca	up_regulated
348.102218912554	2.58018725279454	0.384598833436654	4.78160644065837e-12	1.68545870685165e-11	FBgn0039678	Obp99a	up_regulated
1085.9009683399	9.99630947983152	1.49106770790653	4.84692986458299e-12	1.70771337920606e-11	FBgn0039308	CG11889	up_regulated
37.4154811030526	7.07123203811398	1.15537313598132	5.07673410316754e-12	1.78604743520601e-11	FBgn0028852	CG15262	up_regulated
136.937718337624	2.27583640599999	0.339815697343879	5.09042549935422e-12	1.79029058241222e-11	FBgn0039809	CG15547	up_regulated
216.514898346898	2.26471253942977	0.337076645566359	5.24425835602923e-12	1.84262261597443e-11	FBgn0025111	Ant2	up_regulated
1254.23540951024	2.30551594504592	0.34336861118472	5.37457096675544e-12	1.88599518104745e-11	FBgn0267001	Ten-a	up_regulated
6166.48629060275	10.1516482071085	1.48902870876146	5.88256235471766e-12	2.05767870834023e-11	FBgn0038658	CG14292	up_regulated
19.6784912328511	7.41543123881929	1.23047014287382	6.4966026534072e-12	2.26813027454407e-11	FBgn0036789	AstC-R2	up_regulated
17.1493227939428	9.8052703056142	2.69085579123795	7.25555761762214e-12	2.52988322138746e-11	FBgn0033876	Syngr	up_regulated
52.6494686438723	5.30909785571998	0.793657503878463	7.34396388285532e-12	2.55908357453987e-11	FBgn0039801	Npc2h	up_regulated
264.96139971517	8.49705469900045	1.31635709749276	7.5842877696465e-12	2.64031324384016e-11	FBgn0034262	swi2	up_regulated
36.2292061630315	3.75423383377977	0.571814940780905	8.28531018512147e-12	2.87888309596942e-11	FBgn0029082	hbs	up_regulated
18.1669133436165	8.58444691359352	1.55033738301521	8.75519441117717e-12	3.03926761412347e-11	FBgn0033395	Cyp4p2	up_regulated
71.8309374816082	2.97583109831376	0.454334467655314	8.82990970914356e-12	3.06423541739559e-11	FBgn0034725	CG6044	up_regulated
41.740283380384	9.51729858857758	1.72051405116306	9.25978056320715e-12	3.21036913748073e-11	FBgn0033222	CG12824	up_regulated
60.1152306837132	4.21633920207868	0.639896398650234	9.34380351035201e-12	3.23643414964243e-11	FBgn0050151	CG30151	up_regulated
229.792670257542	5.4465821526264	0.818279854264742	9.35436845517962e-12	3.23907176404517e-11	FBgn0010387	Acbp2	up_regulated
17.0702924284184	9.75568592491499	2.68688322200973	9.39619080643283e-12	3.25252758684213e-11	FBgn0040503	CG7763	up_regulated
21.1196598040404	5.08198328444767	0.776063657505618	1.00090201436853e-11	3.45920809498471e-11	FBgn0263354	CG42784	up_regulated
176.820049938503	9.50375441946911	1.44667746504612	1.02492725701833e-11	3.54001298586388e-11	FBgn0030998	CG14195	up_regulated
39.0167306769743	2.88524321847949	0.439730911069555	1.06093827094571e-11	3.66208809021814e-11	FBgn0036787	CG4306	up_regulated
72.3450790029203	6.44882846159587	0.97733560890818	1.08696906799249e-11	3.75076064316704e-11	FBgn0040299	Myo28B1	up_regulated
826.806405198062	2.95500873747149	0.449870228602069	1.12431182986824e-11	3.87596354535423e-11	FBgn0284230	CG46314	up_regulated
23.4652984153478	6.19505051983924	0.955733781516572	1.14764494562982e-11	3.95267926694337e-11	FBgn0003965	v	up_regulated
637.670747208684	7.41823010530873	1.11522068784209	1.18129372050281e-11	4.06602039220088e-11	FBgn0004512	Mdr49	up_regulated
29.6294675359729	4.52857453822749	0.702454735667202	1.25109788628538e-11	4.30089379818831e-11	FBgn0264908	pHCl-1	up_regulated
120.25886658597	6.87759504094661	1.03091769226025	1.28591740258898e-11	4.41644450435628e-11	FBgn0037065	CG12974	up_regulated
191.33396500002	3.86680667206588	0.587056756529332	1.32543691185747e-11	4.54932706851984e-11	FBgn0284247	ds	up_regulated
32.7288967485788	10.0457714241915	2.70850258728405	1.34853507727809e-11	4.62716098391045e-11	FBgn0031942	CG7203	up_regulated
506.78577619985	3.21493250568535	0.491045181488578	1.38660076925876e-11	4.75628754965983e-11	FBgn0260458	PGRP-LD	up_regulated
18.6634555544159	7.29436465506821	1.23925392359599	1.46736457889851e-11	5.02390491933445e-11	FBgn0262580	CG43120	up_regulated
54.1082139596123	3.31005841213947	0.509552134247522	1.48702156184801e-11	5.08486351575556e-11	FBgn0036876	CG9451	up_regulated
358.017961525157	9.98565581729277	1.60638466313073	1.5470202790674e-11	5.28673596768131e-11	FBgn0031702	fusl	up_regulated
21.1692718820189	7.62130346905365	1.2668883783558	1.57863906743213e-11	5.39311044194301e-11	FBgn0000036	nAChRalpha1	up_regulated
32.542813285291	6.28953592384789	0.97456063416355	1.61511360276038e-11	5.51428711390203e-11	FBgn0085447	sif	up_regulated
33.8095775903263	5.34280860284675	0.828646774865346	1.68768682810995e-11	5.75312057517766e-11	FBgn0023550	FarO	up_regulated
32.5830991613829	4.48567669338759	0.6916687143744	1.7293315462611e-11	5.89142425626647e-11	FBgn0039290	CG13654	up_regulated
1234.64429167847	9.39486721654746	1.4341627241305	1.80427250167487e-11	6.14101428034409e-11	FBgn0024995	CG2680	up_regulated
579.529396405092	8.86553076321876	1.36334521096934	1.830390418806e-11	6.22412102771442e-11	FBgn0054043	CG34043	up_regulated
388.047848532965	9.04808487586879	1.3739028268641	1.86759639473773e-11	6.34867133567191e-11	FBgn0053282	CG33282	up_regulated
44.7492685332407	5.33143318165363	0.837406685678118	2.14565045626763e-11	7.2691274328351e-11	FBgn0010329	Tbh	up_regulated
55.1186484623714	3.73841169895256	0.582330519727644	2.15420509140197e-11	7.29585808253969e-11	FBgn0040321	GNBP3	up_regulated
129.194743421683	2.7225059692114	0.419945578758777	2.19641068605562e-11	7.42963318943028e-11	FBgn0030600	hiw	up_regulated
15.5822141893907	7.02510892804458	1.18047049570497	2.24814300811382e-11	7.59760240969213e-11	FBgn0030763	CG9782	up_regulated
32.7173598607263	4.04931897653068	0.632645974679371	2.41337719851903e-11	8.13597839721798e-11	FBgn0036836	CG11619	up_regulated
483.833360828535	5.41950685659615	0.837450103677543	2.50565564141677e-11	8.43670620753026e-11	FBgn0287184	FASN3	up_regulated
17.1685853627512	6.80803430417789	1.1552658876817	2.62189791747398e-11	8.81998747973784e-11	FBgn0036260	Rh7	up_regulated
171.559637729817	3.03360850615776	0.473055381189101	2.74126370360205e-11	9.21870611502313e-11	FBgn0034356	Pepck2	up_regulated
57.6805149224716	6.76539969310215	1.06464963019257	2.81145215280825e-11	9.44028888007175e-11	FBgn0040735	BomT2	up_regulated
23.6665966944685	4.70139127584914	0.74356780809212	2.82023818199391e-11	9.46400221219229e-11	FBgn0030271	CG15202	up_regulated
13190.4737012469	2.20864585049634	0.341267250178163	2.9756035779935e-11	9.97013344106459e-11	FBgn0002526	LanA	up_regulated
39.1661375224466	5.89212253072815	0.907485785428414	3.0204156972074e-11	1.01171947392731e-10	FBgn0034229	CG4847	up_regulated
37.9010029449278	4.79739640654408	0.745300347501211	3.09806295931586e-11	1.03646347633419e-10	FBgn0035711	CG8519	up_regulated
19.5222745075246	7.73226772683148	1.44867543013372	3.15734438645162e-11	1.05597445517023e-10	FBgn0265959	rdgC	up_regulated
95.3971081506548	2.33273998121614	0.361450942466544	3.18972610003811e-11	1.06615502521822e-10	FBgn0040251	Ugt302K1	up_regulated
18.9614405170702	6.6477449261363	1.15097256520378	3.41172288932132e-11	1.13827764584467e-10	FBgn0004372	aly	up_regulated
36.0077201734773	4.11255064292218	0.643192237574361	3.49309981790915e-11	1.16436660596972e-10	FBgn0010105	comm	up_regulated
36.9612225504863	7.58738244667344	1.42903254063666	3.66170764712732e-11	1.22019878499114e-10	FBgn0052085	CG32085	up_regulated
22.7918089590603	7.74836616291137	1.30538640198174	3.68128605024193e-11	1.22597879380213e-10	FBgn0260474	CG30002	up_regulated
37.5754294956268	6.90275403052019	1.08434862465165	3.69529504325361e-11	1.23027106048892e-10	FBgn0034279	CG18635	up_regulated
16.9201881691969	5.7880341886474	0.917692639276251	3.77838099850785e-11	1.25755148116448e-10	FBgn0086675	fne	up_regulated
14.4290911058918	10.2115968178752	2.84861279963034	3.80253858820881e-11	1.26520829389493e-10	FBgn0028481	CG4341	up_regulated
84.0855021507507	5.15994723735715	0.805616275824384	3.8259475354616e-11	1.27261144923867e-10	FBgn0031012	CG8051	up_regulated
22.7997465501203	3.9626104410502	0.622788616500294	3.86231991113527e-11	1.28432079419338e-10	FBgn0004573	5-HT7	up_regulated
54.9232797578473	3.97320547932682	0.62919078190882	4.42158738893324e-11	1.46496769856629e-10	FBgn0087012	5-HT2A	up_regulated
23.4784044884698	11.4479398258574	3.32450672083759	4.63136345156422e-11	1.53169791259564e-10	FBgn0035932	CG13308	up_regulated
33.6779714251716	3.75370512498916	0.59273055102246	4.75618948857522e-11	1.57250709378368e-10	FBgn0261561	CG42675	up_regulated
78.1451194517922	2.68591722035229	0.42365475333094	4.77409466578106e-11	1.5779518190932e-10	FBgn0264478	CG43886	up_regulated
26.9477430959186	4.8562190685497	0.771479545068014	4.8469040732892e-11	1.60057163081851e-10	FBgn0037684	Srr	up_regulated
88.5318943013484	6.83227243003533	1.32453642402269	4.98154256576398e-11	1.643549800844e-10	FBgn0034998	CG13577	up_regulated
1340.58377325522	6.74610199899058	1.05779976959485	5.23733692788997e-11	1.72638725512554e-10	FBgn0028494	CG6424	up_regulated
264.643670525037	7.15722233395168	1.11112811589163	5.44986204470993e-11	1.79536409393685e-10	FBgn0000639	Fbp1	up_regulated
22.6291578333707	9.1823418586293	2.60908198600532	5.48541590043384e-11	1.80653469066478e-10	FBgn0040717	Nplp4	up_regulated
2493.71975770585	2.06971400907079	0.325433546609046	6.17951137042824e-11	2.0284315350464e-10	FBgn0034718	wdp	up_regulated
14.7384830513049	5.7045301757718	0.908427990853756	6.26107849377949e-11	2.05459180698442e-10	FBgn0052191	CG32191	up_regulated
185.413829701138	2.4334839098883	0.38524036675359	6.73483628470607e-11	2.20478540268553e-10	FBgn0033521	CG12896	up_regulated
23.9720895415067	7.23395949868235	1.39332067418401	6.98367900706884e-11	2.284886635805e-10	FBgn0046875	Obp83g	up_regulated
141.782136544387	2.23475186136135	0.355488212659466	7.4902378691175e-11	2.44843143206044e-10	FBgn0051955	CG31955	up_regulated
31.1770803826056	7.92508895710593	1.50541951717408	7.87713014312042e-11	2.57183731702237e-10	FBgn0032494	CG5945	up_regulated
34.2785979099054	4.63772347392382	0.737347028823564	8.23627500191657e-11	2.68749775694039e-10	FBgn0038818	Nep4	up_regulated
62.5511731416914	5.66398164777247	0.905192425813102	8.69676280503616e-11	2.83606936736849e-10	FBgn0032835	CG16772	up_regulated
30.0347359772326	5.08508406655028	0.81479319621257	8.72732214472895e-11	2.84434541849581e-10	FBgn0038105	yellow-f2	up_regulated
74.3616545425418	6.10747204084044	0.961233389146026	8.95811993740053e-11	2.91610308071918e-10	FBgn0037801	CG3999	up_regulated
367.480862174187	6.67890783106202	1.0534083219666	9.20624699426542e-11	2.99509902213435e-10	FBgn0034247	CG6484	up_regulated
21.7468952343827	5.09278331040104	0.814815119199808	9.6451935920489e-11	3.13233438747994e-10	FBgn0259098	CG42246	up_regulated
26.2357264645278	4.89425577607301	0.802985334531929	9.74377561741863e-11	3.16061022981556e-10	FBgn0038946	rdhB	up_regulated
15.7884306057417	8.18382099206087	1.55521688885776	1.00023395603246e-10	3.24160827545348e-10	FBgn0038498	beat-IIa	up_regulated
73.2251111984115	4.90597974944554	0.804520424455493	1.01294062303989e-10	3.28182001799292e-10	FBgn0040338	TfIIA-S-2	up_regulated
33.0943454064259	4.54126557602974	0.73222129279115	1.06948160610166e-10	3.45786455683044e-10	FBgn0037195	CG11226	up_regulated
30.6325568861384	4.84414263416225	0.783568929797031	1.08103517860982e-10	3.49316252534899e-10	FBgn0002592	E(spl)m2-BFM	up_regulated
41.3637804137246	3.08791090133099	0.50387142231306	1.13922421007964e-10	3.67686120713535e-10	FBgn0054010	Glyat	up_regulated
409.541030419596	2.02341298708969	0.323335021290882	1.18571587116615e-10	3.81905551933244e-10	FBgn0002945	nkd	up_regulated
133.265880213293	8.77237435385572	1.47145966305773	1.24266832117788e-10	3.99897367131686e-10	FBgn0042137	CG18814	up_regulated
1433.5651297804	9.87970370974233	1.57770570095344	1.2453483140996e-10	4.00642381740803e-10	FBgn0032706	Irk3	up_regulated
21.5302789080137	4.88358806235532	0.794170469987841	1.31221332093446e-10	4.21782853157507e-10	FBgn0085386	CG34357	up_regulated
43.150666185556	7.44561656211426	1.21127987311658	1.4225545857267e-10	4.5644796467794e-10	FBgn0033821	CG10799	up_regulated
16.0246506524803	6.89654470912244	1.16700856558288	1.52194502071666e-10	4.87911133648728e-10	FBgn0033725	Cpr49Ac	up_regulated
32.7400425373782	6.91999011886382	1.12608668619173	1.57048047305174e-10	5.02736897787407e-10	FBgn0038734	CG11453	up_regulated
47.4932646305961	6.9809631019643	1.14254861894928	1.63771208510309e-10	5.23648185627021e-10	FBgn0037288	CG14661	up_regulated
30.2852224407295	5.96508683091029	0.984110744472595	1.77547691417063e-10	5.66707456906787e-10	FBgn0259716	Nepl6	up_regulated
21.1664136241048	5.91448971570757	0.997884936105559	1.85507132863036e-10	5.90567793225901e-10	FBgn0262018	CadN2	up_regulated
41.9031331877183	3.24669281736866	0.536390334699721	1.88385523305565e-10	5.99210036470192e-10	FBgn0035445	Ids	up_regulated
112.343647042314	3.12688535108211	0.51318180485331	2.00456962037638e-10	6.36868473140414e-10	FBgn0054034	CG34034	up_regulated
18.5803053745618	4.71619635126721	0.773538305053922	2.06456679044537e-10	6.55171773384108e-10	FBgn0053547	Rim	up_regulated
20.9314986703159	10.350390087982	2.85354524019491	2.17964949043216e-10	6.91019151556518e-10	FBgn0028430	He	up_regulated
26.4248727672879	4.61533030739937	0.750388919759496	2.27906754089099e-10	7.21365281031509e-10	FBgn0042179	Ugt305A1	up_regulated
18.2420137983423	6.3681409058385	1.08950031213632	2.31151711107394e-10	7.31425299123686e-10	FBgn0041234	Gr59f	up_regulated
16.6768022513562	5.18949679481372	0.856052644212442	2.34020786461994e-10	7.40178806574967e-10	FBgn0052483	CG32483	up_regulated
43.7867298467585	4.4840548344687	0.750041830117777	2.34052897671064e-10	7.40178806574967e-10	FBgn0011589	Elk	up_regulated
433.339455999216	8.13631744342092	1.34288885089983	2.39123503590802e-10	7.55344093621118e-10	FBgn0036553	CG17027	up_regulated
25.8119672707822	4.29889703867886	0.714326068626314	2.3962570554459e-10	7.56503341731661e-10	FBgn0010052	Jhe	up_regulated
271.206176215642	2.17901395358481	0.354198874886244	2.39628289849064e-10	7.56503341731661e-10	FBgn0051431	CG31431	up_regulated
35.8610148461944	8.64470955520228	1.50070343350199	2.42399147906876e-10	7.6481110460273e-10	FBgn0044812	TotC	up_regulated
153.303945981275	3.44326032777211	0.569251473354296	2.591931320727e-10	8.15689478405917e-10	FBgn0032116	Mco1	up_regulated
23.3312091428894	5.68402947799407	0.962074037000421	2.72102396389772e-10	8.55089957744618e-10	FBgn0039015	Takl2	up_regulated
40.2621479602202	4.33638884784165	0.709034445689716	2.73450281630778e-10	8.59079854737035e-10	FBgn0036956	CG13813	up_regulated
15.8733579050531	7.07167471249637	1.28523942839518	2.76297439055025e-10	8.67528132920838e-10	FBgn0019929	Ser7	up_regulated
32.8776357394906	6.18435141943251	1.04672235750999	2.82339524498264e-10	8.85233574811804e-10	FBgn0034511	GNBP-like3	up_regulated
1398.54770852183	9.97757008889784	1.63415928187611	2.86352428258754e-10	8.97559138533005e-10	FBgn0032669	CG15155	up_regulated
882.715076390661	2.54763175872307	0.419531173357893	3.1522794179342e-10	9.85536105037513e-10	FBgn0000056	Adhr	up_regulated
33.2820168611885	4.86885842538229	0.831059516554299	3.29302775707589e-10	1.02836873642472e-09	FBgn0024294	Spn43Aa	up_regulated
472.431373838266	6.70087281090866	1.101214290393	3.31027309836908e-10	1.03346029627786e-09	FBgn0000406	Cyt-b5-r	up_regulated
277.47097616183	7.35212238652808	1.21067474307605	3.31862263244119e-10	1.03577249869824e-09	FBgn0034717	CG5819	up_regulated
28.411078892551	6.11084206514715	1.0654038221316	3.37310833185781e-10	1.05188098505535e-09	FBgn0035157	CG13894	up_regulated
18.2005343047871	10.5834527955358	2.94667568577917	3.38722463476867e-10	1.05598314848836e-09	FBgn0050281	CG30281	up_regulated
1980.76344249173	10.377758047705	1.68979182964589	3.64881545013204e-10	1.13592270038134e-09	FBgn0039052	CG6733	up_regulated
60.392857196254	2.98474654117005	0.497590738873585	3.73786514063337e-10	1.16331517131957e-09	FBgn0031632	CG15628	up_regulated
205.553123743723	3.77048365159375	0.628315452189456	3.86117078889572e-10	1.19999024234574e-09	FBgn0033397	Cyp4p3	up_regulated
116.273692255437	2.40539702111141	0.400041301542706	3.93298210548547e-10	1.22058065342652e-09	FBgn0035699	CG13300	up_regulated
538.825653856129	2.08826218866556	0.344725822161099	4.20970138755173e-10	1.30387930141941e-09	FBgn0260660	Mp	up_regulated
30.6892830155796	3.55444113254144	0.593827250664362	4.26489568303252e-10	1.32022990131652e-09	FBgn0037678	CG16749	up_regulated
29.4115571891932	3.08969946513453	0.518171799665846	4.40080746882594e-10	1.36038474120802e-09	FBgn0037974	CG12224	up_regulated
203.460175988183	9.59787456555063	1.59963119405107	4.43135563799714e-10	1.36944229961184e-09	FBgn0031004	CG7992	up_regulated
59.702195668968	3.85875181213309	0.649783733639249	4.50064017340429e-10	1.39046227079288e-09	FBgn0039941	CG17167	up_regulated
20.9735243558779	7.98939491680789	1.42162821279524	4.71049405414278e-10	1.45447763539054e-09	FBgn0037870	CG18577	up_regulated
22.5264945452294	5.79649301014174	0.998025058019512	4.78155376805469e-10	1.47558910548737e-09	FBgn0032810	CG13077	up_regulated
33.0708499960858	4.44722553329873	0.742821807626919	4.93131838073639e-10	1.51881839608655e-09	FBgn0038621	CG10864	up_regulated
37.7803040271511	5.74010044967622	0.98304710879342	4.94935579907447e-10	1.52394634531233e-09	FBgn0036877	CG9452	up_regulated
45.5457098870973	2.63274353620089	0.443143682781648	5.03561676137295e-10	1.54920347547982e-09	FBgn0030925	Hayan	up_regulated
12.7838490234933	7.9244001406902	1.5680449357598	5.19734870792804e-10	1.59846162512589e-09	FBgn0010114	hig	up_regulated
26.2847239675797	4.73837945413692	0.787011430997458	5.19863976623366e-10	1.59846162512589e-09	FBgn0002985	odd	up_regulated
65.4797096394003	3.33217618506452	0.563238384341973	5.68615351897979e-10	1.74347851545373e-09	FBgn0031646	snsl	up_regulated
30.1164495343353	4.94873816604981	0.856132002132721	5.72468787782712e-10	1.75431406359313e-09	FBgn0029898	CG14439	up_regulated
11.5857190025102	9.21961733867292	2.69576451494549	5.87735408197969e-10	1.79959140602725e-09	FBgn0053516	dpr3	up_regulated
225.802958052349	3.97215139843122	0.669770623889001	6.26153197206458e-10	1.91615443292277e-09	FBgn0037520	CG18268	up_regulated
10.7028263302801	7.50098152610034	1.49991817605879	6.35467879606246e-10	1.94357585461743e-09	FBgn0036157	CG7560	up_regulated
69.5013056581942	5.82908751376967	0.965465537803694	6.48730375008086e-10	1.98303438685657e-09	FBgn0033659	Damm	up_regulated
31.7643896191379	4.62589301066119	0.784010922952671	6.99558150507214e-10	2.13483838036943e-09	FBgn0040257	Ugt302E1	up_regulated
342.509814753995	7.03396256943948	1.18029280984442	7.13559361940253e-10	2.17635605391777e-09	FBgn0259989	CG42486	up_regulated
73.9428390760918	5.99635750006886	1.01520092480099	7.23269973193524e-10	2.20474855793029e-09	FBgn0260954	CG42586	up_regulated
22.4947461562018	3.96954948446491	0.688034210389977	7.40334648946107e-10	2.2561405621505e-09	FBgn0050446	Tdc2	up_regulated
19.662686985643	4.43906933402381	0.757471200589718	7.54649539264875e-10	2.29912650974704e-09	FBgn0031116	CG1695	up_regulated
13.5485211154502	6.98315841023877	1.28014305495853	7.56297938715732e-10	2.30350939447954e-09	FBgn0038404	CG8925	up_regulated
304.915911560308	7.04163332103167	1.19094912848682	7.58583784635113e-10	2.30919045059427e-09	FBgn0034331	BomBc2	up_regulated
12.4004489202889	6.33479444604434	1.12698356481649	8.3263123821931e-10	2.52582830334741e-09	FBgn0037396	CG11459	up_regulated
27.7143256851426	6.53588557066911	1.1592816585962	8.32741207478837e-10	2.52582830334741e-09	FBgn0033958	jef	up_regulated
32.0042994957632	9.01684245900562	2.63265950611632	8.47203087129788e-10	2.56827440549008e-09	FBgn0038819	Cpr92F	up_regulated
13.1643372419891	10.1435376443525	2.98781730337551	8.65562550345684e-10	2.62175911801258e-09	FBgn0036659	CG9701	up_regulated
19.5878143563266	5.5598133360883	0.964991566664965	8.91427243520907e-10	2.69861349155213e-09	FBgn0050502	fa2h	up_regulated
38.0319503726394	3.65437782928658	0.629473070094968	9.46266853674746e-10	2.86147343799193e-09	FBgn0265595	CG44422	up_regulated
118.106388063478	3.05898560955402	0.517782539910532	9.51029638680416e-10	2.87508409490941e-09	FBgn0039028	CG13840	up_regulated
13.1472050631076	6.54247855464074	1.21685896146051	9.55026935226434e-10	2.88478562552579e-09	FBgn0051871	CG31871	up_regulated
1628.73306187454	8.77993292649248	1.46919292420779	9.55498030753924e-10	2.88541484534601e-09	FBgn0039325	CG10560	up_regulated
12.3761272902941	9.00910410328267	2.66301929286415	9.56226814328853e-10	2.88682167207336e-09	FBgn0037139	CG14563	up_regulated
27.5950469234497	5.55724203165668	0.953460658294169	1.02237333691889e-09	3.08143267619253e-09	FBgn0039840	pHCl-2	up_regulated
17.5555619046778	6.13941495233333	1.1046067557728	1.07367715578619e-09	3.23251307116323e-09	FBgn0259196	CG42300	up_regulated
95.9636680417397	4.58198882606568	0.78529330597859	1.08427857529497e-09	3.26264147896376e-09	FBgn0051477	ATPsynepsilonL	up_regulated
26.0152725059686	5.17062423266252	0.91675405041457	1.08822912888668e-09	3.27363173566459e-09	FBgn0037114	Cpr78E	up_regulated
102.7297531558	2.02941471928956	0.346753719257175	1.10183469875581e-09	3.31365242189503e-09	FBgn0053108	CG33108	up_regulated
27.7479260282938	11.2196980622475	3.08597133995152	1.10762778199993e-09	3.32946477109863e-09	FBgn0037124	CG14568	up_regulated
14.8302516682299	7.77610971722045	1.56034683641701	1.10769898076715e-09	3.32946477109863e-09	FBgn0031560	CG16713	up_regulated
306.453261991518	6.24020388433891	1.06709829456843	1.1327412815807e-09	3.40287257777184e-09	FBgn0025583	BomS2	up_regulated
47.2213077103283	4.92456959081701	0.867886809361726	1.25365929002852e-09	3.75995056118907e-09	FBgn0033250	CG14762	up_regulated
22.2287231995689	4.49303124004235	0.794749048493116	1.30470943995703e-09	3.90878844494631e-09	FBgn0039622	eIF4E6	up_regulated
1536.74007119031	8.75298320388713	1.48534020094434	1.32722254511038e-09	3.97406696081593e-09	FBgn0039324	CG10553	up_regulated
15.2192026005916	7.93787006460609	1.59181976367646	1.36205918564498e-09	4.07282403550704e-09	FBgn0039054	Cow	up_regulated
25.6658708277466	8.05300251860174	1.48252316056014	1.41347128984049e-09	4.21966143622855e-09	FBgn0035092	Nplp1	up_regulated
38.3060334057369	3.17613426524912	0.560018454017366	1.43753593127092e-09	4.28916970797682e-09	FBgn0263744	CR43669	up_regulated
16.514511842873	5.52816823656138	0.969966700006963	1.49702274745493e-09	4.46302192969188e-09	FBgn0032428	CG6405	up_regulated
47.5414471825184	6.07778499556353	1.0457959331041	1.56974100593596e-09	4.67854404049318e-09	FBgn0042102	CG18745	up_regulated
1069.07711723038	2.14282838989138	0.367482904500881	1.58965380829854e-09	4.73660754820026e-09	FBgn0029881	pigs	up_regulated
105.441863256041	5.58370226851316	0.961143498151488	1.64688467100781e-09	4.90314362463821e-09	FBgn0038450	CG17560	up_regulated
30.8321937568154	4.27234159883682	0.757350138642095	1.66874547934845e-09	4.96419001984449e-09	FBgn0034839	CG13540	up_regulated
25.8167377875639	3.74039063660216	0.657402208952271	1.73137543266497e-09	5.14214288630279e-09	FBgn0035578	CG13707	up_regulated
34.5279163297765	3.16453668539778	0.557551719658539	1.73506621620643e-09	5.15171093941226e-09	FBgn0005660	Ets21C	up_regulated
21.4221300618271	8.0242732715581	1.47427885649841	1.75367958577892e-09	5.20556957335835e-09	FBgn0036066	CG14160	up_regulated
23.4833496004058	5.49115219576243	0.986273498034685	1.78242778682398e-09	5.28704927185098e-09	FBgn0085382	CG34353	up_regulated
48.6819435603787	2.29224263590274	0.398489366233175	1.78257344302298e-09	5.28704927185098e-09	FBgn0051119	HDAC11	up_regulated
18.5409462978817	4.69178523935623	0.806101717416028	1.821408766019e-09	5.39349197704655e-09	FBgn0053093	CG33093	up_regulated
34.2843315535088	3.53305566531915	0.613396428071133	1.85115713071165e-09	5.4801038811577e-09	FBgn0033061	SmydA-5	up_regulated
15.6900919143152	5.85489265714914	1.08947367174805	1.96309037236929e-09	5.79895945348799e-09	FBgn0036676	CG13028	up_regulated
69.9940518786535	4.85978358357959	0.856893468034507	1.99579651770784e-09	5.89240273310891e-09	FBgn0029828	CG6067	up_regulated
10.4925569280424	7.23698794732209	1.49371123991589	2.01297978857767e-09	5.93834445958699e-09	FBgn0035756	unc-13-4A	up_regulated
37.1595593894914	4.84563864723837	0.836694565504126	2.16627249781671e-09	6.3717411420278e-09	FBgn0033133	Tsp42Ek	up_regulated
996.76881162431	2.58474284979502	0.45001537363436	2.17374385048875e-09	6.39199450411527e-09	FBgn0266450	Kr-h1	up_regulated
48.7511076351647	2.88660441636898	0.507182727101343	2.28726270895807e-09	6.71680784818389e-09	FBgn0051125	CG31125	up_regulated
23.9418437421059	7.7165297864887	1.618270036571	2.29567752778855e-09	6.73971637837388e-09	FBgn0036278	CrzR	up_regulated
16.2267975972737	6.21482755267129	1.13482225127788	2.33828030136315e-09	6.86295581635053e-09	FBgn0051414	Gba1b	up_regulated
18.9209382093598	4.77712785520986	0.859245124366609	2.5267912118627e-09	7.40832243157608e-09	FBgn0040959	Peritrophin-15a	up_regulated
17.9571762139575	3.72148411974159	0.665980484492814	2.6032620982561e-09	7.6284541870435e-09	FBgn0036729	CG13733	up_regulated
15.4248023891945	5.14535928564421	0.936333066954778	2.70192368920662e-09	7.91123256199699e-09	FBgn0259211	grh	up_regulated
13.571691689326	6.54295150125752	1.19671730631138	2.82776100779663e-09	8.27086197805195e-09	FBgn0085244	CG34215	up_regulated
21.4802652479215	3.66498518357472	0.660201542162314	3.23144932480338e-09	9.40400572126719e-09	FBgn0030588	CG9521	up_regulated
15.4449191824418	4.6763616147461	0.842435866549187	3.27845220351385e-09	9.53573647538597e-09	FBgn0017590	klg	up_regulated
41.5823171748513	2.86323540355408	0.507554074164461	3.30966610010122e-09	9.61633600929118e-09	FBgn0037754	CG8500	up_regulated
13.3029902263924	10.2848535764486	3.0873145181441	3.32519951660038e-09	9.65635828941344e-09	FBgn0039593	Sid	up_regulated
24.831745121906	3.90768287717095	0.693771809726714	3.39834909337879e-09	9.85835483363253e-09	FBgn0034789	PIP5K59B	up_regulated
280.673573876738	2.00988147163994	0.351556327263279	3.41179796557738e-09	9.89214197571684e-09	FBgn0003068	per	up_regulated
28.3357805766488	6.50373862731088	1.20079603869284	3.55273219397223e-09	1.02898969901913e-08	FBgn0037765	CG9458	up_regulated
16.035097717694	7.07041119099817	1.38770608646354	3.60289893986296e-09	1.04279092659891e-08	FBgn0023179	amon	up_regulated
577.960049179875	9.18969237097033	1.61457916263023	3.65289279237792e-09	1.05660597629899e-08	FBgn0050277	Oatp58Da	up_regulated
1405.03235481997	8.98113935522078	1.56991924754466	3.7818678341162e-09	1.0927607583841e-08	FBgn0051663	CG31663	up_regulated
55.644918604915	6.05240713829004	1.06134257943906	3.90951326452471e-09	1.12904933310051e-08	FBgn0038033	CG10097	up_regulated
178.282243014273	2.56797506884076	0.457325574015323	3.96553091059775e-09	1.14432403149444e-08	FBgn0262123	l(2)41Ab	up_regulated
963.630260270618	6.90932822347313	1.21316327646901	3.96760455296944e-09	1.14462159725708e-08	FBgn0037146	CG7470	up_regulated
76.7103734898082	2.77556219736896	0.496044212125511	4.20799945758537e-09	1.21238084608468e-08	FBgn0005614	trpl	up_regulated
25.4815654361864	5.440823858487	1.03070593284136	4.35009537607139e-09	1.25233474644111e-08	FBgn0030899	Hesr	up_regulated
29.0915400270752	5.54981826202473	1.00182335401942	4.46565265995334e-09	1.2845917266515e-08	FBgn0038295	Gyc88E	up_regulated
28.66552085064	3.94670187708303	0.702581736889952	4.48315788293909e-09	1.28928951164671e-08	FBgn0005586	Rab3	up_regulated
15.876156071167	7.98463609486337	1.64453969770777	4.67260197023421e-09	1.3416623858047e-08	FBgn0036410	CG8100	up_regulated
57.9009191945729	3.40330044494072	0.617021315458859	4.77844864796019e-09	1.37026289252032e-08	FBgn0052115	CG32115	up_regulated
36.9089827507359	2.68710204208291	0.483267124354716	5.18460632116468e-09	1.48247336995803e-08	FBgn0016650	Lgr1	up_regulated
17.4642276623304	5.50749764992722	0.999886325812977	5.19797814749702e-09	1.48590992084138e-08	FBgn0030261	CG15203	up_regulated
37.6988864627621	3.57352597568229	0.656103510418173	5.20811365692788e-09	1.48805260293883e-08	FBgn0039900	Syt7	up_regulated
28.8475788420436	2.85670723379998	0.517640064851634	5.56918737859774e-09	1.5891288310032e-08	FBgn0032780	CG13085	up_regulated
40.1134223439649	5.33599380670946	0.953743621810087	5.73768576973192e-09	1.63593325763844e-08	FBgn0031579	CG15422	up_regulated
55.2787479101889	2.72472897588096	0.495450173636128	6.05246634802347e-09	1.72255263093048e-08	FBgn0052436	CG32436	up_regulated
18.4070125201467	4.62905287916466	0.85352317682027	6.12415008882053e-09	1.74250240930939e-08	FBgn0037409	Osi24	up_regulated
394.251687932565	7.57968188096594	1.3644063210799	6.25184897780419e-09	1.77745473268488e-08	FBgn0038353	CG5399	up_regulated
22.7232958056652	3.78676128076168	0.689221247273169	6.32710783042826e-09	1.79838581356723e-08	FBgn0029580	CG14778	up_regulated
135.415063429614	2.01125719013398	0.360191585739625	6.46181521410219e-09	1.83524912185313e-08	FBgn0030876	CG6762	up_regulated
18.9854409337163	6.5019256395174	1.29605870478966	6.92164014544881e-09	1.96229302341926e-08	FBgn0013467	igl	up_regulated
26.8582282342643	3.76532871751608	0.697193675233853	7.01194070201044e-09	1.98686732665999e-08	FBgn0028415	Met75Cb	up_regulated
79.5311084480029	2.63390673416411	0.476127798063286	7.12775009892444e-09	2.01812006411012e-08	FBgn0034182	SmydA-7	up_regulated
241.504028434255	8.4003260284413	1.48154307476682	7.21534084966803e-09	2.04134095669557e-08	FBgn0028381	Decay	up_regulated
33.9063347301157	3.67136660952005	0.676960635067328	7.22244926688734e-09	2.04282568136072e-08	FBgn0030230	Rph	up_regulated
727.899934486305	2.26453906429936	0.407357515823379	7.67658442256956e-09	2.16792430452196e-08	FBgn0029766	CG15784	up_regulated
24.2845206137922	4.42035200763221	0.807270999423766	8.27206684894379e-09	2.33429180162947e-08	FBgn0029977	hdm	up_regulated
57.8747511411113	7.77448361195446	1.39097957362958	8.46382210137455e-09	2.38717612825822e-08	FBgn0264776	CG44014	up_regulated
30.0039581338028	7.58841863412132	1.39495390871609	8.88478903094285e-09	2.50333547754048e-08	FBgn0037761	CG8534	up_regulated
39.5797218545274	4.13070053401233	0.763282567290729	8.91498439276806e-09	2.51119878482795e-08	FBgn0011581	Ms	up_regulated
19.733556477297	8.62277866802065	1.7793388927048	9.43502365631107e-09	2.65564111115856e-08	FBgn0262150	CG42876	up_regulated
22.9041242649796	6.48877053496094	1.18486930354819	9.74242211909615e-09	2.73935454206596e-08	FBgn0046887	Gr98b	up_regulated
25.1572085011034	5.87190484328053	1.05921760586406	9.7561763059153e-09	2.74251960673195e-08	FBgn0053508	ppk13	up_regulated
40.8078886148428	3.65343338979032	0.669376608146943	9.77971942779408e-09	2.74843407517735e-08	FBgn0039154	Npc2f	up_regulated
23.3158384067745	5.81682648043511	1.07190057674847	1.05924783387787e-08	2.97304223312346e-08	FBgn0263083	CG43351	up_regulated
10.3557061864259	7.29380444382513	1.5626779253527	1.08218241143187e-08	3.03508630332615e-08	FBgn0040363	CG11384	up_regulated
37.6040468124765	5.7364984266712	1.14421450957428	1.08975109531515e-08	3.05553294855983e-08	FBgn0038204	CG14357	up_regulated
18.7495966213917	5.31977905857137	0.971188946162107	1.10520055500043e-08	3.09647922783994e-08	FBgn0033129	Tsp42Eh	up_regulated
17.2629547437327	7.03178485688812	1.34648083565378	1.14111416835173e-08	3.19167844470648e-08	FBgn0085246	CG34217	up_regulated
10.8920862606445	8.79903952674348	2.6983093191186	1.17402499911686e-08	3.27843196599774e-08	FBgn0085228	CG34199	up_regulated
111.821670540717	2.20634896892037	0.405731810054583	1.19016563363449e-08	3.32181460531437e-08	FBgn0037906	PGRP-LB	up_regulated
9.67081652498895	5.31270277380947	1.01302017990431	1.19450248306678e-08	3.33222491465275e-08	FBgn0259223	CG42323	up_regulated
10.2822725914935	7.35989390325745	1.58693533538352	1.20914684491457e-08	3.36977260461958e-08	FBgn0002869	MtnB	up_regulated
29.406205404453	7.84245597527031	1.47960028456876	1.24031271509615e-08	3.45300040866018e-08	FBgn0033873	CG6337	up_regulated
497.00237060755	7.7058776966749	1.39492383475782	1.28097760704199e-08	3.56259729618061e-08	FBgn0033788	CG13323	up_regulated
16.9542419912819	5.83353173353917	1.09097265766191	1.31836946724392e-08	3.66287873237304e-08	FBgn0031726	Cyp6a16	up_regulated
18.3953522047333	4.46023543637097	0.831344999825445	1.3741741562097e-08	3.81406274903501e-08	FBgn0000411	D	up_regulated
25.6800470698152	7.77438356907858	1.46665796084131	1.37613936515446e-08	3.818551991255e-08	FBgn0052054	CG32054	up_regulated
494.879190587044	6.48171287458866	1.1925243784549	1.40451448223423e-08	3.8953192763152e-08	FBgn0033787	CG13321	up_regulated
149.49492408194	7.15791825390107	1.34124586448906	1.45307747581758e-08	4.02898754658511e-08	FBgn0025837	CG17636	up_regulated
36.8399248983737	3.18735794319505	0.591828771952428	1.56674274691449e-08	4.33320789952674e-08	FBgn0262598	mtsh	up_regulated
106.770131770388	2.90811908878892	0.538631382433409	1.6106249027e-08	4.45345289137395e-08	FBgn0010388	Dro	up_regulated
16.8256189918835	5.91128943443332	1.11339394342526	1.62801425975095e-08	4.49813703373565e-08	FBgn0037222	CG14642	up_regulated
13.4820912487274	6.7554913059267	1.49005297943296	1.66503246823929e-08	4.59463596412853e-08	FBgn0035611	CG13285	up_regulated
17.5717664697824	7.67914686620302	1.51201402752231	1.70490444410321e-08	4.69993743315423e-08	FBgn0263235	Phae2	up_regulated
28.2337244987562	5.50035049615154	1.07971370197678	1.88054505785361e-08	5.17633109431754e-08	FBgn0036575	CG5157	up_regulated
33.8440204168947	2.83341289507701	0.534734692253712	1.8853162595995e-08	5.18816354145427e-08	FBgn0031829	IFT52	up_regulated
31.1857013717344	6.13376505131714	1.16890667554939	1.92856492766399e-08	5.30451976596959e-08	FBgn0038211	CG9649	up_regulated
63.3373223299908	2.59653044634918	0.485361629880536	2.12296421380937e-08	5.83045199290318e-08	FBgn0033574	Spn47C	up_regulated
21.8109399025453	6.29260082426483	1.19589799320916	2.19502853425004e-08	6.01482737860381e-08	FBgn0034784	CG9826	up_regulated
288.222818217519	6.96565900943198	1.28288697444722	2.21294861050521e-08	6.06241909764152e-08	FBgn0032235	CG5096	up_regulated
1948.9124155392	12.90225654355	2.53756362558687	2.29671800467518e-08	6.28406770279928e-08	FBgn0039452	CG14245	up_regulated
21.2618982976138	5.8925705510697	1.11401717469448	2.34985277176044e-08	6.42784838912049e-08	FBgn0085424	nub	up_regulated
24.876799937226	6.77736372074552	1.33957624807671	2.38371975325681e-08	6.51724175566726e-08	FBgn0031432	Cyp309a1	up_regulated
28.8240212590596	5.65796432448001	1.13934173841808	2.38714850502911e-08	6.52499143271588e-08	FBgn0037060	CG10508	up_regulated
19.6202780699396	7.12729375382936	1.44371884995266	2.42069722379585e-08	6.61175510380061e-08	FBgn0034010	CG8157	up_regulated
14.7766944441424	4.53744121613718	0.8897449746121	2.45335087007499e-08	6.69761127633599e-08	FBgn0053460	CG33460	up_regulated
34.9350402234442	5.81868057525591	1.08253771130945	2.50814654732992e-08	6.84039967453613e-08	FBgn0040252	Ugt303A1	up_regulated
28.0470474366042	3.32347218382373	0.638783418912734	2.57126244312842e-08	7.00905204209287e-08	FBgn0029708	CG3556	up_regulated
25.3788398840024	7.32326108160516	1.40209575944146	2.86047644910163e-08	7.77645431606649e-08	FBgn0053966	CG33966	up_regulated
14.1573685512167	6.59522372789093	1.34185271143337	2.8711957738408e-08	7.80146735876565e-08	FBgn0032668	CG17681	up_regulated
984.232763105561	7.35267035243558	1.38024748392007	2.91256641206548e-08	7.90019249122503e-08	FBgn0261989	CG42807	up_regulated
8.7690016644593	8.95798641386153	2.78015452192468	3.07755364042944e-08	8.33947161202251e-08	FBgn0033439	CG1773	up_regulated
128.330352753787	3.39499361295115	0.651540207229715	3.21990757921706e-08	8.71446517619012e-08	FBgn0037547	CG7910	up_regulated
216.172412850007	5.826434822933	1.10232623454743	3.42123173619257e-08	9.24566194028905e-08	FBgn0033048	CG7881	up_regulated
43.7538969327722	5.50415483490246	1.04466350714325	3.77292727621675e-08	1.01810620528041e-07	FBgn0038466	CG8907	up_regulated
40.3732128645662	3.59127528047712	0.705475646375141	3.9590139537484e-08	1.06648609450828e-07	FBgn0039521	CG5402	up_regulated
33.1287948596587	2.68203501874545	0.522216705963386	3.98226038419644e-08	1.07222214366054e-07	FBgn0038311	CG14864	up_regulated
127.24720132969	2.10237202771372	0.403731434871548	4.19986599644134e-08	1.12952960071198e-07	FBgn0029754	CG15930	up_regulated
1633.79720144525	9.55919516494397	1.80399743160957	4.57811334543971e-08	1.22813790698578e-07	FBgn0035673	CG6602	up_regulated
19.7265050563916	5.03858956635852	0.975874610384486	4.60119403224428e-08	1.23372675150286e-07	FBgn0051516	CG31516	up_regulated
74.2413954039201	12.5100811110591	3.42581614864669	4.60872053574758e-08	1.23544315142843e-07	FBgn0038799	MFS9	up_regulated
41.6716714569431	5.03666003256979	1.03679988784109	4.64351804996049e-08	1.24446737096818e-07	FBgn0004034	y	up_regulated
11.4005563616308	5.12814221673627	1.04531885967739	4.80043360766712e-08	1.28526605735637e-07	FBgn0039283	danr	up_regulated
129.190447024902	2.21556595674794	0.425364632483682	4.80635494520786e-08	1.28653772058465e-07	FBgn0033214	CG1941	up_regulated
17.1094406517498	6.70361810465461	1.51897788853019	5.06392951327278e-08	1.35350404225256e-07	FBgn0034838	CG12782	up_regulated
41.5558637017059	3.76823895343995	0.738048448206973	5.18337244847939e-08	1.38441813389209e-07	FBgn0000633	CG17716	up_regulated
13.826958094106	6.24089205010058	1.23863582897187	5.23561748242089e-08	1.39769219443184e-07	FBgn0033582	CG9084	up_regulated
40.607167352741	3.95935037183166	0.783587079974847	5.27530473942024e-08	1.40726059375205e-07	FBgn0086368	tw	up_regulated
30.9431500388921	6.16020443322482	1.20204385507398	5.28479177099779e-08	1.40944895908564e-07	FBgn0034330	BomS4	up_regulated
18.0526863457732	5.25933190738956	1.05325400237605	5.33138564376821e-08	1.42118510241745e-07	FBgn0030918	CG15056	up_regulated
15.1217256742095	6.6490673203061	1.34450843482113	5.98311057727148e-08	1.58989724439596e-07	FBgn0261848	CG42780	up_regulated
14.0102104806744	3.90650850089695	0.778848160851227	6.22975124807226e-08	1.65343651689228e-07	FBgn0034950	Pask	up_regulated
27.200784650023	10.3027312221384	3.01784610772461	6.36699617027067e-08	1.68823032962019e-07	FBgn0050042	Cpr49Ab	up_regulated
307.09050804212	11.4917503570433	2.52833478761655	6.51602187251215e-08	1.72566136421089e-07	FBgn0039050	CG17110	up_regulated
140.667156652306	9.31536655575192	1.79074690241006	6.80206980932084e-08	1.79838012295552e-07	FBgn0000047	Act88F	up_regulated
284.439553638207	10.702307577748	2.04131474067887	6.88552520682535e-08	1.82000642202557e-07	FBgn0034664	CG4377	up_regulated
22.8201728727362	6.09265248347329	1.36210677028286	7.20088103213177e-08	1.8997038378858e-07	FBgn0262823	hemo	up_regulated
24.5121770062555	4.44480013393549	0.907627036906144	7.45561065576907e-08	1.96596073487859e-07	FBgn0266435	CG45065	up_regulated
3087.38583939717	9.36610818045108	1.78926439343661	7.46906578232818e-08	1.96903582929084e-07	FBgn0033047	CG7882	up_regulated
187.888994441162	6.79063046409437	1.34755781799788	8.01076034185141e-08	2.10981406940582e-07	FBgn0040733	BomS6	up_regulated
355.836383222783	7.47669843715166	1.46173745271891	8.42862830190595e-08	2.2165464546731e-07	FBgn0053301	CG33301	up_regulated
44.7403200004108	3.31152085715631	0.658770610837408	8.50161189490946e-08	2.23319853124655e-07	FBgn0037635	CG9837	up_regulated
8.87136686298016	6.57348639230242	1.38766663961207	8.58789328042413e-08	2.25478403201954e-07	FBgn0037996	CG4830	up_regulated
65.1480454760003	5.21510484417529	1.03279662159542	8.86524980377334e-08	2.32704859778703e-07	FBgn0039755	CG15531	up_regulated
104.189830684865	2.71992357873914	0.542326552999163	9.27923382227339e-08	2.43338875969816e-07	FBgn0031623	Taf12L	up_regulated
133.088715398329	2.11025008264182	0.415907999614334	1.14087524099507e-07	2.97478274664588e-07	FBgn0014903	CG14630	up_regulated
42.3004285121229	5.61061925313267	1.10188773163313	1.14605850438395e-07	2.98687927323421e-07	FBgn0034642	CG15674	up_regulated
51.8175322705929	2.43508087655286	0.483654474966839	1.14744189819718e-07	2.98977504561107e-07	FBgn0030029	CG15343	up_regulated
11.4088642412358	9.93873396672849	3.14925208043736	1.21854020339947e-07	3.16751217645033e-07	FBgn0032048	Dh31	up_regulated
40.9649639714428	7.38181705305912	2.5107833359818	1.2252454310598e-07	3.18376449907081e-07	FBgn0052598	betaNACtes6	up_regulated
16.3989255781944	5.70023035150693	1.18163970296619	1.2253723837043e-07	3.18376449907081e-07	FBgn0035734	CG14823	up_regulated
21.0358646050898	5.7695576296973	1.20728327166714	1.263804467408e-07	3.27741451396785e-07	FBgn0263030	CG43325	up_regulated
12.3847645259224	4.85881084563823	1.01479676232019	1.27869446496098e-07	3.31368072345328e-07	FBgn0037727	Nepl12	up_regulated
5303.70220504867	5.40400380548816	1.07904392356647	1.36542339799956e-07	3.53093474094093e-07	FBgn0010019	Cyp4g1	up_regulated
4112.60289769719	10.6108032090011	2.07092923389332	1.41673993812156e-07	3.6593282805398e-07	FBgn0032913	CG9259	up_regulated
353.233900909077	7.10002547719974	1.41494528878516	1.4246358857979e-07	3.67885748496258e-07	FBgn0262484	CG43074	up_regulated
31.1271567158146	3.53641849168587	0.72027416748686	1.4654986425844e-07	3.78082121606597e-07	FBgn0032225	CG5022	up_regulated
17.0663912026763	3.6717526652138	0.768895946934728	1.46812815794594e-07	3.78671533339122e-07	FBgn0036179	CG7368	up_regulated
356.078471004207	2.16939739663995	0.434026588102766	1.47773943509009e-07	3.81061037982367e-07	FBgn0033153	Gadd45	up_regulated
1938.8504142427	3.61438253420859	0.729638915900195	1.51039272831079e-07	3.89298407437853e-07	FBgn0033188	Drat	up_regulated
4551.24804299143	9.36745588175059	1.83107449367545	1.54524551579876e-07	3.97907968186454e-07	FBgn0039872	salt	up_regulated
17.9870281239071	5.57697987476145	1.22590970783766	1.5839560954381e-07	4.07589358516765e-07	FBgn0004777	Ccp84Ag	up_regulated
17.9946908754836	5.22204782552601	1.0575277829495	1.58551088026616e-07	4.07798300897691e-07	FBgn0038693	unc79	up_regulated
17.1509480418461	2.98388610689121	0.611085984276453	1.59339724260576e-07	4.09730719527196e-07	FBgn0010041	GstD5	up_regulated
598.891910869613	2.16345329408384	0.433996918949903	1.66304265702374e-07	4.27439334600203e-07	FBgn0032264	Lip4	up_regulated
10.745599183305	4.67260565550354	0.957264043560155	1.72388709816674e-07	4.42974030841816e-07	FBgn0034286	dpr13	up_regulated
616.351872950794	10.6690227219033	2.21463441366591	1.82228153693488e-07	4.67382650678462e-07	FBgn0031522	CG3285	up_regulated
19.9613059864304	3.72542831924525	0.780193460392362	1.87422607256991e-07	4.80593233928484e-07	FBgn0267978	ap	up_regulated
18.2085239698943	3.99378519191632	0.834926313404414	1.87630642307535e-07	4.81014348012312e-07	FBgn0260446	GABA-B-R1	up_regulated
9.60547503725019	6.70621240889945	1.45225312849992	1.88167566333555e-07	4.82278216233061e-07	FBgn0085391	trv	up_regulated
345.150639616925	6.30268435910196	1.28118262886937	1.89908875069884e-07	4.8617380467879e-07	FBgn0038652	CG7720	up_regulated
16.4630369545977	4.22739998203449	0.88160838881139	1.94721318410015e-07	4.98029367841129e-07	FBgn0031728	Hsp60C	up_regulated
10.2479194089316	5.4603662288021	1.19663349592596	1.98224178986752e-07	5.06634423946588e-07	FBgn0050090	CG30090	up_regulated
71.2932818636307	2.29528613648126	0.466878794962541	2.00973179611682e-07	5.13302049810717e-07	FBgn0029728	CG2861	up_regulated
14.1883904605314	5.46445953623975	1.18233809409169	2.0171221562772e-07	5.15069797114504e-07	FBgn0031701	TotM	up_regulated
1507.77203633664	9.21102946950436	1.82552883673919	2.05287696209691e-07	5.23956044719294e-07	FBgn0039519	Cyp6a18	up_regulated
1280.71018228491	7.93264278735183	1.58435289766092	2.07343165995909e-07	5.28833440797929e-07	FBgn0053258	CG33258	up_regulated
15.9488556688904	4.73818137192933	0.986876409528869	2.08643948694567e-07	5.31904006655757e-07	FBgn0034484	CG11044	up_regulated
278.001671838292	6.59971525872237	1.32909259332448	2.10795964422403e-07	5.37212500178418e-07	FBgn0024289	Sodh-1	up_regulated
10.8763499519021	9.39104113982872	2.93518822526393	2.11710511410927e-07	5.39346036030622e-07	FBgn0029814	CG15765	up_regulated
14.9393320642745	4.86691180063731	0.995913344831136	2.17649327242071e-07	5.53833050548769e-07	FBgn0053147	Hs3st-A	up_regulated
20.6763873428245	5.11470370647075	1.07911144887155	2.26055016190213e-07	5.74209286502934e-07	FBgn0034957	Rsph4a	up_regulated
13.4062631737704	6.80394930259177	1.47942054390819	2.26075295587631e-07	5.74209286502934e-07	FBgn0037697	GstZ2	up_regulated
80.6582457162642	5.56778585974322	1.13388052338133	2.31734643955542e-07	5.88311304192335e-07	FBgn0037935	CG6834	up_regulated
2175.60341656785	9.88015165931349	1.97586577687373	2.34365414362518e-07	5.94715102773388e-07	FBgn0051106	CG31106	up_regulated
1932.74334593618	10.1385429417994	2.02764599091225	2.35174070595867e-07	5.96629227158645e-07	FBgn0040350	CG3690	up_regulated
25.3168173719443	3.55082443191696	0.740446254043132	2.38287793017133e-07	6.03970444904922e-07	FBgn0028704	Nckx30C	up_regulated
20.5341272818613	4.25074123970278	0.896192469270082	2.58010513338585e-07	6.53356881101859e-07	FBgn0025878	wrapper	up_regulated
63.8247670276226	7.54165498931582	2.52965519715405	2.65225757424758e-07	6.71473095809048e-07	FBgn0034822	RpL37b	up_regulated
253.42121630433	6.83266601974848	1.38379409544794	2.67634980255742e-07	6.774163400664e-07	FBgn0037387	CG1213	up_regulated
17.8340756692962	4.18260882922187	0.903525240321696	2.75835026891764e-07	6.97528465055634e-07	FBgn0031850	Tsp	up_regulated
18.4096966087064	5.84110228319112	1.21430834180483	2.86131656487379e-07	7.22900503504699e-07	FBgn0032824	CG13962	up_regulated
32.4846071227856	2.89180657347226	0.609532681767569	2.97708986284894e-07	7.51113205286797e-07	FBgn0002931	net	up_regulated
38.5328155469401	2.5636513649917	0.5324554336291	2.99029834173781e-07	7.53925965379591e-07	FBgn0032813	PCNA2	up_regulated
580.710188760482	2.37888958234876	0.492571165768442	3.22979485402113e-07	8.12443241630058e-07	FBgn0032422	atilla	up_regulated
10.3684476583187	6.42187769284258	1.5621880303915	3.23952984170677e-07	8.14705397662399e-07	FBgn0039770	CG15537	up_regulated
22.7362117769406	3.24887807121877	0.678644171298576	3.24030315295872e-07	8.14713272715519e-07	FBgn0038934	Gld2	up_regulated
30.8572426583178	4.60475555055972	0.978826331750955	3.38897132264916e-07	8.51313317837743e-07	FBgn0032797	Hasp	up_regulated
28.2332182637524	7.0071357743806	1.46601167772691	3.49008171227937e-07	8.76511829845093e-07	FBgn0035154	hiro	up_regulated
26.1728067193551	3.14015422954039	0.673704463682583	3.50963771423908e-07	8.81020166948904e-07	FBgn0044028	Notum	up_regulated
216.883375788249	2.16072988348183	0.445069337207635	3.51792205934636e-07	8.82897924837098e-07	FBgn0265669	CG44476	up_regulated
553.732352234981	9.97129115389183	2.08597253811381	3.66568149806815e-07	9.18092674470537e-07	FBgn0085313	CG34284	up_regulated
16.7564010954019	3.61547954524171	0.781485700080734	3.69206276075599e-07	9.24489147391125e-07	FBgn0039479	CG14257	up_regulated
73.5742825239061	2.00254739409569	0.414443344573535	3.72748675748258e-07	9.32933772444922e-07	FBgn0052698	CARPB	up_regulated
13.2805514285651	7.25680965391132	1.8082828357546	3.74446581947663e-07	9.3696979712519e-07	FBgn0032896	CG14400	up_regulated
17.3744866453882	4.28660299127931	0.900079171897197	3.76400195949375e-07	9.41643689114636e-07	FBgn0032004	CG8292	up_regulated
33.4112797018388	4.03439435866744	0.860149155909233	3.7735288001219e-07	9.4381198690976e-07	FBgn0032472	CG9928	up_regulated
93.4157180290859	7.3609384923575	1.50124321390932	3.99152528838967e-07	9.98108578148909e-07	FBgn0051087	CG31087	up_regulated
15.1679437290055	8.78801811857657	2.83226887603087	4.04142126561399e-07	1.01012532429869e-06	FBgn0030983	CG15882	up_regulated
72.8457098612232	2.0119235881957	0.42089670478793	4.08543792929917e-07	1.02089459407612e-06	FBgn0039807	CG15546	up_regulated
30.7126831485098	3.24974185838121	0.688265276625499	4.13164312014791e-07	1.03220572148405e-06	FBgn0002633	E(spl)m7-HLH	up_regulated
15.2309827620088	4.80411385674903	1.06301859914775	4.25039569436738e-07	1.0616320455904e-06	FBgn0034364	CG5493	up_regulated
2749.61351722395	8.02416660935243	1.65398266061142	4.4339907194388e-07	1.10623081343872e-06	FBgn0039311	CG10513	up_regulated
26.3950666600336	2.68258988615575	0.567182116719076	4.5510673402539e-07	1.13440906687827e-06	FBgn0027793	CG14787	up_regulated
11.9314188711596	5.68240881140663	1.24479542223228	4.68626362314326e-07	1.16678400412955e-06	FBgn0028532	CG7968	up_regulated
14.7708258287762	5.221237040011	1.12821659294214	4.80306030962869e-07	1.19505103557043e-06	FBgn0032639	CG18563	up_regulated
19.5594654578477	7.27681725993746	1.62137273841037	4.91171771512857e-07	1.22125589927789e-06	FBgn0031558	CG16704	up_regulated
21.4386550708096	4.69860923218069	1.06584234365937	4.95609206461696e-07	1.23201020759552e-06	FBgn0040784	karr	up_regulated
256.908055995732	3.46845324317154	0.752224889560782	4.96116314662231e-07	1.2329916557246e-06	FBgn0250904	CG34434	up_regulated
34.317940404119	6.50079622913212	1.48149941493594	5.02025825457609e-07	1.24711392839922e-06	FBgn0038449	CG17562	up_regulated
19.7814152026912	6.49498724777096	1.59528739018131	5.09422107549606e-07	1.26405756856377e-06	FBgn0031620	CG11929	up_regulated
26.3974204891089	5.09958401441984	1.13100036491237	5.25643598156793e-07	1.30371960871055e-06	FBgn0067905	IM14	up_regulated
11.8821032723135	7.66207407009403	1.82270496249589	5.34656941255138e-07	1.32547600247943e-06	FBgn0270928	VAChT	up_regulated
13.4119702670868	4.81814338885648	1.06117551576913	5.59448854103612e-07	1.38474941795709e-06	FBgn0051706	CG31706	up_regulated
32.1854077496314	2.99166220247458	0.646168618024399	5.59774955133793e-07	1.38524431087876e-06	FBgn0032377	CG14937	up_regulated
225.073433409076	8.45095560787741	1.8270191695957	5.74706579386812e-07	1.42123383821333e-06	FBgn0020912	Ptx1	up_regulated
85.0275281635201	2.49177319719785	0.531418440305909	5.75679767684859e-07	1.42331993901818e-06	FBgn0085352	CG34323	up_regulated
17.3084299458212	6.07284735600587	1.35378315095068	5.84194091876233e-07	1.44307112009022e-06	FBgn0050154	CG30154	up_regulated
162.352966813592	6.13491331794134	1.31330215859552	5.90175101272308e-07	1.45686209801483e-06	FBgn0033728	Cpr49Ae	up_regulated
332.799478188853	2.31752588888791	0.491002958785657	6.12444491111753e-07	1.51013710137145e-06	FBgn0001228	CG4456	up_regulated
27.7929646768283	3.15796342233154	0.687704025394378	6.16871046388407e-07	1.52071039275813e-06	FBgn0029791	AdamTS-B	up_regulated
12.454977190024	9.45794301165504	2.99851957132587	6.27917430572504e-07	1.54759447535041e-06	FBgn0037126	CG14567	up_regulated
38.4752226812552	4.50283400086492	1.00823306369282	6.33795860385492e-07	1.56138176958329e-06	FBgn0031613	HP6	up_regulated
7.6448356737934	5.95937760972685	1.37971638917906	6.57928736145125e-07	1.6197438392093e-06	FBgn0038716	CG7342	up_regulated
18.9257778250775	6.00053251769312	1.50404705808541	6.75713365379194e-07	1.6624093102988e-06	FBgn0262881	CG43236	up_regulated
7.35795983102026	6.78095304467415	1.67793961387035	6.7910792058514e-07	1.66889099552928e-06	FBgn0011701	repo	up_regulated
16.8016681643719	3.44809186479517	0.775151442749617	7.23262654163881e-07	1.77581036286212e-06	FBgn0053481	dpr7	up_regulated
8.36033844435998	8.28647592983681	2.76164922689761	7.5529203008845e-07	1.85238027482046e-06	FBgn0035799	CG14838	up_regulated
23.873751399274	6.36975933202347	1.42288960447885	7.7627213581398e-07	1.90171085480533e-06	FBgn0040250	Ugt304A1	up_regulated
34.9565752401176	5.26994393504272	1.1915934039785	8.26272884241575e-07	2.02149649486909e-06	FBgn0015010	Ag5r	up_regulated
11.7376847186466	7.92278860740846	2.68084810197641	8.83907075308114e-07	2.15817204511521e-06	FBgn0263084	HP1Lcsd	up_regulated
15.7128634845943	5.51492639164859	1.21163561037918	9.1636239441006e-07	2.23592424236055e-06	FBgn0052237	CG32237	up_regulated
8.69073830791165	5.63667699505339	1.32489632299628	9.24535997524785e-07	2.2553666413735e-06	FBgn0054031	CG34031	up_regulated
51.6378412989977	4.85602198903695	1.08251764476648	9.52656517908418e-07	2.32087165889382e-06	FBgn0033027	TpnC4	up_regulated
[truncated: 9,749 more rows]
