# Supplementary material for: TORC1-dependent translation drives chromatin remodeling during the germ-cell-to-maternal transition in Drosophila
Source: EMBO J. 2026 Jan 26;45(5):1648–71. doi: 10.1038/s44318-026-00697-0 (PMC12953698; doi:10.1038/s44318-026-00697-0)
Supplement: Supplementary file 7 — Source data Fig. 2 [file 44318_2026_697_MOESM7_ESM.zip › Figure 2/2F/2F_overlapping_down_targets_log2TPM.csv]

	gsc	cb	bam_hs_input	young	wt	ZFRP	Mio	Raptor
yellow-g	7.933	6.991	3.473	0.413	9.534	6.30344123563282	2.38706864482977	1.3674786901885
Duox	2.005	1.951	-0.771	5.486	6.456	3.63495139702212	1.70776072451248	3.35932690850837
Cp38	10.896	10.095	4.04	4.136	13.122	10.2158099443776	1.2615793180489	1.05395411721604
CG45084	NA	NA	NA	NA	NA	6.86447835760432	4.11512884112338	5.92030564280617
wisp	4.206	3.199	3.127	7.48	8.209	5.59965417320678	3.25042481999735	5.04973633344297
Marf1	4.632	3.223	4.261	7.141	8.618	5.63421922714902	3.52976200989979	4.79927556197149
otu	5.162	5.787	5.227	7.557	8.342	6.11539073099275	3.28130445283438	5.53484575270796
Cp7Fb	5.884	5.802	1.746	0.968	9.305	7.20486821893091	2.20110393788925	1.96137684737965
Muc4B	3.432	3.481	-0.175	0.607	8.321	4.48157341907163	0.362641280279321	0.767027181925233
CG14834	5.497	4.567	4.423	3.657	8.899	5.9176479844706	1.98558500277181	2.92487903654801
CG10407	5.569	5.284	4.89	3.676	8.845	5.80625598724209	3.60744119396533	3.32839657228618
dpr6	0.56	2.04	-0.804	4.036	3.437	2.13586822397896	0.371432226796146	1.21712660362539
dec-1	NA	NA	NA	NA	NA	8.72576156389786	4.70437660873189	5.81672584589426
CG31262	2.248	0.96	-1	5.094	5.093	1.88600064642368	1.38570146038678	2.09140514218037
CG43333	1.372	2.136	-0.808	0.184	5.296	1.61236605597481	0.136281316177764	0.0589538422809649
CG4009	5.811	5.192	2.577	1.106	8.994	5.66189987095193	0.1337361380705	0.220920781646721
Cp7Fc	6.337	5.815	3.13	2	10.059	6.58976309744674	0.90950386495763	0.320212172567882
CG13114	7.034	6.989	2.634	0.299	9.671	5.98748003595825	0.149651494082282	0.228755181338173
Cad74A	1.343	2.145	-0.76	2.295	5.631	2.12828808259707	0.187059070793141	1.07208472789008
yellow-g2	6.948	6.358	2.192	0.646	9.432	5.94270988591968	0.232286603407806	0.0820157699958867
Fcp3C	5.648	3.963	-0.033	2.068	8.845	5.2766957561713	1.14223666298815	1.62029101595901
Cyp6a19	5.478	1.669	2.092	6.234	9.214	4.06538295688068	3.42047317213779	3.48101554312561
CG11381	5.69	5.962	2.205	0.405	8.875	6.29701551844049	0.145461482913321	0.0774554010010881
CG8420	1.949	2.154	-1	2.685	4.522	2.45507752730931	0.989862776752083	1.52074037452357
Ork1	3.279	2.69	2.068	5.829	6.216	3.68909754411512	3.14718415539039	3.39588169057388
Obp19c	5.162	4.567	2.334	2.084	8.737	6.69452693557224	0.515767927377398	0.376118613912289
CG15570	4.623	5.302	-0.221	-0.264	8.56	3.92739193243179	0.0378719844483399	0.0877189932596937
CG1077	4.552	4.087	0.873	-0.765	7.133	2.62302909977646	0.106735856837645	0.101253370592149
Cad88C	-0.102	1.824	0.032	1.225	2.686	0.476655202494462	0.0828469553909596	0.3915266030672
dgo	1.5	3.494	2.77	1.766	2.489	1.96503467974539	1.67645046649442	1.3795293290891
Hr4	-0.291	1.432	-0.287	0.118	1.887	1.12422912272856	0.528781406114822	1.14038862842202
zld	1.55	2.41	1.885	4.172	5.688	3.7413835255861	1.67998686020297	2.69101107506086
CG10163	4.684	3.797	-1	-1	6.997	2.37535873288542	0.431843500313272	0
CG15820	3.831	0.374	-1	4.962	5.218	2.2581536189696	1.3424196203251	0.86483926528124
CG6752	0.823	3.158	2.117	3.208	4.051	1.63067639492852	1.44902966703209	1.12274546744895
CG6201	1.338	1.378	-0.82	3.112	3.388	1.38581018676632	1.08218102692783	1.13638488966977
ndl	3.34	5.906	3.636	5.327	6.249	3.37360412140627	1.40935074631382	3.30294339681964
CG14502	0.191	0.305	2.151	1.044	1.812	1.38047281013228	0.605938343833931	1.76059238770167
narya	NA	NA	NA	NA	NA	2.77735058184802	1.76994886900859	2.30448494256643
CG14187	4.915	3.476	3.253	-0.501	7.77	4.59329341571874	0	0.0809290110981527
CR43309	NA	NA	NA	NA	NA	2.0604013868582	1.20138702159565	1.13048386604559
CG17684	0.064	0.52	-1	0.812	1.502	0.36639528899069	0.225096200938069	0.0401098362072572
CG13737	2.44	1.58	1.975	-1	4.495	2.86152443612694	0	0
Mnt	1.663	4.785	2.727	6.096	6.424	4.47164321291715	4.29020116389396	3.76174387196376
CG15418	2.904	1.185	-1	2.048	5.407	2.40855705600501	0.44122918628852	1.34333722998439
Dcr-2	3.99	6.562	6.018	6.688	5.926	5.37086177117248	5.59300045871076	4.47451486128657
CG14053	1.323	-0.425	-1	3.967	3.268	0.689934176753368	0.55988554172917	0.75602322536506
CR15821	NA	NA	NA	NA	NA	0.523189650881416	0.509572144982906	0.235277911806456
CG14111	NA	NA	NA	NA	NA	0.676849186543765	0	0
CG4998	-1	-0.05	-1	0.145	1.064	0.386364988830096	0.318638321906817	0.0600857131445366
CG46321	NA	NA	NA	NA	NA	0.379693834631995	0.249087131108765	0
