# Supplementary material for: TORC1-dependent translation drives chromatin remodeling during the germ-cell-to-maternal transition in Drosophila
Source: EMBO J. 2026 Jan 26;45(5):1648–71. doi: 10.1038/s44318-026-00697-0 (PMC12953698; doi:10.1038/s44318-026-00697-0)
Supplement: Supplementary file 7 — Source data Fig. 2 [file 44318_2026_697_MOESM7_ESM.zip › Figure 2/2F/2F_overlapping_down_targets_stat_test.csv]

contrast	FoldDiffTPM	SE	df	null	z.ratio	p.value	p.value.adj	p.value.adj.signif
bam_hs_input / wt	0.0167022526833072	0.0260436934224571	Inf	1	-2.62440324271572	0.00868009512217591	0.0156241712199166	*
cb / wt	0.112921845464421	0.0708499362837962	Inf	1	-3.47620982917921	0.000508554225136123	0.00207621368023086	**
gsc / wt	0.16507498966862	0.0876466047472324	Inf	1	-3.39270105338847	0.000692071226743621	0.00207621368023086	**
Mio / wt	0.0113676807734245	0.0199222243205346	Inf	1	-2.55457872945496	0.0106316383558865	0.0159474575338298	*
Raptor / wt	0.0178010600312346	0.025021719557791	Inf	1	-2.86597096548913	0.00415732372889635	0.00935397839001678	**
young / bam_hs_input	3.51482843585659	6.16032072218806	Inf	1	0.7171877744156	0.47325824180526	0.520040384989055	ns
young / cb	0.519877729882189	0.528669312813992	Inf	1	-0.643283154296897	0.520040384989055	0.520040384989055	ns
young / gsc	0.35562960077719	0.341544105744603	Inf	1	-1.07650280595048	0.281702446666681	0.362188860000019	ns
ZFRP / wt	0.135106361721631	0.0733819085811353	Inf	1	-3.68539680237405	0.000228346594807982	0.00205511935327184	**
