# Supplementary material for: TORC1-dependent translation drives chromatin remodeling during the germ-cell-to-maternal transition in Drosophila
Source: EMBO J. 2026 Jan 26;45(5):1648–71. doi: 10.1038/s44318-026-00697-0 (PMC12953698; doi:10.1038/s44318-026-00697-0)
Supplement: Supplementary file 7 — Source data Fig. 2 [file 44318_2026_697_MOESM7_ESM.zip › Figure 2/2C/2C_overlapping_up_targets_stat_test.csv]

contrast	FoldDiffTPM	SE	df	null	z.ratio	p.value	p.value.adj	p.value.adj.signif
bam_hs_input / wt	10.5233324491679	5.50956353304669	Inf	1	4.49539455335601	6.94410642647783e-06	2.08323192794335e-05	****
cb / wt	8.13607443927651	4.31358912852514	Inf	1	3.95395014822927	7.687143257955e-05	0.000172960723303987	***
gsc / wt	2.7248776334581	1.59397318739171	Inf	1	1.71363072844047	0.0865965663708744	0.0974211371672337	ns
Mio / wt	11.1407914427595	5.77809310793754	Inf	1	4.64792437015219	3.35291794040678e-06	1.50881307318305e-05	****
Raptor / wt	7.07991552599651	3.74431184429233	Inf	1	3.70088016985466	0.000214852925736748	0.000386735266326146	***
young / bam_hs_input	0.338510091703572	0.103817721747527	Inf	1	-3.53190756160046	0.000412573549184206	0.000618860323776309	***
young / cb	0.437834518228886	0.139172522761509	Inf	1	-2.59831295402489	0.00936830687282223	0.0120449659793429	*
young / gsc	1.30730796445864	0.526404676498074	Inf	1	0.665494390809932	0.505734330030672	0.505734330030672	ns
ZFRP / wt	11.668428500493	6.04224586481966	Inf	1	4.74459469508448	2.08924227498769e-06	1.50881307318305e-05	****
