# Supplementary material for: TORC1-dependent translation drives chromatin remodeling during the germ-cell-to-maternal transition in Drosophila
Source: EMBO J. 2026 Jan 26;45(5):1648–71. doi: 10.1038/s44318-026-00697-0 (PMC12953698; doi:10.1038/s44318-026-00697-0)
Supplement: Supplementary file 7 — Source data Fig. 2 [file 44318_2026_697_MOESM7_ESM.zip › Figure 2/2C/2C_overlapping_up_targets_log2TPM.csv]

	gsc	cb	bam_hs_input	young	wt	ZFRP	Mio	Raptor
Lmpt	3.055	4.913	5.627	5.128	2.932	7.71480204798118	8.09954518071729	7.35666600407287
Mipp1	5.887	8.005	8.615	8.088	4.316	7.89202237136215	8.54940271563256	7.6375242567521
Prm	4.052	7.563	7.821	7.139	3.355	8.4813605490922	8.60087185404886	8.43754041439492
Mlp84B	3.703	6.407	5.954	5.941	2.305	7.22090343911945	7.38027357896935	6.72243646637397
Mf	5.438	7.634	8.782	7.133	3.306	10.7877197810733	10.5255979684933	9.56181149985192
CG10433	5.631	6.92	9.13	3.964	3.097	9.17615485229945	8.62657692802805	8.51826847010459
Zasp66	5.47	7.592	8.938	7.291	3.162	9.35774575945581	9.29279383839319	9.02120623603955
Mp20	8.36	10.309	11.803	8.906	6.147	11.3336426380464	11.2499863024959	10.330442905947
wupA	6.812	8.783	10.583	8.414	4.705	10.5873022026023	10.7623567433101	10.0740991392749
Tm2	6.43	8.5	10.014	8.087	3.89	10.3757212620606	10.3314324560866	10.3336727439593
Mlc2	7.701	9.619	11.512	9.42	5.269	10.0308139779918	10.420138633351	9.69916083782907
CG5597	6.029	7.56	8.383	5.706	2.971	8.06182419207598	7.82150837913131	6.95331087613635
pyd3	4.945	6.692	6.287	4.743	2.559	6.6909988121994	7.77840150431854	5.90360405723991
Pxn	4.231	8.029	7.885	5.181	1.765	8.61750802151955	8.63875108678687	8.36356668500873
CG5080	3.721	6.279	5.069	4.787	2.311	6.88698921005016	7.97750201203216	6.41284347554659
SPARC	7.969	9.339	9.094	8.429	4.931	9.79644685826655	10.0304756138706	9.29388870251257
CG5612	5.892	8.275	7.993	5.08	4.072	8.0313668414547	7.91323906252327	6.4356943070796
CG7497	3.89	6.243	5.709	7.018	1.381	5.73096373309201	6.84057563701973	6.00825141721105
TpnC73F	7.16	9.288	10.691	8.845	4.444	10.6241852541978	10.0778261579454	10.022506830044
MtnA	9.668	8.081	11.459	7.076	6.141	13.0602330238913	13.387137454184	10.7097944982147
up	6.702	8.988	10.254	8.643	5.022	11.0635936128993	10.5482597269421	10.7537432459521
CG1674	2.984	6.418	6.186	5.838	1.572	6.8938865680818	7.49934621898391	6.14876085150616
regucalcin	6.154	8.173	7.271	6.108	5.482	9.61542778061434	10.3657782747889	8.81485305577405
Cyp4g15	2.76	4.574	5.325	3.066	-0.349	4.87250130856598	5.10236336813915	4.95419473099181
CG30076	-0.563	0.558	4.45	4.588	-0.37	5.80765971931169	6.12553931400835	5.51120487585344
CG8547	3.728	7.195	6.291	6.291	2.557	6.31346659299048	6.64827981175986	6.10700633188841
CG17224	5.173	5.94	6.573	4.986	3.985	6.97799775900447	7.03371330302569	6.08215880645808
CG16926	5.701	9.211	7.763	1.724	2.028	8.65998628598075	8.17547702665311	7.41330860739954
Sr-CI	1.88	5.033	4.77	1.489	-0.317	5.31808360067765	5.90477748866406	3.96296880470213
Hml	0.326	4.018	3.429	3.062	-0.722	4.48594434599425	5.9484199010825	4.07460492445915
Gel	4.121	6.723	5.583	5.02	3.942	5.60545398645351	6.80626761632528	5.09830643843218
Mlc1	6.624	8.691	10.193	8.499	3.908	10.7354696604187	10.8755194786887	10.5552230987448
Ance	3.739	6.179	7.406	4.136	3.256	6.57670737420108	7.19251945722956	5.63352408234458
Eip63F-1	2.04	4.051	4.519	2.821	0.662	4.644515452017	5.93841293554125	3.60341430570464
Neurochondrin	4.311	7.268	6.865	5.77	2.436	6.86061471024199	7.14137420085742	6.52837541852406
CG14629	5.597	7.514	6.838	4.409	2.452	7.01568619627307	7.8234048204059	6.8392580941979
NtR	3.077	5.556	5.603	4.014	-0.659	5.60299533678419	6.62092589510739	4.8698171923184
CG5397	2.995	5.009	3.169	2.592	0.644	5.69170169049741	5.08735575130652	4.30492820765214
GluRIID	0.694	3.445	3.446	3.671	0.331	3.72544506301855	4.51543283092311	2.98400183183147
CG9743	3.434	6.093	5.642	5.409	1.718	6.17366214817379	6.47560931480879	5.91810564111511
CG30026	4.653	7.353	9.414	3.844	3.722	9.29256584532635	8.45208697723784	8.18497248302397
ckd	3.268	5.341	6.501	0.967	0.676	6.98883339695122	6.29113034778096	5.89428288839568
CG6891	6.999	7.866	7.546	6.638	5.276	8.65890175876664	8.49730758708926	7.96972910109792
CG5867	5.228	6.957	7.61	6.224	2.267	7.65010410435431	8.24949934765899	7.82333908488548
GluRIIE	0.934	2.998	5.057	3.243	-0.253	2.92279668238656	3.94173231666508	2.70073634525993
su(r)	1.307	4.499	2.541	3.288	1.586	3.33683608121145	5.01914480345094	3.48704996964763
NKCC	1.162	5.37	3.357	3.143	0.447	3.93112895876634	4.856456001691	3.38756139444593
Aldh7A1	1.782	4.523	1.638	1.855	0.675	3.76761631405342	6.87829674672971	3.45460528148737
Gasp	1.833	4.508	6.053	5.379	0.542	5.83408780872977	6.2760282993204	4.94432423549844
CG13067	5.584	8.049	9.424	8.787	3.44	8.88946484787943	9.92118927423483	9.25067135191302
CG4950	2.252	4.469	5.829	5.14	-1	5.24187942971817	7.521113648989	4.74262947875123
CG45076	3.766	6.79	7.626	6.026	2.562	8.31107292580048	8.00950800216081	7.94362788283076
CG46339	4.036	7.004	5.323	5.19	2.337	6.24012639509593	6.71915351159573	5.46688153251138
CG6310	6.828	7.253	8.115	7.086	5.543	8.38264601310439	8.49179672641075	7.42229608438144
CG13282	2.852	4.87	5.422	4.776	1.15	4.85634261430156	5.24125454694407	4.27851852975074
gbb	5.455	6.605	6.197	5.778	3.75	6.64823163463722	6.52018869654159	6.05176476044137
nrm	1.254	4.159	4.183	3.891	0.447	5.17225859048326	5.47683519146435	4.78393405463879
CG12730	2.933	4.344	5.011	3.822	2.13	5.78878977772915	5.51463504959836	5.31464922836694
tau	-0.46	1.72	2.506	1.163	-0.752	3.24407378916916	5.54865675725023	2.45548674119752
Gpo1	4.195	6.158	5.113	4.928	3.053	5.32726440472973	7.48854383298852	5.55249055887932
RIC-3	2.062	5.089	5.246	3.691	0.435	5.10344384309006	5.39558564941248	4.37693378264434
Drip	4.191	6.543	6.205	5.037	3.59	8.19167979872879	8.17459528332034	7.34181117217786
Act57B	8.941	11.883	12.838	11.838	7.158	12.2243134865689	12.1286647918473	12.4831719498969
ringer	3.656	5.024	6.125	4.852	2.347	7.40386568140846	7.42016794507222	6.60392562411623
CG1136	3.512	6.031	6.272	5.123	1.866	5.3575717569242	5.52823882282391	5.26414911581603
sals	1.695	4.523	4.376	3.708	0.866	5.62276631330361	5.2793171008865	5.41749371353551
CG42502	NA	NA	NA	NA	NA	8.75750475486191	8.56413947709493	8.21878188725224
Tsp42Eg	4.908	6.51	7.583	5.761	3.308	6.61314313634861	7.35362597460844	6.04614803404244
fat-spondin	2.455	5.427	4.761	4.081	1.235	4.63286858554619	5.9386465091639	4.43822861501575
CG9416	3.028	4.567	4.353	5.637	2.187	4.21029307137334	4.55984043010381	3.70483760303247
Esyt2	3.746	6.019	6.375	5.48	2.599	6.4778505637506	5.97811716214081	5.76747806651194
Mhc	4.306	8.62	8.26	8.581	3.604	8.80571684779323	9.2718560936495	9.29638308392284
CG32687	4.529	6.795	6.774	4.401	4.027	6.77878732927729	7.15459725058711	5.73031587305672
CG3091	3.469	5.561	4.7	3.767	1.746	5.46604801986154	5.76849920583318	4.62934170536904
Cyp313a4	2.756	4.424	2.863	5.484	1.275	4.62050437720344	5.27845471369366	4.16428585101931
eater	0.391	2.396	3.22	1.474	-0.929	4.56835199996289	4.79260518085985	3.29650104514829
Tsp42Ee	9.679	10.687	11.166	9.716	8.471	10.2338920069038	10.3292408392333	9.42161224297442
CG1092	2.664	4.556	4.285	3.619	0.743	5.71704262284665	6.39601069927444	4.95432249663871
NijA	2.769	5.087	5.772	3.523	2.426	4.84197099505422	5.33514423450442	4.34674716651621
by	3.034	5.334	5.137	5.009	2.556	5.69163409196807	5.99317211209832	5.35243985468106
CG10126	5.28	6.387	6.463	2.536	4.017	7.44391640656567	6.68001411658669	5.88694092324633
CG13124	4.152	7.005	6.687	6.095	3.033	6.57675105011583	7.12163471246765	6.28565978555333
drl	3.226	6.772	5.909	4.005	0.727	5.04552713316152	5.38489605221915	4.48488725881555
wat	2.349	4.818	4.459	5.014	0.743	4.27891117698814	5.41757109038689	4.13899605176835
CG43897	2.115	5.367	5.313	4.736	0.749	6.06822558024957	7.64107560716938	5.54143471144979
CAH9	5.281	6.845	7.764	5.798	2.791	7.88992028085078	7.90580806793257	7.93417181459081
Cyp318a1	1.918	4.023	2.921	4.932	0.272	4.66121880626501	5.57782244396974	4.56185498887297
CG17029	4.043	4.29	2.386	4.466	2.46	5.73006835671708	8.68866554500301	4.91752955795767
CG9372	2.386	4.411	3.981	3.522	0.25	4.62079171072951	5.78868949937678	3.81920774290927
Pax	4.941	7.03	6.586	6.45	5.394	8.85199858290135	8.49257111965822	8.59187734250901
cry	4.271	5.035	4.552	5.913	2.452	5.42983733377658	6.11378779426074	5.29552330989603
CG9338	6.228	7.605	8.751	4.763	2.714	9.38938024576095	9.34430201928319	8.7303910381256
CG15695	0.493	2.331	3.848	2.379	-0.367	3.64676884404293	4.30914685073875	3.14508940982232
CG44325	5.165	6.273	6.938	4.702	3.108	9.60587581517776	9.10839655756957	9.23529115647622
CG12541	3.165	5.43	5.201	5.198	0.726	5.33921819907779	5.60145774113002	4.67192924543279
CG17190	4.893	5.48	6.209	5.386	1.499	6.45475489268728	6.70365534017978	6.68491842205084
SmydA-9	2.041	4.24	4.234	5.312	0.338	5.43706328461445	6.44166941776552	5.6101960495139
Ppn	3.402	7.948	7.012	8.161	1.849	7.53601528483022	8.58119359435918	7.83789076154897
CG32354	2.564	5.495	5.127	4.075	0.373	5.02984858922371	5.26326456536691	4.82388182811089
l(2)01289	1.13	4.739	3.275	4.266	0.832	5.19429374304506	5.47526606352317	4.57916962404068
CG11155	2.594	5.301	5.907	3.789	1.814	6.01013250962902	6.36600349007306	5.00098500582292
CG17549	3.518	5.687	6.847	3.624	1.246	5.73414494610756	6.3848420547734	5.0670817060849
CG11961	3.371	5.285	5.395	5.003	2.826	4.19739914043407	5.01762179064535	4.06709939218267
CG1572	6.876	8.586	8.73	7.724	5.207	9.31087399184658	9.03056225955655	9.27677952003252
CG6867	0.699	3.751	3.739	2.353	-0.394	2.89143138552036	3.84901354625994	2.65655564040446
Mmp1	1.801	4.301	3.545	3.816	1.472	3.99795648317828	5.42724263252445	3.45160099882406
Mgat2	1.924	4.254	4.235	3.865	1.765	4.42027229798941	4.58388815965381	4.02719995278087
abd-A	1.597	5.07	5.696	4.555	1.256	5.55947854005114	5.86965980220381	4.97284758349763
OtopLa	1.707	6.245	5.231	5.63	0.712	6.56825668762017	6.59811056031652	5.9820876620628
vir-1	6.18	7.344	9.052	4.205	4.281	8.60699036988156	8.15910170084722	7.25745835812042
Picot	4.983	7.243	7.079	5.686	5.864	7.14417079035696	7.85886840771776	6.69577901651464
CG4250	8.417	9.193	8.92	8.728	5.727	9.29264413570978	9.40356902748981	8.60289948468602
CG31690	0.823	2.841	5.055	2.377	-0.928	3.75841118871274	5.1156619157306	3.78792626004255
Pvf2	0.671	2.969	1.26	2.813	-0.223	3.54715053277724	4.75749446272996	2.89601627054968
Cyp4d8	3.037	4.388	4.092	2.551	2.536	5.98314736902958	5.39439924248581	3.81794475920469
CG40486	2.813	5.222	6.304	1.266	0.983	5.7658924077219	6.47793383742083	6.32669211213126
CG5023	7.162	8.7	8.85	7.832	4.223	10.2958088878342	9.72482220817191	9.51282082439274
Prip	8.168	9.458	10.308	8.625	8.306	10.5574328997536	10.5486682401057	9.92292694990461
Cyp4d2	1.31	3.32	3.591	1.468	0.498	2.67510870571742	5.32884637544598	2.37207610038639
CG8008	2.337	5.018	5.166	2.325	1.252	5.4095187128724	5.05487914316874	4.78097142329506
Pkc53E	1.83	4.761	4.774	2.148	1.886	5.49876521453411	6.08489922596673	4.63321725570385
CG5162	5.65	6.252	5.392	3.01	2.544	6.18673017286383	5.84612209473195	5.13466908126847
CG6006	2.985	6.351	5.742	5	2.936	6.08130664313373	6.90763331157041	5.59768831103409
tn	1.471	4.741	4.373	4.687	0.701	4.6061548582946	5.45087945126295	4.97737436001304
Timp	5.815	7.812	7.819	7.111	5.021	6.96897634975599	7.07937899681817	5.92737398496805
GstE12	7.597	8.329	7.82	7.792	5.986	8.80811093108728	9.63600840308477	8.64426857137683
CG31676	4.531	8.141	6.528	3.835	1.207	5.9664117763851	5.62072204554268	5.26088701673583
Glt	2.45	6.339	5.102	4.454	0.369	5.90389188259186	7.1756975420208	5.58158078520949
nAChRbeta3	2.412	4.671	5.166	3.058	-0.851	5.11640158453924	6.09844933918389	4.66868527549853
AnxB9	7.296	8.589	8.75	7.366	7.091	9.81785998141396	9.31986379034937	9.21097208296412
CG13793	0.578	1.512	3.196	0.904	-0.88	4.39573987964736	4.30775470482134	3.87069795955587
CG2736	4.098	5.907	5.156	2.152	0.998	5.62472421320198	5.04369847453318	4.91245216792598
CAH1	3.442	5.659	4.745	2.021	1.481	6.50551391470757	6.2684801187824	5.221692124855
CHKov1	1.649	4.262	5.132	3.622	1.533	3.90723704004479	4.61512226261745	4.45469127513191
TrissinR	1.148	4.273	3.022	3.427	0.456	3.53543717648745	4.01731568611371	3.67379463083505
nrv2	3.236	5.535	6.235	4.666	3.533	7.51806181113228	6.98445966552626	6.19091703970699
Dif	1.99	5.286	4.605	3.871	1.211	5.24041515488734	5.62884664748626	5.02497109096642
CG11594	2.095	4.351	2.337	2.492	1.864	2.89792519093525	6.20758867792731	3.06250738488309
Ldsdh1	4.541	6.766	6.978	4.529	0.278	5.16720533698877	5.53261917038658	4.96946341210166
Vha68-1	3.258	5.196	4.838	4.369	1.318	4.4174094496749	4.95311951495279	3.93476572751987
CG8012	6.113	6.054	8.36	5.458	1.862	7.80131422100501	7.60606583413589	7.76540199227841
CG32032	3.621	3.002	5.048	1.933	1.145	5.05232509622354	5.19347951572431	3.44663176462118
CG5001	3.109	5.085	5.24	4.505	2.238	5.13845202305454	5.12920276793225	4.70254574498751
CG6357	6.532	8.113	9.814	6.743	6.607	9.45088004407381	9.20965322624855	8.43455360172012
CG7378	2.515	5.336	5.106	4.52	1.233	6.35294093064946	6.46467723040415	5.57550410077154
Spn77Ba	2.608	4.469	4.604	2.619	0.918	4.42529185758476	4.517263437144	3.80962946958098
Ca-Ma2d	0.238	3.697	3.976	3.568	0.059	2.99964471633104	4.20826235287272	2.65406739223758
CG5177	5.692	7.546	8.567	7.219	3.832	8.97705489921469	8.73858507632509	8.35987584769194
CHKov2	2.409	4.645	4.941	3.666	1.627	4.97610586481727	5.2638927381113	4.20112782841864
Kank	2.663	5.67	4.244	4.546	2.059	5.14729961895046	5.55730073891123	5.22000925949521
beat-IIIc	1.524	4.172	6.267	3.23	1.158	5.22159828989785	6.001413207798	4.37578104199674
CG33494	4.417	6.62	6.518	2.154	0.747	6.73963732502748	6.50490077365317	5.26842733004588
Cyp6a13	4.39	5.872	5.21	3.923	3.879	5.60435061282703	4.8153917181377	4.72554126861346
CG31826	3.434	4.604	5.157	4.263	1.044	5.65734534713722	5.72392367133525	5.2357757358151
lectin-24Db	2.584	4.363	6.013	3.388	-0.636	5.91150343112888	6.8745061597331	4.7674800014967
CG5910	2.409	4.519	4.601	2.83	0.258	4.98880952382192	5.24851016956515	4.33388194195279
Stacl	0.178	2.672	2.517	2.65	-0.614	4.84243593514983	5.52228001369124	4.22373612507782
CG33521	2.838	5.715	6.081	4.918	2.061	5.92174335717934	6.22560300047507	4.94305521011202
CG34325	5.162	6.557	6.848	5.584	3.531	6.04388682695464	5.60078102574404	5.73187799246448
CG10226	0.881	3.659	3.238	1.139	0.69	3.69853169105625	4.64950605681217	2.82345769757083
htl	2.845	5.72	5.699	5.028	1.691	5.34303077041799	6.0705538165068	4.90130881959833
NT5E-2	5.191	6.848	6.216	5.474	4.084	5.97538262696345	7.19395283858664	6.20684932159545
CG14696	4.397	5.904	5.571	4.036	1.369	4.95655716556851	5.14767278166727	3.91056478117297
Tsp42El	3.598	4.513	5.845	3.947	3.141	5.88420907559166	5.61386621516919	5.50096629351765
mthl2	1.493	3.439	4.155	1.377	-0.273	3.85534137143213	4.44379814427862	3.08549137510198
Gal	1.222	3.841	2.186	2.627	-0.055	3.53820025257633	5.74448283581541	3.39965115156906
Ih	0.896	4.137	4.032	3.451	0.81	5.26722966313877	5.92098582719383	4.91289897630392
CG31997	5.517	6.85	8.609	4.035	1.843	7.76503668188535	7.74924962561609	6.81759604974208
Zasp52	2.642	5.99	5.436	5.35	3.607	7.81884842486159	8.23959058036008	7.43253060729952
CG6656	2.34	4.354	5.177	3.321	1.553	4.10560770270409	5.35637112480416	3.79968799018228
CG6329	1.043	3.668	3.075	2.519	0.131	4.50923052104241	4.65199320246118	4.1244270276851
cpx	-0.333	1.471	1.419	1.239	-0.582	3.33275850096654	4.04653166996697	2.18080098409191
CG13506	4.071	7.148	7.098	6.687	3.415	6.2642648788099	7.13523179853006	6.10779770231713
CG8888	2.44	5.481	4.814	4.858	0.823	5.6763710058208	5.56415657495842	5.25047011258749
CG10311	3.753	5.49	6.185	4.053	2.117	5.63764363141263	6.17630918854853	5.67175098708994
CG4239	3.793	5.503	6.242	4.924	4.151	5.71264000512477	5.95300594124966	5.19083961315685
Tsp42Ed	4.377	6.244	6.966	4.41	2.985	7.19344077370059	7.660284011621	6.88528100175965
lectin-28C	1.619	3.448	2.972	2.371	-0.714	3.64313282929771	6.98425964115965	1.84515708738178
CG12814	1.243	3.231	3.899	3.9	0.898	3.37168101286106	4.48148879431992	3.21355530540207
CG42390	1.777	4.497	4.16	3.447	1.245	4.53272096935476	4.74101947811646	4.37384095057853
CG17278	2.947	4.616	4.349	3.129	1.097	5.11327378580587	5.13517412258136	3.98631567161144
CG5254	3.104	4.586	3.089	3.257	2.251	4.54218405410222	5.94946004812459	4.76167069037882
CG7272	3.681	4.823	3.983	4.819	3.024	4.50757451078713	6.28851842053249	4.16302112836877
Cyp6a9	2.904	5.574	4.393	3.62	2.63	4.72715294120985	6.07655335972103	3.89419877331413
Cyp9c1	2.981	5.008	5.522	4.136	2.769	5.32794954402067	5.20801151981707	3.9548987691787
CG15629	3.649	5.603	5.154	4.195	0.879	4.69752653235269	4.6676497211923	3.79670175817055
Nepl16	1.269	4.563	4.5	3.314	1.061	3.25176073393639	4.14083942006981	2.44198421353285
Blimp-1	-0.678	2.241	2.707	2.562	-0.541	1.95524699904146	3.89017099230087	2.13514488758261
CG5381	3.109	5.834	6.078	4.581	3.819	5.78550458054313	6.29284196348419	4.95188468846343
FipoQ	NA	NA	NA	NA	NA	4.61714879279848	4.94470124950901	4.8891032721229
SP1173	4.803	7.024	7.609	5.866	3.528	7.39216564542194	7.19603335964087	6.15966910637424
Gs2	4.787	6.684	5.746	4.649	3.022	7.27581107878732	8.0784775829953	5.95901810345867
CG31999	2.875	5.533	5.559	4.702	3.313	5.1169974542327	6.09424802095161	4.00673582081584
Kal1	5.081	7.725	6.23	4.324	3.678	6.93560021556704	6.72693978049069	5.92497802278758
CG13284	1.054	2.69	1.448	0.903	1.277	3.42020159924722	5.63005222306716	3.26271129787753
CG44085	3.011	6.657	6.409	5.612	2.198	7.94922174562604	8.13759748262786	7.40829688895382
CG31445	1.119	3.396	2.243	1.055	-0.171	3.88897403059604	3.66630404332045	2.44651226301706
St3	0.981	2.916	1.034	1.045	-0.403	3.0002751386994	6.27478837559996	2.55704593472625
Cyp313b1	2.519	3.735	4.689	3.965	0.706	3.50922092552879	4.74131188041415	3.94389676356955
CG3191	3.272	5.394	4.976	4.805	0.979	5.77970582958519	5.82118526777467	5.64998502535622
CG3625	4.442	5.725	5.369	3.655	2.531	5.74719652841744	6.62287906543645	5.18455065638365
Pgant2	1.621	4.997	1.202	2.602	0.737	3.43499277884647	3.72737582294809	2.25803790710604
CG18304	0.076	3.693	2.705	3.649	0.057	3.77056270967745	4.20074490805469	4.06901100593999
pot	1.361	3.43	3.594	4.155	2.076	3.21170476407905	3.85049022953482	2.89477821651901
CG32280	3.794	5.817	6.084	4.106	3.648	5.30815754855578	5.71551952645312	4.94406024398052
CG13920	2.772	4.58	6.084	3.964	1.123	4.73818726269055	4.94892168858895	4.36011321405495
so	1.535	4.606	3.474	3.516	-0.076	3.8140547216843	4.35147052735015	3.87059804980739
mspo	0.223	2.971	3.549	3.212	0.317	3.22790322663923	4.41028751725795	2.93879086439382
Galphas	4.827	6.399	7.36	5.659	4.14	6.29758690440381	6.33374106932512	5.64374197389942
CG3328	-0.044	2.496	0.675	1.453	-0.131	2.14021546246829	3.02848333491919	2.14863856586259
Thor	8.121	9.56	10.235	7.21	6.968	9.56202212358104	9.35341259474774	8.86362078243813
CG32813	1.915	4.351	3.74	3.806	0.798	4.11062126903917	4.69780220551182	4.11521598293147
CG7860	3.075	4.301	4.428	1.554	2.004	5.02691036888276	5.70069023146044	4.67862636234221
CG12493	4.451	6.037	5.118	1.461	0.942	1.84077527229752	5.3953193122197	1.51598532478656
Syx4	3.228	3.61	5.485	1.96	1.671	4.7754246211026	4.72648574760191	3.66912383517762
CG31675	3.035	4.376	5.032	2.919	0.454	4.43063063722376	4.31696634339256	3.64044891316456
CG4829	0.565	3.682	3.71	4.638	1.784	3.56772812089862	4.22658232060746	3.65516362442179
CG4213	0.411	2.948	2.397	2.579	-0.54	2.91514386474146	3.30449554719556	2.47432644172142
Alp4	6.529	8.987	10.028	3.052	3.958	10.1819094388241	10.4170769237476	9.63427171935994
fau	-0.1	0.474	3.697	-0.324	-0.592	9.38428678241175	9.323344215527	8.77033738694319
Karl	1.901	3.756	5.029	2.456	-0.549	5.8585915118354	6.61746587115978	4.86452854192893
Frq2	0.285	4.433	3.701	4.425	-0.083	3.60334651596451	4.72041825208452	3.42001699677629
bdl	3.073	5.526	4.364	5.116	1.817	4.09390174501869	4.83822554782602	3.15941060310874
GluRIIC	0.014	2.68	2.738	2.241	-0.647	2.32677134540407	3.20781296484766	1.8389686935148
disco-r	0.134	3.431	2.942	3.531	-0.444	3.45477685932537	4.52107718178977	3.74221752262326
nrv3	0.408	2.627	0.518	1.581	-0.392	2.39792070957423	3.59981901567657	1.00565706770561
AstA-R2	1.095	3.934	1.663	2.709	-0.901	3.44583704559525	4.32916964143774	3.03588214250095
CG17032	1.985	4.209	5.907	2.201	0.019	5.92383757994241	5.99798340134244	5.84958363891273
Spn31A	1.297	3.864	3.433	3.445	0.116	4.59684545692848	4.59199990014887	4.04735301395427
PPO1	3.671	5.695	3.827	0.542	-0.72	5.59954820714274	5.46687646275451	3.51737085049144
axed	0.516	2.87	3.9	2.58	-0.34	3.46298290910695	4.39154101879363	2.74982619861153
jp	1.551	5.191	4.302	4.331	1.202	5.65744701043077	6.07957959534935	4.96525866343713
Act87E	4.426	7.529	8.829	8.363	2.841	8.8258302980476	8.48848772084596	8.95096394234127
CG17919	3.873	4.97	6.657	2.866	1.46	7.05023042889265	6.37676632859838	6.51107363363282
Mpcp1	3.192	5.577	5.983	3.799	0.876	6.06207017421827	5.60522614757281	5.73378395230757
rgn	4.627	8.101	7.739	7.946	4.781	7.5264175195432	7.98838641676838	7.41379492520752
CG31323	0.142	2.539	3.814	2.179	0.238	4.23634493638803	4.15310137352567	4.16524504287798
fz2	2.26	5.741	5.114	5.546	2.191	5.24773994934555	6.20663360233011	4.92130012050455
CG32444	5.372	6.45	5.489	2.809	0.902	6.17879466067854	8.17863507614812	5.60487663417003
Unc-89	0.062	4.961	3.451	4.713	-0.06	4.4115788550352	5.21517663877884	5.06934266173215
Cln7	2.974	4.387	2.822	3.248	3.585	3.96048908495467	5.15540147964465	3.95473164822211
CG30269	NA	NA	NA	NA	NA	4.96090808025709	5.62974680084952	4.52906964234121
Cyp6a20	2.931	5.116	5.459	2.04	1.343	3.59842715158823	4.83574544649557	3.26240476795496
CG9717	-0.142	3.328	0.991	1.284	-0.609	1.54969056508022	3.88050908129463	0.83183128524198
pio	3.126	5.483	4.774	4.353	1.433	6.57062162714056	6.67230220936657	5.55322770806072
CG5758	4.155	7.092	5.197	6.285	1.963	5.77343880339183	5.68187463764039	5.02844356370949
CG6409	3.233	8.056	4.929	2.608	1.321	5.28768751296438	5.71710632855364	4.1979213700823
Ssk	3.322	4.488	3.119	0.603	2.534	6.09723801301044	7.41686856696885	4.61959152675896
CG15211	3.296	5.163	6.59	5.239	1.675	5.2406482929482	5.90063212590554	4.85962637418904
Unc-115a	1.334	3.448	2.861	2.871	1.042	4.81518698936053	5.56285440517228	5.06857287756449
ham	0.145	3.44	3.738	3.28	-0.03	3.8535993265536	4.62888464178403	3.63989290612144
CG10479	3.167	5.179	3.064	4.358	1.939	4.78029957899595	4.50293908801611	4.66489635293176
slo	-0.304	2.959	1.36	2.054	-0.645	2.46513487296548	3.1399839655453	2.26982838168649
Poxm	1.195	3.278	4.374	2.349	0.392	3.69154446176444	4.29739743824475	3.00681400861824
Inos	6.723	8.647	10.185	7.879	7.149	9.04202866584792	9.25680159245914	8.68747219947068
Tep4	3.046	4.417	8.778	6.057	4.635	8.66526510302058	8.10164122449524	7.99147978851208
Oct-TyrR	1.002	3.184	2.332	2.289	-0.291	2.04402885820788	2.60520175095464	2.03703080586502
CG13606	0.072	3.604	2.666	5.364	-0.239	3.45630763927721	5.01856327653091	3.60370738743824
CG42369	3.439	5.709	5.067	2.483	-0.325	4.96362852469376	6.2135548826579	3.95421419730861
galene	NA	NA	NA	NA	NA	3.1229793100461	3.49662616669963	3.10420823512503
Ugt49C1	2.103	3.566	3.165	0.699	0.508	4.61233255563318	4.36271993935638	3.47684755753751
stumps	0.896	3.973	4.052	3.294	0.707	4.24278930220472	4.65371378383769	4.13250920623308
Pde8	1.161	5.87	4.924	3.148	1.514	4.92666565220808	6.14715984528683	4.53349575758853
CG42394	4.811	5.417	6.931	4.819	3.279	6.19951915371991	7.28470938858627	5.27900449903036
CG1648	5.512	7.152	7.772	6.384	3.043	8.14394853816127	8.87106665487959	7.75504537195086
NimB5	1.725	3.617	3.959	2.558	-1	4.5283472218739	5.21072585244737	3.9931854628982
Cyp12e1	1.018	3.799	3.983	2.048	0.751	3.43596084418809	3.72551461222393	2.93843978857984
Ncc69	3.79	6.63	6.799	5.524	4.123	6.85737762101351	6.83039008437738	6.87989607104103
CG30345	3.205	5.487	4.152	3.327	3.577	4.84477935500444	5.51251457389574	4.06355433644603
ine	-0.059	3.634	3.323	-0.355	-0.024	2.27413245428014	4.40503050203478	2.10890405235741
TM4SF	2.829	4.949	5.127	2.878	0.675	3.20200070034781	4.06538929689376	2.97753050197101
Fas3	4.752	7.983	7.211	5.39	3.95	8.01930085836785	7.78389262029947	6.76663365940839
CAP	0.947	3.976	3.119	3.584	1.623	5.53550455792507	6.17008085590087	5.5373526030246
CG18067	4.883	5.98	6.344	2.782	1.894	8.24138279356581	7.22751849889118	6.43128299350082
CG8745	2.267	4.478	2.858	0.911	2.175	4.7103130092509	6.97400755662023	3.64936237884419
CG14968	2.399	4.147	4.506	1.265	1.692	5.68175778313713	5.28138902281307	4.63534610090869
CG3770	3.752	4.916	6.172	4.718	4	5.6594009107843	5.31545321333556	5.53537194844589
l(2)efl	5.82	7.268	9.82	5.94	3.724	7.87930245979356	7.73822930146341	7.47084355416151
Con	-0.539	2.738	0.46	2.898	-0.384	2.11986298601271	3.03622501121608	1.58448808710923
Tsp42Ej	3.227	4.34	5.63	0.828	1.415	5.6647806411086	4.68975283252108	4.47273861680921
Pde1c	0.721	3.502	0.943	2.167	-0.207	4.22329475917419	4.72350923186198	3.89158195233455
Spn43Ab	3.584	5.742	3.575	0.651	1.092	5.56491488773316	5.36810343845921	4.230825061588
ACXD	1.071	4.169	2.648	0.912	-0.244	2.21074227684855	2.51704685057414	2.01898773490067
CG5171	2.567	4.473	4.948	1.54	0.642	4.56593120896651	6.10027118147643	3.23847449034369
CG16820	0.298	3.049	3.583	5.009	-0.387	4.65435109390815	5.25212059248232	4.94568499375336
CG14964	0.846	3.751	2.493	3.112	0.059	2.71359417857463	3.1937911791854	2.95699488987172
Scgalpha	1.921	3.417	3.926	2.73	-0.07	3.79321353245785	3.79396373688982	3.42758368070376
CG45078	3.13	6.313	6.783	5.006	2.094	7.01807026959554	7.06287035678317	5.89055721421715
CG6225	0.796	3.105	2.948	2.918	-0.206	2.69313806387659	3.4550823403166	2.55661659081002
PPO2	3.025	5.377	4.168	0.225	-0.898	5.83971063867941	5.92173575100533	4.55651729882161
bab2	0.366	4.312	2.505	3.399	-0.021	2.84795133613746	4.03731024064482	2.82529255138326
CG17026	2.027	2.923	3.522	0.389	0.113	4.58975128318534	6.06440131034676	3.08208128585778
JhI-26	3.403	5.084	4.994	3.275	3.055	3.55931889783911	5.92821654608055	3.18940031434234
CG5002	1.522	4	2.166	2.387	2.675	3.73765040166343	5.67464980828352	3.20402491093894
egr	3.872	6.372	4.156	4.421	3.301	5.16718447886298	5.9003039213172	4.55851370539542
dsx	1.097	4.038	2.99	3.207	0.263	4.05199652136084	4.58788975334777	4.0253175476822
Pvf3	-0.268	1.854	2.981	0.656	-0.261	2.54070019446186	3.46913336897389	1.92249549192003
Snmp1	2.485	5.053	3.559	3.997	0.5	3.97970595387352	4.76927617470445	3.90862733200373
Mdr65	0.43	2.889	1.014	0.81	1.475	2.4619070048213	2.6159885297432	1.54996233732828
btl	0.38	2.436	2.956	2.771	-0.153	2.42215364037851	2.87678338595151	2.27729063101368
CG14694	0.3	1.269	-1	1.142	0.149	0.891166810774752	5.51211627462923	1.20631923846908
Mrp4	1.912	4.438	3.849	4.805	2.534	3.17418278477869	4.56488361664058	3.2646705263208
blanks	5.943	7.19	5.491	1.498	0.127	4.45128457808281	4.13567908725816	2.19094493817086
CG42711	1.754	4.54	5.686	2.872	-0.774	5.15278300879028	5.86044096712895	3.77507028735044
CG41520	1.464	1.307	2.1	2.803	0.871	3.06098620998763	4.26184669577785	1.70983213887864
Nep3	0.185	3.239	2.992	3.635	0.162	3.22241446342409	4.52560112356229	1.99551146294161
CG6972	1.859	3.962	5.132	4.031	0.828	4.14394365507553	3.87868846983649	3.69066038293445
CG11852	4.749	6.102	6.553	7.239	0.893	7.05148072869078	8.07391408485732	7.7670476090827
CG17928	0.946	3.774	1.833	1.789	0.688	2.94591395834952	3.50946123039006	2.090279095102
Dh44-R2	1.659	2.703	2.019	4.684	3.19	1.2083103777088	3.57546523775174	1.69148612049718
Idgf3	2.458	5.384	3.609	4.254	2.508	5.71248235473756	6.16412646311282	5.1505598976356
Sytalpha	0.811	2.255	4.315	-0.181	-0.208	3.27501053645855	3.74899819538983	1.19160307633963
CCHa1-R	0.095	2.211	3.078	1.207	-0.186	2.93204193438123	2.89855943470374	2.50713431683203
CG5390	5.928	7.575	7.087	5.765	4.568	6.88230600012186	6.7056384765198	5.97737984406765
CG13510	NA	NA	NA	NA	NA	7.14348508914907	7.77540923601392	6.10958425090064
CG4607	2.104	4.641	3.899	1.467	1.351	5.62645127252856	5.78202690062293	4.68662859539003
trh	-0.142	1.094	1.856	1.921	1.022	1.43367617988743	2.24313477908486	1.60226002778459
CG32407	2.275	3.765	3.3	1.036	0.775	3.85906279060179	5.07847072818088	3.19261835251287
hth	-0.413	1.456	-0.07	1.554	-0.792	2.69720879965823	3.92593133097252	1.67751169994839
CG4313	2.31	4.439	4.667	3.953	3.216	4.46556788733535	4.83962225068193	4.23916605874727
CG1544	1.599	2.361	-0.607	2.502	0.057	1.13413919810681	4.74371204046101	1.44325785026281
Antp	-0.203	1.878	2.459	2.404	-0.791	2.26233153247101	3.60763381577401	2.05852207315214
Cyp6a2	-0.037	1.183	0.405	4.119	-0.154	3.37390593478642	5.04392647229588	3.23636342822176
Nna1	0.775	3.71	3.064	2.668	0.048	4.44574340948131	4.48526218895542	3.83335733536876
NimB2	2.752	5.245	4.848	2.811	0.328	5.35212497949105	6.09136235855521	5.02282967795678
Fas2	4.694	7.65	6.92	7.278	3.638	6.76828321595612	7.45794862447489	6.07751752940358
Pkcdelta	0.677	3.253	3.428	2.001	-0.285	3.61700390042446	4.18345288537517	3.44597671460785
Rgk3	0.829	3.523	3.284	2.945	-0.162	3.57567552965151	4.63214720827394	3.29441948979961
AdoR	1.338	3.27	2.155	2.902	0.029	2.72650889159389	3.51633258214271	2.828682318674
CG4945	0.779	3.294	2.797	2.802	-0.409	3.5692265040735	3.68623267978741	3.25139869043245
side-V	0.809	4.969	4.589	3.629	1.464	3.72611969031094	4.37616948024101	3.3793085059997
Ggamma30A	-0.701	0.338	0.412	-0.196	-1	2.9506786486254	5.09880003787418	2.74327979613565
zormin	1.089	6.237	4.827	6.046	1.061	5.19880563054307	6.03007966491298	5.37988663668659
CG34331	3.987	4.546	4.295	2.697	-0.774	5.74258568211861	6.85894130638753	5.10093948992879
CG5783	3.05	4.04	4.023	2.894	0.858	4.5700501615195	4.61440043538946	3.743106797027
CG17111	1.78	4.794	4.772	4.124	0.302	4.24696795617449	5.03137910793261	4.56751323544639
CG42566	7.502	8.463	6.905	7.476	4.921	8.98422735980812	7.88611899555633	7.39231122751216
CG42342	1.492	4.753	2.936	2.206	-0.011	3.70757795227175	3.92976805238408	2.98241302734232
ninaD	0.404	2.697	2.151	3.59	-1	1.92690279154975	4.91258476582388	2.39621901530308
CG8654	0.612	3.133	0.109	0.062	-0.856	0.364846346681539	4.18268272885423	0.984411523682681
nec	4.563	6.358	6.259	3.103	1.833	7.02633521500207	6.33853633508117	5.98995547155509
shakB	-0.486	2.16	2.564	2.301	-0.672	3.07142062174819	4.01698409067096	2.89073521706456
CG7194	5.659	7.473	7.779	5.35	3.899	5.84634376237703	5.18350330595026	4.95118585749596
Xrp1	4.401	7.146	6.725	5.855	4.615	7.2073339128209	8.72054064596041	7.08874056609465
shf	2.881	4.412	4.162	4.036	0.08	4.20937549669661	3.81296047831984	3.55431300991513
Ugt37D1	0.949	3.482	4.543	3.453	2.214	3.70338967135562	4.89354891535594	3.42786267701054
CG7702	4.674	5.999	4.721	5.371	3.506	6.15002292078521	5.48158396530769	5.66927607601136
NimB4	1.717	3.572	3.067	2.21	-1	4.10928750313754	4.84000964960909	3.49740453220542
cv-d	0.529	3.792	2.453	2.315	0.426	2.47361957992137	3.08488081524009	2.20710181827356
Npc2b	3.754	5.024	5.382	5.794	1.09	6.17274210495338	6.44570433635456	5.51954507988443
santa-maria	0.085	1.777	0.466	1.113	-0.494	1.51869965684496	3.1439161626785	1.6378372003299
et	0.198	2.625	3.193	1.579	-0.571	2.53410441652491	3.31262413317092	2.30077973774371
CG12880	3.104	5.246	6.993	2.485	3.272	5.78705442400841	5.66613170489816	5.54915309963767
ana	5.099	8.226	7.586	6.358	3.448	6.77731486316662	7.33226015025746	6.3972666118169
CR18228	NA	NA	NA	NA	NA	5.26067517384891	5.49545979207637	4.24633186159161
Adk1	5.097	5.985	6.722	4.969	4.445	6.91353839316098	6.28059078605221	6.08122526726046
Rgk1	-0.261	2.175	1.122	1.102	-0.901	2.16414512436741	3.35724054895516	2.3782503838532
Cyp9f2	3.21	5.387	6.639	4.134	2.268	6.05773141771524	7.17962115282069	5.20259667467378
CG7990	1.694	3.792	3.151	2.357	0.233	3.79915944062179	4.10843123082796	2.78255124392695
Arpc3B	3.73	4.599	5.352	0.734	0.91	4.42522991277537	5.27846632358601	3.39408156700216
kon	-0.184	2.854	1.993	2.579	-0.084	2.61173345628345	3.10860225775741	2.39588469572196
Mlp60A	5.227	6.195	7.146	6.123	3.518	10.1013567180308	9.37532627014757	10.0264304631741
Shaw	-0.576	2.443	2.323	2.02	-0.514	2.27362293362381	3.12435917429242	1.82931862442716
qvr	-0.43	3.063	2.314	3.313	-0.523	2.21020187985572	3.07709424449796	2.35398639786489
CG10359	1.002	2.537	2.621	1.783	-1	3.07495586801323	4.63209685300492	2.23242392072586
CG15186	-0.023	2.998	2.719	2.521	-0.364	2.57796212987284	3.26644372053118	2.57326028405991
CG6847	1.313	3.805	3.244	3.742	0.953	3.52107087424321	4.22994647452125	3.59653840625338
CG10132	0.004	3.27	3.112	2.392	-0.383	2.47454456923243	2.70343027571388	2.69025353319233
Pde6	-0.101	1.744	1.262	2.227	0.721	1.59880988212069	2.05707947597396	1.13402747504967
CG16743	2.833	5.153	2.289	2.565	-0.009	4.74108286455094	5.71044209812436	3.9459074093505
CG9813	1.561	4.999	2.441	1.741	-0.006	3.73919419554141	3.94573343383052	2.6411365304206
Spn28Dc	2.119	3.189	5.767	2.639	0.958	4.09024791183585	3.84666173262359	3.12193070599635
Nepl15	0.943	3.846	1.581	2.282	-0.62	1.67588122893996	3.60928153239297	1.65146881049602
sqa	0.492	2.53	2.846	2.724	-0.131	3.39935739060104	3.74620361868764	3.29225357793273
Adgf-C	1.188	3.016	4.229	2.782	-0.344	2.9630969308163	3.7798047952738	3.11941608137686
Dscam4	0.841	4.532	-0.841	5.096	2.405	2.06645013977592	2.31116516223342	2.07973502513113
cas	2.825	5.887	4.123	4.184	0.758	4.32642203563423	4.07264381279388	4.13262597539458
LUBEL	-0.578	1.743	-0.249	1.936	-0.598	3.14579606791899	3.52468210325715	2.86735937673041
CG4415	5.903	7	4.402	1.385	-0.324	7.44526161284839	4.34594168409239	3.52815951957336
CG8563	-0.885	4.148	3.162	1.057	-0.891	3.40950987276709	3.63548498431223	3.64450125230475
ry	0.032	2.37	-0.17	-0.314	-0.842	0.514768945004507	4.60111023053419	0.68726254989124
CG14196	2.912	5.265	4.579	2.546	0.971	5.21373751314298	4.99505649531156	4.93504668062481
CG14109	1.5	3.613	5.086	2.771	0.04	5.144034325794	4.83107317401164	4.73873004651194
Ca-alpha1D	-0.331	2.603	2.424	2.51	-0.484	2.25369839514792	2.83065636682668	2.23248572662956
Tdc1	2.834	6.045	4.335	3.83	1.468	5.02234351582535	5.35386112238192	4.49313109272614
EbpIII	3.791	6.538	5.003	5.231	1.287	6.36500624144939	6.57713997977294	6.06428406969178
Obp99c	7.597	8.985	6.857	4.414	-0.416	6.24916222374677	9.08480794798452	6.61904436356907
CG17732	2.76	5.227	3.163	4.531	0.535	4.53648217862949	4.01324777179353	4.08296839862059
Pvr	2.869	5.581	4.995	4.902	3.213	4.92215987216893	5.40922902907409	4.8239348192254
CG8630	0.132	1.982	2.995	3.438	-0.794	2.64568618673823	3.62730059303493	1.96596941333197
TpnC47D	5.567	7.091	6.122	4.909	3.394	7.22069303247797	6.87831908395569	6.74135348874219
SecCl	NA	NA	NA	NA	NA	3.92062588265805	4.37233328402639	2.22268494919988
Cbp53E	-0.403	0.573	2.308	0.308	-0.263	2.07785521634049	3.8309608258678	0.882270705626229
GluRIIA	0.563	3.07	2.23	2.322	-0.308	2.71253940698343	3.13830601007245	2.2400942314954
CG9360	3.421	4.706	4.282	2.863	1.078	6.01265943047862	5.29958848987986	4.75401798650994
verm	0.197	2.775	5.121	3.952	-0.491	3.06910611670211	3.99538155634809	2.95776605306454
metro	5.134	6.846	7.672	6.529	4.279	5.95878917803338	5.73767917510761	5.64770957354921
GstO3	3.858	5.422	6.886	3.474	4.6	5.24062633435734	6.26290138991935	4.98714991101753
CG9626	2.298	6.048	5.499	5.818	1.918	4.94027289279195	5.72149660081585	4.58081890348252
CG5376	1.925	3.204	5.075	4.035	0.159	5.30341770952903	5.10580398388046	4.90902005017158
Trpgamma	0.866	4.269	4.048	3.253	-0.067	3.50323222859002	4.11435597340398	2.98203074118145
Phk-3	4.529	5.516	6.489	3.788	2.104	7.00283249682249	6.63249638306212	5.72225465372413
Tsp29Fb	4.438	6.18	7.002	3.31	1.089	6.46738021116018	8.41947380258036	6.01182430602815
ect	-0.31	1.897	0.444	3.654	-0.56	3.61372355301664	3.95019472223611	3.70662916579988
CG5646	2.297	3.932	4.76	2.193	1.813	3.62369887748755	4.1763598323975	3.1682014322554
CG9336	7.53	8.591	10.213	5.273	5.875	10.286510214865	9.6460398067391	9.30360688691458
side-VIII	-0.052	3.398	3.027	2.147	-0.43	2.2869452602431	2.52366986681943	1.7689584000975
CngB	1.229	3.758	3.921	2.635	0.543	3.9439175902137	3.99011098871703	3.30708918052385
Nplp2	8.415	10.417	8.893	5.426	2.642	7.43955379229609	10.2169298636512	7.77010459785343
CG10710	-0.683	2.176	2.946	2.924	-0.604	2.33323793676019	3.07518353176303	2.89379618724359
eya	4.078	6.307	5.544	6.88	2.947	5.69750927144838	5.55558232313666	6.18220876004655
nord	4.051	6.325	4.831	5.744	2.197	5.30044009847374	5.93890170844773	5.50259737327089
Tsf1	4.564	6.398	3.906	3.732	0.713	4.74040060584542	5.91005233635506	4.09861961984591
CG31313	4.095	4.973	5.125	1.838	2.298	6.97305322394067	5.94484835976514	5.23013017693017
RyR	-0.588	3.515	0.433	2.786	-0.467	2.51943205657939	3.25980735423234	3.02943758872403
CG8539	4.694	5.059	2.802	4.258	3.661	3.03884829977493	3.52831430561732	3.1901541005842
hdly	4.758	6.571	4.736	5.771	3.872	6.63839078040256	6.44594511057469	5.8495854545779
CG44245	4.103	7.318	7.65	6.436	3.008	8.57323960227201	7.92060993448364	7.91435838813696
NimC2	0.145	2.636	2.778	1.036	-1	3.1438350089827	3.88668883683889	2.60300232013273
Dscam1	-0.604	2.203	0.849	0.842	-0.72	2.1210274903005	2.71875212393628	2.16931378757319
yellow-h	1.342	4.248	3.404	1.739	-0.364	3.86833589458246	3.81472946452555	1.70211928941651
CG10947	-0.26	1.843	1.629	1.424	-0.924	2.05805931965699	2.90676328233607	1.49516577491768
Cyp12a5	0.843	3.234	-1	1.045	-0.368	2.18273989578698	3.72672053801159	1.42154469654449
CG9760	0.567	3.61	3.251	2.685	0.101	2.82544545555039	3.11083878072848	2.1415778812814
serp	0.962	3.108	4.966	4.005	1.163	2.77029592330939	3.71279734288677	2.59714474124309
CDase	1.061	3.661	1.954	3.182	0.012	2.83687064898491	3.06661991458584	2.88012669964131
Rh50	0.336	3.716	2.073	0.654	-1	2.379682846716	3.76496965685313	2.62330412191739
CG4822	2.027	3.65	2.995	1.718	2.453	3.96465694014636	4.29829550879196	2.92081601426457
CG15365	0.16	3.066	3.433	2.748	0.421	3.66471855878132	3.2580903103167	3.39774064352912
CG14275	3.964	4.579	6.203	5.075	3.472	6.57079873365485	6.413513629964	5.97214158218954
Ptp36E	0.598	2.926	4.579	2.454	0.223	3.23299653079097	3.20624975347689	2.59481492799701
alpha-Est8	1.167	4.007	3.531	2.681	2.719	4.06031275098571	4.38425083539316	3.28015555150967
CG15279	0.523	2.293	-1	3.5	1.024	2.27949090260957	6.4122516880355	2.24215036334507
CG10550	1.878	3.422	2.119	2.348	0.301	3.90627545032238	4.22183142747471	3.5049748284847
SmydA-4	0.437	2.819	4.758	2.434	-0.905	3.00260746845114	3.18133743884189	3.05151952094106
Ac76E	0.861	3.912	3.093	3.008	0.771	2.58887599872797	2.72684320058889	2.43124631473845
RhoGAP102A	-0.195	3.053	2.95	2.809	-0.163	2.53264159153402	3.40086487414179	2.13688960566411
CG5577	2.157	3.994	3.332	1.975	1.084	4.07535839818789	5.1533427266189	3.66921865818832
CG31102	-0.07	1.731	1.829	1.401	-0.638	1.76614072668419	4.27672517168679	1.74046877567315
CG2065	3.488	4.612	3.621	2.156	1.414	3.7817456435941	5.14810323704142	3.86308118074082
CG9297	1.014	4.487	3.383	2.093	0.843	4.80502501464138	3.80715708795262	3.76765669130971
CG14687	5.502	6.061	8.136	5.221	2.968	6.98101196714331	6.81061039986462	5.91386412108297
TyrRII	-0.324	1.505	1.678	1.661	-0.798	1.69414112705178	2.66686596166272	1.31375873905975
bt	0.704	5.31	4.777	6.187	1.342	4.44768916291456	5.48705457549747	4.75984600798848
CG2145	3.038	5.631	4.823	2.84	0.482	5.41417155145314	5.26114783693461	4.8261409081597
clumsy	0.14	2.961	2.464	2.173	0.017	2.38609212721932	2.55198836342154	2.3071071529075
Ldh	2.378	5.056	1.438	1.221	0.873	5.16815130809066	4.72713351904116	4.18758676324627
sick	1.559	5.121	4.229	4.407	1.096	4.84593440942393	5.14922304624876	4.70741624245161
Ugt317A1	5.891	6.706	6.546	7.115	3.339	6.33661762810101	5.91014106253574	5.70287060118346
IRSp53	0.46	2.5	1.208	2.257	-0.318	3.20971648380943	3.24098238458873	3.17868973426128
NetA	0.807	4.24	1.977	1.522	-0.622	2.24596294335858	2.63579543592517	1.74546709330221
Fie	1.909	4.399	4.304	2.379	-0.299	3.35899730528078	3.80098311786372	2.73920594083065
Wnt2	2.835	4.744	3.313	3.038	-0.137	3.77925689572987	3.55007423172335	3.2467120061622
cora	3.764	7.237	7.23	6.678	4.255	6.88590999106988	7.13972003396963	6.57431149873719
ths	1.015	4.604	4.07	2.815	-0.379	3.92477169278747	4.55125680117679	2.92344342627178
Vmat	2.378	5.496	5.085	1.817	0.739	7.09915912168027	6.82590876559248	6.54888572119929
Cyp12b2	1.457	3.318	1.662	2.854	0.474	2.71043100947135	3.28772743689427	1.97078041288609
SK	-0.476	3.538	2.343	2.806	-0.381	2.41522753809249	2.82496174773229	2.11166475659583
mtg	1.091	2.719	3.136	3.508	0.969	2.64149451008729	3.34367697057535	2.9294934655119
if	2.222	5.198	4.554	4.889	2.583	4.4964271438451	4.93256913996873	4.19516140127277
Ca-alpha1T	-0.641	2.37	0.675	2.789	-0.575	1.7113447207589	2.4792741666529	1.65945629807199
frm	0.239	4.845	4.025	1.116	-0.217	5.40398705678369	4.85847908932487	5.31392250540185
Rbp9	2.239	4.827	4.797	3.692	0.676	4.71713804677677	5.41393427503332	4.04163451494012
CG11400	3.284	4.242	4.88	4.313	1.841	5.48518357487236	4.8860728326289	4.32469777008779
CG43078	0.431	4.373	3.234	3.537	0.424	4.67418765947835	5.23413896409631	4.56337429104284
ETHR	-0.231	2.608	2.695	1.1	-0.801	1.59957609452478	2.83148124772233	2.02245307992379
CG3746	3.907	5.122	5.751	3.666	0.961	5.24010687846433	5.40583269747991	4.99682001712084
Tep3	0.518	2.643	-1	1.511	-0.44	1.69588267364488	2.20458238629042	1.53905599933755
Ktl	2.296	4.739	5.85	4.867	1.358	3.73878514754683	4.23373388109464	3.28916077389376
blow	3.914	6.078	5.582	3.43	3.164	5.46429665913563	5.53080084445956	4.98927111427203
Irk2	0.444	4.538	-1	0.151	-0.907	0.810338600836036	5.33888545068874	0.933814078076373
Wnt4	1.174	5.464	3.921	3.879	-0.119	3.53009452831539	2.95558377658913	2.83142065407112
Had2	2.573	4.086	2.439	2.15	-1	4.90042635418947	5.21738645211446	4.25667245553946
Act42A	9.721	10.917	9.656	9.946	9.011	10.5090233069517	9.68188290665804	10.0377771877686
CG10512	2.769	4.304	2.297	3.85	4.059	4.34779937403928	4.42106364073523	4.04785421775305
Strn-Mlck	-0.242	2.711	1.57	2.224	-0.228	4.37666441853768	5.08161820909684	4.74833730883029
Mec2	1.334	3.471	-1	0.21	1.792	3.30245589457796	4.66024684734582	3.73458312971383
disco	-0.34	2.677	2.384	1.979	-0.67	2.04446078401482	2.37258318742745	1.7847402284197
CG5346	4.889	6.203	6.171	5.27	3.807	5.38557716304418	5.2916623704823	5.18956556586233
Ugt49B1	3.059	4.828	2.687	1.991	0.583	4.07376601955133	5.89299127714782	3.54782906004181
Nepl21	3.133	6.828	4.304	4.204	3.118	5.97723904857886	5.45251315490992	4.55631305482557
CngA	-0.075	2.028	0.153	1.505	-0.696	1.69500463666884	2.18920472072301	2.13528883192041
CG11892	1.786	7.467	4.166	-0.828	3.204	6.6916947406869	10.1950896113414	6.26676086622862
Cadps	2.02	4.305	2.642	1.952	2.407	2.39084121111609	2.65570649963013	1.62706764723485
Tg	3.879	6.21	6.738	4.865	2.763	6.64998609993528	6.63226316598151	6.15892066166561
Octalpha2R	-0.494	2.112	-0.069	2.33	-0.421	1.73584113419889	2.29729193037465	0.961643039772357
Ank2	-0.904	-0.474	-0.258	-0.775	-0.96	1.56974781454245	1.87069760878151	1.83307827795306
Nrx-1	-0.542	3.443	2.75	3.169	-0.386	2.73190857821026	3.66523531094717	2.5483680207643
Cyp6d2	3.053	4.335	-1	4.156	2.538	4.62666948789978	4.02831046081798	3.8149679754658
sano	0.48	3.702	1.743	3.17	1.024	3.46210692491639	3.84866082882731	2.86247212351484
Best2	4.478	7.319	7.279	4.902	5.824	7.10981454599279	6.55130160169366	6.27905506460282
AdamTS-A	2.777	5.813	3.347	5.271	2.806	4.82413752850502	5.26594535177174	4.8977182360539
loh	0.677	3.439	2.729	2.821	0.449	3.35528908735288	3.17943051071082	3.08859067533738
CG8369	4.397	5.522	7.352	1.054	1.814	6.63837152854011	5.72912504561811	5.54050949715344
CG17739	0.708	3.435	3.743	1.9	0.272	2.40367084479941	3.04884089220177	2.31403788818237
Smyd4-2	0.852	2.474	3.134	2.211	-0.612	2.9318620366864	3.41766258067605	2.81440569316068
CG4115	1.414	3.235	4.704	5.831	-1	4.44246571911169	4.60124018724082	4.55801026294996
Scgdelta	-0.462	2	2.22	1.957	-0.623	3.44977787018332	3.23438974167764	3.28162901611727
Apoltp	-0.691	2.902	0.319	0.501	-0.947	0.630340966186643	2.42900217052754	0.74940030348116
Spn42Dc	1.121	3.993	-1	2.462	0.744	2.54118479612476	3.96569408836831	2.45010855613382
tnc	-0.447	3.72	1.539	3.841	-0.179	2.89911324503173	3.9208088829248	3.47134534416818
CG9400	2.842	5.335	3.29	2.753	0.662	5.05058327210341	4.94811923524791	4.36002583279832
CG13937	1.661	3.873	3.956	2.642	0.664	4.21006363631007	4.85715302847861	3.90425426019407
CG8306	4.162	6.186	5.141	5.454	3.707	5.527025556254	5.49278123019044	4.98207007366862
PKD	0.444	3.717	1.579	1.338	-0.745	3.04445207988648	3.38272191636251	2.92840147507464
form3	0.297	3.786	2.642	3.652	-0.156	2.78834857842062	3.17025779950963	2.98559598260647
CG5618	2.241	4.322	4.548	4.059	2.207	3.58245427995102	5.37469996891017	3.77816252022075
CG12105	-0.365	1.938	2.398	2.559	-0.703	2.80599571047324	3.36197596007849	2.46426167215998
MsR1	-0.841	2.149	2.614	2.718	-0.398	3.04927885633126	1.92755461221149	2.68413228133922
CG6910	5.581	6.633	4.894	2.991	1.652	8.16039908358521	7.16101444945921	6.38456098546766
CG30195	5.08	5.615	5.622	4.99	1.884	6.39769288479428	5.49678212281807	5.58015845237691
ltl	-0.605	1.583	-1	1.62	-0.733	0.756040935513796	2.44581627954924	0.726341646153186
SLC22A	0.236	2.621	2.206	2.23	-0.786	3.17835385684921	3.41737771882023	2.78440785623894
wgn	4.624	6.304	5.139	5.052	3.055	5.11802546675494	5.11250603165684	4.33856619271325
Nepl19	1.623	3.712	3.649	3.46	-0.094	3.50945965347403	4.92963522910027	3.26123780599127
CG34437	1.761	2.378	3.339	3.028	-0.749	4.1816735199307	5.2373887750851	3.28852095722223
CG33509	NA	NA	NA	NA	NA	0.309522143512208	5.31479449838801	0.533661935650722
CG8586	1.414	3.87	3.033	1.835	-0.412	3.100732516146	4.15100062092613	2.5114426357752
tna	1.679	4.638	4.105	4.063	1.491	4.18665018940217	4.77837818073537	4.07808844531213
CG45002	-0.891	2.219	2.299	1.543	-0.316	1.06345860368057	1.86648675003077	0.785097479308269
CG34396	0.979	2.804	2.293	2.242	-0.252	3.11421888856338	3.4707602014787	3.0797254103484
cv-2	0.836	4.699	3.39	2.865	1.07	2.99658585603812	3.75102308367763	2.60814782113156
CG13631	3.343	5.147	7.602	4.534	3.443	5.52923687741423	5.21118837389821	4.51212880827098
Nepl9	-0.063	2.396	5.129	0.721	-0.789	2.02425896920123	3.57136148401426	1.72364043656891
CG32982	0.206	2.846	2.711	2.318	0.939	2.98700974853639	4.16284653756423	2.78575493178156
Irc	4.959	6.651	7.903	4.687	4.417	6.6574730331816	6.82444729192771	5.62063215016203
Smyd4-3	0.837	2.839	3.324	2.131	0.467	2.81709687189388	3.42546850155665	2.68252470147029
Buffy	4.121	4.76	1.274	2.799	2.67	5.52969918919281	4.68820685901237	5.01114611682859
Ace	0.899	4.206	2.978	0.745	-0.694	1.46553277712845	2.8596974127757	1.17793535635359
CG30116	-0.046	3.006	2.585	1.665	-0.503	2.74223994391437	2.69990786620412	2.78749979498357
phm	4.262	5.554	3.039	4.369	2.573	4.43030977797554	3.22827822999854	4.20474889876623
elB	1.717	4.338	4.178	4.069	1.423	3.73691260977855	4.08040474784053	3.39699087861972
CG12643	2.436	4.629	6.575	2.944	0.388	4.61590223396048	6.47154692666063	4.32527661551374
RhoL	4.559	5.904	5.628	4.489	3.171	6.14625596669948	6.44102046840532	5.51740717987675
AANAT1	3.085	5.462	6.404	4.819	1.863	5.60179308692295	6.01720495321307	5.648715419484
CG14655	0.799	3.635	4.909	2.688	-0.3	3.28156670873706	3.91119793037558	2.80783878381377
Traf-like	NA	NA	NA	NA	NA	0.515919111247354	4.21079713564562	0.737792874320677
Gdap1	NA	NA	NA	NA	NA	0.911325480542986	4.35167901518387	0.867122072155836
fng	4.814	7.155	5.863	5.686	3.837	5.46553399817189	5.53608540306728	5.25507013731255
axo	-0.646	2.033	-1	-0.49	-0.874	1.35773607062633	3.36710874360156	0.892321257564784
CG7443	9.075	9.707	10.267	9.571	5.729	12.3916893263752	11.5647407475828	11.6590369691055
dysc	-0.445	2.435	2.609	0.905	-0.667	2.12941509593419	2.97370879500656	1.65539106628315
FER	1.913	4.023	2.81	3.271	2.073	3.95261637067123	4.12161741948429	3.69119121022533
Ppa	2.112	4.396	2.714	4.107	1.069	3.1358235479333	3.36815966346245	2.92984608972239
GstE5	2.721	3.579	6.648	0.555	1.14	3.33183284451585	5.99730738164267	2.58507051049557
CG43134	11.748	12.291	13.832	5.416	10.829	14.3918418385814	13.4309094103312	13.4009567871064
CG10483	0.849	2.592	2.422	1.47	-0.467	2.58520227203376	2.47732828994415	2.1494982202687
Syn2	-0.551	2.015	2.622	-0.476	-0.656	1.19002588879806	1.921988816421	0.338162169901735
CG12065	4.939	7.104	6.35	5.711	4.665	7.215935209606	7.12944846051868	6.63594323054662
CG15772	0.766	2.978	3.201	2.424	-0.422	3.572575986733	3.73847157782871	3.64816415751403
Idgf1	5.099	5.772	4.419	3.126	0.509	4.34359054017817	5.18476542802772	3.05439705646197
h	4.996	6.111	5.854	5.415	3.879	5.38585683426015	6.12349889269202	5.26294079155055
lbm	2.477	3.534	4.679	3.604	0.901	4.34669443653113	4.4722354832656	4.3325682603169
CG11835	0.829	3.657	1.225	1.931	-0.794	2.09836494380799	2.32809310075354	2.4200364683363
Col4a1	6.601	8.971	7.83	9.896	6.265	8.43663502080358	8.71133227051361	9.20216088942134
CG6055	3.72	3.711	6.189	1.966	1.752	7.30310785274285	4.65152608145849	5.92541378539591
fs(1)Yb	3.4	5.593	3.548	5.041	1.28	3.80334948449345	3.17273861176625	3.65738624970484
CG13928	-0.459	2.179	2.798	0.272	-0.669	1.23917673198738	2.5597999681642	1.14263674081858
sbm	1.836	4.604	4.727	3.912	1.722	4.22629301470892	4.09217440593283	3.29658579692096
CG15209	5.195	5.829	3.044	2.792	1.495	6.05003855820445	6.42604960304845	5.30209461964373
CG15247	0.754	2.653	1.119	1.88	-0.603	3.09774012312924	3.15139389508141	2.25256319346142
CG32581	3.968	1.027	5.118	3.874	4.608	4.95325892590569	4.90392143259493	4.19597310390928
Atf3	1.154	4.501	4.181	4.194	1.889	3.47836500389774	3.8630213438128	2.96534855267384
CG16965	0.342	2.987	0.975	0.642	-0.805	1.22668895376611	3.0498641211096	1.42015554160411
Sik2	-0.452	2.389	-0.84	0.926	-0.6	1.52057788882577	2.04369797637801	1.42238630393673
Abd-B	-0.495	1.28	-0.067	0.585	-0.901	2.12395726458972	2.27639993762665	1.48679804766171
Obp83cd	2.147	3.398	3.06	1.874	-0.754	4.37031258256108	5.31461228935285	3.18782677606603
Obp44a	1.669	0.425	7.249	3.506	0.98	6.58671420256055	5.64977613164087	5.06653225907296
trol	4.1	7.706	6.66	8.707	4.566	7.406382678344	8.16439253157747	7.89839022208938
Nlg1	0.198	3.282	3.494	3.214	0.152	1.94677040739905	3.1837861992656	1.95713038030879
Drep1	4.716	5.075	5.212	5.538	5.515	4.49301229876524	4.4380367917761	3.62077165736311
NimC1	1.484	4.433	4.58	-0.054	-0.929	4.96767893191206	3.03616474152218	3.59659142203037
CG43739	NA	NA	NA	NA	NA	2.07341161854384	2.95142787739357	2.54658567872689
CG33143	-0.458	2.021	2.587	1.435	-0.503	1.8187650261267	1.94182043084552	1.39486256324681
ci	2.786	6.405	5.32	6.36	2.986	4.90426685913691	5.34965921613651	4.2072586988245
Pif1A	NA	NA	NA	NA	NA	5.60820473791032	6.36482205174064	5.8197146028943
Syp	2.293	5.818	5.962	5.936	2.709	5.33995401270395	6.20062378691431	4.85804381849664
CG30460	0.731	3.832	4.284	3.885	1.339	3.93960295004013	4.16903252083293	3.84295292059103
CG3597	2.708	5.114	2.126	0.578	-1	1.76808164982319	5.17759439267893	2.84152789616033
tutl	0.478	3.597	2.905	4.362	0.771	2.75659180372278	3.29749136920158	3.36725721954247
noc	3.211	5.5	5.318	5.069	2.021	4.79740025816484	4.62673895413476	4.30686938626894
CG3699	3.768	5.953	-1	1.662	-0.517	2.445240544868	9.11703541244825	4.25024015266806
RpS10a	7.007	7.548	6.46	1.95	0.073	6.14746208443517	5.01462380613535	4.77887794671008
Tsp42Ea	3.659	4.645	5.659	4.943	3.868	7.5916058016429	7.32383785365541	7.19041463114917
Socs36E	3.03	4.99	3.209	5.033	2.502	3.89011420267151	4.21257577072248	4.01229493689575
otk	1.039	4.199	3.323	2.735	-0.425	2.36891841146405	2.09663688699474	1.96385917187634
Vdup1	0.994	3.279	-1	1.892	-0.449	3.17707374620064	3.02123030741974	3.25177141938463
CG9691	4.633	6.312	4.089	3.806	0.411	4.59252444557946	6.72440107617074	4.47424797308372
d	-0.085	1.084	0.725	1.366	-0.652	1.61490864938978	1.65509630927777	1.43419564772046
St1	1.544	3.941	3.131	2.6	-0.499	2.94610874166405	3.91038698494793	3.85509299108355
CG13082	0.734	1.515	-1	3.622	-0.535	2.14578750592046	4.3196786806697	2.46336102665665
LanB2	4.74	7.075	6.699	7.931	4.711	6.56881653602411	6.9370794828479	6.95504668128106
Hsp67Ba	4.611	5.989	6.653	4.638	0.684	6.54263522928306	4.93332105212134	5.46836108769417
Trim9	0.58	2.473	1.845	1.833	-0.028	2.12330559052474	3.25176869326035	1.73588876926603
CG18249	1.818	3.409	2.186	1.227	1.036	3.07610102034778	3.12023496820487	1.97451204110344
CG13403	2.947	6.52	4.905	1.595	-0.399	5.37250560834932	5.52691897026679	4.74840997207287
CG16700	5.392	7.219	7.629	3.506	5.069	8.00576349621797	7.54044080167561	6.38839391005873
Oseg5	2.387	4.704	2.048	2.796	2.604	2.59715413877013	2.44360198985068	2.14186249263551
Fili	0.583	3.251	2.093	3.251	-0.058	2.22195427413667	2.2631051885064	2.2869093471782
CG8046	0.212	2.67	-1	0.925	0.554	1.87317456613424	2.37576118193915	1.3695501683927
Scgbeta	1.306	3.877	3.512	2.17	-0.36	3.2220746240096	3.79488385939677	2.94239075113661
CG2930	0.076	2.187	2.281	2.121	-0.124	2.72695535961824	5.62242486463411	2.88871842810201
pain	4.554	6.73	6.335	6.643	3.74	5.83484926271007	5.89331368262554	5.77363210452316
CG34445	5.247	5.811	7.328	4.841	1.523	7.03496502114806	6.7488884884552	6.83335585721477
Inx7	5.83	5.81	5.013	5.062	3.861	5.31198933547108	5.55005412147529	5.10255251021181
CG4259	1.021	2.674	3.742	1.736	-0.763	3.21932023174496	4.08722262310984	2.90404196309549
CG6912	3.258	2.334	1.718	4.558	3.491	4.33419553487501	2.35884621004997	4.587861632758
CG17264	1.623	3.227	3.778	1.916	0.449	2.55843392720208	2.84667441650877	2.0573050005477
unc-5	0.596	2.642	0.079	1.253	-0.748	1.04367878922672	1.598177246124	0.521749741929973
Achl	-0.602	1.469	2.337	1.834	0.037	1.53440201081988	2.69150810647045	1.88415008857168
NPFR	-0.403	0.09	0.984	0.655	-0.728	1.63734613263962	2.41921494138912	1.57591945275083
CG31140	-0.545	2.937	2.445	3.441	-0.33	2.59794308072209	3.71962884749436	2.41840615679381
CG1208	0.597	2.976	0.073	2.842	-0.206	3.18231690059645	4.66205816903585	2.82483532345105
Sobp	3.034	4.48	3.448	4.745	1.938	4.08821111183917	3.58920583362678	5.02174732263421
bowl	3.182	5.614	4.931	5.059	2.739	4.63485374227768	4.86235555804607	4.01321201978146
Grip	3.267	5.15	4.107	3.201	1.831	3.02926740219551	3.16801002585723	3.26036917302331
CG9664	-0.192	2.268	-0.865	0.558	-0.385	1.25549138059162	1.96630982399131	1.45981076264455
stl	3.981	5.852	4.184	5.801	3.796	5.37066035673086	5.12421804678714	5.47684093488044
CG18507	1.853	3.795	5.02	2.336	2.033	5.21863334653621	4.8035286108475	4.22783330181974
AQP	0.624	2.449	4.077	1.685	-0.521	3.43887473625045	3.72670432699324	2.91154741087479
Cys	7.366	8.516	8.57	5.806	6.471	8.01542543167636	8.25112712581638	7.27034361961874
Shab	-0.627	1.578	1.805	1.433	-0.612	1.62716813038156	2.3670826979128	1.37528019466766
Corin	-0.756	0.922	0.564	0.819	-0.947	0.695769152674638	1.02774313583639	0.651673526188414
mbl	1.023	4.573	3.928	4.16	1.529	4.26565017136748	4.96678584372336	3.6624417563949
Traf4	2.774	4.216	3.329	3.391	1.807	3.52721656814224	3.58428155420637	2.88830239437759
PGRP-LF	0.999	2.877	2.423	0.632	0.629	3.40507043046521	3.45331396691414	2.28372632045301
NimC4	2.138	1.973	4.087	4.484	-0.824	5.48338935371981	6.62461850181804	5.57183166246725
Tig	-0.252	3.361	1.424	3.106	-0.127	2.91203643483592	3.1313501644728	3.8927756842183
mew	3.139	5.934	5.313	5.737	3.773	5.02636678808076	5.52985192886653	4.75320492834733
LanB1	5.451	8.026	7.454	8.759	5.251	7.25018534444676	7.28536039348282	7.21147114156927
Tsp42Ei	2.608	4.154	2.8	1.337	1.196	5.21769664381341	4.23124134288348	4.03930815817751
CG32170	0.039	2.349	-1	1.153	-0.082	1.83164856641524	2.55194178539894	1.95752604367073
nSyb	NA	NA	NA	NA	NA	1.28709973694569	2.35840004185872	0.480509250954005
NK7.1	2.532	4.728	4.285	4.037	2.225	4.17045223021351	4.45370227664917	4.12024013271518
DCX-EMAP	-0.714	0.228	1.427	-0.776	-1	1.33562356975211	2.48618790521323	0.868315247224648
stan	-1	1.004	0.548	0.186	-0.965	0.624695317292741	2.07326314072473	0.503525576745146
lectin-37Db	NA	NA	NA	NA	NA	5.89416941614567	5.96961284523874	3.16056376619687
CG30197	7.482	7.568	7.843	5.389	5.59	8.11927053192207	8.12529442614072	6.9884952687725
CG7695	3.497	5.842	6.748	-0.629	1.127	5.96301137607367	4.77013006981173	4.35207872790868
CG8852	0.506	2.733	2.404	1.896	0.525	2.06116065275395	2.46084444491849	1.96380025832821
CR18166	NA	NA	NA	NA	NA	3.30072769086588	3.07143317939259	2.95967046260378
CG3301	0.375	2.605	1.521	-0.606	-0.4	2.82004242382579	4.66661954148229	1.73917390652885
Sur	0.603	3.928	2.693	3.832	2.019	3.00082787049405	3.45559233669652	2.70456848995473
vkg	5.987	8.274	7.129	9.234	5.623	7.78674697090837	7.91535698337632	8.55793286832409
CG14961	0.218	2.168	0.585	2.121	-0.534	1.09980896825092	2.34539496364165	2.39881889363305
robo2	-0.377	2.907	-0.329	2.521	-0.888	1.82888661794146	2.19607180632462	2.10006612586928
CG11951	0.377	1.487	1.091	-0.259	-0.367	2.50473585487292	2.11807539843611	0.731767416348327
jtb	3.513	1.646	2.85	4.164	4.863	4.22350215272981	4.58205129955202	3.5205958074889
Gbp2	2.56	5.487	2.539	3.165	0.802	2.4984399047664	4.18810597700663	2.75907657079581
vvl	-0.483	1.703	2.26	1.797	-0.768	1.18762419992671	1.9727027165691	1.04915453292799
Est-6	2.788	4.513	3.249	-0.712	0.897	6.38041601066795	4.01971872727027	4.19785488015927
CG13012	1.043	2.42	2.99	1.29	1.19	4.51118529611866	4.38575428202072	4.05780780119375
Ance-5	1.339	4.128	4.977	3.099	-0.521	4.51387471200473	6.07534297193704	3.95036932509882
side-IV	-0.771	0.875	1.487	0.839	-0.866	1.04112428940592	1.83246350438644	0.97616439478471
rau	4.399	5.779	5.116	5.3	2.883	4.85497056332066	4.3967446871533	4.97748937923483
CR43281	NA	NA	NA	NA	NA	2.79242226248182	3.34264540822731	1.81601158127307
Ndg	-0.728	1.943	1.378	1.13	-0.728	0.869732687658714	2.07510376886495	1.0193493710088
CG34446	4.932	5.512	7.978	4.994	2.691	8.1592421083791	6.84078034016424	6.7421076197745
CG14777	3.611	4.072	4.625	3.549	2.715	4.57847364236311	6.03247461986828	4.64587400326364
CG43373	-0.558	2.805	2.115	1.061	-0.636	2.07519006519854	2.865077043336	1.77357030938714
olf413	-0.491	1.446	-0.237	0.225	-0.916	0.394476391098784	1.06223985866365	0.12646011108886
CG6282	0.868	3.698	2.784	1.275	0.171	2.10990298155837	2.30957237336544	2.28686789681619
CG31777	4.096	5.114	5.237	2.938	2.571	5.754907184459	5.96031278171657	5.20928400124502
CG15347	6.053	6.963	8.261	3.252	5.689	7.82417155710028	7.5787594308191	6.9438962691562
Spn27A	5.093	7.122	6.302	5.413	5.258	7.61957564930476	7.0306824243428	7.39219497239924
Hf	2.974	4.713	4.591	0.605	-1	4.03543269126796	4.47800309111219	3.93886986207787
CG32599	2.15	3.559	3.451	1.986	0.391	3.87032863941527	3.92423377546309	3.44650585015109
Lsp1beta	2.198	7.938	1.811	-0.201	-0.915	4.68382169764959	3.43221568436402	4.30643550117499
CG13229	-0.039	1.558	2.798	1.267	-0.404	1.08910502577664	2.53949890410643	0.502215011023493
sls	-0.293	3.509	2.389	4.046	-0.01	3.80406427273423	4.57473587369826	4.3971368300791
kay	3.355	5.844	5.376	5.146	3.485	5.7524576278163	6.25703658620709	5.72071137521205
wb	0.238	3.606	2.579	2.982	0.734	3.54896592012817	3.94062847559292	3.74492353969033
CG14401	3.017	4.344	4.633	2.021	2.507	4.74748328165365	4.36990103000493	3.94727239597231
CG16799	1.367	3.238	2.607	-0.604	-0.824	4.73843125155683	5.00054860247258	2.96939247696522
CG13248	0.036	3.085	2.552	0.277	-0.63	1.16132360931427	1.9866116296862	1.18078450920797
CG31778	1.303	3.739	3.079	0.88	-1	2.6201640883425	3.86267884559459	2.03970418179001
Ir76a	2.202	4.737	-0.804	2.548	-0.89	2.00613013805813	2.16543092671601	2.01021904473614
CG3176	3.631	2.289	3.935	0.489	1.554	5.24572315950724	4.85416671384854	4.59703195489669
CG15412	0.88	2.624	1.291	0.705	-0.306	2.1095186992874	2.68939170721042	1.50930620831581
Ttc30	-0.284	1.256	-1	0.598	-0.363	1.86896985218875	2.4421536997765	1.4883663409366
CG32368	4.971	6.327	6.571	3.158	4.395	4.53074020218836	5.2485626699583	3.96934049528875
CG6041	1.774	3.148	1.51	1.926	0.635	1.89359452287245	3.53393659923876	1.93550562838968
GV1	0.258	2.667	-1	3.137	-0.29	3.131745995181	3.41058959727645	3.13766791703422
CG34253	NA	NA	NA	NA	NA	4.2157760546431	4.98121552681719	3.75478325964687
Cyp28d1	2.862	5.609	-1	0.465	1.139	1.09846118112357	3.8387359794585	1.27596396763833
CG2641	2.467	4.333	-1	3.789	3.314	2.75772610225065	3.40871554447971	3.11686434455239
beat-IIb	0.039	1.403	2.725	1.494	-0.507	1.22383478845246	2.78736083779014	1.32203302992059
CG32647	-0.533	1.165	0.787	-0.225	-0.71	0.672555483836542	2.32483092324399	0.792526232869142
elav	0.417	3.095	3.141	2.749	0.31	2.30822146974244	3.29234930965629	1.90611598992913
CG42750	NA	NA	NA	NA	NA	1.08744043283176	1.50566368333907	1.09620112629648
CG13795	-0.008	2.743	-1	1.614	-0.907	1.29757842431171	2.35063970383816	1.29406732462168
sli	0.775	4.656	3.785	4.119	0.718	3.53251373308903	3.25231580226539	3.27231279678736
CG33253	-0.48	2.034	1.492	1.051	-0.423	2.82201161259318	2.98795618343758	2.99346545832435
SPR	1.387	2.934	2.23	0.593	0.863	5.5885782315627	3.26492723438098	2.97252576414404
pdm3	-0.664	1.407	0.687	0.586	-0.792	1.21996678075128	1.47512612200872	0.925223538191664
CG6739	0.473	2.589	2.927	2.032	1.067	1.86816955152144	2.82320014665657	1.60129861643207
Nepl11	1.327	3.525	2.38	0.204	-0.005	1.80519902086564	2.84185776316433	1.77491767749047
Hk	-0.251	2.31	2.08	1.496	0.225	2.3767150405124	2.60677225872899	2.24606545923746
Gycbeta100B	-0.979	-0.751	-1	-0.863	-1	0.433572122543138	2.50801708654762	0.0451147487798395
cv-c	0.912	4.245	3.171	3.779	1.786	3.66790673698179	4.04087054828915	3.44894905321541
ptc	0.911	4.32	3.321	3.48	0.611	2.63510820633634	2.80104411774938	2.6712731084927
CG30016	2.8	3.984	5.692	1.792	0.521	1.65440070813003	7.6819449105404	2.06901769741454
CG14855	0.465	4.144	2.55	2.192	0.677	3.21477505128142	3.46956731513485	2.47423635604107
AANATL2	0.997	2.003	3.394	-0.293	-0.397	3.29319779854151	4.89236447904467	2.47604961611622
CG5639	0.355	2.897	1.653	1.836	0.01	1.92788780479273	2.28752918149821	2.52406302502671
CG32750	-0.597	-0.049	-1	-1	-0.734	3.11784006844958	3.02348390583416	1.54287846991277
robo1	0.518	4.209	3.599	4.047	0.544	2.56074507252342	3.06189852583677	2.49571935640593
prc	-0.925	-0.564	-1	0.775	-1	0.251280351668872	1.56653270949799	0.832159664246509
rk	-0.652	1.721	0.525	1.322	0.401	1.27123182798025	1.89071502150879	1.35457459208841
Hsc70-2	1.193	3.756	5.513	3.851	0.252	3.50985667540874	3.79658652144632	3.62814920263739
sunn	3.967	5.356	5.082	2.895	-0.216	2.12959771988537	1.72169638930259	2.05325403997073
CG3104	0.817	2.671	4.057	2.168	1.056	4.39479224674001	4.41879242879451	3.68632368948936
CG3246	2.316	4.836	2.122	0.054	-0.174	1.11774244211857	3.4759981554249	2.06684552590486
bru3	0.636	3.442	4.114	3.338	-0.21	4.59794583601819	5.01313358287661	3.88015428744806
CG10621	4.188	6.321	1.08	1.326	1.649	3.81395021922758	5.6389301768514	3.51596532990103
corn	1.673	4.574	3.129	3.715	-0.298	3.23641258710615	2.98378069539527	3.23087719939816
CG34355	1.031	3.445	2.42	1.443	-0.437	1.42004026444592	1.2260460171782	0.982126944882499
CG1894	3.852	5.096	2.681	0.098	-0.446	2.77949173779034	2.36778581902978	0.967577221524839
CG43861	0.28	1.617	0.729	0.462	-0.605	1.33803937864953	1.99396748884191	1.5025769116371
CapaR	NA	NA	NA	NA	NA	0.0916950780545525	3.44810941033692	0.215239843088881
stops	0.914	2.516	-1	2.482	2.202	2.51986341584225	2.56345099702448	2.10461795465231
CG7582	1.831	3.799	2.351	1.447	0.235	3.94428281255429	3.04707712086347	3.7618516843108
Eglp4	2.537	5.099	1.865	1.055	-1	2.1583094417756	6.10886828121802	3.05726258519103
CG10764	0.275	2.89	2.005	0.284	-0.628	2.42040300920493	2.81256944370115	1.02917757179861
CG6426	3.235	4.598	3.789	2.493	-0.047	3.24026320566437	4.75266040933122	3.69008569576108
RpL22-like	5.437	6.874	3.593	0.108	-0.817	7.13875640102643	3.01842930903771	1.8536007668109
CG10026	-0.117	3.21	1.616	1.621	0.42	2.89171190979204	3.44517165017392	2.39820101140502
bab1	-0.398	1.481	0.886	0.732	-0.791	0.93350465041962	1.43104255665298	1.04655721221097
Inx3	6.107	7.378	7.407	6.082	6.008	8.12820013262239	7.49501851298467	7.25111169564248
Npc2g	4.866	6.77	4.984	1.233	-1	3.13557289802116	6.19783839135729	4.18868553055844
CG3097	0.049	2.503	2.654	1.796	-0.675	2.02169964147687	2.09570201605915	1.84707471212318
CG10514	2.324	5.183	-1	-1	1.503	4.70459754402737	10.2142850438707	4.16219166053422
CG10559	1.205	1.709	2.936	0.991	1.128	2.42332302478671	2.91633179744479	1.91729674632598
CG3505	2.145	4.219	3.216	2.913	-0.231	3.67707591825375	3.62055626844401	3.27636240918047
CG14830	3.723	4.642	1.929	2.507	2.186	4.37415092611134	3.81345888615496	3.75478488317722
Reck	0.182	1.745	1.954	1.807	-0.445	0.916814263652418	1.70726061884415	0.924022305589804
CG14715	7.977	7.344	6.364	7.504	7.882	6.64011574539887	6.01014815407968	7.28435462595342
drm	0.047	1.068	-1	-0.045	-0.561	3.56806329022638	2.99069145686039	1.52561911703947
CG4984	-0.392	0.775	-1	0.605	-0.302	2.00341544496724	2.33555250538659	2.30159364730308
CG43088	2.193	5.07	4.013	-0.401	-0.492	3.87057633199682	2.72950721215061	0.894253479815868
Obp57a	3.395	3.426	0.677	-1	2.181	8.73062307668001	4.9499177886511	4.29968740922675
CG13255	0.954	1.634	3.037	1.204	0.077	1.98346698503279	4.31616373720257	2.43408653579768
CG9396	3.116	4.405	1.336	2.271	-1	2.83771110699367	8.06681485889341	2.92788647665871
fon	2.409	5.53	4.023	1.606	-0.269	2.39982574500932	5.18384417417894	2.90870277527348
CG5955	0.635	3.415	1.441	2.708	-0.183	3.11566302964605	3.25760186901927	3.29785337457505
CG15293	3.827	6.737	5.734	1.824	-0.194	2.36068133682184	5.60824181021803	3.15270679437934
Twdlbeta	2.557	6.122	4.768	2.952	-0.698	4.93613429880384	4.87018509355114	5.08343429347816
CG10307	0.199	2.437	4.558	0.822	-0.549	2.46977577946792	2.39948799316733	1.43590575083196
Cyp12c1	0.585	3.553	2.361	0.8	0.56	1.30555040427274	4.08693302710926	1.45154123785296
CG15431	-0.428	2.552	0.952	1.819	-0.189	1.61455724524109	2.11477462635466	1.43258006407735
GstT4	3.562	5.597	4.53	3.285	3.052	5.59020318883926	5.81811147810391	4.90707113143924
CG8740	0.695	3.423	3.448	2.363	1.267	3.29027438424129	3.49171065534946	3.29765326482624
Neto	-0.136	1.316	0.934	1.824	-0.835	1.08402804511005	1.69227552973677	1.10786376381475
Wnt6	-0.305	2.266	2.761	1.318	-0.63	1.26728847204218	1.90710393461422	1.42134570056933
CG13877	2.14	4.165	3.375	-0.157	0.975	4.90866143672301	4.28621192516344	4.23969074388481
NetB	-0.057	3.726	2.913	2.53	-0.171	2.39684048638303	3.32313509367783	1.58709661630575
CanA1	-0.309	1.2	2.351	0.481	-0.716	1.17736548209811	1.95216309946331	0.817346859644982
Dscam3	0.684	-0.591	-0.949	0.877	-0.673	1.79697224169922	1.36028768889834	0.778073446805915
CG10211	-0.103	1.014	-0.178	2.003	-0.464	1.53111467913332	1.75894295808516	1.61967782203881
eEF1alpha2	1.96	4.056	3.405	2.163	0.133	2.4240548496459	2.45830833066146	1.49494038885212
unc80	-0.904	-0.036	-1	0.116	-0.977	0.357183216642298	1.08745692290322	0.72274108434867
babos	7.013	8.051	8.904	7.997	6.214	8.58101572271951	8.37673145894538	8.13096143217873
DNaseII	0.68	4.085	-0.679	0.8	-0.653	1.36786675785423	3.99422138940349	1.07528369980156
CG8785	0.294	2.229	3.45	2.978	-0.457	3.0515628070441	4.01786025615757	2.28238963974447
Cyp6w1	2.402	4.46	-1	0.186	-0.496	1.65664901748749	2.93367800876389	1.58308190959521
CG5687	2.135	2.742	1.808	-0.219	0.05	5.474617037127	2.3778999397091	3.2088963439599
CG10680	2.836	5.244	4.613	1.721	-0.163	1.35490954017205	5.2137952027284	1.94433392334018
Mmp2	2.859	5.282	4.947	3.04	2.871	5.09224789689829	4.97307194350886	4.41288317938283
CG8249	NA	NA	NA	NA	NA	0.327483523978831	3.75045000051045	0.461733976348573
dpp	0.729	3.588	3.757	3.896	0.967	3.53943212611371	4.44586576198769	3.55129209524606
CG5321	NA	NA	NA	NA	NA	0.621854174956978	4.00321412000284	1.4093523900809
CG13315	5.33	6.473	6.898	2.683	4.592	6.67425122478444	9.83707333000417	5.68405586900812
Cda4	-0.184	0.371	-1	3.866	-1	0.594844289878664	3.06653397908474	1.1190021707622
Ddc	-0.313	1.093	-1	0.064	-0.172	1.73768167700111	2.60864658830103	1.16518829358978
cDIP	0.688	3.707	2.813	-0.476	-0.218	2.31225500663646	2.69389817888109	1.0600419177143
CG32204	-0.227	4.354	4.313	0.604	-0.847	1.84206769640467	1.48401116025041	2.17397941220534
CG31436	1.987	1.626	4.27	0.376	0.279	1.85235009817999	2.50724836908778	2.86864076095048
CG9394	1.886	3.382	3.688	1.925	0.411	4.46484189506639	4.16093752113858	5.26056284819095
cona	7.635	8.281	7.598	4.457	1.171	5.1704286602868	4.29943639754269	5.42400877752012
CG6503	5.755	7.936	5.264	0.319	-1	5.08372663108455	7.04900993967338	5.28986947527911
CG12402	-0.344	1.579	1.178	0.635	-0.932	0.959115122733448	1.30989697329871	0.649026614174041
CG10562	0.159	1.146	-1	0.646	-0.85	1.25598454447559	4.85024135757013	1.49158201377917
Elal	NA	NA	NA	NA	NA	0.799803049543008	3.03463483255529	1.538898448632
CG17350	-0.492	-0.192	3.505	1.426	-1	2.04204601162567	3.81046414555458	2.63606435876479
CG10019	-0.434	2.804	2.61	0.528	-0.789	2.29379392804558	2.22545990965021	1.26372030554966
CG7646	2.875	3.452	5.397	3.171	2.514	4.49347696400828	4.53698248597111	4.12109847673065
miple1	0.374	1.844	2.373	-0.86	-0.584	1.33578618838629	2.10557051213302	0.942141337612104
CG42458	0.073	1.518	2.069	1.713	-0.559	1.65280543913031	1.54729451010464	1.12340351512207
P5cr-2	1.501	2.433	-1	0.632	0.383	1.6729278407451	4.84497592831027	1.69960231802812
CG8837	NA	NA	NA	NA	NA	0.153850816357952	4.2565985378624	0.179572839508794
CG34398	-0.497	2.019	-0.459	0.158	-0.419	1.87990167381339	1.26987173853129	1.71758963131977
pk	0.673	3.844	0.184	2.662	-0.519	2.87307318358795	2.72482242492954	2.82601890741356
Rcd-1r	5.037	6.318	3.735	1.148	-0.01	6.53899391773997	3.62861213341462	2.05114203183405
Lsd-1	4.001	5.853	5.131	3.003	2.71	4.89406422504183	5.27923313332631	4.35383285994192
CG3984	0.96	4.054	2.046	2.698	0.232	0.859785145069512	2.52905322805014	1.56477596615548
CG32333	-0.579	-0.082	1.252	1.335	-0.858	0.439204525207106	0.829977666538176	0.774703835259548
pnr	NA	NA	NA	NA	NA	0.789415437818163	2.07516713363736	0.805648895028183
Lapsyn	4.492	5.499	6.007	3.945	3.478	4.83789486447546	5.02827990780016	4.61034645871983
CG2269	-1	0.109	-0.894	-0.364	-0.885	0.25694687539376	1.67627677443006	0.121854726768944
CG13607	NA	NA	NA	NA	NA	0.758920193075807	3.0405067828221	1.1057062923057
Ca-beta	-0.166	3.282	3.105	3.286	0.846	2.80431555187689	3.65305928478716	2.76248345586511
RluA-1	-0.35	1.378	-1	1.081	-0.727	1.23771877294278	2.12464273313085	0.73598186580408
CG8501	1.06	3.462	2.296	1.073	-0.792	3.63619441777858	4.75201606538571	3.23290728018967
firl	1.617	3.585	1.814	0.875	0.311	3.18464116202539	2.98915127093479	2.48549820702124
dpr8	-0.793	2.537	0.965	0.157	-0.546	1.07095895643415	1.41813863590117	0.712960174856459
CG4577	0.271	0.662	2.102	0.323	-0.682	0.816364252928104	2.21559640653681	0.906532320243778
CG11319	-0.86	0.766	-1	-0.031	-0.439	0.769013780647955	1.4360009446664	0.597256908163833
CG6012	0.337	2.187	3.222	1.603	-0.786	1.83785834751276	3.19231607280364	1.498858880928
CG15599	0.419	3.145	-0.885	-0.089	-0.706	5.40779030792562	1.39275030460156	0.401650620734085
CG45263	-0.005	2.746	1.987	2.341	-0.245	2.07477499678293	2.40875027065762	2.02276635767537
Tsp42Eo	0.841	2.801	3.57	1.888	-0.752	3.40306357359396	3.55318911597659	3.65843301550814
CG42489	1.329	2.6	-1	1.644	0.334	3.61916561648799	4.25995986002418	3.32960597577884
Obp18a	0.929	4.18	-1	1.581	-1	3.20837100749453	4.61949612258772	2.92172386355769
CG14298	1.762	3.986	3.841	3.239	0.875	4.22232581098652	4.54455136229721	3.66851209280881
tow	-0.661	1.298	2.041	0.5	-0.913	1.64516839181972	2.04631619507763	1.12964575269157
sr	-0.832	0.829	2.287	1.064	-0.914	1.09180216217654	1.61252194524557	1.17832474273108
CG33557	2.488	3.142	5.946	4.835	-0.42	3.85270989869617	4.88020413460173	3.37819100671822
Gbs-76A	-0.434	2.07	2.608	-0.189	-0.39	1.40908949943925	1.85009121902788	1.04717486333819
ATP8B	0.358	3.255	2.701	1.75	0.715	2.71855162570712	2.61784444298319	2.08319953954291
Ugt307A1	0.48	2.84	-1	-1	-0.713	3.36274988483743	2.31733936113916	1.65823736049675
Osi19	3.163	7.318	-1	0.17	2.914	5.14235828016015	2.75856987370791	4.20480305159651
CG14285	2.543	3.497	3.985	3.574	1.677	3.88016450160846	3.74490738505036	4.07412643645659
fj	-0.483	1.624	-0.037	1.256	-0.81	1.22789414697734	1.26684240751257	1.46299244070621
SkpC	5.794	6.259	5.133	1.836	-0.156	7.33798397522016	3.220911493676	2.98137014894485
jus	-0.134	1.939	0.845	0.3	-0.564	1.06802375637668	2.08913428925701	0.682550775798495
Ctr1B	1.009	2.081	-1	1.757	0.036	3.50422536213031	3.93842271403475	2.46194963287577
Cyp6d5	3.06	5.871	2.114	2.966	-0.141	3.42166456135318	5.39255775412233	2.25929402428089
Vha36-3	2.336	3.785	2.421	2.292	-0.4	2.28579336590579	2.42307622187933	2.78104771726196
CG13314	2.302	2.61	3.775	-0.454	1.008	4.33546589258324	3.55284577600293	4.42301827841592
CG7724	3.396	4.483	2.759	2.519	-0.695	2.00839060357624	3.11901608130698	1.73174744574733
Myo61F	4.683	6.54	4.098	5.421	4.452	6.0733236217569	5.90306311374132	5.54974811305673
SmydA-8	-0.369	0.838	-1	1.667	-0.541	2.51141617404502	2.26378633748462	2.78767937389369
CG15096	3.733	6.232	4.629	4.091	0.985	5.44489950209543	7.32989524931265	4.94303246220104
Nep6	NA	NA	NA	NA	NA	0.698626690711199	2.96375135060509	0.640708879157386
skl	NA	NA	NA	NA	NA	1.36339540306431	2.91726162283024	0.827428396065446
Sk1	0.881	2.169	-1	0.278	0.765	2.09985931141515	2.45388722466924	1.75940624554071
CG3251	NA	NA	NA	NA	NA	3.28812247680125	1.72740553629367	0.199455199627461
yellow-f	1.491	2.836	2.079	-0.229	0.186	2.87523784527934	2.90819885253506	1.94050525450334
CG10970	-0.743	0.346	-1	0.596	-1	2.20690055968879	2.2678618023663	2.08948137184713
CG31370	2.308	1.325	3.236	2.435	2.558	2.81115519930468	2.99791125206098	2.33073143144508
meng	-0.356	1.495	0.798	1.173	-0.914	1.65783211212325	1.83530334844878	1.45284760004861
Nepl20	NA	NA	NA	NA	NA	1.10149004120009	1.66832007557906	1.25700875888515
CG11236	NA	NA	NA	NA	NA	0.990962844026592	2.82309234094146	1.52726329903138
CG31300	2.468	0.357	1.367	-1	-0.353	4.31197670976631	4.11776391781744	2.38766705268535
Sr-CIV	NA	NA	NA	NA	NA	0.149876475061709	4.02387411513074	0.316797281333042
CG17760	-0.117	0.844	2.32	-0.156	-0.593	2.33895009198982	2.46375430841922	0.722632881921404
Rbp6	-0.742	1.821	1.253	2.179	-0.383	2.46867529622594	2.59270853165658	1.65059143517129
CG10361	0.592	3.243	-1	1.273	-0.235	2.27774011944524	2.72273555322355	2.65410746040501
CG13068	1.338	1.967	4.103	4.598	-1	2.76193341915458	4.66956292784081	3.38332719209793
CG18628	9.681	8.979	9.926	3.917	4.917	12.8519040466613	10.4112020659024	10.3004930897016
dsx-c73A	1.739	4.329	-1	2.405	-0.221	2.11893498090289	1.85566865134736	1.90663403984008
CG42305	NA	NA	NA	NA	NA	3.22733332553627	3.44849110825359	3.42274604135851
CG5984	0.069	2.015	-1	1.128	-0.242	2.06187154688288	2.47516108729277	1.56382943545349
NimB1	0.245	1.579	0.13	-0.294	-1	2.80251236255497	2.83296428137559	2.62886720459717
Idgf5	NA	NA	NA	NA	NA	0.692997183423422	2.36715021139735	0.850967093134745
CG4927	0.096	2.93	2.142	-0.233	-0.572	2.18459193153599	3.06547652001745	1.33583542214042
CG30069	0.365	3.932	3.46	3.883	1.423	4.03045559059941	4.50116148168708	3.72092434385979
Spn88Eb	NA	NA	NA	NA	NA	0.836730288627694	2.4206473895216	1.04862409936558
CG13086	0.761	2.822	2.84	1.181	-0.431	1.56946036371911	5.49194002897818	1.5244667336316
CG8927	1.37	2.792	2.39	0.564	-0.843	2.08225385901048	3.19046023326018	2.29164423307107
qjt	5.008	5.316	3.522	0.875	0.425	3.94969910871701	2.9534474851621	1.64553282716693
CG1561	0.471	2.969	1.965	4.268	0.21	3.01445405058114	2.88600352367268	2.45321242480695
ssp7	5.078	6.497	2.662	1.823	-0.069	4.62956627661057	5.96721071734848	4.57075126371112
CG42857	4.476	4.728	2.936	2.036	2.179	6.0888484966114	3.11548243185841	2.42865880361181
GluRIIB	-0.916	0.59	-1	0.681	-1	0.695551325795708	1.37431059829595	0.578074600758503
Alk	-0.827	0.574	-1	-0.355	-0.904	0.498266039681661	0.908670427048867	0.504151001234479
CG33203	-0.534	2.059	-1	0.81	-0.73	1.19857334548858	1.2779710579851	1.16927052365835
CG30148	-0.173	2.633	2.18	0.877	-0.79	3.0206625049409	4.27749431866399	1.90290401817467
nvy	-0.273	1.406	-0.391	-0.288	-0.637	1.11412661555646	2.13897118255197	0.748549011462259
dpy	-0.955	0.822	0.686	0.061	-0.909	1.08433786541932	1.01894583720124	1.11434498166436
Ugt36D1	3.443	5.011	5.304	4.754	3.388	5.67311635898475	4.72884372195372	4.8841621091356
zfh2	-0.832	1.084	0.38	1.429	-0.33	0.469067359022592	0.911429645810522	0.380907463400338
Cyp28a5	1.137	3.852	1.925	1.227	-0.268	2.70258581567264	3.36819709304049	1.81655567514282
alpha-Est2	1.219	2.407	1.81	0.032	-0.107	0.527915120523059	1.72790595412705	1.22382419462068
CG8086	-0.561	2.982	0.982	1.175	-0.399	3.28589058223026	3.34328121226983	2.80475248158998
CG8483	-0.381	0.967	-1	1.36	-0.877	1.22075834359923	2.49060478841365	0.887405404554344
NfI	-0.608	3.945	2.519	2.755	-0.113	1.65003490605953	2.57398823146987	0.934926927454684
Rab3-GEF	-0.544	2.304	-1	-0.275	-0.919	1.99391659945524	0.56628128250903	0.312790579290023
bgcn	3.967	6.082	4.047	1.237	-0.25	2.09837021021007	1.39501654810474	1.21418915163796
CG40298	0.902	2.871	2.854	2.728	1.006	3.03198907538119	3.31307394971495	2.27472534682847
pyx	1.292	4.362	2.794	2.745	0.555	3.11664562243263	3.7753363231263	3.08564438000849
CG43324	2.399	3.941	4.028	0.787	-0.078	3.10472109201482	4.01076698277658	1.91142411371647
CG10063	5.193	6.816	6.133	2.835	0.935	5.26597830360964	3.92095011671253	4.11293905331788
Spn42Dd	3.606	5.162	4.636	4.72	2.163	4.20697718139125	3.76482023526751	4.35094217413233
Tsp42En	0.249	1.321	2.07	3.219	-0.829	2.19083087517986	3.33278609179534	2.53298121857728
CG44008	2.054	4.133	2.904	-1	-0.563	3.86093065500326	5.85745646312966	3.0250440691343
CG13116	0.861	2.475	3.246	3.307	0.869	4.04408969866949	4.38892128544017	3.09839405640641
CG9164	-0.592	1.469	1.094	1.356	-0.808	2.27217914550064	2.77596127435043	1.33877467338123
CG14905	1.835	5.222	3.925	1.107	-0.862	2.18045553585685	2.14718125791616	2.03046054936806
CG8738	0.664	2.478	2.574	2.147	-0.614	1.99266952784188	2.34068467275094	1.86555348888542
Ance-4	NA	NA	NA	NA	NA	0.470133949861005	3.03475216458621	1.0600497843014
IM33	5.808	8.122	5.848	3.088	-1	3.90051773389825	7.32639630565724	4.88851182725754
PGRP-SA	1.946	3.33	3.109	0.846	0.307	2.79903407075793	3.68393491449242	2.87156498389567
CG6415	1.699	3.6	1.971	-1	-1	1.16096111470271	2.39406796125662	1.88984835007256
CG43386	0.496	0.836	3.344	0.143	-0.864	2.15878379975404	2.99294317585337	2.3323488234268
CG13794	NA	NA	NA	NA	NA	0.530928580314368	1.41351099789381	0.857514936732437
grass	1.729	3.326	2.327	3.322	0.056	2.7855087928774	3.27384262768365	2.20482592235152
CG15353	5.152	5.515	6.746	2.363	1.939	5.56677117721683	5.34308570894656	4.91498517303887
SPE	1.532	4.095	4.041	1.325	0.038	1.33118961654649	3.22826815644972	1.87108155247525
Obp83ef	0.688	2.734	2.395	1.205	-1	3.15568460298088	4.17390882447821	2.32304400577361
yellow-d	3.13	4.126	-1	0.732	-0.748	2.93102790562484	3.502876254774	0.712933381922339
CG30285	2.732	3.497	4.219	1.88	1.067	4.44819071303058	4.26280070060485	2.41266978850847
CG16756	2.021	3.222	0.122	1.506	-1	0.863416575357948	4.055994031364	2.3580384540987
CG5281	3.886	4.732	3.919	3.287	1.331	2.98331491257233	2.12447394716397	2.5439527339983
CG30196	2.162	3.31	4.972	1.994	-0.258	4.10163536730405	3.69389629973105	3.4638357120068
RpS19b	8.479	8.706	8.556	4.529	0.809	6.73108855791685	4.08836714438418	5.9511024542837
CG5895	NA	NA	NA	NA	NA	1.57333873046053	2.10081931883302	1.1286170805129
PK2-R2	NA	NA	NA	NA	NA	0.91725567551024	1.76102798098828	1.37640532865512
CG4928	0.736	4.626	0.754	2.681	-0.234	3.78301445371615	8.48191807748795	2.6364352698188
CG4335	NA	NA	NA	NA	NA	0.495915303341349	2.44523020622575	0.780176843245628
Cyp301a1	-0.021	1.36	2.701	1.433	-1	1.18366937238701	1.71422046921485	1.33197163922915
CG42808	0.722	3.814	4.462	4.954	0.85	4.88722521815967	5.15757074859222	4.68914379541774
bnl	0.321	2.962	1.37	2.024	-0.208	1.71049989220402	2.14851876051254	1.72043828601821
CG12766	0.277	1.584	1.804	-0.187	-0.61	1.14330149077844	4.15437857351688	0.944448892921175
Prat2	1.701	4.883	0.839	0.438	-0.892	1.18995100195862	3.85211615337524	2.339277395206
mthl4	1.975	3.904	4.075	3.097	2.134	3.97022848496253	4.0478672817082	3.34268919561544
CG31051	1.765	4.043	2.154	2.068	-0.742	2.63331930537795	2.63347977311278	3.65229923365203
CG34166	5.685	8.328	3.755	-0.266	-1	4.72242740510613	7.02352130677926	5.96687023324995
PGRP-SB1	2.679	3.686	-1	1.711	1.401	0.948817526352271	4.11081198768074	2.11896908403465
CG34054	1.629	3.39	3.777	-0.196	-0.615	3.88081999174016	3.47480109953611	3.35639990770205
CG1468	2.763	6.001	4.588	1.11	-1	2.93895862797351	5.80767610646274	2.98277302439041
Syt4	-1	-0.42	-1	2.496	1.685	1.35571106833947	1.11107590298878	1.19571134962146
kek2	-0.753	1.534	0.103	-0.232	-0.717	0.44552108934723	0.683659941480813	0.221288153066863
uif	-0.563	1.799	-1	0.972	-0.96	0.421605379525382	0.850771509762797	0.485230254480001
knrl	-0.706	0.523	0.361	0.784	-0.94	0.75535009148287	0.947456291215217	0.545639625810987
CG15201	2.141	3.299	-1	1.679	-0.25	3.59540522143687	4.34791927627793	2.67261191746047
frma	0.915	2.911	0.021	-0.371	-0.582	0.440281779111696	2.99169258633389	0.673749792854794
CG17108	2.647	5.06	-1	0.152	-0.807	2.94974808083308	4.68022060253648	3.24797235238291
CG9812	-0.753	1.554	-1	2.328	-1	0.740064868074534	3.60700155275577	1.525094773899
CG14566	0.869	0.057	2.802	5.841	-0.444	3.51536547219681	4.67866045210674	3.30930435003697
Fbp2	3.191	8.424	-1	0.095	-0.792	1.62470725196552	5.05833485668658	2.83438277703656
CG34330	2.589	5.385	5.619	1.571	0.54	5.24077238379169	6.07953903044194	3.85868812969897
CG5773	1.603	4.107	3.765	0.231	-0.203	3.04589798066614	3.6981878610051	2.11416381386587
Cyp6a21	-0.675	2.343	-1	-1	-0.505	1.76519702259088	2.74146625142745	0.806818252564003
Unc-115b	NA	NA	NA	NA	NA	0.718549903132437	5.07689863800015	5.21782504135364
CG8642	-0.782	0.978	1.648	0.366	-1	1.03495309675536	1.96368420060844	0.582134965022099
Slob	-0.955	0.195	-1	0.252	-0.875	0.153973981349808	0.713065277603695	0.2779897639321
CG14253	NA	NA	NA	NA	NA	3.06626740160851	3.12067463102432	2.76559510706299
CG2233	7.099	8.705	8.051	4.126	2.535	4.39747844091802	7.22991606939475	4.18639825553325
Lim1	-0.561	0.854	-1	0.189	-0.628	1.20836535696503	1.3568349503315	0.658609539468834
arg	1.59	4.381	2.374	0.101	0.384	1.53382433831417	2.84294708248965	2.13708846608175
CG34423	1.729	3.027	-1	0.876	0.359	3.11518426106969	4.07127444380854	2.65450371550924
Loxl1	2.518	3.94	-1	1.54	-0.052	1.38063204759684	1.88235811297849	2.91208157187876
CR44383	NA	NA	NA	NA	NA	4.4923064202415	4.02409024607227	3.84890447915972
ord	4.022	6.427	5.016	1.291	-0.404	3.08599536717891	2.40337568312753	1.94717267790465
CG12477	3.199	3.937	3.103	-0.614	-0.676	5.25517025609429	2.79498761470999	0.403923907659662
GLaz	4.595	5.291	4.121	3.871	3.976	4.50464896505488	4.10902416113951	3.64538557639494
CG17127	4.706	4.215	4.485	1.528	-0.561	5.29575520660432	3.58793781732236	3.57866883038976
stv	3.13	6.29	7.316	5.077	2.282	5.52566479863687	7.18177025058988	6.6425236513571
GstE10	2.326	1.44	-1	0.053	-1	3.0130649655822	6.86821068862267	4.29934772583707
sNPF-R	-0.754	0.252	-1	-0.361	-0.81	1.91466431492238	1.20066948631971	1.07893420772649
tx	-0.602	0.992	2.53	0.068	-0.904	1.0192266120983	1.62655986170952	0.79855150959272
dar1	-0.603	0.357	1.675	0.869	-1	1.2362811455432	1.03986481676489	0.869484767241972
Pal2	NA	NA	NA	NA	NA	0.608846911378386	2.01960332459652	0.662359945419324
CG32335	NA	NA	NA	NA	NA	0.618900724949051	2.57504558070658	0.69289944645622
CG6553	0.056	1.379	-1	1.241	-1	2.03297512994416	2.60555288447918	1.89518169119882
CG14072	4.245	5.724	3.796	3.126	0.837	5.12432922360195	3.089630741722	2.84458562358878
KP78a	NA	NA	NA	NA	NA	1.29044359202013	1.53039993198268	1.05919018682903
CG43155	0.619	1.89	2.084	0.566	-0.75	1.13586592791049	1.39792767142309	1.5782514169109
l(2)k05911	-0.451	1.01	-1	0.96	-1	0.647511340350143	1.18288253307478	1.17119934532283
CG14932	6.895	7.773	7.008	2.293	0.407	3.40605937014926	3.57022849002268	3.41200121826384
svp	NA	NA	NA	NA	NA	0.175838246228406	1.43079588926306	0.212430603158643
TotA	3.602	6.647	6.158	2.125	1.06	2.96282820580666	5.47774834635998	3.05323839177338
Cyp4d20	0.476	2.752	-1	-0.583	0.071	1.50108920601822	2.08952153836552	1.11610072440311
CG16898	NA	NA	NA	NA	NA	1.90247442194147	3.69523567914033	0.952967393796565
CG6034	-0.043	1.904	-0.759	-0.689	-0.864	2.31005447392481	1.94327823478815	1.07833804065815
CG33939	2.135	3.224	5.843	2.906	2.807	4.14203529573445	3.4251763958798	3.73751686904124
CG9095	-0.531	0.635	-1	1.594	-0.61	0.822802945670278	1.11874492420214	0.919715895528584
psh	-0.162	1.74	-1	0.942	-0.509	1.96057061281057	1.50058722979418	1.5995526046666
SkpE	NA	NA	NA	NA	NA	5.98841826191645	2.56567699207453	0.997391624694811
Frq1	-1	0.067	-1	-0.385	-0.879	0.244852835036333	0.706082920981117	0.103867445267128
Sh	-0.948	-0.062	-0.439	-0.31	-0.989	0.223800173626033	0.641110157072375	0.149634048868087
mamo	1.283	5.012	4.725	5.044	1.864	4.90911128576135	5.1972773307	4.70372038896659
CG14591	NA	NA	NA	NA	NA	0.952499437042932	1.74954344687548	0.514704434434843
HP1D3csd	3.686	4.832	4.377	0.697	-0.31	4.74521213737322	2.8833665798139	2.7917908178455
CG12164	-0.75	-0.297	-1	-0.164	-0.853	3.18519142554803	1.90755074649859	2.42584023803482
dpr19	-0.309	2.115	1.218	1.115	-0.831	1.26578132086505	1.73563302489662	1.2224785366235
croc	0.204	3.983	-1	1.342	-0.901	1.68894009396817	1.31731228746673	1.45047000316398
Rpt6R	3.358	4.154	2.455	-0.011	0.254	0.966658539610806	2.19807240324931	0.637048380884842
CG14757	3.047	4.391	3.967	3.06	3.089	3.7242081914492	4.03729803796484	3.11285645409883
spz3	-0.728	0.609	2.407	0.656	-0.523	0.990172617453184	1.44759651785216	1.16695936256905
CG7296	1.458	3.934	-1	0.197	0.162	4.07936432799577	3.67608309803579	3.63196568795159
CG13306	-0.171	1.484	4.818	1.484	-0.606	2.81335093678011	3.75388234632796	2.39374296491635
CG14346	4.141	4.717	2.322	0.047	-0.234	2.35237686551157	3.00442760578011	1.98819466488051
Lsp2	5.542	10.502	1.198	-0.345	-1	4.72259593828143	5.54672921144936	5.73026309750061
CG31769	1.777	4.24	3.231	0.425	-0.309	1.32253049869637	3.55270011121892	1.39941154727436
CG33465	-0.271	0.915	-1	0.818	-1	1.00872806517045	2.31141955763793	0.217422044946449
CG33281	1.264	3.23	2.242	2.274	-1	2.43619596469603	6.67667679303496	1.98453813710644
Ser	-0.957	-0.271	-1	-0.496	-1	0.340201387239561	0.70434929112279	0.367366187673855
AkhR	NA	NA	NA	NA	NA	0.340527397919282	1.76394479554378	0.992885004475972
CG43402	1.044	3.22	-1	-1	-1	1.98054847279451	3.18660964724566	1.5953496029971
CG33458	-0.391	-0.234	-1	1.833	-1	1.79784215028676	2.43364685898063	1.21506961715787
CanB	0.467	2.146	-1	1.53	-0.509	2.25339377036829	1.4940214945966	0.842126185128535
CG10031	NA	NA	NA	NA	NA	1.82924894123136	3.89028735391844	1.95117907235838
Lsp1alpha	0.069	6.096	-1	-0.792	-0.911	0.35238843432271	1.79139828048997	0.969197141428246
Adgf-D	1.326	2.731	3.084	0.399	-0.399	1.03733656657289	2.47463081404451	1.42982853388832
CG30054	1.054	3.262	2.821	2.869	3.41	2.29532511331439	2.94648385429531	1.9752405570566
CG32259	2.506	4.609	-1	0.447	0.497	3.369106853171	3.10726268588713	1.26967814361398
CG11617	1.319	3.363	2.509	0.699	-0.547	2.07640462845061	1.97913333209297	1.69970353718054
NimA	NA	NA	NA	NA	NA	1.08346185454427	1.4511321711512	0.362140069356129
CG34288	2.289	2.55	-1	-1	0.339	3.40479065386021	3.89780960184269	2.53487257560634
IM4	1.384	4.238	3.051	2.162	-1	2.84978008081935	5.81792379360155	2.71356532725611
CG18003	2.611	4.949	1.305	0.791	-0.829	1.26323018876504	6.43544533127644	2.0628972129084
CG17839	0.246	2.833	2.852	2.984	1.298	3.69714072360162	2.49926139180998	3.07286290495094
CG42700	-1	-0.785	-0.146	0.345	-0.961	0.447317576225754	1.52467246506028	0.411564574880239
CG2444	NA	NA	NA	NA	NA	0.657316797380048	3.15619242814283	1.18078187114978
rdo	-0.582	3.178	0.581	1.295	-0.667	1.37710514382996	0.91093463359164	0.83209809561755
CG31103	-0.899	-0.039	-1	-0.191	-1	0.407116014490958	1.87771690209261	0.137073505079907
Vha100-4	-0.852	-0.763	-1	0.626	-0.368	0.302680659533205	2.18750892218914	1.02182964549359
BomS1	NA	NA	NA	NA	NA	2.73362735994534	5.58834321121379	2.50623320718376
SoxN	-0.898	0.296	0.681	-0.229	-0.885	0.72899375257469	0.958052472290598	0.403876701329117
Tsp5D	0.082	1.424	-1	1.129	-0.293	0.729267792534156	1.92821530665675	0.869211453707409
CG33110	NA	NA	NA	NA	NA	0.418639706316371	1.87698038107437	0.718521797382946
TyrR	-0.954	0.082	-1	-1	-1	0.378424889490288	2.04666436571227	0.211792632067601
Pgcl	0.795	0.285	3.157	-0.792	-1	4.35151177305758	2.37575616611465	1.08782635911882
CG32971	4.756	6.177	5.092	-0.081	-0.758	4.45833843507934	3.4370306694572	1.87986856969914
CG43341	2.534	3.905	2.863	1.352	-0.285	2.88236768489482	2.96561326241683	2.54885707416429
NimB3	NA	NA	NA	NA	NA	3.29374219641233	3.81220498567544	2.84624798263498
CG43326	NA	NA	NA	NA	NA	3.61221761660914	3.2354790572222	1.86652293979898
Spn43Ad	1.627	2.288	-1	-0.64	-0.568	1.97716835113357	2.12803207937348	1.54474202894154
CG42854	2.305	5.269	-1	0.549	-0.579	5.27849227115764	1.05524754607931	1.0083304673994
Octbeta2R	0.432	3.477	3.952	1.242	0.725	3.46835707404002	3.65314608224563	3.17870697783045
Ugt35B1	NA	NA	NA	NA	NA	0.643194433398317	1.49030840977441	1.57020334683147
CG15199	NA	NA	NA	NA	NA	1.03704643948761	4.36184179913909	1.28264676005258
CG9572	0.291	1.904	-1	2.056	-0.415	2.33974104890085	2.38038485635388	1.95721553700354
CG12768	1.256	3.531	1.976	2.223	0.01	2.64293818394008	2.61769107157474	2.35945289505836
Trf5	NA	NA	NA	NA	NA	2.98220144213935	2.34512994978663	1.96951537125617
Ets98B	-0.602	1.479	1.016	0.145	-0.75	0.580355429797917	1.15279942354993	0.324157537279872
Cyp9b1	-0.094	2.078	-1	-0.842	-0.869	0.180171193465837	2.11701779113751	0.421146315628499
CG33978	-0.693	1.857	0.891	0.639	-0.228	0.732839779719842	0.964520174952051	0.441053488295638
KFase	2.484	3.629	-0.707	1.861	0.44	1.56857218484759	1.8241273024709	1.22872000756317
Pepck1	NA	NA	NA	NA	NA	5.42895018725902	7.63533340128249	5.74171578170964
Mtk	0.463	1.368	5.191	-1	-1	2.84304370124196	8.50029110094144	3.3051462810616
CG16779	-0.947	0.083	0.303	-0.526	-0.962	0.405364966694371	0.520369415386207	0.304379178431296
eIF4E3	4.111	6.305	1.438	-0.167	-0.599	3.06994906733005	1.66401542727809	1.84995962430441
Tsp42Eb	NA	NA	NA	NA	NA	2.30955117332095	6.73372596540205	2.03575388881813
NijC	1.887	1.344	-1	2.182	0.644	4.37501791889471	3.78982430517682	4.09918262866709
Gbp1	4.269	5.29	5.43	5.43	3.135	5.28516470675515	5.59138006385552	4.6469847671457
CG5810	1.246	2.546	5.012	-0.802	-0.118	2.75399779240225	2.3950493784629	2.4447302405506
CG31030	NA	NA	NA	NA	NA	0.22854533582642	1.72429679359046	1.0287924170889
Hsc70-1	-0.297	1.457	-1	0.884	-0.756	1.03965660426296	1.03891379081061	1.12013094748119
Gbp3	2.087	3.598	2.034	-1	-1	1.23051743443193	3.7166017581395	1.50133716403028
Eglp2	0.306	0.774	-1	0.858	-0.818	1.85647019342665	6.47584544048169	1.60602850716943
lft	1.867	3.06	2.434	1.846	0.901	2.26109074198789	2.41505106194322	1.89414892148361
hh	0.302	2.343	1.742	1.62	-0.81	2.10412928483396	1.51001407340977	1.37198644501965
sev	1.954	4.448	2.3	2.073	1.072	2.54057803957467	2.40100231059654	2.38042950320479
CG15803	-0.937	-0.707	0.362	-0.306	-1	0.123194985920046	0.518232638946169	0.298388269932667
Tsf3	-0.519	1.479	-1	0.191	-0.643	0.636239132417472	1.38129712375527	0.324877125358531
Kif3C	-0.553	1.65	3.51	0.341	-0.894	0.450007516084578	1.53360489350409	0.41770053269845
CG9631	NA	NA	NA	NA	NA	0.428172217773305	1.53475592585855	0.931866239349554
CG10352	NA	NA	NA	NA	NA	1.56595148887117	2.21100728258246	0.80486276350503
CG11073	-0.772	0.644	-1	0.017	-0.765	1.77510503532105	0.797950914263846	0.676884412140365
rpr	1.638	3.867	4.171	0.975	1.233	2.94635152127709	3.30578545896055	2.31872670529519
CG14933	NA	NA	NA	NA	NA	6.57664450781536	4.66614476118008	4.41083598956761
Nplp3	4.179	4.133	5.508	4.782	0.164	8.46228530333118	4.83249349628329	7.37447763316549
Odc1	NA	NA	NA	NA	NA	0.959635599716261	2.93611619144286	1.17169024418454
Gagr	-0.731	1.753	-1	-0.019	-0.553	0.997640749874784	0.948831928293238	1.25601944844775
Ubx	NA	NA	NA	NA	NA	0.157195017828177	0.948598729094619	0.129462710978934
CG14132	0.808	2.138	0.246	1.967	-0.753	2.65884644389895	2.50796627191119	2.57231085700987
GstD10	1.495	1.927	3.875	1.814	0.335	2.19570875720409	2.87345857048254	2.68107431942361
7B2	NA	NA	NA	NA	NA	0.504217101686847	2.27971249135313	1.164443003586
bin	0.052	2.583	-1	1.235	-0.728	1.8203634625506	1.37335953813482	0.978287186630122
CG13685	-0.735	0.834	0.676	0.181	-1	0.597347519981757	1.10607951945476	0.673292558045548
CG10062	0.923	0.214	1.999	4.011	1.367	1.77678720919719	2.23569181701491	1.91426487992184
CG3987	0.436	2.123	-1	0.403	-0.074	1.89569628365541	3.71752400249234	1.52893008606998
Cyp4d14	-0.269	2.533	-1	1.378	-0.33	0.61895001369195	2.40254204465657	0.741735581143015
CG9411	2.973	6.206	4.752	0.931	-0.461	4.30727891181797	2.23273222687	4.37341514401454
tinc	-0.397	2.652	0.297	1.141	-0.841	0.809799517636295	0.988327910088869	0.655808132291921
Vago	2.214	4.107	3.134	1.272	-0.495	2.91660546596223	2.86387718752673	2.18858722784467
CG10013	4.688	5.673	4.739	0.768	0.06	3.12009169463464	2.08617082912802	2.07843014410322
GstE2	1.668	2.646	-1	1.218	0.087	2.26353177773139	2.53703908065672	1.85572212046441
CG15394	5.574	6.369	4.693	1.951	3.419	4.17123259721536	3.76582231176138	3.66681220988327
esg	0.353	4.284	-1	-0.012	-1	0.889320209934299	1.6909038886611	0.43087058556625
CG8564	-1	2.033	-1	-0.395	-1	1.87115397671624	1.60191016459749	1.60976839086836
CG10657	0.161	1.455	-1	2.17	-1	2.60397668178936	1.68693074239138	1.72150338899492
Cralbp	1.453	3.572	1.906	-0.084	-0.727	2.55519645014127	1.88017964458578	1.95831646178523
MsR2	-0.392	0.211	0.478	1.333	-0.844	0.341925610888867	0.866327791316911	0.913119098239638
CG31326	0.903	2.886	1.637	0.87	-0.351	0.915547029990017	3.07986088459405	0.456578896757326
Cpr67B	1.978	4.003	5.056	0.384	0.407	5.36983210909178	2.75529807323763	3.9451967577807
kni	-0.722	1.285	1.285	1.384	-0.798	1.53251560395928	1.55498999057934	1.14734878446578
CG12344	-0.244	2.032	2.27	1.508	-0.636	1.06747272108474	0.944343335739487	0.582932133326619
CG14856	NA	NA	NA	NA	NA	0.444078488424126	1.59890263744279	0.457890492224272
dpr18	1.692	2.858	3.868	0.948	-0.408	1.03257005279199	0.922436183785615	0.851681819221155
Obp99b	5.77	9.14	-1	0.019	1.843	4.7849381925315	5.47769016265767	3.90626634421685
Cpr78Ca	NA	NA	NA	NA	NA	3.13867512759083	1.96229405801799	3.58317083736626
Cyt-c1L	4.112	4.893	3.097	0.529	-0.528	2.44395853105832	1.50051657244297	2.06137151998158
Cad96Ca	-0.916	0.205	0.932	0.21	-0.845	0.666670530050211	0.785452514435281	0.458263384102883
Obp99a	7.981	6.763	6.297	7.424	4.827	6.98863187500426	5.28735303436974	6.52034514098484
CG15262	NA	NA	NA	NA	NA	2.6611863017527	1.39657627256421	0.27633956466948
Ant2	6.682	7.359	6.215	4.298	2.095	4.82129377730661	2.60332836016468	4.70837241879046
AstC-R2	NA	NA	NA	NA	NA	0.196292570139722	0.999355257642269	0.225363999081045
Syngr	-0.315	2.461	1.465	-0.018	-0.613	0.370912004893543	0.701455675394624	0.282286324323196
Npc2h	3.071	5.204	3.042	1.586	-0.307	2.16533614962078	4.34523814953577	3.23428808296447
CG30151	1.868	4.111	2.356	2.478	0.623	3.04336240352168	2.89631820470869	1.97011857874895
Acbp2	6.048	7.748	6.42	3.343	0.888	5.65320036366823	6.98250533411857	5.94565994192735
CG7763	NA	NA	NA	NA	NA	1.38466252075508	2.2184799159754	1.46286378480775
CG42784	NA	NA	NA	NA	NA	0.435888363534607	0.655679985393142	0.195957712820148
v	NA	NA	NA	NA	NA	1.7861804465087	1.99012549048191	1.14339913406711
pHCl-1	-0.911	-0.164	-1	-0.25	-0.971	0.366957541958795	0.682671667525399	0.527303273342509
ds	-0.561	1.025	0.976	2.309	-0.853	0.857903135054347	0.554612849776225	1.36935432902149
CG7203	NA	NA	NA	NA	NA	3.40310863868796	3.11923794402952	2.41302460187532
PGRP-LD	NA	NA	NA	NA	NA	3.81821131694275	4.21164109935226	3.05076419521289
CG43120	NA	NA	NA	NA	NA	0.824747987605019	1.92824982699785	0.339426330184101
sif	NA	NA	NA	NA	NA	0.152574460166641	0.458091407435241	0.248222583155827
FarO	0.242	2.964	3.151	1.484	-1	1.50825362293287	1.69069846224292	1.56457844081955
CG13654	-0.401	0.753	-1	-0.407	-0.727	0.659572448258555	1.04327424476345	0.319434395715528
Tbh	-0.247	2.737	0.37	-0.079	-0.881	1.66995673402293	0.342911348561974	0.182484343592085
CG9782	-0.454	-0.468	-1	1.88	-0.838	0.652962894158302	1.34376287276735	0.627361631936385
CG11619	-0.293	0.145	1.66	1.232	0.024	0.51314387223354	1.18538573735321	1.10258186720294
FASN3	0.557	5.021	2.879	2.259	0.683	1.59814701048005	2.67315453242819	1.90547200925601
Rh7	NA	NA	NA	NA	NA	0.406224781162464	0.502438647391575	0.183716523370129
Pepck2	2.938	2.748	2.551	3.666	0.219	3.19298132391951	1.83191834192992	3.47610441893527
BomT2	NA	NA	NA	NA	NA	3.17892390582708	5.78956130542163	2.60773661980636
CG15202	0.507	2.544	-1	1.022	0.234	1.61352891111945	3.2081316332488	2.44470034829637
CG4847	NA	NA	NA	NA	NA	1.73687407680435	2.52985718088318	1.92803548176497
CG8519	-0.196	1.711	2.637	2.028	-1	2.50951130661419	2.31163948499701	2.22323528388896
rdgC	-0.1	-0.294	-1	-0.454	-0.912	0.200339029943817	0.565201241564975	0.479699749502637
aly	1.844	3.861	1.824	-1	-0.898	1.07629075984195	1.17839055624235	0.46894877164678
comm	0.14	2.076	-1	0.481	-0.584	1.73015032130427	1.75413300232756	1.499501998924
CG32085	-0.721	0.18	2.526	-0.818	-0.649	0.904587674452657	0.804023082187986	1.72640001422078
CG30002	NA	NA	NA	NA	NA	0.244754895457672	1.61878330536265	0.668923733232815
5-HT2A	-0.592	1.871	-1	0.345	-0.832	1.10722145126819	1.35535093736409	0.663344944308924
CG43886	6.41	5.368	5.931	4.331	3.673	6.09269777885158	4.81644324976378	5.64285148011892
CG6424	-0.858	-0.309	-1	-0.782	-0.854	4.00334480859418	5.14217206106359	4.82306634411869
Nplp4	2.812	4.175	-1	-0.53	0.367	2.3189424061054	2.44625408282844	3.20692760969069
CG32191	NA	NA	NA	NA	NA	0.421550408676305	1.2718279649438	0.268102677318282
Obp83g	NA	NA	NA	NA	NA	3.7115755237929	2.47696234727222	1.89496692404878
CG5945	-0.923	-0.12	-1	-0.043	-0.793	2.12838056648772	2.11204092195505	1.56410225605211
CG16772	0.84	3.489	2.315	2.196	-1	2.25310001389986	3.36174927258511	2.84349694393232
yellow-f2	2.001	4.483	2.891	0.689	0.098	1.03654954113525	2.0479605309752	1.39347794624645
CG3999	-0.418	2.512	-1	-0.235	-1	0.485270736268641	1.84180709229767	1.49716657896671
CG42246	1.02	2.918	-1	1.803	-0.634	3.73869372481506	3.59700655200196	2.12351215236224
rdhB	NA	NA	NA	NA	NA	1.91207527736041	2.17954732704268	1.41400347378537
beat-IIa	NA	NA	NA	NA	NA	0.0876181401741655	0.982145050134	0.131773006626491
TfIIA-S-2	4.161	4.65	5.196	-0.089	-1	6.06796983657842	2.39053585721337	2.41328860293591
CG11226	-0.195	0.503	1.939	0.307	-1	2.9576504816815	1.48678021311114	1.86593884330593
E(spl)m2-BFM	2.479	3.41	-1	2.949	-0.096	1.99225679582976	2.55443458565109	2.76791115033261
Glyat	2.01	2.4	4.224	2.965	1.526	2.13281738965501	2.73895372008044	2.02124065958116
CG10799	3.335	5.658	1.209	0.906	-0.642	2.87758996222283	4.4669727079824	1.46714699789337
Cpr49Ac	NA	NA	NA	NA	NA	0.440593521055559	1.7812162069395	0.336082128884912
CG14661	-0.782	1.559	0.272	3.083	-1	2.77146774732518	2.9173857387492	1.55401684387829
Nepl6	NA	NA	NA	NA	NA	0.393950798826315	1.85443177109603	0.471078573775199
CadN2	NA	NA	NA	NA	NA	0.0982201192631768	0.434599787827185	0.133056079213454
Ids	1.585	2.993	3.302	3.025	0.085	1.65999370838306	1.75013958707354	1.40625584747033
CG34034	3.163	4.309	4.231	-0.288	1.514	5.85315606436567	2.98873172892444	3.6600577792049
Rim	NA	NA	NA	NA	NA	0.182404723710687	0.268723763965728	0.0835706977229976
He	NA	NA	NA	NA	NA	2.35105371715199	3.40375182851357	0.613364508070448
Ugt305A1	2.242	3.82	2.276	0.751	0.713	0.559852789911399	1.37866729660853	0.943844058061983
Elk	-0.878	0.38	-1	-0.617	-0.871	0.630320835236085	0.796916351434704	0.533934650646857
Jhe	0.297	2.18	-1	-0.528	-0.222	1.19953083099596	1.26973072178524	0.916434801726848
Takl2	2.267	1.957	-1	0.944	0.388	2.0263665651366	2.7618196173184	0.833133982636834
Ser7	NA	NA	NA	NA	NA	0.451179082868196	1.81625770777927	0.638753146746687
Spn43Aa	2.336	2.434	-1	0.174	-0.669	2.91303350824125	1.60434513843123	1.75451879408568
Cyt-b5-r	4.63	7.235	5.022	1.887	0.879	2.81850414100574	5.80657586114614	4.13198971470189
CG13894	0.498	1.179	-1	0.079	-1	1.29857511150432	0.983902405913545	1.19152858456553
CG30281	NA	NA	NA	NA	NA	0.181091088078108	2.35321723558333	0.177503581011829
CG15628	-0.622	2.703	0.117	1.525	-0.625	1.51721742737426	0.86211473886615	0.712536642430833
CG13077	-0.018	1.538	-1	-1	-1	1.89899833845201	2.5841540326709	1.95419213747022
CG10864	-0.282	2.28	-1	1.785	-0.597	1.48280725718195	1.82871209591088	1.39644768564821
Hayan	-0.269	2.408	-1	1.58	0.685	2.05840274092108	1.03665510867518	1.87295739179541
snsl	1.564	2.844	1.932	1.432	0.42	3.0536309233112	3.33239716866829	2.24973900805183
CG14439	0.161	0.548	-1	0.705	-0.904	1.38627844673871	1.42275050792776	0.767846825058631
dpr3	NA	NA	NA	NA	NA	0.238247703540733	0.579912857235421	0.217727847491456
CG7560	NA	NA	NA	NA	NA	0.44882673284801	1.70835822416338	0.43454757209131
CG42486	NA	NA	NA	NA	NA	4.20425636626977	7.24677758183548	3.25263118128811
CG42586	NA	NA	NA	NA	NA	2.64315985264114	5.55214040413562	4.45764962218775
Tdc2	0.22	2.87	1.5	-0.387	-0.341	1.37867499666021	1.1507628587868	0.747018631218558
CG1695	-0.683	-0.26	0.638	-0.167	-0.889	0.340850573948146	0.340841836915032	0.135798937298742
jef	-0.721	1.195	-1	-1	-0.499	0.701206537120473	0.735111982753569	0.288591686475496
Cpr92F	NA	NA	NA	NA	NA	2.09697829444383	0.910808878365491	0.824487655500526
CG44422	-0.893	0.163	-0.551	-0.316	-0.916	1.00647753937002	1.04494022164395	0.892223278955404
CG13840	3.822	5.431	2.588	2.231	-0.244	3.46096388801547	2.28260170581387	3.51843535309119
CG31871	-1	-0.297	-1	0.409	-1	0.294343720788789	0.917630593050182	0.588387267786809
CG14563	NA	NA	NA	NA	NA	1.52418991191915	2.42173633891115	1.94219170466416
CG42300	NA	NA	NA	NA	NA	2.90265115822278	2.66687655523036	0.974554731911248
ATPsynepsilonL	5.012	5.849	5.935	1.933	0.015	6.31094865751434	2.74699157023422	2.46819712005821
Cpr78E	2.414	3.374	5.476	0.862	-0.217	2.93089470141424	3.29765816734398	2.81639426856829
CG33108	3.899	4.827	-1	3.942	3.131	3.61171256295053	3.02941740467097	3.550374866503
CG16713	NA	NA	NA	NA	NA	1.96310405051188	4.56495628366823	3.03123077947718
eIF4E6	2.593	4.225	1.045	1.188	-0.21	2.60818441071783	2.6754791771077	1.63793475125076
Cow	-1	-0.787	0.949	-0.406	-0.894	0.0961032904767917	0.542168564414393	0.152722477725967
CR43669	NA	NA	NA	NA	NA	3.2453918596826	1.82817235101428	1.97667577906253
CG6405	2.265	4.371	-0.7	0.426	-0.676	0.538555239148099	1.39610296759771	1.24393301938375
CG17560	2.869	5.805	4.934	0.703	0.56	2.1072205085041	2.86158582012037	3.06163510996647
CG13540	7.603	7.763	7.706	2.558	-0.038	4.01375267245456	2.57356025201495	2.31369382026102
CG34353	2.416	1.777	2.172	0.772	-0.485	0.225562391611401	0.359831883993666	0.46344396941413
SmydA-5	0.232	1.429	-1	1.011	-0.152	1.88219767967138	1.5353666264708	1.00515797069729
CG13028	-0.224	0.702	3.462	1.567	-1	2.1937108698748	2.43614436325527	1.73585113949981
unc-13-4A	-0.707	-0.842	-0.891	-0.927	-1	0.039913223130407	0.219783825005059	0.0865933295754548
Tsp42Ek	1.311	2.707	4.206	0.427	-0.363	2.02178361371225	2.32727258395244	1.64310257683247
CG31125	3.401	4.744	2.942	1.976	0.104	2.59803868736647	1.87471393109328	1.94635299431468
CrzR	-0.29	1.665	-1	-0.09	-0.928	0.711475192468624	0.878301842004263	0.476863049010375
Gba1b	NA	NA	NA	NA	NA	0.280815572162647	1.0316006635907	0.769357545600219
grh	NA	NA	NA	NA	NA	0.190866948879952	0.313603498284241	0.22735935865682
CG34215	NA	NA	NA	NA	NA	1.46957350900088	3.32900188881486	1.13143043359671
PIP5K59B	-0.13	3.506	2.253	0.665	-1	0.869269694378584	0.712397587503335	0.424013797236422
CG9458	1.655	3.343	3.73	0.977	0.079	2.41131341669594	2.23036232822008	1.96480681944458
amon	NA	NA	NA	NA	NA	0.0731295795499331	0.694150870311351	0.140971569886
CG10097	NA	NA	NA	NA	NA	1.29265251617479	2.12240991063733	1.8009036432831
trpl	-0.569	1.9	-1	0.933	-0.53	1.8399562829801	1.05802019981145	1.37025906495516
Hesr	3.675	4.565	3.928	2.929	2.317	3.5365303353	2.15869939529852	2.8669730643239
Gyc88E	-1	0.069	-1	0.096	-0.951	0.418875410823386	0.885207806862671	0.541230510249154
CG8100	NA	NA	NA	NA	NA	0.144316830800269	1.14025698019211	0.269083467770931
CG15203	NA	NA	NA	NA	NA	1.40266912875046	3.13926970812363	1.71019982059566
Osi24	-0.735	0.501	1.011	-0.174	0.406	0.573199416362193	0.786724328702834	0.481350447689587
CG14778	1.567	2.103	-1	2.097	0.075	2.57810379194287	2.26619431372107	2.94465267352769
igl	NA	NA	NA	NA	NA	0.482779759914826	1.44600241025199	0.256996629514795
Met75Cb	NA	NA	NA	NA	NA	7.59560216966126	6.13329422134803	5.17918294735475
Rph	0.245	1.561	0.426	0.717	-0.584	1.61509427533086	1.00269078651661	0.667088832005157
hdm	3.469	4.489	2.892	1.409	-0.349	0.703400855602283	1.2054638957562	2.07092828858928
Ms	1.104	0.203	0.496	0.251	-1	2.91052530568281	1.97380421781322	3.26087606461016
Npc2f	3.633	5.008	4.646	3.391	0.523	3.66357790688953	2.75408019669956	2.74520732911123
CG11384	NA	NA	NA	NA	NA	0.138427970830897	0.943911153114119	0.36327088024271
CG14357	NA	NA	NA	NA	NA	3.68390664588598	1.24812266618245	0.889305593532486
Tsp42Eh	NA	NA	NA	NA	NA	1.56213917113088	2.19081565581288	1.28341371405795
CG34199	-1	-1	-1	1.715	-1	0.901103775161405	2.21456862309946	1.70965515508894
MtnB	0.076	0.655	-1	1.79	-0.348	1.31045308818017	2.87300987467169	0.675497273667287
D	NA	NA	NA	NA	NA	1.23827813927397	0.88368362135813	1.13829712058552
mtsh	2.697	5.159	3.929	1.62	-0.662	1.49332302299053	0.967038021372236	0.964029151362661
Dro	3.449	4.146	3.208	0.388	5.556	6.81669266324545	5.39038310728811	5.06375188764378
CG14642	-0.228	1.277	-1	0.9	-0.839	0.871052711773513	1.69607535824986	0.849640186844256
CG13285	NA	NA	NA	NA	NA	1.73359555462247	1.37176143137123	1.05818371710908
CG5157	NA	NA	NA	NA	NA	0.576602318890209	1.09082247677428	1.90156777160922
IFT52	3.7	5.341	4.851	2.058	0.658	1.85246734737387	1.36282587592339	1.81107964011323
Cyp309a1	0.822	4.081	-0.794	-1	-0.677	0.603963744421028	2.05959322770039	0.461002550379686
CG10508	-0.218	1.793	-1	0.166	-0.732	1.11814500956266	1.71216238519868	0.664368793265161
CG8157	-0.72	2.389	-1	2.567	-1	1.22656571773764	3.53798122066331	2.09604771313276
CG33460	NA	NA	NA	NA	NA	1.14815447532536	1.79039564329423	1.2705280431172
CG17681	-0.325	0.272	-1	-0.603	-0.666	0.572223583260355	1.2722079586395	0.775225078435826
CG42807	2.706	4.489	5.219	5.013	-0.692	4.62379022675263	8.2459141805543	3.52801861038226
CG1773	NA	NA	NA	NA	NA	0.147932057888886	1.16766422434273	0.540500229838752
CG14864	2.74	0.971	3.826	1.425	0.134	1.2584937753444	1.15753407124011	1.7332749912967
CG15930	2.775	5.277	3.639	2.478	0.164	4.27728140696976	1.13566896187572	1.94884105917266
CG31516	NA	NA	NA	NA	NA	0.710483317567791	1.16571435990567	1.32343835191659
y	-1	-1	-1	-1	-1	0.993662825264866	0.684950540075807	1.83936937390824
CG12782	3.506	4.766	3.177	1.322	-1	2.0939948134666	1.24554831670199	1.12809285149201
BomS4	NA	NA	NA	NA	NA	4.44974799263865	6.58845028639551	3.46435970407193
Pask	0.331	2.972	1.414	-0.467	-0.296	0.347693829736576	0.521772912684921	0.275985811601931
Cpr49Ab	NA	NA	NA	NA	NA	2.29026757330072	3.19536836637269	0.540280130570028
hemo	NA	NA	NA	NA	NA	1.49144364051622	2.83939825558554	1.76399321721777
CG45065	NA	NA	NA	NA	NA	0.62770120675906	0.763611537095627	0.48297162464027
CG15531	2.739	5.987	2.117	1.521	-0.635	2.18301996742957	2.70346366316361	2.65756691334087
CG43325	NA	NA	NA	NA	NA	1.59028849754727	1.17409693797544	1.13342797433701
Nepl12	NA	NA	NA	NA	NA	0.318977186266754	0.747684903754504	0.616453673812862
Cyp4g1	6.891	10.346	9.149	5.21	3.287	6.37239076983349	8.34837613843924	6.67442917955808
CG5022	1.821	4.076	-1	0.739	-0.786	1.17933997901886	0.879545867783356	1.5056229907755
Drat	6.853	7.596	7.356	3.709	2.793	7.03884259168848	6.87454475660154	6.02163068859656
Ccp84Ag	0.629	0.972	-1	0.603	-0.796	1.66198288579017	1.16615280560409	2.01273281563498
unc79	NA	NA	NA	NA	NA	0.313010059702032	0.28403447618153	0.0708554555728923
Hsp60C	-0.924	-0.121	-1	-0.044	-1	0.883258874250023	0.823199826851846	1.0746969943592
CG30090	NA	NA	NA	NA	NA	0.453165494410097	1.45487922791726	1.13960334291478
CG2861	0.232	3.647	0.29	1.606	-0.783	1.02415766122452	0.569922118593644	0.80327564111346
TotM	1.275	1.439	2.84	-0.548	-0.619	1.26642996826244	2.86573204514141	1.15839111740545
CG11044	-0.806	0.543	-1	0.429	-0.887	0.751831294660938	0.837588789412382	0.698663637247902
CG15765	NA	NA	NA	NA	NA	0.0643274220473917	0.498330308077887	0.159605315933363
Hs3st-A	-0.806	-0.525	-1	0.71	-1	0.179589202871896	0.318352258479939	0.126962289983933
Rsph4a	NA	NA	NA	NA	NA	0.613368615112424	0.916467677364174	1.06666869009792
wrapper	0.992	3.879	1.752	1.411	-0.492	1.01809496679559	1.08525567441131	0.967767758334168
RpL37b	NA	NA	NA	NA	NA	6.28714296655158	1.89297568419122	1.14780349043124
Tsp	-0.616	1.386	-1	-0.112	-0.863	1.1791143327168	0.738678486414738	0.446699927559934
atilla	4.009	5.41	7.489	3.323	4.209	7.26966336304351	6.4983791273209	7.09269906299859
CG15537	NA	NA	NA	NA	NA	0.580660407828797	0.810453230723427	0.794563935987735
Notum	-0.433	2.35	-1	0.226	-0.713	0.598556583214399	0.595722703255912	0.494218169359217
CG14257	NA	NA	NA	NA	NA	0.752004561840173	1.01641360628862	1.44357917494266
CG14400	NA	NA	NA	NA	NA	0.524768568371862	2.23308269968645	0.702976504751192
CG8292	0.154	1.551	2.528	0.305	-0.797	1.08918668196956	1.23263086656432	1.07561584967634
CG15546	4.604	3.517	4.1	3.536	-0.207	3.25060512069519	1.59482232719491	1.82644219081213
E(spl)m7-HLH	1.717	1.77	4.965	3.737	0.238	2.51006840724012	2.26885598394229	2.89769663656439
CG18563	NA	NA	NA	NA	NA	0.491020467715569	1.15969479998877	0.868478114716393
CG16704	NA	NA	NA	NA	NA	1.67338067431549	4.58205098591821	2.15132102865105
CG34434	1.13	2.326	-1	-0.217	-0.864	5.80595924163108	0.510097149319171	0.694016130713427
CG17562	1.186	4.49	3.127	0.065	-0.738	0.934213089271435	1.65762605496189	1.87461604076968
IM14	2.023	3.684	4.771	1.693	2.084	5.87406999390598	7.83976494815672	5.03881007135641
CG31706	NA	NA	NA	NA	NA	1.31955503191694	1.43411679378032	0.920605257087997
CG14937	-0.143	1.682	0.806	1.108	0.3	1.36780135313334	1.14036987016155	1.97369847189867
CG34323	3.834	5.103	6.316	4.191	1.469	4.59902255764671	2.3185155798055	2.5098471657765
CG30154	1.497	1.818	-1	2.236	0.724	2.42300004739923	2.75710067975456	1.50113149412067
Cpr49Ae	-0.8	2.243	3.675	0.44	0.57	4.25506985947093	3.89737230135635	1.81803490152967
HP6	NA	NA	NA	NA	NA	4.62649739086526	1.88731307428587	2.52383971430219
CG43236	NA	NA	NA	NA	NA	6.16897961681295	6.39734611125594	5.04566923271296
CG14838	NA	NA	NA	NA	NA	0.269995365443938	0.352889413354147	0.0877244052537568
Ugt304A1	NA	NA	NA	NA	NA	0.494494569502659	1.99851939554435	0.248230152146394
HP1Lcsd	NA	NA	NA	NA	NA	4.16992648758021	2.88575868632176	1.84062514491399
CG34031	2.042	0.971	3.692	0.547	-0.255	1.65415682399814	1.62425092650425	0.420587260577558
KP78b	NA	NA	NA	NA	NA	1.55198305862253	1.86202542102829	0.944575976369842
MFS3	0.187	3.098	2.096	-0.321	-0.886	1.06068310192708	1.35777515748528	0.986534256662426
NANS	NA	NA	NA	NA	NA	1.58407738973438	0.93540275943711	1.47391654659197
fipi	-0.908	0.315	-1	-0.796	-1	0.505698467023458	0.706814739158184	0.369503634867328
CG34377	-0.414	1.321	0.186	1.354	-0.789	0.359037545453787	0.349939423478567	0.491807588592797
Cpr11A	-0.264	0.559	-1	0.341	-1	2.89206054582802	0.435673949660481	1.85461873033392
elfless	1.833	3.82	-1	-0.007	-0.861	1.13265893138388	0.701136179255007	0.304556984147043
CG42260	-0.493	2.168	0.94	1.229	-0.705	0.96614291702672	0.384474923013586	0.493493619007265
CG33296	NA	NA	NA	NA	NA	0.620611630086384	0.615658186365692	0.446276616643946
5-HT1A	-0.303	1.869	-1	2.32	-1	0.163837871817842	0.225066142636256	0.0432456511075289
CG13073	NA	NA	NA	NA	NA	0.406001891188068	0.735150915145571	0.664687728285132
CR44906	NA	NA	NA	NA	NA	0.334346276008342	0.537046262514521	0.45176558689577
CG6432	NA	NA	NA	NA	NA	1.11290226707177	1.97860638936104	1.88159628797212
Tret1-2	NA	NA	NA	NA	NA	0.972302665880062	0.79575623603245	0.515624973213136
FASN2	-0.1	3.987	1.015	0.015	-0.971	0.892622451041537	1.85344901961557	1.27664483324392
CG43448	NA	NA	NA	NA	NA	2.08930849090902	2.4458973633635	0.792702816216432
CG32817	1.645	2.45	2.892	1.542	0.706	3.57747873754666	3.01250663826871	3.43066678115583
yellow-b	0.752	2.276	-1	2.233	-0.213	1.15765725340974	1.44501159064945	0.582692415365371
pre-mod(mdg4)-AE	NA	NA	NA	NA	NA	1.41623363106792	0.722437938401031	1.85972541721887
Obp57c	0.733	-0.092	-1	-1	-0.622	5.17652672689946	1.05773085200273	0.825276909171831
CG7607	0.998	1.922	4.797	1.395	1.522	2.22462928105038	2.26428630089975	1.85894216847972
CG34207	3.933	3.921	-1	3.317	1.812	3.76328582174593	3.11112330156857	3.00144899427745
Akh	NA	NA	NA	NA	NA	1.86930139276161	1.89815071433067	1.83177681557307
CG10232	-1	0.086	-1	-0.715	-0.876	0.70189404068807	0.540617234916249	0.184031541100085
CG17650	3.633	4.86	-1	1.146	0.357	4.29252223075672	2.05208531760739	2.28187722414874
CG6660	NA	NA	NA	NA	NA	1.351134675077	2.15540278920681	1.98891034248726
CG11406	NA	NA	NA	NA	NA	0.147855300353923	1.22264210792965	0.251913122629819
Dlish	2.104	3.526	2.348	2.044	-0.223	1.05272779495368	0.841970401440692	1.26234381671079
CG11099	NA	NA	NA	NA	NA	0.26420915135546	0.458878570760999	0.204573858850193
CG11668	NA	NA	NA	NA	NA	0.609093139964101	1.57100051963397	0.311741951176055
vilya	4.669	5.213	4.409	2.37	1.08	3.65543949267842	3.07034588564365	3.06491689860216
FMRFaR	NA	NA	NA	NA	NA	0.14410390581666	0.284975247315176	0.289432789101282
CG1979	NA	NA	NA	NA	NA	0.128344744633924	0.616487537169606	0.361419398231728
Act79B	NA	NA	NA	NA	NA	0.381439995604977	1.31615220293605	0.656516880652424
eIF3f2	NA	NA	NA	NA	NA	3.18468634102932	1.72007762232492	0.385589527645678
Ntf-2r	3.141	4.502	0.132	2.655	1.353	1.53842141868348	1.66314894868427	1.41880204685918
CG18641	-0.908	-0.336	-1	0.24	-0.543	0.55827518971518	0.567230338840747	0.161130111680253
CG13618	NA	NA	NA	NA	NA	0.760876948199994	1.19706090173195	1.11530245535449
CG14153	NA	NA	NA	NA	NA	0.416747192507663	1.15121925414458	0.260759321878734
Lmx1a	-0.848	0.732	-1	0.547	-1	0.488767213045549	0.350764544006186	0.494891851138119
AstC-R1	NA	NA	NA	NA	NA	0.412714269306045	0.422242809698072	0.22718968893767
CG34194	0.738	1.395	4.246	1.849	-0.673	0.497855207986855	1.91096556851432	1.3034970327471
side	-0.922	0.411	-0.926	-0.498	-0.94	0.694629973792429	0.618525736680706	0.704583716510734
Cyp28d2	NA	NA	NA	NA	NA	0.530191369867257	0.67953875337943	0.894729460190101
CG6753	1.988	3.422	3.136	2.136	0.152	1.65680470597031	0.717138889884399	1.10258325981598
CG4462	-0.148	1.97	1.414	1.176	1.435	3.15011136048213	2.1805817350774	2.48633974167432
5-HT1B	-1	-0.27	-1	0.078	-0.885	0.264626094848088	0.233604599663999	0.365416969688149
CG14984	2.387	4.886	2.712	3.163	-0.444	3.16137615323035	2.00641250161633	1.77084951770069
CG34291	3.779	4.061	-1	-1	-1	5.08840728896954	5.67153935948805	2.00027369945282
CG3253	1.269	2.182	3.038	-0.067	-0.871	0.427863269494361	0.540189383185491	0.575991437143816
CG14451	2.304	2.515	2.198	1.785	0.891	2.42555428660517	1.42178505672342	1.59889534477648
CG12605	NA	NA	NA	NA	NA	0.5175636931088	0.359105897070789	0.257912870460274
CG43133	NA	NA	NA	NA	NA	3.24640449647128	2.3164981191111	1.74317623914417
CG18609	NA	NA	NA	NA	NA	1.20924547471035	2.10024386832575	1.34852829539469
scrt	NA	NA	NA	NA	NA	0.0468712719262988	0.105318715242149	0.0233975398807796
CG33543	NA	NA	NA	NA	NA	0.146278013187458	0.416609667483632	0.128597417767217
CG14742	NA	NA	NA	NA	NA	2.34084087709973	1.30260722773139	1.33895665699384
CG4318	-0.055	2.597	3.097	0.688	-0.844	2.06876800240622	0.539370949937312	0.941116357104956
CG9459	NA	NA	NA	NA	NA	1.08515617477381	1.30039333186393	1.31493848423931
CG14022	NA	NA	NA	NA	NA	1.19104059484624	1.39420093397227	0.358528295095228
CG2816	0.27	-0.074	-1	0.087	-0.308	1.88684104273438	1.62617178743053	0.960976320166259
CG31528	1.825	2.259	2.32	-0.418	-0.816	1.22889930890473	0.844394804441651	0.494691155640665
eloF	3.222	5.659	4.633	-0.096	-1	2.95277511854941	4.16947378338656	3.29607566241562
CG9899	NA	NA	NA	NA	NA	0.101544138039907	0.425902544244497	0.0802124966568569
CG42326	-1	-0.348	-1	-0.184	-0.958	0.477007461243419	0.384598472106926	0.4888678291364
CG4467	-1	-0.739	-1	0.144	-0.936	0.23205890901653	0.235563989765976	0.110105207789135
AttC	3.242	5.83	-1	0.236	0.312	1.55197597772213	2.10367012157789	2.33276829215181
CG31454	0.277	0.753	0.935	0.689	-0.343	1.01539024429816	0.77255914953031	0.767444054484789
CG14052	NA	NA	NA	NA	NA	1.16369211266994	1.08251059566593	1.159057564487
CG2975	NA	NA	NA	NA	NA	0.297629863733012	0.573472578593468	0.548424887589987
eag	-0.745	1.78	-1	0.36	-0.934	0.495867587318376	0.0958231597093623	0.23615968157204
CG7409	1.33	1.529	-1	0.877	-0.475	2.17323869992343	1.60350528685985	1.80336629837242
cep290	-0.59	2.354	0.874	-0.87	-0.792	0.229754330073362	0.403221355090978	0.469448539145162
CG12268	1.443	2.441	2.002	-0.116	-0.88	1.48569011327545	0.623506978348527	1.06676005538874
obst-E	0.096	1.559	2.268	1.397	-0.453	1.53873670683209	1.75263764617262	1.62105134700902
Vajk2	NA	NA	NA	NA	NA	1.26914903202517	0.688833659203701	0.523602740866976
CG30008	4.151	6.751	4.838	-1	-0.101	3.02998061641021	5.31865137302471	4.21272627220819
CG13678	-0.296	0.948	-1	1.765	-1	0.827404632737075	1.66379323793731	1.16789526823015
Kah	-0.608	0.643	-1	-0.047	-0.765	0.379193453869857	0.44919148689696	0.605766146671899
CCKLR-17D3	0.002	0.045	-1	-0.288	-0.708	0.305352161104262	0.495011584633743	0.154107721103435
CG12590	NA	NA	NA	NA	NA	1.68227051298468	0.450386684721505	0.246884305543268
Lectin-galC1	NA	NA	NA	NA	NA	3.28998541715671	3.01388143319837	2.87589780828769
SclB	NA	NA	NA	NA	NA	7.89306699660789	6.91414173214358	7.80154873986745
Ance-2	NA	NA	NA	NA	NA	0.396840967936752	0.349701355560046	0.160960795029265
CG3635	NA	NA	NA	NA	NA	0.402188076808395	0.583736058282885	0.341313993707847
obst-A	NA	NA	NA	NA	NA	0.548265400460957	0.760120356378628	0.626241577421762
CG33470	NA	NA	NA	NA	NA	3.53971085993744	8.75290183201094	6.49290492633711
CG18367	1.981	2.078	4.611	2.072	1.295	5.29296184047772	2.43975904699625	3.6429945331746
CG12998	-1	-0.831	-1	0.747	-1	0.443758759520382	1.5009332750038	0.81190385443131
CG14949	NA	NA	NA	NA	NA	1.18593744498452	1.0765872909088	0.886957717827345
ms(2)34Fe	NA	NA	NA	NA	NA	0.0948600415045816	0.203189864299159	0.146847898269223
CG15172	3.868	4.409	2.745	-0.369	-0.707	2.50292579241181	1.0366310660588	1.90526536353455
lush	NA	NA	NA	NA	NA	0.975248399749507	0.915529472454988	0.789352338188836
CG42299	NA	NA	NA	NA	NA	2.01710536886734	1.40012415975088	1.15764251271884
CG9314	1.28	2.341	2.399	-1	-1	0.383871103232985	0.817850043286853	0.35678129559602
Lgr4	-0.944	0.922	2.037	0.157	-0.582	0.21934286140561	0.280557779742572	0.138942049888365
Cpr64Ac	NA	NA	NA	NA	NA	1.68007969280131	0.828989412075979	0.481116806722162
CG12470	NA	NA	NA	NA	NA	0.463380966150416	0.525551355220995	0.534543241080196
CG15358	NA	NA	NA	NA	NA	1.48555842965709	1.1338625594886	0.883087668783354
Fad2	4.716	7.798	6.082	-0.611	-0.407	3.5737584948087	5.00991611058981	4.66820330516529
BG642312	NA	NA	NA	NA	NA	2.67719972933272	1.89815071433067	1.51999480829106
CG42404	0.896	3.683	3.539	-0.146	-0.836	0.333949756444357	0.261159460448508	0.486871317082641
CG2217	NA	NA	NA	NA	NA	0.375257275157304	0.633828164714138	0.448071397858887
CG16904	3.24	6.57	2.376	0.411	-1	3.25868185756607	4.10427382752623	3.90542008343002
CG1143	0.563	4.464	2.192	0.934	-1	1.76290429556857	0.806466719159505	1.84411175925246
Sp212	NA	NA	NA	NA	NA	0.294128893169667	0.458644547377163	0.273780498006444
CG14445	NA	NA	NA	NA	NA	0.567851963961067	0.864005725530227	0.261856746901645
CG12540	NA	NA	NA	NA	NA	1.98929369802933	1.58149781985846	0.789783745097148
CG34172	0.321	0.433	-1	0.055	-0.765	3.20528586413386	3.11975930869208	3.65782426980845
CG33098	NA	NA	NA	NA	NA	0.598481329060983	0.693571099395799	1.25171954232806
fan	1.639	3.325	2.01	0.08	-0.758	1.69822160561006	0.903098833295303	1.34980364540356
CG4362	NA	NA	NA	NA	NA	0.735377919934804	1.19751337808854	2.56375455573285
Actbeta	-0.177	2.957	1.86	-0.172	-0.936	0.488748518386787	0.304133605907177	0.24674217968957
Cdk5alpha	0.495	2.749	1.611	1.166	-0.347	0.802506920359519	0.788371530044366	0.455667981044137
CG14854	NA	NA	NA	NA	NA	0.965997898123024	1.45018923094591	0.576680928638453
CG14183	0.85	0.887	2.209	1.335	0.157	0.933793270850283	0.575827768349942	0.763576670549941
CG6652	0.968	3.268	-1	-0.374	-0.8	0.571274984920111	0.480873296982061	0.657815007999509
CG1299	-0.875	0.65	-1	1.337	-0.882	2.04821029056999	0.993491920907314	0.694130009911316
CG42562	1.365	1.763	-1	-0.492	-0.571	3.6902749529269	1.19110553572469	1.59579763050711
Vajk1	NA	NA	NA	NA	NA	0.901947212967782	0.553568850274891	0.156788947343029
plh	NA	NA	NA	NA	NA	0.966585974896154	1.07973646037439	1.23265498456091
CG31664	NA	NA	NA	NA	NA	0.411124817171102	0.527997690809191	0.341890432066396
CheA29a	-1	0.448	-1	1.364	-1	1.55399142128387	1.4339698421218	0.964841551193757
Ance-3	0.162	-0.446	-1	-1	-0.743	0.581398749391981	0.19845805352721	0.207957012660707
Dscam2	-0.967	-0.824	-1	-0.955	-0.981	0.0339303656543911	0.0544296058182489	0.132087086778122
dysf	-1	-0.106	-1	-0.932	-0.226	0.0964487664122606	0.221693206940032	0.0945800735856196
CG33459	-0.745	0.247	-1	0.785	-1	0.294123837828622	0.846300786343773	0.552485225017102
CR43212	NA	NA	NA	NA	NA	2.47236796627136	1.94197574601521	2.90003914932033
CG13458	NA	NA	NA	NA	NA	0.429044333280224	0.35072563526489	0.573970814977859
CG30431	NA	NA	NA	NA	NA	0.313717051347074	0.555209432621562	0.49031875306307
CG13594	NA	NA	NA	NA	NA	0.229436203652985	0.362847896728984	0.176883740608893
Mip	NA	NA	NA	NA	NA	0.246460132647545	0.637739168905238	0.287423841334327
CG15120	0.602	2.214	-1	0.22	0.521	1.97144707844562	1.7784857119801	1.71572529426016
CG17189	NA	NA	NA	NA	NA	0.260685100896003	0.606457116425541	0.455276988544084
CG8870	0.866	2.226	1.846	1.425	0.564	0.80602151345842	0.52689916342275	0.558653514129393
CG11249	NA	NA	NA	NA	NA	0.469848005564789	0.337633695373317	0.340388679212299
CG9689	NA	NA	NA	NA	NA	1.37894995915318	0.728344823216089	0.554269803128883
TpnC25D	NA	NA	NA	NA	NA	2.86128478826111	2.42180045381944	1.18956786564332
CG3216	NA	NA	NA	NA	NA	0.286163884099054	0.142811010940478	0.409060505896532
PK1-R	-0.81	-0.104	-1	0.093	-1	0.16426559443347	0.526474015318031	0.138335871851358
beat-VII	-1	-0.86	-0.515	-1	-1	0.391596429448285	0.116916720042496	0.114881161458676
yellow-d2	NA	NA	NA	NA	NA	0.384565370761237	0.539046568784281	0.661148644612392
Spag1	NA	NA	NA	NA	NA	0.438594086225035	0.368558784188908	0.471105634890598
betaNACtes3	NA	NA	NA	NA	NA	3.39352313155681	0.567170469006672	0.279137246176011
frac	-0.618	-0.125	-1	-0.896	-0.914	1.40861150825161	0.171536361301938	0.294966296872654
CG34436	NA	NA	NA	NA	NA	1.0987380811124	0.441997606016009	0.591913424577954
Acp1	NA	NA	NA	NA	NA	2.18103719898479	0.863022792144188	1.40024057383698
CG15021	NA	NA	NA	NA	NA	0.427694876091677	0.610439066217918	0.265431903330246
CG31157	NA	NA	NA	NA	NA	0.407622114935372	0.354092165174585	1.54452801777688
CG13949	NA	NA	NA	NA	NA	1.91125830915228	1.0322566124834	1.79144330591316
Muc30E	NA	NA	NA	NA	NA	0.21890781663934	0.178752459141004	0.260306463021783
CG11425	NA	NA	NA	NA	NA	0.84979732220748	0.661887065782899	1.82952848076183
en	NA	NA	NA	NA	NA	0.319243937983399	0.203943201352923	0.481644253689659
alrm	NA	NA	NA	NA	NA	0.956037459840936	0.743399215719611	0.70133290688233
Pdh	NA	NA	NA	NA	NA	0.971159126265136	0.641471011040815	0.512889689153072
ADPS	NA	NA	NA	NA	NA	0.28898143148462	0.219658771596731	0.296685997009679
Cpr64Ad	NA	NA	NA	NA	NA	0.700242184802251	0.743407633665922	1.33857873911868
CG42402	-0.544	-0.153	0.364	-0.433	-1	0.296864373897557	0.191543902207147	0.205786320653904
CG15528	-0.248	2.076	0.622	1.788	-0.022	2.00707271433116	1.15965050790366	1.65097894745485
CG4678	-0.124	1.435	0.809	0.857	-0.807	0.669984017783957	0.504299377403751	1.29975134260644
SteXh:CG42398	NA	NA	NA	NA	NA	1.72182370838904	1.1344616322807	0.755140517380684
r-cup	0.248	1.853	1.655	0.488	-0.609	0.623650844513059	0.387794453319171	1.19275031666556
CG43740	-0.115	-0.667	-1	0.711	-0.764	0.771164662792449	0.490967136951772	0.76093560758852
CG14238	NA	NA	NA	NA	NA	0.288574334614266	0.266703649969948	0.17304860247824
Drsl5	NA	NA	NA	NA	NA	1.24726429710563	2.34414576068804	1.82688431493887
sns	NA	NA	NA	NA	NA	0.0447210305187049	0.0494683118238634	0.0603519761941242
CG7924	NA	NA	NA	NA	NA	0.813568884856277	0.643043903187557	0.61131318041058
S-Lap1	-0.961	-0.161	-1	-0.868	-0.694	0.231571260514914	0.256484265382035	0.226588856929249
CG30271	-0.674	0.047	1.24	0.081	-0.742	0.334043847466045	0.372517829644849	0.300013193596571
Def	4.939	4.147	5.87	-1	4.256	9.16779720002783	4.14308076259605	6.14431783806583
CG30098	NA	NA	NA	NA	NA	0.522861642797395	0.666995592760198	0.303277386521958
CG40485	NA	NA	NA	NA	NA	1.23659880142457	0.974244358205795	2.16224495182646
CG31161	NA	NA	NA	NA	NA	0.549461083259049	0.423810707201839	0.776193170949582
hog	1.935	4.167	3.677	0.221	-0.652	3.07739430440238	0.722868118272815	0.733214269678932
twz	-0.647	0.86	-1	0.39	-0.264	1.55167494408051	0.772306809319862	0.895514977017915
Qsox2	NA	NA	NA	NA	NA	0.52494167710685	0.279512631087726	0.316746783583746
lovit	NA	NA	NA	NA	NA	0.237719052078531	0.1885266235643	0.129052141295792
CG31086	NA	NA	NA	NA	NA	1.78443336473581	1.76862264925327	1.01894287972627
CG32187	NA	NA	NA	NA	NA	0.4608146383683	0.336223166023156	0.780214034424329
Vha68-3	-0.607	-0.297	-1	0.457	-0.815	0.178911846997124	0.184752193298667	0.441843317020334
Cpr49Ah	NA	NA	NA	NA	NA	3.29121438796032	0.513838841276524	0.881437170727784
CR45495	NA	NA	NA	NA	NA	1.28073287224045	1.04776847813458	0.566826475825125
CG5866	-0.779	0.704	-1	-1	0.403	1.80640626763193	1.20516705105151	1.53723463641711
inv	-1	-0.737	-1	-0.467	-0.96	0.476730128309477	0.181371987999028	0.706522658496531
dpr16	NA	NA	NA	NA	NA	0.273989049954301	0.129771319623903	0.190580964279486
Sox21b	NA	NA	NA	NA	NA	0.584069800822157	0.160415614897368	0.157099221383559
Desat2	0.54	1.438	-1	0.484	-1	1.07682579176449	0.251361543307788	0.752501738448647
CG43191	1.143	0.707	5.256	1.536	-1	0.652306147732596	0.555244766059231	1.75291438959219
CG43347	NA	NA	NA	NA	NA	0.0940708660165128	0.0466253940794345	0.0555304085727958
CG17139	NA	NA	NA	NA	NA	0.133736248843187	0.133375283275932	0.719319559790623
ppk17	NA	NA	NA	NA	NA	0.212455738385414	0.16650195073703	0.336251145911762
CG32036	1.677	1.119	-1	1.925	-0.23	1.72590819891482	0.692112590254445	1.60889814178596
CG13258	NA	NA	NA	NA	NA	0.769975837339337	0.584716789789499	1.17531808915036
CG42521	3.16	3.237	0.591	-1	-0.551	6.91157875489122	3.21364121805414	2.63476338765233
Amt	NA	NA	NA	NA	NA	0.251058034736866	0.183171919295903	0.292302492147543
CG32532	NA	NA	NA	NA	NA	0.126435243548951	0.0651820775492201	0.099051997036666
CG34265	NA	NA	NA	NA	NA	1.78510222520422	0.737159858778481	1.03841888797948
fit	6.279	7.849	3.051	-1	-1	3.56948853154857	2.71444322271163	4.2856866439339
CG34244	1.452	0.746	2.131	-0.205	-1	0.936937162809828	0.473437038475522	0.573614696160772
