# Supplementary material for: TORC1-dependent translation drives chromatin remodeling during the germ-cell-to-maternal transition in Drosophila
Source: EMBO J. 2026 Jan 26;45(5):1648–71. doi: 10.1038/s44318-026-00697-0 (PMC12953698; doi:10.1038/s44318-026-00697-0)
Supplement: Supplementary file 8 — Source data Fig. 3 [file 44318_2026_697_MOESM8_ESM.zip]

Archive with 12 entries (8 files):
- Figure 3/
- Figure 3/3B/
- Figure 3/3C/
- Figure 3/.DS_Store
- __MACOSX/Figure 3/._.DS_Store
- Figure 3/3A/
- Figure 3/3B/3AB_diff_expression.csv
- __MACOSX/Figure 3/3B/._3AB_diff_expression.csv
- Figure 3/3C/3C_ChromHMM_emissions.txt
- __MACOSX/Figure 3/3C/._3C_ChromHMM_emissions.txt
- Figure 3/3A/3AB_diff_expression.csv
- __MACOSX/Figure 3/3A/._3AB_diff_expression.csv
