# Supplementary material for: TORC1-dependent translation drives chromatin remodeling during the germ-cell-to-maternal transition in Drosophila
Source: EMBO J. 2026 Jan 26;45(5):1648–71. doi: 10.1038/s44318-026-00697-0 (PMC12953698; doi:10.1038/s44318-026-00697-0)
Supplement: Supplementary file 8 — Source data Fig. 3 [file 44318_2026_697_MOESM8_ESM.zip › Figure 3/3B/3AB_diff_expression.csv]

gene_id	Mio_vs_WT_log2FoldChange	ZFRP_vs_WT_log2FoldChange	Raptor_vs_WT_log2FoldChange	WT_tpm	SETDB1_GKD_vs_WT_log2FoldChange	Nup154_GKD_vs_WT_log2FoldChange	EzGLKD_vs_wGLKD_log2FoldChange	cluster
FBgn0052581	14.371399603998	13.6702879361544	13.1864395889573	0	6.20993181423502	6.06898016084367	-0.0707474570686613	c1
FBgn0026755	13.4042300525215	0.966626819566632	2.93426815363518	0	7.80389015486979	6.61840838139995	0.312774955189696	c1
FBgn0037100	13.3595731057191	4.41474028413172	6.70766903684977	0	5.85946438902829	5.54617200568776	3.35186476075449	c1
FBgn0039452	12.90225654355	-0.258891515656848	0.81872773994101	0.228074255389137	9.73033628339666	11.4811643303776	0.13846315655039	c1
FBgn0035412	12.0122459125649	0.19246599440141	0.544772419291456	0	8.78475543895781	8.92217972840528	0.596245830310754	c1
FBgn0038846	11.6805582122092	0.520076685087977	5.2922406609745	0.110903783321494	4.68850973680444	4.65212647289823	8.59616015360963	c1
FBgn0036563	11.6075697685412	0.729994060893801	3.67300977930888	0.0701105932698325	6.85799808253199	7.76278797886832	2.07423056852488	c1
FBgn0039085	11.2605582274568	-0.164641745719247	1.0595035678095	0.0105351103313643	8.36891395371309	9.90620173682404	4.1342038982663	c1
FBgn0029765	11.2139550937766	5.68229305668862	8.70880034462809	0	5.51922446750495	3.44582877271854	6.07691103901042	c1
FBgn0031547	11.0077979965014	2.38585076837388	4.60996444252823	0.00791023146285617	9.58493484194998	7.53026226387525	1.08550875502167	c1
FBgn0040349	10.8773854224781	3.01496401851879	5.68748208387411	0.44476620264616	5.98411744002417	5.82395533500721	4.58079614634936	c1
FBgn0027934	10.8292631713866	-0.232756866529936	4.54305048043119	0.0173124706044014	9.25981519434903	9.31063361026283	0.383309176759935	c1
FBgn0053511	10.8086919730404	-0.925648403822034	2.87318658379678	0.0826015847993057	12.5150085272194	10.1674913670485	3.21989821591092	c1
FBgn0031520	10.7293630307144	2.21467797589055	3.12044749267442	0.00886915253106312	6.80112787438814	6.76313965370988	6.55725183456714	c1
FBgn0031522	10.6690227219033	-0.35988763065908	1.54080689922875	0.0504411814424124	11.5242333256638	11.0131642730123	1.14172230800576	c1
FBgn0038719	10.6439579411562	-0.363180657712941	0.196506325477239	0.27232343001126	9.01054886155077	9.10604447140885	0.9254548572966	c1
FBgn0032913	10.6108032090011	-0.327501845613288	0.806610605627512	0.369990595840423	7.5249281168476	9.86869041676823	7.92664298687377	c1
FBgn0037714	10.5556469792845	4.30686853892034	4.54072169582342	0.295770175384864	5.92777031078998	5.97234214334233	5.38872866293787	c1
FBgn0085227	10.5068026153178	1.51352179573254	2.60048237237299	0.0202478222998234	4.29205460651704	4.30870762274415	0.567048613148849	c1
FBgn0038257	10.4217424239442	1.63688063847928	5.44003869364762	0.298897642156555	6.38107812029923	6.29722375560273	3.43595080964381	c1
FBgn0014865	10.3952481388994	3.66980951346885	5.68163404634742	0.167738573424198	1.7051856776272	2.40108900860804	0.848964748292456	c1
FBgn0013973	10.3837292623554	6.09491222482051	2.27319968378532	0.00311873169664034	2.30860590886446	2.65825312677279	7.01457766468965	c1
FBgn0039052	10.377758047705	-0.319513082590151	1.26206846888811	0.271069647045912	8.83122581978271	8.061861101879	7.77692100720631	c1
FBgn0028430	10.350390087982	8.30946502058771	5.21587716913047	0	7.55653925914837	7.4929248430723	1.36973100879525	c1
FBgn0039081	10.3027427373564	4.1780698799734	4.67107219239036	0.0569329217518519	8.45824610942989	9.43474158728969	3.71643264764699	c1
FBgn0026314	10.2338728587364	7.99428395001978	10.3299150671346	0	11.3943957146926	11.371485301716	7.31688418573196	c1
FBgn0030999	10.2218927968695	-2.25042914089559	1.28373928443161	2.21034639734913	7.46292803821396	8.00779059630089	5.81055185257286	c1
FBgn0265533	10.2099739912063	9.85200401927686	9.67864603011824	0	5.22423173678804	4.50188030941497	0.771875134329054	c1
FBgn0038658	10.1516482071085	-0.647052256999302	1.45978897317752	1.56566469232852	7.3986108863489	8.09895534541004	7.93767454730307	c1
FBgn0040350	10.1385429417994	-0.43905435414107	0.708615802514461	0.20400900800022	8.3931517456111	7.81447866748353	5.95682059143641	c1
FBgn0035929	10.133699438222	-0.15186625375237	0.237442371589912	0.071184574616688	9.87284541939785	11.1172561334586	0.555757195224188	c1
FBgn0033904	10.0961181277967	1.82711233971076	3.57959188613487	0.0896430610693465	4.92497096947312	4.15151148772688	4.49411181557402	c1
FBgn0040102	10.0523026746997	8.66060065844246	7.8063339571689	0.189299156625726	6.06717630741449	4.61781462092205	7.01393694818976	c1
FBgn0031702	9.98565581729277	1.35859960965438	3.49226661049488	0.0531742542728413	5.06159514252949	4.74959267681266	5.34634305532318	c1
FBgn0020907	9.98100161230599	-0.336312289335175	0.207562981456954	0.161898417019721	10.2184600868593	7.7510019726302	1.167853380226	c1
FBgn0032669	9.97757008889784	0.444544096220214	1.90572859065088	0.447324516328696	6.41808032984051	7.04167010314576	7.01790127473482	c1
FBgn0085313	9.97129115389183	-0.426259611296549	0.913456322473093	0.281240520129168	11.3079838751502	11.3266079521171	0.176238705392984	c1
FBgn0052024	9.94038658212233	-0.132325134739509	0.34508795154493	0.0583285289881263	10.3226591238095	10.7876836841699	0.378996076092386	c1
FBgn0039312	9.92968204746371	3.68786304378202	3.42713972936085	0.979702168090075	9.41928397129695	8.88196965604731	6.46156164498224	c1
FBgn0051106	9.88015165931349	-0.490617966888743	0.660246345495588	0.232374574022341	8.85159699623203	7.8047724958424	5.72667258407757	c1
FBgn0032706	9.87970370974233	-0.566476719453502	0.812414653504925	0.344983201107486	6.96129715394422	5.38069003721554	5.12086987010302	c1
FBgn0034139	9.82074417927747	8.0543190377936	7.11818221278147	0.00702109433076712	5.08989309909762	6.53123607541755	1.64094962660891	c1
FBgn0003308	9.81731461645751	3.24760797160427	4.16916879837488	0.0411928057612682	5.39678189015048	5.6195162751079	3.86615283761805	c1
FBgn0036587	9.81268742580911	7.48140913793215	7.20911958614947	0.263935798192008	5.21917167173459	3.41485710702498	9.88224764188391	c1
FBgn0040503	9.75568592491499	7.66201720970908	8.18213971648517	0	4.00084342244663	3.27741638256198	0.961672287839705	c1
FBgn0038938	9.73542842301916	-0.176280189227955	1.57409370826765	0.37716027931318	7.39602968259959	7.4874739796972	4.01880335421408	c1
FBgn0061356	9.62935730368346	2.11876426617829	4.39307525208802	0.138944042769056	4.50776740986631	3.77986214070043	5.74155830790571	c1
FBgn0030562	9.59803352231532	9.10581823500738	8.70901387127114	0.0496475108284458	7.96419705142471	9.52486883003466	4.42696434611522	c1
FBgn0031004	9.59787456555063	-0.0122662909145463	0.272049843798807	0.0484377211162941	5.54124546741223	6.00658660644255	5.00968846878686	c1
FBgn0035673	9.55919516494397	-0.537661504040598	0.395028214363074	0.305210055882462	5.14796763485669	5.36005250727535	0.50851010018381	c1
FBgn0030748	9.55018028119737	3.7593387204302	4.67101867871634	0.0396296679813936	7.23841193863447	6.51817092700432	4.2521972805893	c1
FBgn0033222	9.51729858857758	0.843559010637304	2.1634615985899	0.071184574616688	4.99150510583923	5.49735882094376	2.4414444903613	c1
FBgn0030998	9.50375441946911	-0.351126172823849	0.65879248350172	0.0485160313603716	4.72970003613402	4.88734575170795	4.52395640929099	c1
FBgn0035790	9.47446265732617	0.33340415550433	-0.0201570002872528	0	5.14387080379614	6.81579060375658	0.0879971387449378	c1
FBgn0037126	9.45794301165504	6.63739033281726	2.80633910442729	0	3.074662916898	1.84321196912824	1.78446729400893	c1
FBgn0030594	9.43691927064206	-0.57109100991611	0.727117870972914	0.556004704385612	8.0160927521541	7.74538695819303	5.37921818416436	c1
FBgn0027556	9.40316131100302	3.96123008487385	2.9342538631499	0.554657803130437	6.69696523877763	5.84320738990289	5.02146628102962	c1
FBgn0053281	9.40312761594765	3.99707936678932	3.69489065728318	0.189381907092403	5.76989174022207	4.86236119081703	9.36327780716402	c1
FBgn0050016	9.40059269456528	2.03973206737233	3.79703347104514	0.325914412710068	4.97209599529154	5.27142872157822	3.55994813833837	c1
FBgn0024995	9.39486721654746	-0.0971107761606132	1.018051139025	0.485305579948798	7.4897944580675	7.41655213011196	7.75107816043232	c1
FBgn0039872	9.36745588175059	-0.638193916240964	0.797031300799521	0.507401769059259	8.3495811923772	8.29506492497899	6.02157296415432	c1
FBgn0033047	9.36610818045108	-0.617195044295272	1.12565461849525	0.537752577380731	10.9517045431834	9.72718723589161	5.47509469814362	c1
FBgn0016684	9.3484407873891	0.155099485411835	2.71791142929231	0.670005157683748	6.71448378890545	6.86435009205277	2.74421182713715	c1
FBgn0035933	9.3466383394873	-0.489934213039523	0.410183190457965	1.06490920005595	13.7321818896842	14.5687327338949	0.24434215186609	c1
FBgn0259715	9.33776101322572	7.32266800954403	6.63833966338966	0.209693990089322	2.95119606005012	2.07896964733024	6.22363811806238	c1
FBgn0038730	9.32516713028987	-0.210780634550942	0.252242943993765	0.0518247931170736	6.56969410931414	6.18661124802289	0.121628485384205	c1
FBgn0033724	9.30921785954119	7.65256596766103	7.58911288948161	0.0375360256330616	5.13845822904814	2.07904858053016	7.35085769737141	c1
FBgn0030575	9.30462823016716	3.37151139049083	5.48744796965446	0.0750863219848421	3.49587102124972	1.29409733713007	6.00577643254079	c1
FBgn0039787	9.30150647687408	-0.142883838255142	0.410339776769326	0.0701611221496617	7.71874180736031	8.0800130216874	4.3204277892189	c1
FBgn0037228	9.29677784016575	8.15513145370113	7.54522421375083	0.155204695586009	5.131012888981	4.86254812709268	4.17369213945605	c1
FBgn0259896	9.28529658531296	10.6731425037599	9.54151514637766	0.0166100855733718	7.82555359802685	7.75716152480318	9.75702331033502	c1
FBgn0035076	9.28034987300131	7.22360748479294	6.96381364995772	0.155426779551269	4.40011299138301	4.27185143959772	5.23449459587396	c1
FBgn0053532	9.27791540124574	3.65568315269395	-0.0225999644713136	0	-0.151412394738805	3.24436114834781	0.371047486342291	c1
FBgn0028939	9.27275515593776	7.98003662038642	7.61475992227948	0.0264483386935576	5.93817131332868	5.73366404069863	6.45241116210183	c1
FBgn0001187	9.27109103014929	1.08367686332101	3.94881637994816	0.333943040900485	5.4147603351649	5.13142752670904	5.05930785853351	c1
FBgn0025454	9.24808627716117	0.256490942991936	2.07122777042379	0.609267839076948	6.19929395828895	6.20275431631518	2.72450975181326	c1
FBgn0053516	9.21961733867292	7.06647240932553	7.02194453369753	0	2.50039192909757	2.93201699780763	4.0608735728014	c1
FBgn0033093	9.21780877230458	-0.112710953594385	2.44355736089208	0.636938879925347	6.28210142300309	5.84175990565545	3.83285728414862	c1
FBgn0039519	9.21102946950436	-0.667357823533246	0.227180502984809	0.178247100793435	10.0366815012707	9.67005956119857	0.528767395090729	c1
FBgn0052843	9.19967705691925	-0.0585152951831193	2.76728707199567	0.0418276966323093	6.80627111607555	6.05977304736106	3.0233268616254	c1
FBgn0050277	9.18969237097033	-0.884626471717453	0.286615581511238	0.106607038425409	11.6292755788135	11.3775698758696	5.73195460745127	c1
FBgn0040099	9.15622431575798	5.65632453714489	4.01852163890239	0.318073440635456	4.96312047291306	1.60947158651682	6.52138567330385	c1
FBgn0003117	9.10921115577221	6.50994779122538	6.7373472460394	0.00523069602618579	3.90937736787951	3.57735241011053	6.61260639854811	c1
FBgn0002939	9.10856282968233	5.34346665245092	6.10389944094662	0.0921966104011235	5.74055831407395	0.712211725752743	11.5644893177487	c1
FBgn0029147	9.09430647467887	7.75540412093405	7.13923549323675	0.22578597703026	4.30352190976842	4.55415671905639	6.4371190487188	c1
FBgn0053282	9.04808487586879	-0.777560227716775	1.34756534016402	0.121203844678477	10.6957922982518	10.4614527254928	0.718007673272804	c1
FBgn0037818	9.04267345885486	0.128192655616807	2.23750073311037	0.286998038553929	7.04391491763119	6.59815537278479	0.556050266351307	c1
FBgn0264699	9.00601996932252	1.99675947254008	1.21094526024499	0.0477658301946629	6.71927483160528	6.06625038201503	3.17111152904253	c1
FBgn0052656	8.99780654582795	-0.818698096431451	0.44167489963482	0.598239949560845	7.84916556281477	7.21979025779344	3.38689680388837	c1
FBgn0029848	8.99069223051787	0.652350447490679	1.51627275683459	0.0455955429871621	7.9552229657686	8.14596389970822	0.15852145012799	c1
FBgn0051663	8.98113935522078	-0.210782694860865	1.01991395575766	0.161582481166872	10.6725047464725	9.31267210779025	5.93311773773861	c1
FBgn0036560	8.92517126532719	7.64960992430917	7.13706076945236	0.00533136299467313	5.13488590121718	6.06597484757068	5.4074718763009	c1
FBgn0262483	8.91905668501621	1.87042372048553	4.05646903070893	0.0106845167183003	4.71944638636874	5.57763062279589	0.648887048428365	c1
FBgn0039821	8.89785555876138	1.27307284685858	0.607462230728133	0.037571854532733	7.44068805029331	6.92660647275155	3.88726456099901	c1
FBgn0036786	8.89364969506224	6.61968451238049	5.67609788415142	0.0285507214832997	8.17819597801998	8.19943890206942	1.92560411902383	c1
FBgn0250757	8.89316250635465	-0.416735341706137	0.388119765774332	0.677349044575074	8.62759441144194	7.90082739103564	9.84199634770454	c1
FBgn0029167	8.87234373481737	6.86464289972802	6.65891088129888	0.179589996143398	4.72009535136017	5.29423740517432	7.58100847456353	c1
FBgn0054043	8.86553076321876	0.997281417006568	0.644514745607021	0.214854572451259	8.44739757320162	8.52879385326696	2.11395844680139	c1
FBgn0027560	8.8638133603393	0.995557953010154	3.10056654669348	0.721593713974356	4.50830506372608	4.35277541296584	4.95683319485608	c1
FBgn0038262	8.84886733383297	1.55225459889914	2.26479166858386	0.137967289470305	5.11050185314296	5.15638047769072	2.11539992113145	c1
FBgn0004580	8.82766924525996	6.48864915926636	5.17634593360105	0.0265521508695727	6.11308548819328	4.82199527467167	3.70686089516399	c1
FBgn0033138	8.82169903352623	0.337353139524565	0.875723078329255	0.102912662107413	6.59479146811409	5.66984933047683	4.19006246941862	c1
FBgn0033367	8.80679016722531	7.91507650966637	7.03463030481608	0.239791875690167	3.83573260203803	6.68558695157348	2.5185033679082	c1
FBgn0037845	8.80231556575407	2.27982225573058	3.26279763980272	0.151039674235126	5.79954035872214	4.70322163440708	2.29021938776612	c1
FBgn0024836	8.79572307271727	5.79726578517743	5.47523741809864	0.0110552647432789	5.09984212773694	7.45958495836292	2.94748033151489	c1
FBgn0039325	8.77993292649248	-2.39939195666501	0.655541948225956	0.586575042294919	7.7979252413711	7.36473601091922	4.78293725616182	c1
FBgn0042137	8.77237435385572	-0.0767369802852042	0.468514589295446	0.127632327301852	7.10382888005758	5.73785560564046	2.00694488301383	c1
FBgn0039324	8.75298320388713	1.52605581420362	1.39549693066431	0.398025502744271	8.62899946721944	8.29896169398187	6.54550796960347	c1
FBgn0085466	8.71554941003737	7.09528856466173	6.38085747845466	0.112932356779227	3.91451028148825	2.72572140909846	6.94365255136679	c1
FBgn0052023	8.68315156763556	-0.315361774242404	0.545770929483213	0.469650942058921	11.4162439178322	11.9143826652449	0.230174215517873	c1
FBgn0053012	8.6807309590395	-0.749097991111628	-0.856908349675173	0.0134019907776878	4.88576507386324	4.407144410073	1.69595579636337	c1
FBgn0038717	8.66997916926657	-0.545083427172039	0.0214948208041411	0.186321546159237	7.45823272500095	7.82336904614437	4.8892315801227	c1
FBgn0032770	8.65468188188206	3.53404309900405	3.92817695396626	0.0973787660764425	3.9510710176093	3.47281465603587	4.97802840895671	c1
FBgn0032772	8.65052716686096	5.89262280213815	6.94926837996855	0.0352354749376621	4.83342201629415	4.47518783873392	7.51403683672482	c1
FBgn0039789	8.63533819414138	5.22200774534426	4.1716657341033	0.0645903947921098	4.01830581865115	4.22366623882458	3.97034843742225	c1
FBgn0038718	8.62505972947926	-0.223718656352506	0.0905825398055627	0.239853558248767	7.820777438425	7.88139805956204	0.478523598510321	c1
FBgn0032613	8.62020576948753	6.70424590020306	6.60257257931841	0.0310871482886082	3.32256876725637	1.83981431121584	4.45195913742841	c1
FBgn0035583	8.61242719453172	-0.00884219746812425	0.513688994195294	0.205840309949139	3.24075399061888	3.96661903046345	0.849122887042311	c1
FBgn0043783	8.59667436626277	5.93260329871307	5.67025842739677	0.761302901734335	5.02721421733692	5.52751769126865	3.29198902547779	c1
FBgn0034883	8.57941633256482	2.60022906591663	2.32038668707717	0.250423876301624	8.31326907145296	8.11379939403983	3.88563455180857	c1
FBgn0034045	8.57927176945125	2.49772302217448	3.46827085810702	0.0318854139685693	4.78518666828547	3.9646732527203	2.39463573019004	c1
FBgn0035587	8.57188774030705	3.51858812559369	3.73929056333913	0.0686596426390521	3.29594526032012	3.89582816378836	1.59112104657862	c1
FBgn0035452	8.53045980007214	6.48714740288699	5.72842972043081	0.073912695945707	4.73492889116621	4.39058339679565	5.88698557520958	c1
FBgn0038156	8.52275471440389	6.67701015266038	6.76484924321082	0.0074833299111618	4.64134680594288	4.46450538385148	5.84650278629704	c1
FBgn0037683	8.51485727743382	0.515834675559329	2.33687665679044	0.497297246532655	6.17621747778252	6.35479898772762	0.0336417843269725	c1
FBgn0027929	8.50866328027517	7.52838724637197	7.74411538471904	0.039552388912026	2.36982115821344	2.87178096578227	4.03709491570791	c1
FBgn0034479	8.50830827151011	2.18689771634688	4.37004293907688	0.0583258876326882	4.60433823903754	3.71529887273375	4.13240966101161	c1
FBgn0040837	8.50309028193735	3.38205602303827	1.90633479667127	0.322057701734913	6.13681387442338	6.54084953491412	3.61769021880816	c1
FBgn0030544	8.50228716748651	7.84252535011192	7.41975281108224	0.138030531304224	1.41075443010412	3.60172094471186	4.47258337356102	c1
FBgn0037517	8.49768984554422	-0.355802835779061	0.33665986598185	0.121172307801412	8.68430900765184	8.28222642415607	2.37324097036576	c1
FBgn0034262	8.49705469900045	0.926920654666532	2.54993380679522	0.0939264956820992	2.04655401891601	2.28297740432346	5.0831096229862	c1
FBgn0034715	8.45460212614151	-0.580388140916156	0.946403700415899	0.13986628475739	9.04910174187378	8.66821127581742	5.09974567662849	c1
FBgn0046878	8.45322090797914	6.90462419354687	6.03565066123858	0.190781007861053	4.45825727064743	2.68796179130059	5.47174796513304	c1
FBgn0035300	8.45112688027067	-0.36632110410693	0.581339829727795	0.0634672600422458	9.96364167754946	9.53610163056559	4.05398490694991	c1
FBgn0020912	8.45095560787741	-0.586397635131518	0.270051468552077	0.0470894807315888	6.8013382678833	5.40807857526226	3.24539160366286	c1
FBgn0028543	8.41726624876985	6.71841593170001	6.79536807550948	0.367724333971372	3.04424569774546	3.50415614701612	4.90731360814443	c1
FBgn0085455	8.4049853833501	-0.295015549232227	0.501211369496844	0.335754121695542	8.51974105542597	8.49921353929859	0.45621133774677	c1
FBgn0028381	8.4003260284413	-0.455548516211686	0.188729580814751	0.206441973190978	5.03472013494335	5.20887876198027	3.04978471126115	c1
FBgn0036461	8.36735731390327	0.794056841566766	1.27520564870977	0.256058424382609	5.42181529658542	5.37323395130004	5.13771654737091	c1
FBgn0043578	8.35928524007605	3.40286606319289	5.68367842754351	0.0897745226508029	1.88625904292085	1.82473723359756	4.10384843249724	c1
FBgn0038874	8.35072693873895	6.18100884226662	6.97041137440641	0.0263205550653494	4.78280164570009	4.61863168138875	4.82567354352898	c1
FBgn0031517	8.34625166641936	-0.352162440657629	0.402732179444929	0.623637282580686	7.23566155313076	7.21887644174952	8.17775163954126	c1
FBgn0085360	8.34280799002222	6.75233460511563	6.27721512025089	0.467676298110394	4.09971043044247	3.05874090108803	5.24787691008486	c1
FBgn0003515	8.33340032222282	0.647312857190559	2.51838259091888	0.295566756473273	4.66341623283629	4.6086926653555	4.12418260978872	c1
FBgn0014033	8.33159558082349	7.34690344323365	6.2095899360057	0.242880764706241	4.25536088413811	4.74273892218557	3.81084491572814	c1
FBgn0261804	8.32122223344181	7.26592602836439	7.54879193737589	0.00884377825554186	2.63969756464253	6.4946501394641	1.31924734016087	c1
FBgn0031689	8.31310137238474	4.02087910343311	4.81156697872263	0.0461319676267296	6.03145612021919	3.92346165648009	2.52944528534974	c1
FBgn0039873	8.30482383175874	-0.408570020977028	0.379068566383094	0.403362499174446	6.68196917506553	8.09213426205566	8.03322419818833	c1
FBgn0036857	8.29610244783825	4.6199924241732	4.68669377511964	0.510811783670217	2.98628578562387	3.40182248423551	4.13502559214028	c1
FBgn0262022	8.28534614604561	-0.277516762921257	0.49940763810281	0.355059559908214	9.75708092025874	8.81247230406102	1.78911792864985	c1
FBgn0032387	8.28070302660289	5.58834310039415	6.19328360904788	0.0324850021763493	3.4294027775812	2.20012030759407	7.19972883963148	c1
FBgn0028936	8.26188790020974	6.87681744053099	6.51285092138745	0.197384209970975	3.20254163243901	3.67181224089163	6.80917549928693	c1
FBgn0033913	8.25175155087425	1.19617924369846	2.55872646645098	0.282375919689567	4.60239626890684	3.95511222634708	4.5035185520127	c1
FBgn0001114	8.23233618195355	6.31207667363829	6.25117330877854	0.57377597192423	5.06433709415057	3.23672342457131	6.35149209873714	c1
FBgn0031010	8.2185047825437	-0.150398895246688	0.540821652017231	0.149767545054234	11.6675823510394	11.4264933368509	3.13069622616382	c1
FBgn0046876	8.20513387769978	6.34441804776114	5.68634067366714	0.0646123309135627	6.25801898699172	3.39345584494709	5.17747625376413	c1
FBgn0031417	8.16945548683356	3.41504714255837	5.16103513661012	0.183522834970318	2.89217833713447	2.63608224727998	8.19175748309837	c1
FBgn0039313	8.15908908270761	4.24272135626584	4.0252656243623	1.93714314522305	5.08350967731158	5.61059349613807	2.43696756228361	c1
FBgn0051380	8.15072274259285	-0.0985663730509092	1.82900662116444	0.0460889954863257	8.98010709841788	8.07999353315397	0.494009972498005	c1
FBgn0036553	8.13631744342092	2.05756901540514	1.16939803217382	0.290471528299804	7.61930391052242	7.11174181651054	2.10067031986623	c1
FBgn0026592	8.12825957879486	7.22768413972775	6.71267247650212	0.0826908904479473	4.71349019124294	5.84598933733044	4.35220047486341	c1
FBgn0034885	8.11562914271292	2.95768808381926	4.39907732026737	0.280413318954094	4.01861002923957	2.8811266638034	4.31751563942463	c1
FBgn0261628	8.08939784063348	7.09475758076558	5.82966969330951	0.279995758277618	4.07444937506826	2.49323678806218	8.19979487427858	c1
FBgn0039682	8.08226336266769	4.75579093216598	5.67727557511454	1.37121092589942	1.95018518932369	-1.73475376877542	7.21310471788067	c1
FBgn0035234	8.07886781134554	-0.0131435430442162	-0.0148903527251106	0	0.296874137529829	-0.0362961028606101	3.07554838021283	c1
FBgn0243514	8.07201131238337	7.31994776424747	6.30581686383966	0.125562474975066	5.33159827487835	5.39764888275969	5.97492001434893	c1
FBgn0033558	8.07021663766126	8.04300871576357	7.04641181598503	0.00222093190391961	1.36841749313384	0.480544722659695	4.33795307995968	c1
FBgn0030929	8.07017477459332	0.979830537069068	-0.0310116791665093	0.0758715589770239	1.30481467354789	0.88613718811824	1.75476571751253	c1
FBgn0039297	8.06885969290234	6.42517224267899	7.35180045881761	0.969687260912249	4.35593361321468	3.13815560986947	7.08238353433375	c1
FBgn0063499	8.0660437077304	4.14461169054667	5.83452009105438	0.460356747347276	5.23270236089281	4.75796696186119	3.7154540863787	c1
FBgn0000079	8.06055681932502	0.0576949974954309	0.381826580327912	0.148799588239898	5.7865689974038	1.27743340140663	-0.00371488205762437	c1
FBgn0051288	8.05989283340719	-0.494805938061077	0.362951907267307	0.784639992569199	6.04031837620293	6.29536806590374	2.30121359862082	c1
FBgn0035189	8.04780283015353	1.70748560548138	1.92340046854127	1.35718794953426	4.19790348053962	3.92335165479622	1.80060668693144	c1
FBgn0039326	8.0458816670171	3.27655630774482	3.86192132206998	0.111269244685629	5.67359619850196	4.49253913316332	4.86150170828858	c1
FBgn0039311	8.02416660935243	-0.0670461809926925	0.655873550595612	1.10325801388934	8.30430412903805	7.71740720481338	8.08640000985514	c1
FBgn0036727	8.02366380673929	7.03896955395641	5.45978350965312	0.0939423356409812	4.14051472478658	5.83372401740172	1.44471444201009	c1
FBgn0022355	8.01342104180389	6.06007513703954	5.82056821716816	0.272615387854134	1.47144880198259	2.57858461146261	1.26320928730844	c1
FBgn0000477	8.01029036323548	3.74199074282376	3.84485271532669	0.101915769326037	2.45056868923691	0.742115163387874	3.29949706845774	c1
FBgn0050339	8.00590017059259	0.433135401599835	1.5440610486593	0.0783306583376982	5.13672183305382	4.45877524847834	4.88197675571695	c1
FBgn0033949	7.99107312542077	7.09261246718015	6.68756820053748	0.15435271655932	4.89485356147744	4.6099405894324	8.15286908799329	c1
FBgn0265052	7.98894314324087	4.34053183125547	4.09632695178902	0.355162620954588	4.61105247418437	3.62102910170801	3.63999099080687	c1
FBgn0038832	7.98653845938314	6.79246387646684	6.48389580998379	0.110573285534396	4.30817503294994	3.71955079157229	4.72962197093807	c1
FBgn0003961	7.9462526078703	-0.340610323186701	-0.323244135390852	0.941929862228882	6.40556163957865	9.25989551095907	7.76650618458968	c1
FBgn0030348	7.94352566229097	6.53558042713861	5.39343158774188	0.0136957831289865	3.32945644890278	3.12431639192107	6.13461693084564	c1
FBgn0053258	7.93264278735183	-0.702070037402546	-0.138265537122205	0.935357088189365	6.45542844284211	7.51690371386711	5.18363244463845	c1
FBgn0038391	7.91975092573227	-0.317432777466746	-0.0966445159190592	0.037722475971649	6.43995396600431	5.45932344063918	2.88805117620655	c1
FBgn0000659	7.91527763968363	-0.253181220368274	0.0864362359217608	0.0548699305918752	8.86377387710354	8.44615494870895	2.95473774137099	c1
FBgn0003651	7.90679861823424	3.35307204218445	4.04822679239358	0.015779250240937	2.41696550241005	1.45539734077656	6.17035198930474	c1
FBgn0036768	7.8979110213832	1.95412831349774	2.548657000173	0.0547584139205378	4.38354337035826	3.23341094669991	1.85649040624977	c1
FBgn0002565	7.88220107926718	6.30145494410081	7.84380507695872	0.24025377302345	4.45389744156762	3.96624565383795	1.39572775728605	c1
FBgn0028542	7.86739148484673	6.10868859169682	5.85461269995494	0.220838657085137	4.06074630786543	4.00905945043375	5.38072379888236	c1
FBgn0025595	7.85838728285178	3.8886326823829	6.39263916587242	0.0223969063012979	2.62964639702884	1.41212520150714	5.68306894403954	c1
FBgn0034716	7.85026512477133	-0.636498916749435	0.341916438493215	0.403521086388494	7.97405252986879	7.95146540439811	5.5111582502181	c1
FBgn0039161	7.84901275913816	5.23507444379827	5.82477586579112	0.258646438833663	4.7282356840815	1.06902428325977	6.51718268335774	c1
FBgn0033873	7.84245597527031	0.420984156086487	2.88473037666989	0.0309044983280237	0.643270298751545	6.61228991960975	1.4746348947776	c1
FBgn0035623	7.84010145590558	7.14884705813382	6.48612331790389	0.143270042659045	3.25893455176172	3.55880653753714	3.11146098113955	c1
FBgn0030985	7.8355076041684	5.50607593584822	5.45314400321697	0.267379513210449	3.77170482074783	2.46683128816491	5.80736473260793	c1
FBgn0038897	7.82290826847717	2.5147366980579	0.736365814759504	0.0860835633703256	5.59063623433382	5.84215966501145	2.23681003937277	c1
FBgn0032908	7.81528740398153	-0.541068974120912	0.676339879835804	0.0987160097391571	7.20771449795893	5.99824362588721	0.469425147464813	c1
FBgn0036698	7.81493936069877	5.55532202468057	5.67756272023868	0.0615234177783041	4.59283894671462	1.97479159401216	7.12114079551048	c1
FBgn0001089	7.80685378620781	4.92338356799303	5.10507078673828	0.281868355501781	6.30085338934803	3.96772577080488	3.13929082734083	c1
FBgn0264776	7.77448361195446	1.2837423271431	2.20681675009262	0.0816354693242176	2.7420022863917	3.34425275315145	4.04474875245701	c1
FBgn0024997	7.77399363792446	1.80910357378074	3.02125165776658	0.103801661275431	6.36371768183708	5.64978203558757	8.71611437548348	c1
FBgn0030887	7.77236183146798	6.21425334705855	6.1507126074134	0.0908460485629559	4.26585558304614	4.57258755555516	5.74733790632894	c1
FBgn0036627	7.74511697682441	7.39701932253613	8.41342543658573	0.00543540140582792	4.23521239896659	5.45728315300059	2.86725777922468	c1
FBgn0041712	7.7361508127292	6.49999010668707	3.19309951709342	0.0595202004028567	1.00073979510017	5.90269229113368	2.97719627750234	c1
FBgn0051272	7.71569001548727	-0.389007391521431	0.0507551506778578	0.360856230165054	6.0886195053546	6.38604220515625	4.32797556544647	c1
FBgn0033788	7.7058776966749	-1.18935074061187	0.440223417174192	0.865152962234109	4.65841828554756	3.72235624673116	3.81319960991008	c1
FBgn0267252	7.70221922824732	4.48826850850257	4.59496951224052	0.126652386421439	5.17990222362927	3.414908775868	8.70530781180236	c1
FBgn0015035	7.68093611195054	1.07230878463756	4.28507718402687	0.236099104533957	3.7500471456629	2.80430096896695	6.41413949254428	c1
FBgn0034394	7.67755545536961	5.3700524072101	5.1609055279253	0.685898169853974	4.08280872215539	4.56246802281891	4.42202168811004	c1
FBgn0053465	7.6509655211071	5.11413105323157	2.60630917994953	0.0383551463507021	6.8122708281121	6.91715152573094	5.8370643040582	c1
FBgn0032075	7.64631212171193	4.9678009790507	4.79099278903272	1.36356013588656	3.90208681688044	5.07183200958707	4.80666745039654	c1
FBgn0033744	7.63374001946906	4.42122079203285	5.41844497619279	0.0696773571731657	4.18306031709666	5.16358752802235	1.72379607801605	c1
FBgn0039612	7.62464569965642	5.88813451753304	5.93339644408833	0.144797243939698	4.44603444865472	2.65968486495628	4.60033363003924	c1
FBgn0035246	7.60629710116103	5.3612270988336	5.45298352689609	0.0254716261536687	7.4523820981899	6.48766772429131	5.0457381284813	c1
FBgn0035777	7.59700604453935	7.00958940330537	7.64047953011815	0.054430797273773	4.91826614874082	5.48791814186384	8.80777254624417	c1
FBgn0031523	7.5879504648414	-0.172074807609283	0.195465458446499	0.136700391040699	7.78823299060108	8.30558131852292	0.851655852671784	c1
FBgn0037140	7.58791510034652	6.88963187405047	6.76817822218361	0.0742221084970644	3.312978636174	3.4585199416509	5.99481247805194	c1
FBgn0052085	7.58738244667344	7.21897083081489	8.93154041832108	0.00278791016446009	1.5889764501755	3.87233121883056	4.86900482621148	c1
FBgn0037485	7.58661303345223	-0.357759766489805	0.0955818825642329	0.124892988818605	6.56648676445758	6.33735771113429	3.71465069712041	c1
FBgn0038353	7.57968188096594	1.54587200546046	3.21370162817268	0.454615334431565	3.63514234067611	3.09512036275256	4.31846847522022	c1
FBgn0036552	7.55838194697947	1.579193577737	2.65919447214859	0.277826717588251	3.93674395941364	3.48019847808045	3.15757807827535	c1
FBgn0030425	7.55639920227006	3.62319720648686	3.76726385589912	0.0741337146795232	2.91006315341077	1.02244196279368	3.11788481202992	c1
FBgn0030334	7.55144245528306	6.52653033611005	5.62451990396658	0.60873112372063	4.4089637735104	3.44085631034512	5.35110065674773	c1
FBgn0031313	7.54595887800661	5.78677112905241	5.69791127668432	1.19620078023896	3.77875403868134	3.67190938904973	3.35142615296628	c1
FBgn0011828	7.54550225393825	6.66981669894629	6.77942332010493	1.51682912458274	3.51159796567781	5.23984049685208	5.71876608887826	c1
FBgn0036589	7.54391351343451	6.12939474299783	6.62525401718191	2.16356299686515	4.37541395371362	2.54835505601687	6.006035338872	c1
FBgn0036547	7.54274966694274	6.69169847263047	6.91810241962561	0.319674512933826	2.83311236662455	6.13481781427112	3.35553014498382	c1
FBgn0264087	7.53685494345212	4.45269387686553	4.9830578990645	0.00288443601182347	4.16666871917996	3.87745655773537	1.55036080059302	c1
FBgn0033320	7.52893466003884	5.56411701950424	5.31359709910761	0.137277816008285	2.83306284941296	1.8560513832494	5.57367718233019	c1
FBgn0051097	7.52001198993295	-0.344212689088602	0.184606105293258	0.107568556141251	10.9948563298793	9.77036116884653	0.996121560654461	c1
FBgn0037090	7.51662866643671	0.292650860153899	2.90927956637072	0.157719560931097	4.6344883467495	2.68355029863746	5.47524854380557	c1
FBgn0034162	7.51358174842726	5.18899968978095	5.94776134675884	0.165348831545163	3.03981099482942	3.89002152029355	5.2810990043115	c1
FBgn0031860	7.50749308629876	4.08365757203999	5.29029123968268	0.0493081252425275	2.69504320680895	1.66560298481732	4.47692820811078	c1
FBgn0038756	7.49018565847998	1.2575075107305	0.732763277228893	0.579341101318589	6.62858108691514	7.29321194459937	0.352737316929489	c1
FBgn0038179	7.48178534131393	-0.566413783928	0.170135960667682	0.346591718655491	9.99743608779592	9.29053564237251	5.23674961840738	c1
FBgn0050148	7.47706189627394	5.57206860252936	4.77604518870216	0.155560485583947	3.29644720423405	3.05522462761021	2.6359268407581	c1
FBgn0053301	7.47669843715166	-0.177826565638486	-0.599828208416581	0.300384553257654	6.00933272184997	5.83734726872159	4.45886899899947	c1
FBgn0032836	7.47219223003104	2.44881407463342	3.79622429761019	0.222430337037362	2.82367914269947	0.932409714715971	6.50695173231605	c1
FBgn0028699	7.47034759199418	5.41765118858976	6.09388620686255	0.0898575228711485	4.09280624955656	5.10644998101049	5.70912355030857	c1
FBgn0030257	7.46939786250843	6.84017559437127	7.07074531201046	0.048532797720195	2.97854575631599	2.3565188826392	6.40139504591599	c1
FBgn0033484	7.45541688476576	3.21371111418863	2.06900254638681	0.0166873878156375	4.15693137101541	4.64971293572391	0.612914872192912	c1
FBgn0039536	7.45287635326694	4.78268385793917	6.24253725409492	0.0101938655526213	4.67095196926303	3.26686570891769	7.03172088863205	c1
FBgn0040827	7.44824708155644	3.72239086893559	3.06637720811401	2.09576279740077	3.72414727781286	4.02031550353857	1.24911553120742	c1
FBgn0032850	7.42330562433851	1.80285855477459	2.73211900201047	0.0498174458586775	3.21431868539372	3.76221454510537	2.74216369479252	c1
FBgn0004512	7.41823010530873	0.935757117301865	1.10919234906276	0.19116814343199	5.14492511713126	5.99548815109544	2.76295348771309	c1
FBgn0038681	7.38517237140793	0.913379226620311	0.753741845395209	0.725555898513636	5.40752128672815	5.09635882382701	4.84739142149071	c1
FBgn0027586	7.37474571611931	6.29383322416703	6.71700006078993	1.35112697412987	4.286762290921	3.2574189028048	5.64705584279122	c1
FBgn0028518	7.36909488432701	-1.29585100745145	-0.0320939966682452	0.131581092024088	3.90382459701146	3.35338284505803	4.94065896783832	c1
FBgn0261989	7.35267035243558	2.70646934460236	2.08623546631286	1.10685079214417	2.86112989181929	4.11459537035266	9.77712003647449	c1
FBgn0034717	7.35212238652808	-0.160123281133335	0.863623837342802	0.141051892640156	4.95454220869061	4.69347975783465	4.05810917528083	c1
FBgn0262101	7.3353250272767	12.3476465780583	7.18283309496915	0.0041856280245481	7.59335841374793	4.34551502563855	9.67266796988415	c1
FBgn0038299	7.33431865846199	4.18564386200152	4.98123595963114	0.0421859279400333	1.28866419136949	1.08250901514933	4.53745656464923	c1
FBgn0035040	7.32883201351883	1.27352539065077	0.462896386336603	0.401850048313055	3.78686156737616	2.33362756609844	1.41255540057891	c1
FBgn0032495	7.32403403401807	6.13461997528637	6.84400047827238	0.329241155255712	5.60391698531057	1.66287345679305	5.25810834202828	c1
FBgn0036806	7.31658851711553	3.20785653485598	3.77125191859268	0.110990954943409	5.63860064810735	4.10468637572969	1.70082728532878	c1
FBgn0036766	7.31316204222763	-0.0625881494330872	0.1498776220477	0.134417250136869	5.09910931394076	5.03262493672237	0.760731730329667	c1
FBgn0031801	7.30333332244545	2.88665142784598	1.31885084507868	1.07641943906519	5.12501268816532	4.97562499529285	0.259944847402894	c1
FBgn0037230	7.30139561903393	5.44925746482201	5.93034496285018	0.0659446570649122	2.84309243094201	2.87714993416593	4.33032077136597	c1
FBgn0034736	7.28227065478004	2.84095025651761	1.55871705997882	0.0763136093751867	3.49632936606511	1.29655812133622	4.333444018768	c1
FBgn0028872	7.28226855899281	-0.321993453597716	0.0563820609160792	0.2025156107407	7.19773921795676	5.96705519699933	3.97139599268815	c1
FBgn0040736	7.27133565237766	1.67367960724783	3.20634424631703	2.56628861410303	3.02862088780496	0.467362588455897	9.15159382377142	c1
FBgn0052695	7.2659059611855	0.149852930957799	0.849926396484672	0.711463704150821	3.95060858652517	3.14509768829299	4.22457850176241	c1
FBgn0040732	7.26243517762567	7.21842853331453	6.34211054757493	1.42575802552736	3.69078071976056	1.49752927734009	3.22963541012327	c1
FBgn0053458	7.2579949458151	5.91842856387219	5.17668787138534	0.0243711950876413	6.52696417087557	4.56682579713709	2.85783655853301	c1
FBgn0026077	7.25389847998815	6.13227268894837	5.56673541720628	0.599141619370551	5.052696980296	2.95808141344789	5.13200877438175	c1
FBgn0038130	7.25294559292955	5.6136456040143	5.1038955232995	0.10580095864857	5.39096065337689	4.1681379962049	7.40801222047019	c1
FBgn0030688	7.25082831404593	-0.361030103236683	-0.168852310698156	0.375475755859933	3.15138803238386	3.56622427935985	1.46492161292157	c1
FBgn0031389	7.25039778942317	6.17576929705434	6.05573051738122	0.116015964193715	4.20007645266639	2.31534228990487	5.73389529063594	c1
FBgn0014031	7.23464724804353	1.22596138667117	3.07632411108862	0.564449913272264	3.05662480145253	2.73714259207482	3.02678213089309	c1
FBgn0046875	7.23395949868235	8.27586252819714	6.16302691720228	0.0202542899871106	4.83489563712694	5.97157877924308	0.585696421980577	c1
FBgn0033158	7.22460282310934	8.13297404189525	7.51817475534114	0.0388537227436148	4.97940913275263	4.81721026805742	3.25935020306749	c1
FBgn0030102	7.22334512777686	5.78162993112153	6.29110650842955	0.62453027410357	3.57160506929826	2.90907886975945	7.11396301855	c1
FBgn0032435	7.22323950362583	-0.687686457506239	-0.030147645485915	0.107824637215117	5.62700241827505	5.28183617344667	5.14390243020831	c1
FBgn0030369	7.20273374525016	5.83473364195824	6.08637898411988	0.396258052957161	4.34117652043985	2.90813434728397	6.91347127198089	c1
FBgn0051676	7.19468018620917	7.06018101784016	6.52785037636044	0.508250791729238	6.31731053584281	5.71100886166328	5.06735536585426	c1
FBgn0024361	7.18952161283468	0.772250277934621	0.616633901079378	0.162473378460342	2.33204602198244	3.21011483581725	1.82217710410153	c1
FBgn0036891	7.1837701863774	5.45484449095395	4.88773971638914	0.448406966129232	3.67704633165737	3.1711362068035	5.18931285140156	c1
FBgn0035625	7.17538141471283	4.94307429623489	5.16336402297296	0.127020769438233	4.2108960201601	3.88564728735689	5.48950257458205	c1
FBgn0031538	7.16928483799123	3.04098448079124	5.12176901927238	0.131002297157029	2.35179517433752	1.50871027490484	4.9636034572185	c1
FBgn0039827	7.16066335525397	2.08657615586427	2.91803417053533	0.249578411163689	2.44382541978093	3.09269575692677	2.07708809078693	c1
FBgn0044011	7.16001685906742	6.34113714011731	6.06073460991971	0.0237942579711562	4.33128412026416	6.47658909291476	3.39070373339071	c1
FBgn0025837	7.15791825390107	0.221969665935394	-0.473948606368398	0.134434734488375	4.52551683930547	5.11229525434383	2.71387614281887	c1
FBgn0000639	7.15722233395168	1.06351377816033	4.40071088334964	0.131068437037989	5.317389209675	-3.35796078317905	8.15417371907206	c1
FBgn0032322	7.15414968202917	5.49057674371843	4.8829723254354	0.532375899505196	3.3937647032967	3.62881856930272	4.34591488558939	c1
FBgn0262870	7.15384469113903	3.96166710999754	3.3546529742268	0.0871817791370258	4.34736589523105	4.15722472829817	2.05532176756392	c1
FBgn0034837	7.14439260994729	10.9007663655758	5.5322457630467	0.0776966964013528	9.34449969887545	4.20617918271626	12.266446275717	c1
FBgn0030160	7.14407811867423	4.48423213923246	4.88858435579808	0.734100910402722	2.19174100139204	1.6027609055928	5.15269661928252	c1
FBgn0039486	7.14234774679407	6.32444210008451	6.69375878899696	1.36067122447627	3.37671762465092	3.74327451142172	5.60820856297016	c1
FBgn0051102	7.1396720223562	3.90402227638691	4.1773332359921	0.232997402265817	4.69263784446549	4.33285690479514	4.83204015548618	c1
FBgn0051326	7.13592107256408	3.4265735486182	2.79707069265742	0.0697719279436495	3.48737938023787	1.7729299331789	3.50463461945604	c1
FBgn0039310	7.12993459810084	-0.357905641256831	0.0255684455918011	0.695789486592661	6.46219990908678	6.25601230958995	5.72780887142753	c1
FBgn0046113	7.12118866498604	5.50453554903128	5.16834948979293	0.0962738970977844	3.10551061794975	3.13307744810913	5.28215138355178	c1
FBgn0039024	7.11735551416031	4.28534833331638	4.61328231196351	0.0947141840523173	2.37278088481607	1.75191042771813	4.40844002720591	c1
FBgn0053533	7.11671730678002	6.59840642229219	3.68395682705434	0.553825226375785	3.0477933621207	2.18401387109956	0.646425484682363	c1
FBgn0032774	7.11637970416704	5.81063218557404	5.4423060646008	0.713666021901838	3.92258947434232	4.52447585901652	5.09402224316507	c1
FBgn0038733	7.10435705216392	-1.38225041951461	-0.842362991131139	0.267580329424951	6.79150226315592	7.20053616682981	1.21696341857485	c1
FBgn0029608	7.10400383027746	6.29017825122904	5.77727640430688	0.504473290350025	4.35676856432374	4.78914245097929	3.26208372035912	c1
FBgn0263830	7.0948478214236	5.55050129311879	6.39825250443638	0.870240426860335	4.1265622032651	3.50215519460612	4.53313602996807	c1
FBgn0051769	7.08292391800013	3.57315035903644	4.35610591072099	0.105513583942279	2.74811629766688	0.859212974472522	3.80552264184246	c1
FBgn0038017	7.08148078361883	5.98920793279082	6.62011440448366	0.227639190766739	4.94486609283461	2.95696575311965	8.71125342662803	c1
FBgn0038542	7.08121718716239	3.20618685104828	2.16594641167382	0.0362441722628183	6.05104015996218	6.76408392236108	1.05009792512572	c1
FBgn0042104	7.08055866003634	0.436822751215975	-0.088528393896394	0.0529724538099498	9.08836732307073	8.20748541248007	0.42616012381851	c1
FBgn0052669	7.07937119133777	-0.871376579525265	0.0771442465916802	0.314568666747086	4.95718201588814	5.22945867613512	1.60307122268461	c1
FBgn0032946	7.07258981387938	5.34841218512669	4.00421064693982	0.157854839520648	5.26405343382384	5.22330813175888	4.54609024569573	c1
FBgn0034381	7.06383958761313	-0.13990378256487	0.54016878481417	0.072312661547626	6.19584424396379	6.19063771906687	0.863663679182362	c1
FBgn0038139	7.05535798306137	5.00856069900921	6.26446523354357	0.0184538750013371	3.28892778160401	5.46650655793265	5.7558987955782	c1
FBgn0034331	7.04163332103167	1.49695423129579	3.34384523601465	0.933334262243005	2.44765725666143	0.092543591402364	7.1782784732943	c1
FBgn0039595	7.03952400002902	5.6841481958113	5.52822842013066	0.194181943516561	4.79705473968726	4.70485814034998	5.92919306502004	c1
FBgn0086367	7.02116382285725	4.3832268761768	1.58819492005985	0.716104923279808	6.6942574876215	8.31178506468273	1.08189836329463	c1
FBgn0035154	7.0071357743806	0.298263381782639	1.690568389206	0.0344188178704532	2.90369149329922	-0.09020756914947	5.58691570379828	c1
FBgn0031055	7.00395790336056	5.47477514447282	5.54553073925535	0.105810854240183	3.49165659413545	4.36752103417267	4.35654283196727	c1
FBgn0035608	7.0011727735146	6.86936975334855	4.55351468183941	0.198393049048263	7.44212450836656	2.28846928319888	1.00794270236099	c1
FBgn0000640	6.99027662596514	2.16551951907848	5.05296891543205	0.338753774789627	4.52213066924008	-2.23011608893898	5.02690299162091	c1
FBgn0031888	6.98286021704437	5.56007957839968	5.11050162045181	0.268190030918849	4.27975055953513	3.61393423291323	4.24718830290958	c1
FBgn0037288	6.9809631019643	6.46229318738269	5.5004963550514	0.050093124471673	4.96469513355554	3.20627042989252	5.51017108206619	c1
FBgn0028526	6.97604898775956	3.03716772497536	4.42315825520739	0.46857936546343	3.6482602019385	1.3953493526946	5.77319726524827	c1
FBgn0040398	6.97443631624014	5.61213766818588	5.59743208014325	1.34212583570635	2.92205070494176	3.75022643320166	3.08703105469106	c1
FBgn0039307	6.97180869425633	-0.190474767314321	0.562068086279499	0.0810128215762263	9.55039242881419	8.83689546724064	1.73608654265281	c1
FBgn0039747	6.96640864520068	5.57769701332281	6.03663700381143	0.0963425558116919	3.85307008228497	3.80423103608995	5.06891550323301	c1
FBgn0032235	6.96565900943198	0.27831730860629	0.238109008802166	0.278526336324592	3.762409326358	3.73731313032046	-2.08380886424963	c1
FBgn0038878	6.94967054145601	4.19448714428875	2.85029625845144	0.265498731504419	5.67983770476996	6.70608737308613	1.51898145268854	c1
FBgn0034887	6.94195213866332	5.06360163000982	6.39712293918726	0.139370735428916	3.30933422705055	4.00197037549676	6.11959552361155	c1
FBgn0032299	6.93288335260003	8.29319212818405	6.63394629377932	0.0967542275743809	3.32047436206636	6.4438847044355	7.00212217811931	c1
FBgn0035484	6.92704949178272	2.97293504781656	3.55359262386016	0.691025130603725	1.86604748137564	2.84227288921546	2.20314073192945	c1
FBgn0028396	6.92699583550408	3.04148227933378	3.61276774114866	0.52035245901696	0.393678617245822	-5.64259994164246	1.44190672422942	c1
FBgn0039500	6.91707601208815	5.84816914241169	5.34504287028561	0.0442717811577597	1.59743567579682	3.46100838928868	4.5681645097037	c1
FBgn0002563	6.91649189899677	7.44642924458029	7.66729518300271	0.1170104706382	3.65531890253926	3.11546496303518	4.01309249624698	c1
FBgn0038516	6.91331340449825	2.42997940393608	3.04004178376691	0.273993307353168	1.80929926827865	1.62731527455463	0.929196107195661	c1
FBgn0037146	6.90932822347313	0.914643224069326	1.60267605974512	0.555513327196243	4.66802898835089	3.18772026792003	4.95031249034702	c1
FBgn0038761	6.90737524199853	6.01435872283302	6.60839087844218	0.849951422289909	4.12541255236202	4.03105925156833	5.25971224573609	c1
FBgn0020416	6.90487241773966	5.52899488065403	4.54195013990753	0.377725086881231	3.39782309214975	4.43748239629475	5.37537831373971	c1
FBgn0020429	6.89717474150123	5.08841798612544	4.91340877617136	0.012142974756587	3.78751905630024	4.26307120344854	6.63612731542228	c1
FBgn0004197	6.88630649483921	5.08624671573958	5.44139969747061	0.00812966454468219	4.30608906584221	5.28802100142045	3.14512082358899	c1
FBgn0033221	6.88469347998747	1.12785982185973	1.52482651701418	1.14920812322042	4.84550605760631	4.71876441471681	1.30605372960225	c1
FBgn0028886	6.88198395607157	2.30714219837486	2.36979567950368	0.65876089072805	5.63079203601328	5.39834605204014	1.37403639712419	c1
FBgn0260011	6.87894601085643	4.90631914547049	5.43218404860566	0.902986299104826	4.08406190812045	1.24034909733163	11.1350860748326	c1
FBgn0034135	6.87854172862892	5.41156000991698	2.53149654225686	0.0399260412739869	4.70938926664607	5.20336786849604	1.73950867881143	c1
FBgn0037065	6.87759504094661	0.0642420837945753	0.216412432470082	0.152152341621672	3.97010321974871	4.04067778807124	0.755235762231607	c1
FBgn0266579	6.8773101696307	4.26899585917757	3.67047492888724	0.5253713991727	4.65994448222736	4.09484569366401	4.47274148107839	c1
FBgn0030157	6.87090323433786	2.83638992617645	3.52731124149337	0.505251557482921	3.98038975163309	-0.00928845269735983	4.70506742042378	c1
FBgn0015034	6.86848483358885	1.01265344875516	1.88354741602568	0.140686384512043	5.90251225176015	5.56794284833813	2.39179857985213	c1
FBgn0035719	6.86736108265877	5.90349032896736	5.57643073765682	0.0500836130179803	4.46147291423653	3.79789422548969	3.61823776561979	c1
FBgn0043806	6.85982802605172	6.07737380378884	4.5832667804917	0.437303639887598	5.28257330697845	7.14464928780786	1.3331761003727	c1
FBgn0036588	6.85039044915729	4.36579491326266	5.18465815726774	0.193940626540767	7.05774617064391	4.758051649016	4.58158003359828	c1
FBgn0051826	6.84840195591244	6.38478800339945	6.01828568740302	0.584098650306758	4.90828546031096	4.19420440877504	5.91517444514262	c1
FBgn0033054	6.83964950028494	5.3165891643373	4.31765684994583	0.0201596223893772	4.54605777989991	4.28213732353797	4.5887103667333	c1
FBgn0037387	6.83266601974848	0.725533775982229	2.96553196057849	0.260834941803341	4.25438396687284	1.0911238879405	4.77186288480441	c1
FBgn0035571	6.82356128250291	2.48628366272883	2.13156813121114	0.417202619879597	4.69245189301647	3.07136234519547	3.22244542100215	c1
FBgn0038173	6.82316431385087	5.56985859717175	5.98623218434565	0.146891596317073	3.85362217860003	2.32870888446542	5.79425234598051	c1
FBgn0038198	6.81262824899122	5.91861589876918	5.57284719405221	0.748408835578557	5.00331624711938	4.14774991152377	5.83559221694265	c1
FBgn0040723	6.80744132842808	-0.0427942159873186	0.402300517611331	0.0973729599007401	2.54308491189477	1.63087367678952	-0.207484441546944	c1
FBgn0040653	6.80589586660618	2.8989919648057	3.79641456287138	0.544480220950922	1.54863547224862	1.42186319314415	5.49256209280412	c1
FBgn0261575	6.79882416385708	0.61775214735752	1.5885688205634	0.546036346103668	7.35808528991129	4.21935658412526	1.31317385565672	c1
FBgn0036550	6.79824359932542	4.91539657508493	3.55244981679005	0.654424127553308	4.91695146755229	5.07789745374413	1.47219296111148	c1
FBgn0051690	6.79734995599603	4.7202987719035	5.1441975831538	0.401477300696415	2.91762559442762	3.54746232600192	10.4630532162762	c1
FBgn0040606	6.79438758082406	4.16763815603237	5.02048460451241	1.09127745441972	3.08769554936693	-1.14965619147526	4.62740256626005	c1
FBgn0085359	6.79227250246512	5.58312146172859	4.14191892134805	0.533593849325456	5.44897071051784	5.89873222956751	6.21078088374809	c1
FBgn0040733	6.79063046409437	1.45506904254253	1.58481553390905	3.45934525101469	3.71595780227296	-3.48374219900693	7.4659162279382	c1
FBgn0038126	6.78167947448514	4.59930376668057	4.25727618927651	0.0534146926302886	3.42139544715532	2.06667579817031	4.47556501235762	c1
FBgn0002562	6.77540344136291	2.58242461524259	4.98096487472059	0.0274807221980061	3.797801082956	1.57868187210286	5.51449577115139	c1
FBgn0005775	6.77279560046123	5.43986332464987	4.84605226533583	0.12995294762053	5.0241794080288	3.38541727776457	4.18270548852763	c1
FBgn0032285	6.77011012524547	4.03668370069022	4.61074893105884	0.251713593048494	3.81773282592631	3.49303532845143	3.72770308844772	c1
FBgn0035695	6.76904696066695	5.43416734758747	4.63391449808402	0.252499459187676	4.27548119007138	5.68539071841403	1.98560286795765	c1
FBgn0040735	6.76539969310215	3.37673079878884	4.06850631527742	0.496802558578073	3.98846376275423	-0.20913128198031	6.36611805749095	c1
FBgn0264750	6.7630749331642	4.26722041798058	3.66403904855895	0.538374990968833	3.99638343925883	3.75772246863855	2.83753888166047	c1
FBgn0039620	6.75671741378498	5.05823995932936	5.3629962950749	0.486070365213402	4.12967896711316	3.06125538556365	5.12202469913718	c1
FBgn0035611	6.7554913059267	6.74000014168885	5.64928757411337	0.0184120530526815	3.77577412391991	5.73432822709314	3.06386605820541	c1
FBgn0034221	6.74839275062958	5.86696061492947	4.18459165778561	0.064775055661075	3.55500196903244	4.0569923238888	2.53142885821731	c1
FBgn0033760	6.74675334182427	5.35426535551207	4.607190849525	0.182397553906101	4.04299296398776	3.48036560182774	6.60580108623106	c1
FBgn0028494	6.74610199899058	5.1353979227367	6.38575806105951	0.364144656045254	0.881316179639039	1.99432266774166	2.21615198900849	c1
FBgn0001235	6.74590258610331	5.08227203851728	3.91697072382685	0.190289230411263	4.62836825570721	3.87975022534119	2.85267491781774	c1
FBgn0030593	6.74552423201564	1.0493365615323	1.31524816050162	1.66856750666528	6.56902609935037	5.74053271430221	2.12067869622189	c1
FBgn0260004	6.74507487458962	5.61665673619987	5.86435919592618	0.283751005924465	4.40860484476135	3.59374265347827	5.55102013184908	c1
FBgn0031622	6.73699908046051	8.13472617620196	2.20581368062983	0.0325572151267569	7.82566991957911	4.47479711944783	9.06717950543791	c1
FBgn0032670	6.72086547545607	6.17354274323058	5.50712514961647	0.264072036164168	2.8891143457154	3.00877421101627	4.23358832458337	c1
FBgn0005626	6.71817095937925	1.21949173319492	-0.418020554584826	0.332991041429244	6.36772429215626	4.05727367624816	3.10210439466225	c1
FBgn0054003	6.71760684510215	5.83085637718378	5.33042896483934	0.205289919491846	4.84856699384686	3.94448453559081	3.05470684117701	c1
FBgn0032773	6.70656625313821	2.88476114704718	4.00355910760725	0.47536684645048	1.84041273941254	0.051929998411296	5.05441980574215	c1
FBgn0064237	6.7051994787288	3.03265858123377	3.92331129861287	0.0591296696379415	2.45071922584718	-0.20934655649809	5.46840757787979	c1
FBgn0034838	6.70361810465461	7.34380062813097	6.36651618986611	0.00943277119969963	4.37334463582068	2.38068014027101	5.44333842927229	c1
FBgn0000406	6.70087281090866	2.6172427522214	4.86741589896493	0.497320356808446	3.98967513803193	1.50087763520419	4.56141382745223	c1
FBgn0034943	6.69707552065572	1.39981335357448	1.50764020112484	0.264166792782939	3.09612366949367	1.38221920792839	2.29648591942741	c1
FBgn0037386	6.69574045170989	4.78664450659361	4.65826845400165	0.271728284860407	3.13370852693743	1.77988285476716	4.87846568214017	c1
FBgn0035360	6.69496595579334	-0.296004051462577	0.447904742087026	0.155988532797535	3.18834884887915	2.91310010266847	0.32691051924561	c1
FBgn0034031	6.69250982155204	-0.38917682898187	0.223996942420057	0.498897526020605	4.99921127267016	5.67368021925492	3.30384045487355	c1
FBgn0003944	6.68798503483079	2.9495601597167	2.35176388557728	0.0198306661187746	4.28523528485368	3.10836425476429	2.72003143752362	c1
FBgn0036282	6.68084870432026	5.71149777808273	5.93415762878611	0.106835866791921	2.72397633921584	2.86197901227593	5.01406405434428	c1
FBgn0032136	6.66103120910734	3.22497730863558	3.66382862989448	0.0579960407103697	3.16433062123457	1.88208449214825	3.76540260191951	c1
FBgn0039800	6.65732289156615	2.94780819084719	4.5006675452769	0.746671549249259	3.10926303994677	0.748751200751819	3.60311394318368	c1
FBgn0031902	6.64684129123065	4.98720223182067	5.71803234809683	0.0321984221736443	3.60317604619135	3.24960541218635	5.37266415258259	c1
FBgn0086680	6.64536113490542	5.22394315391937	5.19112711516684	0.0443075608699204	4.42860227002351	2.62354840547173	4.13453607665142	c1
FBgn0011603	6.64384454454639	3.35238146677467	3.56577526761832	0.250562901510948	4.39729629938535	5.27834958453814	1.84253661891451	c1
FBgn0046302	6.64061813332513	0.765179176896461	1.5168211165652	0.53468413249087	4.11139093451669	4.90014110413989	0.755652137101769	c1
FBgn0039896	6.62971581547454	6.36391809666114	3.94724126031619	0.166266189740079	4.87743619903836	3.72196507597162	2.50033437869656	c1
FBgn0265186	6.62730111296996	0.316574426402085	-0.220957960926224	0.156514227304159	3.55000149732529	4.15559196233884	3.74074593604585	c1
FBgn0051051	6.62559918311378	5.90683057192865	7.37894181741985	0.0851208076557899	4.67695458639775	4.109745907925	6.22078550412936	c1
FBgn0014000	6.62455006725811	5.59252957435279	5.73097677400646	0.344949630335302	3.18867463557396	3.9645987296361	6.19169095281415	c1
FBgn0035094	6.62402499567844	2.00140859704587	1.44340347470322	0.445178135952114	3.30751620815987	2.73240908468338	1.33319295268633	c1
FBgn0036024	6.61831206827051	0.0274815898851289	0.317648591429152	0.21853374245321	4.20222493826689	-2.56568194138572	0.693165440637219	c1
FBgn0033135	6.6147406419226	4.69684062326259	5.36248783833224	0.19445662807568	3.9663896741715	1.90269511218281	9.90793692608854	c1
FBgn0040256	6.61290313391879	1.49681702066497	2.55912739285365	0.229158544915034	7.15063595370928	6.54046943249229	4.56951710587279	c1
FBgn0027844	6.61250664445604	6.1875957509201	5.19212689590048	0.826772068813615	3.25027969096373	3.95757704472186	3.10560941562484	c1
FBgn0024289	6.59971525872237	1.90181623934433	5.3041665266167	0.409677423836195	2.84751378211645	3.37774139835378	4.05199791723102	c1
FBgn0051201	6.59745164989895	5.23265913740544	5.12403444213234	0.186819758033722	3.43710628517878	4.38647439035689	4.37398816188667	c1
FBgn0032668	6.59522372789093	4.55071453071826	5.38502927844562	0.00937551221123634	7.30605505901478	8.27536988923016	0.996589682092106	c1
FBgn0260026	6.5902505605346	1.28503784978642	2.45218546236043	0.259586409799274	4.91404029911497	3.85977075041786	1.98662362839571	c1
FBgn0036742	6.58447678339354	5.11284479750728	5.65082889250519	1.04133516189971	3.33157406358569	2.62132803535575	6.0598011409242	c1
FBgn0031907	6.58303068384774	4.60292286266127	3.35818576185273	0.748347138988551	4.15242856403857	5.25559624035652	3.21586671028555	c1
FBgn0261341	6.57827902838655	4.92716655201257	5.24710318770481	0.192189871082536	3.82482699154413	2.34417836132094	6.73938894932221	c1
FBgn0029930	6.57040877490955	6.21935355320952	5.79192442405813	0.542915859999855	3.3582462042471	3.24929438564175	5.10242959263644	c1
FBgn0261788	6.56890171408869	4.54501808941897	5.47087107263222	0.0473483633692499	4.15878321458961	4.04933605993759	4.68196662661593	c1
FBgn0032614	6.55981003141749	3.83971402485717	3.83219776528122	0.56216077527752	4.13304787701902	3.3182720697048	1.24374385413531	c1
FBgn0028400	6.55459193895696	6.79269565152633	6.62335818140159	0.0180163269288767	8.0089523872035	7.15338537023484	-4.85797699393157	c1
FBgn0038143	6.55221909043907	6.12321343754095	5.19135497981064	0.168779441532457	3.58179565491046	6.09872115894909	1.62044970396591	c1
FBgn0010015	6.54600036636947	4.83510791684838	4.64586032188235	0.0424625680432821	2.38456474725406	2.70240552241006	3.65827490004376	c1
FBgn0041194	6.54522514744868	2.4158662641231	4.90883290020577	0.186765833018517	3.0160571095037	1.49378415642046	4.63584972116424	c1
FBgn0038603	6.53742258885551	5.51925886968719	5.76345071514505	0.138268828234823	3.42829050848031	4.50319227434607	3.97814977008501	c1
FBgn0033958	6.53588557066911	5.71015552433197	4.16977837772196	0.0131314044830384	3.32077636264806	6.18585320940138	-0.225001368131688	c1
FBgn0038290	6.53456813332274	8.01927011337515	8.64195842924416	0.0471446205286368	7.47504718769343	7.66589029372973	0.881094332260802	c1
FBgn0051198	6.52911715169167	-3.93117402339898	-1.49889783874259	1.65213465411719	4.3851404397891	5.02156492269372	3.83168646134394	c1
FBgn0041605	6.51156902676628	5.34605174538531	4.19740861430034	0.213845255839764	4.16101574524589	2.3044082261302	1.9448029554247	c1
FBgn0031937	6.50863973914394	5.01283405984381	5.20633608041993	0.0500273033589756	3.5057040185819	3.90022409155273	4.79397101268551	c1
FBgn0032693	6.5061706091664	0.908648907823132	0.479410117987919	0.0827971261622666	4.41608362017366	4.78065389700617	2.40364800168294	c1
FBgn0037853	6.49625509347547	5.60562552669534	4.78462435481828	0.495915741846047	2.64489785089825	4.21955547134023	3.5276014161111	c1
FBgn0030251	6.49367227952198	6.05032823038292	5.84508280351848	0.456799714975676	2.94897557814342	4.18456520045478	4.70530454403849	c1
FBgn0032638	6.48337158674008	0.937304763545022	3.35385767545782	0.0809303751186521	3.02782469929317	-0.677575407130113	6.73900008045195	c1
FBgn0033787	6.48171287458866	0.500525975091346	0.214914739101287	1.00531669821525	2.9916640274696	3.37271705664996	2.40200417030109	c1
FBgn0040377	6.47810831319223	5.9402849300951	6.75087431007363	0.0666493542609957	3.72047701551874	4.67653398771879	5.53434301209365	c1
FBgn0260642	6.47076076757337	4.79566089622751	4.73583022049741	0.187371285426061	4.69033772200078	2.99342923160761	3.98855343439322	c1
FBgn0031264	6.4681542669478	5.5315172417583	6.30760836229339	0.0579171481504823	4.44187656174856	1.82361342114117	5.2946454322277	c1
FBgn0264753	6.46810707978674	4.65267339673401	5.01280596744164	0.107221682611615	4.06960121215305	3.99506710415611	4.69130857716567	c1
FBgn0029804	6.46570919473133	5.84016113730684	5.99850641900126	0.0528315107259672	2.40127639353048	3.97359291969072	3.87218103940434	c1
FBgn0015773	6.4601549570883	5.51511658535469	5.18411471106349	0.0925707947492662	3.45365256533018	3.30576507546198	3.63977867819067	c1
FBgn0037601	6.46012757725252	5.0400914368082	5.7107304448631	0.328360136614559	3.39779635841763	2.12719627523604	4.56437938429372	c1
FBgn0037275	6.45504175979244	5.37693405672721	5.16396338481623	0.210616615864549	1.83943954194554	2.54086451170244	5.34305165833805	c1
FBgn0083228	6.4522389533198	5.22135691792006	5.29854811503797	0.313880380182372	4.0636066363959	2.93024046259626	4.96789304756054	c1
FBgn0051721	6.45176539850162	4.74775017583407	4.53375332558121	0.144401943509689	4.17140661944182	5.22796380324967	3.13971817454536	c1
FBgn0027073	6.44636877530448	4.29872053766877	3.96132340045957	0.611479970763724	3.12952977476818	3.97803368006085	3.94621164647506	c1
FBgn0025697	6.43860716591611	4.09944512324382	4.57074624418754	0.114930794102206	3.02496958334276	2.80026934908899	3.37985101467951	c1
FBgn0013307	6.43786120284933	2.55194078855108	3.3800528554257	0.167859652414013	2.27402495918889	1.58708467809729	6.96996172161347	c1
FBgn0037433	6.42454640533389	6.47204661732964	6.15917988278381	0.897695222118354	1.97378354788176	4.02530663877416	5.54539634006436	c1
FBgn0038337	6.42009685535101	0.751197523892266	-2.61132225485993	1.58536515469401	6.44882633726219	7.28069488479855	2.58824653953465	c1
FBgn0033079	6.41611121874613	1.74802027556695	1.72709169455068	1.53657831765606	3.58681558954175	3.14014180481002	3.14074928806546	c1
FBgn0039667	6.41352204398078	5.53154455712042	6.19411555740718	0.379460979189448	2.45448213067745	3.19892231432463	6.68331105913865	c1
FBgn0003129	6.40883515375571	5.45349231254569	5.05401700203537	0.334165291955159	2.68653828671108	4.01309043319701	3.43883899792442	c1
FBgn0036381	6.40859008608071	4.0449196844219	3.15806349037749	1.14841305312012	5.04632961053192	5.20015389116296	1.12261941858821	c1
FBgn0263219	6.40742229014606	5.68012137299254	5.89882404569129	0.0676379005950276	5.61576890422885	5.66477902782702	1.49562749570879	c1
FBgn0031879	6.40110158975688	4.39970931634232	4.85740891127098	0.0111644450033591	1.7272436678494	3.19245900364563	5.13476163238925	c1
FBgn0036262	6.39847534275353	7.05406250496528	5.497921505665	1.2910088660109	3.48169089822242	4.37351154526453	3.97132819600213	c1
FBgn0051004	6.396796718577	-0.135355768009084	-0.507667698263244	0.150652339191666	4.78155174449699	5.24714697277448	2.35262540498831	c1
FBgn0032857	6.39674688101291	4.72077041009093	4.45942187550411	0.134116296534875	4.58457109395268	4.30888296215272	3.52266448655946	c1
FBgn0013342	6.3950036674974	3.32292609506531	3.26911489216579	0.183763350243407	3.53016597220145	4.52780827559485	2.5417827050735	c1
FBgn0038595	6.39476410914517	0.460555985319933	0.40538321940753	0.381059021132075	4.93656863825534	3.95340022567874	-0.733780768541997	c1
FBgn0027494	6.39204408061318	7.09929527899972	5.90694116512508	0.440490880943692	4.87872760588801	3.3832213246436	7.28238059393538	c1
FBgn0003326	6.39131853324907	5.65510934381513	1.17255291112364	0.025332992868999	5.43632319911477	3.04589708647243	2.78812045819619	c1
FBgn0038494	6.38689320816733	3.82763133679663	4.32610865806961	0.105788723963562	2.91615837863655	0.765386388299294	4.71960191766147	c1
FBgn0036551	6.38249000319013	2.90790021139114	2.37483773153327	2.2471986753	2.76494114878066	2.69861073690993	2.49819665830648	c1
FBgn0032074	6.37611393830202	0.600497361313103	0.410763763188744	0.395734182517235	5.27146390979923	4.90018050130498	4.32462890232635	c1
FBgn0001981	6.37172662754721	4.58948609361245	3.59344395280675	0.0473603806111309	6.11490253233698	6.19220093029447	5.20780560420065	c1
FBgn0030747	6.36957974686177	0.984201471802531	1.29288355277386	0.0485015510961141	5.35762308874591	5.3368691516631	2.58323466395978	c1
FBgn0039756	6.36803248043316	5.21212089368212	5.31245711771618	1.01023430557032	2.6981951383624	3.6515917913502	4.50933397123174	c1
FBgn0032470	6.36388476197961	5.21497682592249	4.98737768875282	0.092249500701	4.92818185706331	5.07152414694123	2.40540710488442	c1
FBgn0030304	6.35193187854488	5.50188816087679	5.86672554497111	0.533774355704395	3.96846416969039	3.8232455215539	4.20268745268829	c1
FBgn0015380	6.34885162117912	5.58860727571108	5.25212270550065	0.561521513743056	4.40634625147804	3.86618534972777	4.30475353404023	c1
FBgn0039048	6.34826025500917	4.89168312738593	5.55348393810899	0.461269346206624	1.84622743193114	2.59436710310723	5.53908036234942	c1
FBgn0038147	6.34655475451349	3.09439703028931	1.96967834822478	1.1622049876569	3.55047218472991	0.360894467581828	4.43807870397042	c1
FBgn0003386	6.34027524290724	5.23657382306613	4.68120505680962	0.106794167487754	4.13709170280821	4.75116402169594	4.64891848672094	c1
FBgn0039321	6.33690144847482	5.37761455687903	5.21427659136951	0.248577820516629	4.128254767707	3.88179093297575	4.79821387654437	c1
FBgn0003137	6.33619027348244	4.73304254211991	5.2898432930508	2.11959994006887	2.75507966191409	3.00730397218937	7.92511985290462	c1
FBgn0031561	6.33316911162168	2.19517175421709	4.12916542517668	1.24061502294065	2.96134681104612	4.17218706695133	3.13964739611525	c1
FBgn0031296	6.3316377164665	8.73903963472634	4.97858996173532	0.292781249522384	8.21588207416907	4.73203513273587	9.3334473195746	c1
FBgn0037153	6.3258389415324	4.03170336033356	2.90652829448186	0.018665117832431	6.01449651513928	3.68690024849534	4.01391210912081	c1
FBgn0051445	6.31971748109412	6.10664577678125	4.63558389718214	0.191290383026703	3.24624099673194	4.797655439146	3.02056559291686	c1
FBgn0051547	6.31166948288162	4.62926238069806	4.23500208966986	0.455047846996147	3.16467090932897	5.29095672403023	3.7363817944802	c1
FBgn0031327	6.30618820413623	6.34835882970949	5.36361628996135	0.509285999152046	4.1882596089915	6.79922219700419	3.28322653877731	c1
FBgn0052750	6.3046448816054	5.99830333794688	4.18350684511763	0.11912329266613	2.99016042538981	4.25038201009705	1.39254229216504	c1
FBgn0038652	6.30268435910196	1.10630334560836	1.1220299060631	0.397751299706422	3.59104536518646	3.05387793575043	2.92884123083393	c1
FBgn0042201	6.29953217772847	9.63096706200435	8.66429461941931	0.309897815253112	6.63281266550114	6.48517135797061	9.75363751666654	c1
FBgn0261999	6.29691942512334	4.66956368765451	4.4765721506565	0.278798177253915	3.43919993515221	3.26474662172637	4.6656830491701	c1
FBgn0052407	6.29494484174289	4.69555897012758	4.15977413313831	0.498123897292933	2.42981497639429	2.6110714349552	2.84325651406266	c1
FBgn0013949	6.29126706813315	2.06687409041116	3.76518155645343	0.0957033752201476	1.87916412639112	1.84096078744472	3.0583974843364	c1
FBgn0085447	6.28953592384789	3.71479108633539	4.82974276372567	0.00772071840072128	8.42966752833535	8.29211294595086	3.84883131301872	c1
FBgn0032629	6.26773702619681	5.44677791024025	4.7394794306675	0.834533541982226	4.52350734463984	4.3229367660141	2.27994012866064	c1
FBgn0050106	6.26480495608705	5.81666478518063	5.61221504238088	0.116494027464388	2.37905746984856	4.70016449034873	4.09832944505753	c1
FBgn0015037	6.26369046732955	0.827478030231405	1.08673647076632	0.427900084724295	3.88319014563574	5.00104905989122	1.82710232623916	c1
FBgn0261611	6.26251463839355	3.56250222582364	3.75122718213599	0.033517364551925	3.80182076332129	2.80576876008188	5.26189906472531	c1
FBgn0023525	6.25631153724052	5.38528934108607	5.725546616092	0.795492374701706	3.78099495657124	3.27292518823298	5.40908308086283	c1
FBgn0038250	6.252527158689	5.41045873636095	5.28994991767839	0.256922098091766	2.53883274658831	3.85091361201943	5.00501295574013	c1
FBgn0028491	6.25249296529418	2.47398495824396	2.93063866524413	0.665493826797868	3.4002424242125	3.24683328249826	3.81204497962641	c1
FBgn0004620	6.25184764158662	5.30724690781983	5.01022163145625	0.114142461244386	3.6509570736463	4.39296918375189	5.23767381638994	c1
FBgn0034126	6.24889650335983	5.73636646773689	5.05767260604499	0.397827213512177	5.45553490497361	3.95992717310296	-0.0288486509826439	c1
FBgn0025525	6.24313258740605	4.50522168686765	4.66392770492533	0.287856557228427	4.06355079218279	3.90998448039607	4.68272685584835	c1
FBgn0032945	6.24080852119246	0.821631130062286	-3.58551229499282	0.0334593405814329	3.89551742837923	2.70678891098554	2.74677311387331	c1
FBgn0025583	6.24020388433891	1.22619319095873	1.840583128591	1.93029335350062	2.40773657123124	0.484093843302119	7.68954072990003	c1
FBgn0036984	6.23912764502361	4.48113295628219	4.70124894245996	0.0567282880157644	2.07670212035935	3.35765966189108	3.48223490240676	c1
FBgn0028422	6.23280511264116	5.15716946108373	4.49813442514576	0.312658352121915	3.76207986873303	4.11257115969165	4.01255977114524	c1
FBgn0040832	6.22535308728641	5.89996293116412	6.10707946342669	1.74778274683807	3.19739455649498	3.2239139137408	4.56403833053158	c1
FBgn0033065	6.21761604416127	4.0596944308317	4.339255247211	0.127218734659349	3.01868648290193	1.89232780501566	0.726187956317709	c1
FBgn0038865	6.20717772924085	5.34045305654911	3.84211189545268	0.0994946852639991	1.67140097376748	4.00722276943529	1.49170019597778	c1
FBgn0085261	6.20537177674476	1.3074816888988	4.22437901673682	0.32768920706386	5.20735208367491	5.20613750636392	1.54763741318215	c1
FBgn0033978	6.2052274887935	1.95991960472135	1.49068185099716	0.813831957645108	3.34828190769772	4.42453909733544	-0.675246514805605	c1
FBgn0000473	6.20161866062194	3.6201383417136	3.84016881322487	0.547361813732225	2.65043128674255	1.82117073764865	5.58193985504319	c1
FBgn0034761	6.19828846675287	5.64780545168726	5.15308483166497	2.67978713702927	3.14326855363886	2.93151995349538	4.4191657493762	c1
FBgn0003965	6.19505051983924	5.13050570856944	4.36981267122734	0.0439678890011586	3.31444768529169	2.76015473459969	5.40917787686251	c1
FBgn0265185	6.19456296411167	-0.185118998147553	-0.287589576501069	1.02783174882525	4.44060900895498	4.43740376353213	3.79320964899105	c1
FBgn0065032	6.19424483882314	4.94902988818309	4.01373027737691	0.541944567576823	4.08732952184031	3.80735199987884	0.695741521665102	c1
FBgn0005636	6.19232712689071	4.13364257739366	3.51308440480559	0.0787899232667498	3.61391361842995	4.39233511773539	2.50143511307395	c1
FBgn0029507	6.18610692574049	5.0183427303173	4.9672024131435	1.72352323998658	2.80147794965999	4.63676849079073	2.86081822441125	c1
FBgn0034511	6.18435141943251	1.6777001119524	2.19269685602855	0.295697711212377	3.32932212150977	3.97947452161245	7.51253855767498	c1
FBgn0001323	6.18432952538086	5.35577656148852	5.11160254028957	0.0168889749660342	6.14166964655229	6.00204306381762	3.71695104969738	c1
FBgn0264006	6.18121409033809	4.84422407439894	4.46505672107488	0.152739284276985	4.48525099456335	5.37068549012187	3.65671922308788	c1
FBgn0261612	6.18002286955833	4.80364214806277	5.70396929127917	0.0859837324771693	4.35854536988963	3.68842796035273	5.33879803264422	c1
FBgn0034512	6.17190111156292	6.77727078996111	5.22423991928889	1.35784797191747	2.14165936676542	4.58690787008937	3.76308322515541	c1
FBgn0033679	6.16349918962056	5.63571732156627	5.52325007903569	0.680298589806134	3.87679482182727	4.78482174634	6.06653298522491	c1
FBgn0011695	6.15670579467608	5.49613825172517	5.31480565526762	1.02154569796182	3.8599272201905	3.05882122466152	4.68065593873652	c1
FBgn0038680	6.15472800775161	4.08787363258671	3.28585714754627	0.198154058659313	3.69262698285554	4.48075625602005	2.66919148248693	c1
FBgn0262685	6.15301153912517	4.98895148794462	6.27995812400554	0.0354748600434144	5.53864831198743	5.89173783735311	0.880416589715487	c1
FBgn0025625	6.1499189702483	4.86853104361647	4.91504521925052	0.0576392759849914	2.8674755837783	4.03834018074458	4.04381312132275	c1
FBgn0038292	6.13946502097238	3.12442723549048	2.88427807386987	0.218482626058274	4.37780905646813	4.76552392100605	3.66733787620382	c1
FBgn0040636	6.13667152931162	2.93145315159784	3.94045437300572	0.236732876750223	2.71488856814649	2.80391477587445	2.4988544910744	c1
FBgn0036364	6.13535428272461	5.92880910668199	5.76069306457624	0.439803408839535	3.42579937583821	3.35914849834202	3.8816585344295	c1
FBgn0033728	6.13491331794134	6.33514882379337	3.78159245750353	0.206809595615011	5.17252455213042	2.54068617385776	4.00581323496826	c1
FBgn0038211	6.13376505131714	1.09286210447432	2.22992059048927	0.070226936382209	2.39489048088369	1.12112162615938	6.92139163052194	c1
FBgn0259994	6.13343584868042	5.49246331649778	5.29045500178082	1.13907620308534	3.43171263415161	3.55497411212747	7.38891737653806	c1
FBgn0038172	6.13028957245009	3.0746986498484	4.33203855336525	0.101465560157255	4.10302970063255	2.82499742466222	3.454956794484	c1
FBgn0039529	6.12848836320563	5.59514941655233	4.3100645240129	1.89175363173477	3.24911495655574	5.27844014955797	2.54990760673249	c1
FBgn0038541	6.12749610123033	4.59474840011738	4.61188016232582	0.123100251950836	3.6384491728919	4.42210162888065	5.55799216498989	c1
FBgn0001145	6.1273607734963	4.92727413611388	3.77226734389259	1.959091407594	3.93459904044286	4.4978919551785	2.61239175292702	c1
FBgn0036993	6.12289135887299	5.37554303684064	5.00184719564307	0.517892673242597	3.37763794408821	4.06797118070223	4.96764596636404	c1
FBgn0029091	6.11733939135188	-0.223991935418499	-0.358104482527945	0.0190093715755669	3.19433340249537	5.50559860072006	3.76289181577352	c1
FBgn0036945	6.11594985935553	4.15613797086151	2.93443067137585	1.60947947157051	3.27223719117537	4.32002725189623	2.62826126555929	c1
FBgn0264489	6.11188652600584	4.47411171206631	4.1455924661986	1.58044599908068	3.69571079166388	3.8402239381	4.89518999452249	c1
FBgn0035157	6.11084206514715	6.33259267307288	6.59370382695926	0.0131142313283898	4.94653400177275	4.21621050993132	3.1346149726816	c1
FBgn0037801	6.10747204084044	2.58963682680403	5.59530682216672	0.0396748407909455	1.98292769962437	0.672362960513845	4.64072749935025	c1
FBgn0031251	6.1003950745952	5.25089270343501	4.93722504369643	0.161901819124331	4.20250073921516	4.44916492523828	3.92268840201355	c1
FBgn0037817	6.09832132247137	5.5029989003655	5.1138772279344	0.231902836520365	2.99072659331676	3.72834763208036	4.40263388923918	c1
FBgn0261089	6.09433211459382	5.49408569183157	2.84006343042773	0.248403885646921	3.58418482765461	5.94495024872066	1.43056054909301	c1
FBgn0038977	6.09169138068087	5.78229960541212	5.75480064510644	0.560277511805025	3.5008906790007	2.51239221051128	4.25292824895824	c1
FBgn0031910	6.0914190777478	-0.593183825523939	-0.288247553547489	0.600842729025176	3.07101544097138	5.70144795065896	1.38572241759548	c1
FBgn0034497	6.09044246394889	5.45020624147951	5.50306977960163	0.837597160373665	2.80211405900088	2.86952954595284	6.95345203237634	c1
FBgn0033388	6.08562420010711	5.18892269254463	4.64914484783767	0.0866350228439588	3.02343938840831	3.7933295296448	2.88640264217981	c1
FBgn0037166	6.08397280614993	1.35816458156768	2.81185427875682	0.409407327340788	2.60899728796083	4.24507448204122	0.910533769804777	c1
FBgn0029799	6.0798202405581	5.2884291540973	5.60981380228063	0.219325873246013	1.82369540697242	2.30489613711349	4.52421464853666	c1
FBgn0034329	6.0746186857467	2.36657207342591	2.63811273348661	0.554627596138458	2.02365088425137	2.80514794381172	6.07522772945492	c1
FBgn0032178	6.0735747555216	5.4526097194617	5.18580957520154	0.446584786316234	2.23432441461348	3.30804948129587	4.26265688425938	c1
FBgn0050154	6.07284735600587	5.18246759548468	4.62936390856701	0.0674575067508477	2.1350003619441	2.80947905992124	3.90450455355713	c1
FBgn0038202	6.06283573919266	5.0837112135708	4.52824702302729	0.0328508532186629	3.68224068718053	2.91699772748871	4.75603548606859	c1
FBgn0030569	6.05933470976919	7.63584839967888	8.20576136825014	0.0801077517119732	7.12371196414153	8.2425975725243	6.47872052793472	c1
FBgn0036997	6.05812263926913	4.99358133911268	5.68438635277467	0.22357305906255	3.66145992763535	3.37321810291448	6.83377185017919	c1
FBgn0039897	6.05764367057418	5.38800258135521	4.95286348608679	1.51193017176069	4.06545098726227	3.78913160116793	4.72166210400816	c1
FBgn0265416	6.04880408260625	4.78240442780993	4.95033993882666	0.048799116510312	2.73102659763035	3.34115857934352	3.18544126046144	c1
FBgn0033579	6.0429465065824	3.40844679469957	2.5713892017938	0.106423650329839	2.34188340615196	2.00178161858114	2.47379990308736	c1
FBgn0035791	6.04003240670695	4.99102852680698	5.48895144645205	0.220895426173518	4.81157482472863	4.76746240847089	1.84579515975006	c1
FBgn0052600	6.03609282846016	5.14650193976749	4.44872251135057	0.0357977460955256	3.97394178946236	5.07005403235245	0.27174767922655	c1
FBgn0038194	6.03511277578622	3.31104736131247	2.36666287818246	0.621328677877433	5.13774124911456	4.77259794931511	1.78921377707525	c1
FBgn0038606	6.03329743330649	3.23165943313289	4.81621840581206	0.00789157941463244	3.81956163488766	3.36739528838983	5.16837910616699	c1
FBgn0039152	6.03065844733517	1.1499889738402	1.19357924354079	0.00416252466129488	1.22750251808514	2.05711434939196	0.625424029136416	c1
FBgn0011746	6.02763365992496	5.42785463998315	5.22543125930591	1.459225162108	2.10857095510941	3.84768450263951	2.57117049908082	c1
FBgn0050054	6.02554023719908	5.10586404029515	4.84894990196186	0.167121790063412	6.15535371382284	8.33747844045885	-0.498797008449546	c1
FBgn0001258	6.02545464355271	5.60888754605464	4.86878053195896	0.550439067482835	2.86109453737272	3.74035162784191	1.27087951371041	c1
FBgn0037513	6.01822000174288	4.36199481478534	3.87891812874287	1.84647717362514	3.14790919057307	3.18512555615627	4.54496865412317	c1
FBgn0034538	6.01687052552015	5.11016173407554	3.65750082802223	0.597466772229497	3.28073676970933	4.52337250151708	3.39908740406704	c1
FBgn0031081	6.01552169826675	4.51340022016567	3.072833618305	0.390322366659719	2.95877508744261	3.48773477476634	4.40123191236959	c1
FBgn0034655	6.01392133050718	5.4318707954648	4.10787297906467	0.103077752134628	2.00317202329651	2.87948191355421	4.31747055183503	c1
FBgn0033753	6.00736412173214	4.47258670537491	5.1703147498997	0.0514937442961252	3.93199038554895	3.57895942021856	4.37947397233206	c1
FBgn0262881	6.00053251769312	5.36332733569516	4.94512536254587	0.829438411325288	0.831653956810896	0.948366299984846	5.24010480757965	c1
FBgn0039585	5.99650935428468	6.09339023457551	3.61915765260783	0.0674582545645207	5.37124202280709	3.41538554900463	5.46453566924473	c1
FBgn0036501	5.99580609850639	3.57581439456075	3.36918449511105	1.10192453046715	3.81318523327364	3.3588336613582	0.817555812218068	c1
FBgn0036101	5.99325118441365	5.18065830040987	4.83813671732623	0.721150696300311	4.51905261843348	4.56301640211532	3.4700059379549	c1
FBgn0262057	5.98094302507884	5.54802676786687	5.21640895328091	0.390146102341849	2.92596301027667	4.03923610867085	3.436156310589	c1
FBgn0051997	5.97944048685959	6.07206360406177	5.27798444109016	1.65956573392188	3.84044942919221	3.63883691225394	1.741697798184	c1
FBgn0031935	5.97640048499946	6.00585837303913	5.65745426163923	0.308957878792535	3.33604964578872	2.00121839638433	5.3052824666436	c1
FBgn0035776	5.96817860347188	5.76264883227266	5.94437780766185	0.0449810137970404	7.83159888786093	8.31888193669298	3.86157072416028	c1
FBgn0259716	5.96508683091029	2.00874204554203	2.95736320773696	0.0583602247092064	2.0177968505853	0.950343135115779	3.56247189645007	c1
FBgn0036208	5.95670601094271	4.6533062595102	5.56439282222331	0.158201151295209	2.98709194744686	2.94855639803626	4.39249927042443	c1
FBgn0034741	5.95276629499337	2.02448620375689	1.14000666978795	0.126763743661925	3.66629246328978	4.38675522926822	2.90741730713778	c1
FBgn0025620	5.94526560111982	1.35148194681382	2.14406421836835	0.208339794420121	3.15025829260961	1.37764294631411	4.06413239010663	c1
FBgn0085317	5.94302816638993	4.91917440933237	4.05244710785264	0.207045713602249	8.79236794469606	8.52303383475856	2.37815342092285	c1
FBgn0265089	5.93390522844315	7.04247036779222	5.79590689747661	0.0358807184989517	7.17386194351239	4.03422122775528	9.47168310120045	c1
FBgn0085387	5.9279455916322	4.9689961445449	4.9047529883129	0.265036690354289	4.40046939901054	3.61454049547211	5.09290309617807	c1
FBgn0026562	5.92197993154466	4.82210213897856	4.69826561912643	3.50014518576639	2.35068749587287	2.62548179069832	4.36338011217141	c1
FBgn0034920	5.92001778519622	5.62326906595155	4.76898284970788	1.88552864411215	3.51410460837157	4.45189120996451	4.48417594187326	c1
FBgn0259101	5.91649294098557	1.91224241997677	1.56502965759849	0.472759204159511	3.04771062078427	3.96064686018722	3.3466328583678	c1
FBgn0037222	5.91128943443332	3.57385030078337	3.91751698145698	0.0335082743522916	2.99524202530571	4.09247611910489	1.04579687324605	c1
FBgn0034480	5.91117373192315	3.74549315058313	2.17505203114346	0.241427221657584	5.70828178073409	5.78577678048357	1.5884373016169	c1
FBgn0030362	5.89997305956126	4.15702347388192	3.83411881040592	3.71317175732291	3.0794041492943	3.36201338470902	2.01648315145736	c1
FBgn0031446	5.89849286325922	6.31073171607066	5.34561226214915	0.110863685403805	5.02961325127247	2.19255344307583	4.56049412685725	c1
FBgn0263118	5.89829967918755	4.42660026780348	4.37763396926198	0.0493317317809305	4.04639994720371	3.83778544169064	3.92188295019245	c1
FBgn0038072	5.88762099903324	4.4997020652363	4.64603628510663	0.213907106383839	3.09723733641415	3.20318197714876	4.86134776869491	c1
FBgn0003429	5.88659913174503	4.60917594851694	4.50037235779906	0.17087765778963	3.86305133236297	3.87373167945978	6.06097007016316	c1
FBgn0000024	5.87822121732564	3.60293161541748	3.29932662990567	0.136665326719035	5.2086651727849	4.56466284240252	0.796514986458337	c1
FBgn0261588	5.87779888855436	4.63314088474778	4.56288554626782	0.0571562138375285	3.58850506365318	3.48684113350296	4.32151864994058	c1
FBgn0004514	5.8766395621503	4.92781631617524	5.02933999826558	0.127941397674849	3.33329531154823	2.80075944327109	5.2773152070786	c1
FBgn0053508	5.87190484328053	1.02257434501301	-0.590601707680905	0.0531435316424355	3.68099468642784	3.07358157829384	2.99004788648072	c1
FBgn0026721	5.86749270435596	4.03003851159512	4.17618484293568	0.964432228561461	3.19861399115413	2.67511243282492	5.74672314341369	c1
FBgn0034137	5.86525202633787	5.16324954990878	5.29132478511993	0.279858195591899	3.50934566947523	4.13041904563305	3.59777524079931	c1
FBgn0085195	5.84726469667996	2.90032311098428	4.72166121157199	1.53758790607893	3.12710264746564	1.0533470620128	0.488567838965793	c1
FBgn0038042	5.84280972738575	4.29631841832129	4.36336499978822	0.329500130735778	3.07007901188618	4.46629316348452	4.03974333544089	c1
FBgn0051974	5.84122430843985	1.49193242678536	-0.221779539368907	1.38940736070488	4.49929472934548	4.86552704563878	0.384977903308405	c1
FBgn0063495	5.8402963640114	2.83246134563117	2.03868822189189	0.87945694055506	3.75019186950595	3.98011100161787	1.86283471011302	c1
FBgn0039102	5.83608852899097	2.35835334226863	3.83990402945956	0.208237810673773	3.61260300479575	3.7547976085979	6.26564025340913	c1
FBgn0040942	5.8340759103679	3.55851183580263	3.50954742107853	1.16068771638006	4.78163523718367	3.71602343128195	3.29849028205116	c1
FBgn0052354	5.829305347449	5.00195883474166	5.19209525602667	0.750693374758927	2.8123165837213	2.73515835172057	5.06988461537585	c1
FBgn0033659	5.82908751376967	0.291888853480416	1.00435372152885	0.327277811427933	2.42421112405043	4.31769566243222	0.449781371517961	c1
FBgn0033048	5.826434822933	-0.461544922747125	0.0514473552094736	0.436107465486574	4.78605957326901	4.29538706213672	-0.61206380482499	c1
FBgn0053494	5.82300422582192	6.01155365170783	4.90305621500105	1.22944427450359	2.95862216175949	3.46833705018479	1.71370893593415	c1
FBgn0040252	5.81868057525591	2.76692937696798	1.92481427222193	0.057244610124942	5.7584706820499	5.09803269371584	3.9092796111262	c1
FBgn0030667	5.81842200390624	10.1388655663337	3.10990186616752	0.039613136145306	10.8500332857232	4.05862773065345	11.9702212617121	c1
FBgn0045852	5.81588918789462	4.63435895863747	4.65841215928648	0.474589473171679	3.4636693796766	4.23903028233275	3.77207132855613	c1
FBgn0030926	5.81450319822786	5.79498352156945	5.48719895904845	0.0367655864099296	1.7992101165235	2.2036019581685	4.77260490413957	c1
FBgn0002930	5.8098347893806	5.47541566550573	4.96471788036388	1.27697998368667	2.72508126863798	4.24203610988921	3.42803502113375	c1
FBgn0035192	5.80937746752392	5.07123133065687	5.30353825643279	0.235255504573391	3.08921219674062	3.34517284491781	5.01224294379423	c1
FBgn0051719	5.80912292809169	4.18100955744596	3.45646938360374	0.0713620627356468	4.3358860640101	4.87952352804058	1.3501278712534	c1
FBgn0016123	5.807541245752	5.18641207318169	4.96716713074798	3.62100577217208	2.71891108203845	5.04052494930634	2.01942075907116	c1
FBgn0050296	5.80490080704865	5.39555273857651	4.86096132917149	0.736302833978866	3.50540245659058	4.27499227104903	4.70236841439834	c1
FBgn0031515	5.80240751314788	4.2774007365743	4.70113914473933	0.0575565790061216	4.11424723999365	4.4735751879136	5.1003735097689	c1
FBgn0036377	5.79822908538698	4.21472229274521	5.30067975113077	0.18372856649141	3.25106672591603	3.53905860024826	5.2856225741601	c1
FBgn0000014	5.79802529873215	5.09392988302644	4.83519330798948	0.931225609307519	4.1576124913738	4.64538607114651	4.19701225270928	c1
FBgn0085410	5.79091105595806	4.61904162578297	4.93260972584159	0.358255254589822	3.41681334139823	4.42236063858066	2.98347505574569	c1
FBgn0030613	5.78696804896649	7.5859051516798	4.11313049244898	0.011198660276566	3.75159955033467	0.71693624094364	8.36134036902728	c1
FBgn0002773	5.78274460020543	5.38964758270924	5.2411300124549	3.55035381669876	2.9283171910465	2.64777106536025	5.66608566356456	c1
FBgn0038774	5.78038249832763	5.50984504173885	5.07145272609524	3.36466950144429	3.25267285191857	3.05947199775653	5.11142537905761	c1
FBgn0053519	5.77430458177361	4.30906250715889	5.19996893196257	0.688637426890115	3.3797899374491	3.69883145702332	5.97853827009958	c1
FBgn0001320	5.772540055358	5.18591512661207	4.98488296437928	0.058429649921302	3.86558109201091	3.59572690008738	3.69048189573528	c1
FBgn0032899	5.76922280188758	5.32671354754893	4.95659000849603	2.9931523584331	2.86501327111363	4.44324944023599	4.49481136955299	c1
FBgn0036259	5.76553773328579	5.11357637072847	4.49314156883803	0.208166838139708	3.42555568435106	4.20687097315335	4.37279747941071	c1
FBgn0033268	5.76166709461824	6.43939922059107	5.56625089605072	0.865807635503324	6.36432186171127	6.14109025505788	4.44592825341246	c1
FBgn0031294	5.75811182580633	1.78678226605105	2.08026549339095	0.10878911130068	3.61243458770156	2.50449722239614	4.89002426138417	c1
FBgn0035490	5.75383605784273	5.20584550769322	5.31382998793471	0.829131562145535	2.871168998775	2.5659900487065	5.39225421504338	c1
FBgn0266346	5.75225354975915	5.26451416578795	4.74939589193894	0.315704938465397	3.30566158380914	4.89139225047914	2.47076908631088	c1
FBgn0002772	5.74871446025028	4.93012767715229	5.09518628431805	4.12767762778461	3.18519042766022	2.55898631733476	6.08202203496615	c1
FBgn0051373	5.74822171917365	-1.08526984265605	-0.14449501445226	3.4551085823408	3.02730233192923	2.57761509362494	1.51644200714346	c1
FBgn0029932	5.74658802958592	5.12750003434648	4.68910274206147	0.864043129648114	3.23464845309806	4.3632366695984	2.27784427403385	c1
FBgn0038037	5.73598443536015	4.31076723065737	3.70316677641923	1.52583471372846	3.98706209995369	4.41365074610553	2.55609659454306	c1
FBgn0037750	5.73569168876163	2.69815242655668	1.66082543532493	0.251088936192809	3.88679159603066	4.94872283492287	3.01627206026824	c1
FBgn0035043	5.73415570216486	-0.227440304717504	-0.0153586944254592	0.219371164803193	4.0034349842991	4.06355995202504	1.73108413890386	c1
FBgn0263980	5.7286975575635	4.54898767442653	4.21614503708001	0.679344966721412	3.51423501472968	3.60689194607864	4.84510435272476	c1
FBgn0031530	5.72395762601107	4.97457956259142	3.77317025419933	0.340332632836977	4.78433409094083	4.0157415011403	1.09227795054618	c1
FBgn0024293	5.71935511977757	5.04443342945811	3.97774243981882	0.826122406052197	2.65226843399708	4.21481398770695	4.48837450133306	c1
FBgn0085426	5.719194448819	4.4462623988782	4.58586948306446	0.547366325818629	3.16069319959647	3.7558445245014	3.7886609726656	c1
FBgn0020269	5.70491643001263	4.15731272853066	4.0660916193097	0.480054326349172	4.11522445012742	3.83354260584345	4.16322347265664	c1
FBgn0052191	5.7045301757718	3.138581044967	2.66390237148481	0.0237214094178952	2.89774388903801	2.37080946791921	2.51572468113614	c1
FBgn0051778	5.69731522259834	4.19414614390868	3.80270662499338	0.291542262322778	3.3728614012144	2.11742281009668	4.03815079116328	c1
FBgn0015872	5.6960699540078	5.03956208884463	4.46344033139529	2.36299787119674	3.55053865793223	3.69278350137454	1.25287793036193	c1
FBgn0005659	5.69281334949854	4.11406902686911	3.06937874251912	0.0524019196354249	2.68633763223909	3.249506585188	6.12024616659286	c1
FBgn0033981	5.69175272238958	3.92025610375212	2.4143890358545	0.131973604903033	3.97971407677981	4.42243507618816	0.69815561320585	c1
FBgn0033128	5.68745680160825	4.45807025727157	4.15360560936098	1.82156898437506	2.9864417108142	4.02677560077136	3.69000632435175	c1
FBgn0051675	5.68697843601196	5.39862178131932	4.81287378552184	0.468089298082505	3.18265078628017	3.6324107066769	3.50133238908989	c1
FBgn0264443	5.68547509512328	3.98327695247304	4.56568734086437	0.097968461622175	4.16660589963918	4.88493237985189	1.59334514999453	c1
FBgn0034140	5.68049540016908	1.17274006311095	2.50262639227057	0.438387954341214	2.39915121350853	1.46988925776114	0.105678669085973	c1
FBgn0000592	5.67865660945849	8.04913510443156	5.94235825367272	0.279473373077649	3.77752512236147	4.53310319038607	1.29549129368309	c1
FBgn0010424	5.67544825245646	5.36105362351945	5.10801193488036	3.79498579957156	3.10226777968877	3.38952197465818	5.83417896944084	c1
FBgn0029990	5.67225947093023	2.1383166500909	2.51792577506463	1.60860816829162	2.23289036749504	-0.445996830918048	0.588181853347061	c1
FBgn0004117	5.67184799203252	5.08796456499505	5.17546568563228	3.72391210185921	3.15170055435962	2.91284998578667	5.25489538264116	c1
FBgn0032835	5.66398164777247	3.70883489037791	4.58280190939724	0.202541580628209	0.824552490379443	2.21754502328653	6.06945134335763	c1
FBgn0262139	5.66177469354117	4.08180613592809	4.55645207589778	0.100706683359674	3.70344253964532	3.11041371155767	1.03535576663451	c1
FBgn0038076	5.66112974338378	4.62334900666672	4.36821512649944	0.773800747774642	3.68440297036985	2.75898853176957	3.72481088467914	c1
FBgn0037060	5.65796432448001	4.35823870540632	3.50272896051507	0.0651828759963834	3.31399562572927	2.98773048823919	1.43078542214356	c1
FBgn0031563	5.65728401594138	2.7078354275825	3.07077480939431	0.354338957646026	2.45595514046825	0.250485199461542	6.36843281877051	c1
FBgn0259977	5.65527115468	4.84773846104526	4.68378216998897	0.803143175762269	2.53179790190395	4.25161404666285	2.94190103318425	c1
FBgn0010014	5.65248877235869	6.24421689693853	4.07869472195126	0.0582066420345396	5.27963394984252	3.4494348233368	4.56943360070427	c1
FBgn0035103	5.64502086933388	5.19118108423212	5.53623877973553	0.202259469056358	2.1294348363272	3.09416371450834	4.04919820884416	c1
FBgn0030272	5.64291715542297	4.39273434725656	3.70577392978366	0.399333011844158	3.46431126474775	3.10671302655354	5.44725051617226	c1
FBgn0260874	5.63489546742778	5.10401036033128	5.24493107721016	0.101185974372524	4.55358226415167	4.19634796697154	0.273284717595012	c1
FBgn0086450	5.63467189279195	3.12615489778701	3.6142861257236	0.708565308008318	2.35598873598893	2.23965627877344	2.53506524490322	c1
FBgn0032402	5.63335223584012	1.40828567948546	0.345475953335942	0.434663845534153	3.48969879127618	2.52539243070602	1.01500487778006	c1
FBgn0040069	5.63225804705165	-0.293541507505962	-0.366325909360769	0.282414674034451	3.73229360088717	5.45012716262106	1.91416073796636	c1
FBgn0039257	5.63205447936085	4.12458568695927	4.93978807891767	0.33022203042739	5.4437300552187	5.07945763950971	4.26015322536717	c1
FBgn0034013	5.63031074913969	4.15191992179361	3.15511437129436	0.0602663458785693	3.45191336867674	2.38580836592743	4.1582506660595	c1
FBgn0051901	5.62308593719672	-0.157027815304882	-0.439858876529625	0.135781509212392	2.98821825977522	5.7732360364967	5.68086523853213	c1
FBgn0050195	5.62177654773036	6.02559785218101	5.42255769435438	0.903479416304394	4.26731788310894	3.03458252032802	5.71450893606843	c1
FBgn0032891	5.61716356818637	5.4552322398428	5.23285146651187	0.0893071064516983	3.19298086247234	2.86319566352927	-2.1241765028075	c1
FBgn0027790	5.61599496941083	4.65260748886833	5.14687956505331	0.316198098181123	5.26935776194772	3.46142932439773	2.63502804138752	c1
FBgn0031489	5.60919822047238	4.94791684647994	4.28978480533225	1.59589838531531	2.88864055943071	3.50330890800367	2.67949517728628	c1
FBgn0035708	5.60562587030987	4.43365085945997	3.91497992383979	0.465089072571239	3.28665759861065	3.72044281519355	3.89677392007861	c1
FBgn0037408	5.60372029879384	3.94317242091619	4.24868776448488	0.134068373424523	3.04067398851346	3.75380819678788	2.51273458911293	c1
FBgn0040505	5.59564002724944	4.11636631685729	4.31117772116836	0.025845118931432	4.56920195768341	4.35919570138985	4.72481860262582	c1
FBgn0033387	5.59480139944296	5.67337840769132	5.209180785776	0.669080487041355	2.74352203616192	4.29456873863986	4.7173868049865	c1
FBgn0032798	5.5937703053223	4.64304945374213	5.12302687715874	0.15331867666574	2.35649435839329	2.71872774517036	4.48481157914305	c1
FBgn0038975	5.5897404483896	4.23028835894216	4.20970960168961	0.311515096189294	2.98082326005347	3.42593481952458	4.34683750399618	c1
FBgn0038450	5.58370226851316	4.30821808845812	5.45097729732239	0.148521034497392	0.631019166417457	1.03376201747556	5.59124742572482	c1
FBgn0033820	5.57947617408761	1.57503469380593	2.76743251894801	1.56282501629547	2.56039117881201	0.537811707921453	3.91355930919561	c1
FBgn0050285	5.57457387327162	5.34723739086371	3.40588233192455	0.380929079924481	3.28143784692409	3.77809979229557	3.09108122870779	c1
FBgn0051300	5.57394529504303	5.40133155666625	3.46657268613236	0.360782755317085	4.45272526875361	4.73643574169806	0.96207555892868	c1
FBgn0004910	5.57339635526688	3.93318525032899	2.86738490484799	1.15918426596159	3.25765235371164	3.0411908170563	2.61559659223063	c1
FBgn0264894	5.57339271499381	4.7280577339346	4.57822359570543	2.39208866521701	3.93146073112104	4.32457986010066	2.81086621392249	c1
FBgn0037935	5.56778585974322	0.0912268897020899	0.568941968362033	0.105513044024783	6.65605394406928	6.37431342049442	0.674352098540933	c1
FBgn0015033	5.5613409645956	5.58145227124182	3.55472876910096	0.895177079159591	2.85313153429759	5.15734211608987	2.45559140420299	c1
FBgn0029771	5.56078501073802	5.20040079777599	4.93158100862759	0.993300512563233	3.25025952503922	3.83235469204641	2.81283657569605	c1
FBgn0050502	5.5598133360883	0.471878119224905	1.7453751513887	0.0946701568515049	3.20142964528159	3.93431374307935	1.74526996383212	c1
FBgn0063649	5.55947208141	4.476547516063	4.22168756578883	1.60385588184944	2.98467449581278	4.06893797778036	2.89163179924671	c1
FBgn0000015	5.55168672115199	5.00063878317512	4.22062766166348	0.112705276742544	3.91737151220027	3.63794508602444	3.61557531938229	c1
FBgn0264815	5.55073012605558	4.34722917581689	4.3905351610701	0.647499707958164	2.39605391278062	3.82895207159888	4.06539031747337	c1
FBgn0038295	5.54981826202473	3.63241920043047	4.35080877976379	0.0225400535942398	3.07261338350647	3.54673727774035	6.43264816171333	c1
FBgn0039323	5.54030916042556	4.47327999095378	4.08769387158707	0.194744076792512	2.32101009415333	3.5038694427176	1.67788814014238	c1
FBgn0053548	5.53693980353028	4.71372888419879	5.46860447709414	0.148975023480876	2.81398493874965	1.10719789751868	4.30608115015494	c1
FBgn0036862	5.53082286368415	4.49475856598766	4.19681470272133	0.0830310995178003	3.38164745680616	3.78245169880549	1.37924605375506	c1
FBgn0032428	5.52816823656138	2.94335343001914	5.1400088160236	0.0330764914070451	3.40435216045084	3.75544281894067	2.50419605342505	c1
FBgn0033502	5.52085103233314	1.18664855747294	1.60378142561882	0.262456260235751	0.70044890635686	1.92001590033339	4.55900345984634	c1
FBgn0030234	5.51900463380759	4.40323660726274	4.20821562467346	1.18079326246649	3.38927666797205	2.97503415066909	2.33132502608861	c1
FBgn0036106	5.51864576132646	4.48816472697007	3.383694462857	0.960216436100558	3.76316498472652	5.66961154421378	0.907168603408394	c1
FBgn0050196	5.51389536536351	5.53073660659889	5.04245060602877	0.278815127024632	3.50780236556379	3.67905101994745	7.27391998808276	c1
FBgn0035090	5.51342094388174	5.5739676295754	5.11183726615131	0.742265100535384	2.63630392700801	4.65439851879239	4.09690747655984	c1
FBgn0035287	5.50874984517506	4.23263343271319	4.15591800603433	0.649905594520923	3.61635526755564	4.2771513084163	2.59680666947393	c1
FBgn0030261	5.50749764992722	2.53273871936438	3.44837907365638	0.152283738175716	3.47523002904803	3.32996026964987	3.14335206009589	c1
FBgn0037577	5.50642736537059	5.66145491600146	5.23515802900043	4.79690956554131	2.7761996411973	3.13208326591612	7.18593588787407	c1
FBgn0052333	5.50223945549914	3.83566193886769	4.95894101061751	0.0335076941239777	5.20323949029177	5.1153796372308	4.56403870010831	c1
FBgn0032603	5.50182863217278	4.50497629160175	3.58964145933409	0.283604922158871	4.7678930667093	3.75073124634372	3.78867387112928	c1
FBgn0036419	5.5010093488427	-0.473322889440422	-0.0572330138343498	0.416190320181472	5.43252955054547	4.94645548633133	0.595502596468086	c1
FBgn0032683	5.49464550814242	4.59081012962072	4.47653008903633	0.210707341221944	3.58112623865412	4.22755639656907	3.31468063007616	c1
FBgn0011286	5.49233070878414	4.10062442574548	4.91802592881852	0.240884446858238	3.38117265568057	4.3243248117845	4.97735459160746	c1
FBgn0085390	5.49128909954388	1.86482455819587	1.64296395735388	0.105749320063597	3.72948209740056	3.7110733409111	1.39440823882377	c1
FBgn0085382	5.49115219576243	4.32289079242049	5.71208813021026	0.0139502413267244	5.02506307603145	4.97588001872055	3.41294037488572	c1
FBgn0030997	5.48409708432452	4.79967043392899	4.03898880219523	0.397178737438412	3.69443649089079	4.33133261214327	3.42818208356872	c1
FBgn0039108	5.48323441933662	5.57639102834315	3.49830783289703	0.00767467420264926	1.16166598077149	0.997841642176743	0.512161214634798	c1
FBgn0038916	5.48107913475823	0.665694932007332	0.996445269019772	1.21730933611805	3.8232615047907	2.67151590745272	1.24044475541582	c1
FBgn0050418	5.47511360775767	4.39577567873642	4.88662013445186	1.12570131212376	1.48338515314981	1.78650784321247	3.76955727732953	c1
FBgn0001991	5.47358495959931	4.48859033003447	4.55722124717423	0.170046525918342	3.56184709874851	4.1914529063581	4.85600603408881	c1
FBgn0030237	5.47356488689494	4.65283159375831	4.03117381328938	1.46343501575418	4.44494250322529	4.78529619724951	3.12387594752272	c1
FBgn0034755	5.47225163987385	4.87531973044082	4.81835860723575	0.874626049058499	2.43560504510904	3.05351465730982	6.26467607526366	c1
FBgn0031835	5.46863502167741	3.5223014029467	3.60702917831266	0.0536126126882936	4.41056112871333	6.42663532709935	1.03286178083185	c1
FBgn0028863	5.46599117008865	3.52579560529053	1.68979743474119	0.270262834625082	4.65334030150026	6.427688338439	-1.28220012871193	c1
FBgn0002789	5.46521836342504	4.68539613484146	4.01145673584003	4.64303209369094	2.4449705192721	2.91592387652399	4.3836125211037	c1
FBgn0031701	5.46445953623975	2.37067635076605	2.5913531513784	0.197326254503579	-1.65409530650547	-0.393558881120009	0.356767494492138	c1
FBgn0035049	5.46136222339282	3.56982051902608	3.27313750204112	0.90653207065119	4.02357339761638	3.81659207601197	2.20145479357531	c1
FBgn0035917	5.45679124604408	4.84877998477158	4.8087687605119	3.27532667377645	3.01368808454791	3.50481725798623	4.86260485657005	c1
FBgn0038973	5.45087923389007	-0.307148199743256	-0.40743922406922	1.89790191909563	6.33673984606038	1.48476111764091	3.53019240246236	c1
FBgn0263390	5.44880087279786	0.95627553703039	1.15011682283206	0.480861221679949	1.68784727673212	2.15738430294245	1.97071053583112	c1
FBgn0030634	5.44859198158238	4.56101600458167	3.46015211397596	0.206804391284878	3.15248826270484	3.17307333612941	5.3866718625837	c1
FBgn0037447	5.44789822553307	4.68624139124949	4.71965763100949	1.74472131938481	1.6077640307743	2.77818951230868	3.88775156312682	c1
FBgn0010387	5.4465821526264	3.55926944424514	4.11679582594408	1.53243124465709	3.86909571784987	2.59627740892271	3.94523285608488	c1
FBgn0033113	5.44354754312859	3.40283052029497	3.38621254112363	0.378007165514781	1.73103937133545	2.34593864224922	2.42571460128007	c1
FBgn0032156	5.44336842050774	4.51965282579352	4.41128478783682	1.72594212185177	3.7239782980057	4.16199934175467	3.64385303624341	c1
FBgn0036422	5.44312298791409	-0.441905579952457	0.102710083919454	0.549085221349484	4.89081099503018	1.60532862502719	0.179719722438733	c1
FBgn0033159	5.44218676633968	4.27793675033514	4.474765992842	0.1739966675279	4.72877889847501	4.89872676496708	3.66144746389488	c1
FBgn0062412	5.44043019651339	4.67171423646305	3.52023353785643	0.397384816973609	3.73328614024894	5.64777685713614	4.20904911817718	c1
FBgn0036091	5.43444906015907	7.47204779514482	5.18414986606779	3.85223594725733	3.25069629259444	6.14224060413085	0.770853155449223	c1
FBgn0266417	5.43396530215648	4.95628929273222	4.63033462196434	1.98627221611086	2.81522049641414	2.98612391911364	4.91347053587624	c1
FBgn0028496	5.42749605946079	4.74540885754156	5.16740283002391	0.177208674928141	2.89786315298941	4.34682487834842	3.27887969968294	c1
FBgn0000044	5.42748161825747	4.71928003828767	5.27460227614107	5.20429081703772	2.84347966997207	2.78298097215274	5.94825254918415	c1
FBgn0264695	5.42309598014433	4.54855041683613	5.13193861088486	3.08327299458301	3.05338055059114	2.97200877132902	5.65700911929374	c1
FBgn0025709	5.42167713830352	0.299211404145133	0.972547974499789	0.426802243718518	3.29741901461958	2.05399962080556	0.836003756281445	c1
FBgn0050026	5.41894967908718	5.79893859662524	4.99805496673237	2.51569817088376	3.41983304436016	4.15144909282057	4.89110355188121	c1
FBgn0259239	5.41764404928596	2.03309254445289	1.09182135362522	0.00554758366312808	2.37350445250023	2.71077428421846	1.78246075962808	c1
FBgn0037429	5.41563010556459	7.34021874646632	6.58536938988937	0.183039632249387	1.36535601697002	2.98833790954549	-3.36166509035807	c1
FBgn0026403	5.41358368315245	2.73767119348592	3.38489408189458	0.116285915531106	2.71150949953119	1.83005187087235	4.40088329850086	c1
FBgn0042696	5.41301768569259	4.19846843953063	2.94419720689334	0.133857414473624	4.75594245312194	3.87586878544598	3.75400931968374	c1
FBgn0027550	5.41210920591093	1.73013183818288	2.05020723598702	0.23954683876855	2.36086240233231	3.21756951999601	4.08067321341351	c1
FBgn0259099	5.41063593126673	3.08764515220612	2.54837534156264	0.160029423247	3.36953884568999	2.40574642982722	6.63008634448885	c1
FBgn0002564	5.40465217553645	1.49872736511694	3.12956745374116	0.157041184006395	3.29028194001165	-4.32581784307012	2.59817307196401	c1
FBgn0010019	5.40400380548816	4.09041894718084	3.49322820442686	2.27431517798039	2.43718713419708	2.37594533300267	1.60075917391504	c1
FBgn0041181	5.4009548370696	4.24183174296962	4.26710896117002	0.112744407507111	4.55530603304928	4.60120860859855	3.67816648616575	c1
FBgn0054054	5.40056598773397	5.37888464221624	5.02645433091048	0.288780868554177	3.6692462156596	4.36860656370116	1.26851822044259	c1
FBgn0037763	5.39751441819787	4.39906785177403	4.44411892092126	0.291660298805452	1.10039629196504	2.14587104689187	5.82419197561874	c1
FBgn0259740	5.39199313135828	3.85749566950922	3.21808340506435	1.88046372637603	2.82362492226872	2.5545862837466	2.90074424856288	c1
FBgn0050008	5.3894078358073	2.77720752370617	3.84168509059379	0.588331405392962	0.162981459728421	0.85453379639082	2.36883497763407	c1
FBgn0029896	5.38641074554614	-0.863050633946592	-1.81759836232676	3.69999904171399	6.14421977737281	5.31528318843342	-1.07380986579859	c1
FBgn0029994	5.38117977027116	4.48888325893615	4.54563832255034	0.986848426386683	1.88381236590327	2.63836812944871	4.27125480923307	c1
FBgn0033807	5.37706228287259	4.37163229999258	3.94568791815557	0.396771292841878	3.1025641571383	2.70934789964828	7.49441278337184	c1
FBgn0014143	5.37539887570522	5.60203594638172	5.41203263502028	0.0356858189237177	4.49519329545995	4.08297377581914	4.55447378771862	c1
FBgn0030310	5.37367939271529	4.05183619039793	4.11103233664753	0.389848467332792	1.49348967533797	2.97230757697703	3.55199540816903	c1
FBgn0031528	5.37335189028029	4.26531340608584	3.74971475249456	0.154872933225182	3.18808581288467	4.77276828797907	2.35960080483097	c1
FBgn0002569	5.36993271099431	-0.215715587622471	-0.275255505426204	0.162145549800251	4.94035590605169	4.57060563451224	2.49463228157409	c1
FBgn0052971	5.36728961837962	6.88423410652346	3.78054960455682	0.252094013214479	7.80307029176384	4.09877315640501	8.48776362544905	c1
FBgn0052506	5.3614947778216	4.49466209909039	0.0128163726627531	0.183595911126109	4.23645177778085	4.6443749125621	3.65099085366009	c1
FBgn0029826	5.36061169640438	2.33307473522955	2.8636899888136	0.402898617486828	3.27514645544467	4.61812099287778	3.91903982583531	c1
FBgn0030992	5.35679404791637	4.32875808750959	4.86502483810174	0.188170584498947	1.46022272870054	2.79091546017574	2.73828206266497	c1
FBgn0085400	5.35656489776439	4.25722200646333	4.07065792987505	0.552086830618387	3.19867404404122	4.28034643527016	3.77805415602534	c1
FBgn0034985	5.35308557014501	3.48244289616908	3.80831444818945	0.245366306560386	3.18669908401203	3.42836100184503	3.04285094602643	c1
FBgn0263131	5.34859956660901	3.85186586068702	3.62271380945598	0.202970721101386	2.88305987235439	4.43561526673484	5.24446854591249	c1
FBgn0053080	5.3463396313362	0.599625122002866	0.268514330388442	0.794869937589814	5.04227571855334	5.24614426284371	-0.378824512900407	c1
FBgn0032593	5.34507350549232	4.44570720989527	4.03292015194301	0.454779452331542	3.61171154707148	4.29878127429387	3.38199602373279	c1
FBgn0023550	5.34280860284675	4.3280791111007	4.94561785292209	0.075886019062461	1.58944025821042	2.77752779590951	3.31420582156985	c1
FBgn0031002	5.34176716995415	5.04217211733159	5.08389140829988	0.779830161966981	2.17897240846206	4.30367870718798	3.83815134282427	c1
FBgn0020372	5.33908914891165	3.71207124052773	3.68437797145686	0.523641073964772	5.08209751548484	2.63562140647421	4.50453970005685	c1
FBgn0040805	5.33869021452616	0.661053073005416	3.4258049449861	0.992606601969235	0.529792506477003	0.674189709014553	4.2532400985851	c1
FBgn0265048	5.33485711802888	4.06697484225708	3.97097505870038	0.254612605532024	2.05055425635364	3.23734135191562	2.2743572305733	c1
FBgn0000451	5.33286613450198	4.59772876447012	4.98900118084794	0.380704136514703	4.51500739924041	2.94317442970079	5.39339614097593	c1
FBgn0034638	5.3308896256629	4.97325284800544	4.58858996232389	3.03448790742082	2.22730194752462	3.80258299256263	2.70446932554942	c1
FBgn0037698	5.32945779543412	4.3753526839568	4.05862537582302	0.0135059822240411	3.039007763689	3.98657261427066	3.3140168230274	c1
FBgn0031490	5.32078477204577	4.30129158204062	4.09179694137507	0.237359780173272	2.37445378325035	4.49683873717177	5.43414954568721	c1
FBgn0032612	5.31835588553872	4.35101119957458	4.0504353178389	0.897476284966869	2.41330656888518	3.31603090536631	3.75987152780739	c1
FBgn0037448	5.31017384554009	4.18671810284582	4.44770763107252	0.291530756755839	2.58760113499231	3.52192078356079	4.75963601453465	c1
FBgn0039801	5.30909785571998	2.33829023131388	4.14258468902893	0.364073784884409	3.04862263045117	1.09654667604944	4.13173132948329	c1
FBgn0038420	5.30373868395444	4.51030193010609	4.75181952086987	1.26578224866875	2.45885842215762	3.56579041220488	2.39468545870769	c1
FBgn0035089	5.30199964224415	5.35067260717536	4.12967984470003	1.54324562992003	3.21877516254222	4.33940546351023	2.94899581767998	c1
FBgn0033446	5.29810953710286	4.28478068849225	4.21398045185143	2.89296796261605	2.56002496524967	2.62806542162577	3.1648783274433	c1
FBgn0031245	5.29716201811553	3.85327902829333	3.5387272107386	1.55575342457871	3.25263432888851	3.43193872663226	1.91752648382967	c1
FBgn0035091	5.29344012915213	1.87077285314102	2.48608948729851	0.393782194533334	2.92517277337808	0.253014246321331	3.5251794909996	c1
FBgn0033192	5.29221562241133	4.20823616084384	4.2677203373419	0.0342885701077188	3.84768051475876	3.61440642477097	3.18168367321987	c1
FBgn0025680	5.29100708310846	3.9827561955325	4.26951896356751	1.32527013759833	1.81682647875969	2.55480377742006	3.52453469205969	c1
FBgn0052195	5.2885815917476	1.2324463653066	0.962591819490465	1.05459066690679	3.98782933731109	3.65994138061853	-0.137199381092994	c1
FBgn0034501	5.2874250801554	0.983666716211337	1.14017449492445	3.04768993969774	3.82307204468348	4.22386331531581	0.353099382940649	c1
FBgn0022160	5.28576938228346	2.43664544927166	3.07132908511752	2.11440331861803	2.31992955058961	2.21628530376418	2.33967895220862	c1
FBgn0086604	5.28393592417483	4.63807069546849	4.16221098387623	0.190346768466998	4.39718529983464	5.0033559543126	4.46044059262693	c1
FBgn0004878	5.28189396172905	5.15937349157434	5.17293388296157	0.442172794458144	4.20286158102489	4.93907089458527	4.28739465067708	c1
FBgn0010389	5.28162181468957	4.2002535050037	3.97936605141897	1.24323815109851	2.20999391527824	3.42206917724126	3.14128407544535	c1
FBgn0042627	5.27927031870914	3.33333260844191	3.89696878408426	0.0679737390144921	1.55888107231057	2.46654338516464	4.17001351870879	c1
FBgn0016013	5.27821403394468	1.66475761906227	1.95826358846159	0.294360273544397	1.33560953817727	1.5562553701975	3.31782007955732	c1
FBgn0031630	5.2775624486686	4.67660367431763	4.11365177573479	0.653029208990698	2.30053367465425	2.95182070989497	3.26285777509068	c1
FBgn0024244	5.27475794375678	5.50340680833531	3.28700685315087	0.232479515264853	2.45534131318003	5.84579636502704	3.98606850701918	c1
FBgn0033919	5.27284082607351	4.40837372298662	4.40222966022979	1.6432466224668	2.96864503613053	3.30555192361978	3.99612056370617	c1
FBgn0033652	5.26770376733645	4.61980223748746	3.61875468543306	0.687125687705394	4.35540543976245	4.49678971836966	3.00002513730286	c1
FBgn0050076	5.26430062050172	4.4713240927901	4.55832921745106	1.35572550844911	2.15118212356137	1.09872909781149	11.067180996341	c1
FBgn0035331	5.25912572606259	6.28082099416584	6.0966150132071	0.116158605873339	5.34657337295141	5.41992217916398	3.9482331688745	c1
FBgn0035427	5.25861256078299	5.51591715537386	4.8482609253634	1.44749608696799	3.90924654635117	5.32795412196914	2.48637190339641	c1
FBgn0037562	5.25533371846141	4.65790418012062	0.0946641021408795	0.363945509207434	2.25332717252993	3.50515594071781	3.98042354779813	c1
FBgn0031306	5.25441337437694	2.66435245018364	3.14370051630342	0.139576185993075	2.85680756149717	2.50367064702348	2.45736391665005	c1
FBgn0031548	5.25200736542243	4.54100172594604	4.68506895677284	0.120379838820388	2.70365378372158	3.6908156532607	4.16884310776772	c1
FBgn0040532	5.25145179487578	5.57379923591522	4.49372842024317	1.06724015600292	2.3683058397082	4.70244845133676	1.11166835216198	c1
FBgn0040260	5.25069596925917	3.81077014796923	3.69294812800256	0.73608070423263	5.0373474174129	4.63578813195037	2.57869097041148	c1
FBgn0260964	5.2478117939693	4.99954334273521	4.76751208715304	1.74363378424342	2.56920454058387	4.93991450628721	3.89782717820689	c1
FBgn0038631	5.2436646839945	5.70324716490503	4.24886424358508	0.823911022045307	-2.88730725485357	1.82134427996948	2.38215933171483	c1
FBgn0262029	5.24050544268876	4.55095591422733	4.55042331498538	0.0826492768493538	3.67441773645906	3.45666817700505	5.64428461638108	c1
FBgn0031908	5.23778969868171	5.02586063796706	4.69663650131059	2.85823346685431	2.62724953317493	2.60675372091965	5.25271572392785	c1
FBgn0032013	5.23464369769475	4.70678702314914	4.68111389356949	0.446939817563672	2.28954313557604	2.53160490811858	5.05428971515257	c1
FBgn0030993	5.22892264768621	2.75411810496621	3.65282454733186	0.776236718850517	3.12608809673317	4.2813643770915	0.600522070199122	c1
FBgn0039681	5.22846556618609	5.44552537859583	5.66236949976758	0.262831847441224	2.68281130093999	3.88253577542229	2.81733758620305	c1
FBgn0004870	5.22775467888753	3.92166552614855	4.35885145070603	0.0732279707803532	1.69599890487952	2.07609756306517	3.71530639835659	c1
FBgn0085475	5.22503760103858	6.15653689852207	4.89130155397182	1.64355265071724	2.87565300023125	2.1650431106256	4.73814659586674	c1
FBgn0029123	5.22450006350052	4.15558706138357	3.26900230434933	0.0394441497279322	4.06888920438039	3.89858735142581	5.55886699418423	c1
FBgn0038693	5.22204782552601	4.75078609815757	2.34205504052273	0.00528262234851574	1.34863171542942	1.87753060838722	5.11857173016023	c1
FBgn0032639	5.221237040011	3.2056817472628	4.78858878718966	0.0250396743087049	8.35789796024667	7.78367859888894	4.33511099867006	c1
FBgn0250819	5.21779159324405	4.94001251951916	4.28109637533989	1.28885593821197	4.06993997160049	3.4791732336378	4.05975059485302	c1
FBgn0010482	5.2158428601854	4.55390884626248	4.03604064085434	0.930836586125621	3.72981710760108	3.29115177777685	5.35002956891716	c1
FBgn0039755	5.21510484417529	4.22165481138489	4.79920597844464	0.163333927296827	1.71821958736285	1.61173902316283	3.58662120197861	c1
FBgn0046763	5.21279315759673	4.92366103692585	4.21370089830844	0.837417033975689	2.52706520496969	2.48798957828504	2.98807616474507	c1
FBgn0015570	5.21183922342144	2.54994383631495	4.46042194850638	0.0865768826106166	4.17665287585198	3.12050573430513	2.8410379560033	c1
FBgn0259244	5.21177203649114	4.59983657072706	3.98930247380794	0.448604926398359	3.45301479756663	2.90198398733296	2.61529483809435	c1
FBgn0033132	5.21134778268854	5.4514647122462	4.47898108613832	0.783000498739773	3.76000620139254	6.04618052016453	0.505109200544568	c1
FBgn0040828	5.21127241398701	3.66088747296815	3.40967093060078	0.326605000886978	3.19302132015981	2.43605656886846	2.89120685178006	c1
FBgn0013771	5.21099799575225	3.68821148651956	3.04644015426027	1.26899974991486	2.24318091235953	3.53469421894161	1.21440979232203	c1
FBgn0043535	5.20767895366623	8.60493054894057	4.40512533108421	0.709802900749542	9.07182591423582	12.9796974364359	0.82076430966055	c1
FBgn0051233	5.20271686440513	-0.846833054702769	-0.342973403121078	0.584066085455583	3.5561255182536	1.43161505065983	3.45163238554088	c1
FBgn0038294	5.20084056332716	4.8353015209334	4.30503160538656	4.22995508196313	3.4773974607768	2.88095284020599	4.19941769811113	c1
FBgn0265356	5.1972602733019	3.61005019424982	4.35077702487834	1.08897358525407	2.89377028026849	3.26814055386134	4.82056761280486	c1
FBgn0000459	5.19393781581755	4.26850997550799	4.35055710873337	0.163306069621688	3.46400947796234	3.45788852988379	3.26819048179255	c1
FBgn0034094	5.19186388242676	3.07181770977718	2.24417571282996	0.054362988053284	1.20436460156815	1.08195082854451	3.95415034279475	c1
FBgn0087002	5.18703257522632	1.6610655815337	3.51674972200788	0.99019391734623	3.45726550562637	1.35348568880377	1.06477972367627	c1
FBgn0034387	5.18354664460659	4.46056349101829	3.71683201072752	0.266268325999852	2.01463852317034	2.44640729330486	3.23698183726363	c1
FBgn0016032	5.18196862219712	4.55168674453109	4.76996324668463	0.681949317862422	2.4862638682659	3.53487819570823	3.74488580116649	c1
FBgn0265262	5.17744571235339	4.16538590796628	4.00765399797985	0.840484703453957	2.98714990147224	2.68757749012988	3.67531290189307	c1
FBgn0000422	5.17614545646891	3.69360557704709	3.26209359208261	0.190951379195786	4.16639903214377	6.74570378063358	-0.986797986830379	c1
FBgn0265726	5.17349115570966	4.72217456513755	4.28167062900348	0.700553088995304	3.3812006687539	4.36122843656792	3.15283099634702	c1
FBgn0030156	5.17123444885943	4.7000568764791	4.24551418861796	0.260385847151485	3.35114300133115	3.53122668917869	8.6138510457319	c1
FBgn0037114	5.17062423266252	4.21044463217332	4.36780878320679	0.336855877307428	1.31261751342013	2.88830915186535	2.85352891364152	c1
FBgn0035431	5.16854076500794	4.92724350763881	4.01259961256005	0.953291135810338	2.98191107909953	4.30386744293215	-0.210840854686494	c1
FBgn0010651	5.1669955279907	2.21824334645134	1.92807156012878	1.86044033649119	2.51810808618523	2.05846576062206	3.04634639194012	c1
FBgn0033756	5.16635413680109	4.67651636099506	2.34307543754693	0.161903350067629	6.75198538525789	5.53464389883639	1.60072996383067	c1
FBgn0052170	5.16173217577481	3.63461172636173	4.14107630146519	0.206749906827776	3.3272990597665	3.93535674778658	3.45776159067986	c1
FBgn0260482	5.16056084052159	4.30350657756822	4.17191233255766	0.461177291475607	2.82059680679911	4.38704320367904	4.26200001601723	c1
FBgn0040817	5.16045529414596	5.15019353589076	5.16446488035311	0.121326616418065	3.03451189005265	2.67373723330948	4.25968467598563	c1
FBgn0031012	5.15994723735715	2.64453359320098	1.92362958371815	0.19569342026205	4.37540391826841	3.54678406402412	3.13063594036704	c1
FBgn0032283	5.15894512963934	5.05336216892655	4.66131331144346	0.386142965360794	4.50581713013023	5.49172909640221	2.21825484775407	c1
FBgn0031855	5.15671539384177	4.52805234877742	4.06588265885079	0.106308566115939	3.55858640011573	2.14202342317372	4.86366179975609	c1
FBgn0020521	5.15598588904586	4.92614480880909	4.21477909396962	1.59661829110124	2.40097190248825	2.8480366298857	4.84308762517387	c1
FBgn0259736	5.15282766869084	4.38679199973869	4.5052766694469	0.750016335902022	3.89681086634319	4.6586872326055	2.456100236578	c1
FBgn0045759	5.15017154216718	5.25889978365242	4.26610091128087	0.0609031712532323	3.39135702229203	2.59251453006133	4.63067743867784	c1
FBgn0259680	5.14901725956917	4.1933578052294	4.22176404539386	0.505942400213644	3.74431876601415	4.29324472937972	3.56411424506341	c1
FBgn0030828	5.14877499122324	4.88519904167031	4.06464416352169	1.26458814609931	1.74169799773072	2.53290726086674	2.08136917361559	c1
FBgn0028424	5.14875911230228	2.11765063030629	2.05219864252891	1.31823851477344	1.70140439029291	2.17075493488105	1.41009306163497	c1
FBgn0051248	5.14846988753094	1.2847844911859	2.47616460873071	0.982017272037581	4.8397611756602	0.876292783375673	2.9974870143668	c1
FBgn0011274	5.14553811754869	4.43795074031268	4.50311896672148	1.1719514701399	3.28300346972017	4.19668457234011	2.54742810724698	c1
FBgn0259211	5.14535928564421	3.91200578493705	3.27028550234887	0.0254786450493157	2.50261397582306	1.67991971471238	2.36420560867692	c1
FBgn0001227	5.13876976704577	5.98259200052437	5.28552696164467	0.851706129674868	4.94025346165158	4.15104353036769	4.39188230522103	c1
FBgn0262366	5.13647652129699	1.41633518158902	-0.0558403858370276	0.165013804706821	0.669306727392443	1.25110055653843	6.2370805395415	c1
FBgn0260499	5.13480664901038	3.91350116005547	4.17623786924195	0.265512380868064	3.19946821882105	3.71076468597406	3.54329631151719	c1
FBgn0266446	5.12325973399985	4.79275150477587	4.79206334375873	2.55716206892931	3.14771114877761	3.84256637407425	4.97006709224292	c1
FBgn0085474	5.11364027873921	4.98670657162995	4.95280734707884	1.71003753299465	2.65944740566875	2.59700760377001	5.27359539643288	c1
FBgn0052311	5.11021013778568	3.71911686010611	4.1317235074872	1.3422773199531	3.09733048449769	3.24074300505595	4.81363590958814	c1
FBgn0039319	5.10893363749375	0.909309112056872	0.404667473310285	0.409851341174652	2.09317080312184	2.90825334473015	0.859104496428743	c1
FBgn0000046	5.10887343208935	4.58957113389523	5.05168338695861	2.96891883485096	3.71364721095164	2.035977874428	6.45271011938351	c1
FBgn0033204	5.10728418739624	2.94503910383643	3.46691178640424	0.957965124599815	2.85618082971924	4.36942762146737	1.7313466259662	c1
FBgn0014863	5.10619337826562	4.61963543974845	4.46947642034733	2.16187227267772	2.41534273123599	2.98375943846183	4.34115023015535	c1
FBgn0031089	5.10318814065116	4.02234933631137	4.09205977633283	0.185919908288236	3.26426953704399	4.07847436434953	5.97866306500007	c1
FBgn0067905	5.09958401441984	2.35145588330144	2.58748667416267	2.2535471061191	0.870511960261823	1.43168812714773	4.03668351354178	c1
FBgn0028940	5.09910019779614	3.93123845022628	3.29142850401591	0.300483483624974	2.84005505907001	3.29004020736121	4.42271126151793	c1
FBgn0039155	5.09715233461215	4.74149286826491	4.15716088275772	1.7976821952083	2.24370310485823	5.07089813828064	1.19337589160122	c1
FBgn0051313	5.09491825702615	5.80015646122827	4.3176006557288	1.10857067229413	4.17765336179511	5.19365419825318	2.92060482383963	c1
FBgn0259098	5.09278331040104	4.65457205189755	3.25104563496069	0.321567423996241	5.02023819484814	5.06442669893397	6.18935513824889	c1
FBgn0051146	5.08742035180415	3.31740915650063	3.50944174000883	0.281128494595684	2.94095263743101	3.17854721191515	4.78225485941521	c1
FBgn0083972	5.08627562274627	2.83008601447638	1.15306711476218	0.231266153482516	3.27690398849806	1.5721429618271	1.36944006912534	c1
FBgn0026255	5.08601200231667	4.65069413556271	4.79990121317375	0.174213273329296	2.86932258627574	3.82727729988575	4.34104973020382	c1
FBgn0003460	5.08599914591364	3.92296824692254	4.3128623097313	0.662825592471233	3.43177833917482	3.36619228107393	5.05576113836522	c1
FBgn0038105	5.08508406655028	2.80816831983434	3.86951125863951	0.112605030674996	3.44295039429735	2.79754062156015	2.71708915210102	c1
FBgn0263354	5.08198328444767	4.05695808661438	2.95983495273048	0.0231347167737883	2.33571999721227	3.150827353469	2.03170641703137	c1
FBgn0039277	5.08135951353704	3.87855357288068	3.14017845589154	0.493299046701221	3.02193406568922	2.85929017792731	4.21269677493972	c1
FBgn0034200	5.06562399834138	2.52907758851047	3.24274460330824	0.597086839454977	2.37203700207205	1.36170409345497	3.39626227594847	c1
FBgn0087011	5.06298440335492	3.95620948470014	2.45979686808197	0.570764495215262	4.61993586197498	3.27777320978308	3.00954896052499	c1
FBgn0259216	5.06055612546241	4.01323478453663	3.65938666956672	0.356979937423491	3.93004120377898	3.1469002276286	4.13214927476082	c1
FBgn0243486	5.05911906990884	5.52556868902784	4.66129699858338	0.0287221416590577	3.78157050177835	3.36860769445509	4.28693370009429	c1
FBgn0037067	5.05556781492787	6.19023045614793	6.87075175304276	0.113920474450975	1.54739036935273	1.64083931202593	0.548889589424809	c1
FBgn0004169	5.05331492357676	5.05233791037875	4.96370204184477	4.17245641006191	3.51141670768039	2.84467220605084	4.82895052216544	c1
FBgn0039927	5.05319891526007	4.55353261598546	3.67375058142322	1.50354547755455	3.27134208482177	3.8231581700891	2.47745990923306	c1
FBgn0000153	5.05280880838516	1.91346993083467	1.1530137956262	0.170850515246178	1.05029486795531	0.909297874772982	3.25456458862607	c1
FBgn0033134	5.04098359193536	4.97258520240437	4.73297638844902	1.15636785750885	3.12011875522803	3.73325930359183	1.34698756512712	c1
FBgn0015400	5.03678248277281	3.94873997517382	2.92273053509293	0.0256236911972496	4.44385382140291	6.83656253048154	0.85399031745439	c1
FBgn0263116	5.03668945884536	4.93101559746456	5.70929411356816	0.01337988873532	3.30193611155948	3.64829009046644	2.91689763759115	c1
FBgn0004034	5.03666003256979	5.67087552670399	7.43672364592848	0.0313087265411926	8.10555234644272	6.65744527340144	1.01117720794605	c1
FBgn0039525	5.03473520527621	3.60295520998054	3.46188028126841	0.667200559529549	2.57550396775081	3.23974421114234	1.81749200434673	c1
FBgn0051140	5.02898112318226	3.22665666272031	3.32309239108303	0.45354746628647	3.65096188027667	2.87289598609225	4.40297960086044	c1
FBgn0032129	5.0249050122763	4.14955183092484	3.83272331677514	1.48266529630606	3.02842799977942	2.98821735019349	2.99649074100202	c1
FBgn0034295	5.02245875861025	-0.222838740591834	-0.254241081531474	1.279864718594	5.25638884365679	5.9228059714474	1.20055801488688	c1
FBgn0030653	5.01796912203296	3.39623950522888	3.3406831420244	1.27741566391275	2.66665793863993	4.03892292136353	1.80443402855696	c1
FBgn0038088	5.01359502729709	5.38437131524867	4.06545367827803	1.74732899279431	3.90672314913058	5.21580170675857	0.544006004026532	c1
FBgn0040383	5.01287875383451	2.87177823573569	3.42797548553396	1.36599450622656	2.36402682034613	2.80898890682622	2.87650089031872	c1
FBgn0262509	5.01254731170738	4.55644637973167	4.34399400528305	1.03567568377731	3.54374853568324	3.58122643882853	4.38941957963446	c1
FBgn0266377	5.00849400223065	3.43403602151461	3.15498271050723	1.51586287440025	3.21460090086117	4.45312845383689	1.25180583227632	c1
FBgn0039915	5.00166301174565	3.41384712599799	1.72598699358724	0.156735678694048	3.29307987530535	1.49230558452602	0.935248559890663	c1
FBgn0020414	4.99828336069717	4.01993299826427	3.70022617481272	1.50194133925113	1.68756327138786	3.08403524555202	2.97322559769613	c1
FBgn0261673	4.98468752205874	1.13230114117314	1.56081636226295	2.31830370576983	1.16763724678268	0.858894537004002	0.830419641024777	c1
FBgn0031869	4.98385697339613	3.97404743302369	4.61498413489219	0.572163365369705	3.42233257974266	3.08599688351288	4.50569301842799	c1
FBgn0085407	4.98153074448377	3.68214057537491	3.11743084751815	0.340368920392377	4.01915611858714	3.61497175701651	1.49310027892779	c1
FBgn0050424	4.97621624990042	2.35746191420532	-0.0258308303191417	0.43880020159892	3.07539320229195	2.03041863416906	4.01394504728084	c1
FBgn0031926	4.9664955743377	3.30584324678265	3.13552906595107	0.231517987632256	3.36937611130829	1.93021553546467	2.19966567764472	c1
FBgn0035439	4.96646323747927	2.36198016178608	4.66784443473529	0.199618432937168	3.75796492206783	6.39621147196394	2.51862030085775	c1
FBgn0034275	4.96348857246153	2.52403511581278	2.22450637918617	1.16654417083824	1.99002919918263	2.72608728567918	1.77872717683186	c1
FBgn0041180	4.96055379449363	5.00094442722287	4.49698156393801	2.59631539795657	2.68222484437005	4.53054286574256	3.29407682847862	c1
FBgn0023507	4.95438249156261	0.280473134880552	0.851304307384913	2.97454368245354	1.75635064653634	1.91569358383373	2.79235412595486	c1
FBgn0051374	4.95044039922426	4.63405364860027	4.71534050636956	1.01374704345296	3.08222912020174	3.29679459309191	3.53674961188452	c1
FBgn0029898	4.94873816604981	4.42433560418726	3.60711474309486	0.081901594257437	2.97699494565588	2.98396809763668	1.53313000806583	c1
FBgn0032666	4.94600695748588	4.8351811918673	4.1874019562575	1.21003373969287	2.57765924968981	2.38342028096315	4.56625995230692	c1
FBgn0052647	4.9439729642738	2.23351497124846	2.09540644916606	0.143632009213927	3.12788294299282	1.19319113103533	2.10890065902289	c1
FBgn0052580	4.93969918663321	0.647817087453134	1.77928373767827	0.00496565072417379	4.26795484420998	2.27372912724903	2.52491580221718	c1
FBgn0000504	4.92901175081795	4.25320449331221	4.41852871574458	0.699949889577612	2.54392731184299	2.39057443434625	4.60360379627171	c1
FBgn0037553	4.92713727358369	4.6271707746291	3.58230621731344	0.283453996723582	2.67608833540898	2.75170185850121	1.82788345540185	c1
FBgn0063497	4.92688522488016	1.67928084548923	2.33814795453538	2.18506757958351	2.77192965380151	3.13454212069532	2.10772180700954	c1
FBgn0002868	4.92613816637772	4.07298080364838	2.21495517145273	6.18970301182082	3.44787138248871	4.38704987395158	2.78672715680646	c1
FBgn0052687	4.92601587417822	4.09838840206534	3.41664539440782	2.12249133281739	3.09238100915331	4.66793023285741	0.939486698627294	c1
FBgn0033250	4.92456959081701	0.76240011747152	1.87735644150347	0.0881359610745061	1.48179547253331	2.56090182981096	2.78637266147277	c1
FBgn0260653	4.91208953985376	3.3366269454064	3.51642508720739	0.463910478649153	3.72318594797277	2.21787483306882	2.02319699667809	c1
FBgn0026175	4.90285603211116	8.79913915782603	4.39329140331149	0.303617821235977	8.38904977545692	2.80096491210868	7.16489694778941	c1
FBgn0262593	4.90155044664551	3.64642291659892	3.54398993934472	0.189929542537077	2.43927982163421	3.08289093470435	3.72356975479264	c1
FBgn0031307	4.89652261499861	3.75765475584378	3.8793094567324	0.0459392470214451	2.20381384031574	3.54886888436944	4.10165566843474	c1
FBgn0032061	4.89332101906651	2.42975393467395	2.867750761441	0.0383366686549163	4.79346035807584	6.14060992977861	1.08765529530967	c1
FBgn0025712	4.89210778384757	4.27978232652808	3.98770680453929	0.918334322320045	2.02985530735125	3.01380757355227	3.44958043448678	c1
FBgn0261990	4.89032570947486	4.19117435404238	4.32671657449573	0.979633238070912	3.39553157867992	3.04706994597834	2.35080067544479	c1
FBgn0038452	4.88576541234872	4.39195930324393	4.47857600758412	0.133097173364984	3.53879940547612	2.42558257363104	3.34860391371682	c1
FBgn0033304	4.88549679800843	5.19719060879615	4.46885212975083	0.846694449800219	2.13172951434401	3.44054135495622	1.48684175155679	c1
FBgn0030976	4.88382584038392	4.3067402186411	3.86820005768158	1.82195392700299	3.16537205327981	3.1564667147179	4.12415186497834	c1
FBgn0029761	4.88236470565945	4.19405010206126	3.7988185219912	0.358698814530301	4.3626515819813	4.11782603108495	2.61270724086201	c1
FBgn0034605	4.87653851245379	4.93416814551487	4.00230708747485	0.67220317814293	2.92149126098825	4.13107454199637	4.05115988724175	c1
FBgn0033437	4.8738871156184	1.0377564628929	0.427475277971849	0.503205423648394	2.67684331980134	2.35739658749978	-0.611197212515165	c1
FBgn0034723	4.87340209636197	3.73424555955992	3.71811710009475	2.07634517788936	2.72765782350147	2.80146540501337	3.39068061843882	c1
FBgn0024294	4.86885842538229	5.71853156654636	4.57638513118623	0.125600576677688	5.73604654875225	4.73557701051436	3.54725677973171	c1
FBgn0053147	4.86691180063731	3.49695549104216	3.27652860441522	0.00782192879777474	1.5940303112324	0.381960030204287	4.50979780461346	c1
FBgn0003149	4.86407198255903	4.27129506499879	4.38316128176523	3.01938325114802	2.74807864475988	2.88976384670699	4.74782781860267	c1
FBgn0051999	4.8623138406914	3.50982819079601	2.5648537360264	1.44188842144112	4.26456676458351	3.71422376888589	3.32245352371637	c1
FBgn0029828	4.85978358357959	1.30084378329976	0.963409627481777	0.349852463656781	2.86355205804205	1.20573968434431	4.39960862791259	c1
FBgn0037684	4.8562190685497	1.57229115579552	3.76847463089494	0.121240695499449	3.64920570822958	4.48626649623121	3.43983266754193	c1
FBgn0031568	4.85520377746793	4.72089480417932	3.32652357557238	0.171896234817028	6.25518140871525	5.78721118271448	1.87370974270695	c1
FBgn0263239	4.85502584827046	4.6533887856054	4.21837831282629	0.0486223405640289	5.9575548662294	5.82239849917941	3.91136836784691	c1
FBgn0037565	4.8546698872867	3.60254727656923	3.51041442719588	1.27907267010478	3.23846929763172	4.07503347983653	3.73972703878279	c1
FBgn0033872	4.85160110823133	4.33924075504424	3.8851586346997	0.798358815135533	3.07620845132006	2.34818611686691	2.80447015916847	c1
FBgn0039494	4.85135164734529	3.43874200808643	3.3187984077436	0.381654949374165	3.61734429815057	3.11905625393497	2.70541927509594	c1
FBgn0034276	4.85075056822462	1.24259384957473	2.00468598093287	0.00757622777062773	2.60335335882204	3.60531852683312	0.528537175838012	c1
FBgn0033133	4.84563864723837	4.30494248601504	4.03661457516223	0.137344239476749	4.65580061387267	6.38534008055814	2.50625078511455	c1
FBgn0002592	4.84414263416225	3.03979554052208	4.86523771037911	0.248707433019878	5.02304355314334	4.42829661640208	4.26679109849579	c1
FBgn0266354	4.84286767405952	3.36317153759282	2.81193865115331	0.133239324976919	4.28634350750553	4.57417432006889	1.70885973782423	c1
FBgn0033658	4.8345468035679	4.4677756757836	4.8597988272339	0.912850741887308	2.20454941192676	2.29229936468769	6.81515014577223	c1
FBgn0035410	4.83371990882526	3.79876222514614	4.26431735251083	0.334677770386453	3.12216278730466	2.93730856206936	3.15131397561069	c1
FBgn0265413	4.82883637787232	4.88101264575592	4.70502032498919	3.41424505600525	1.7052699216424	3.84758375520051	2.19989000974435	c1
FBgn0033710	4.82737742548546	3.35269461959487	3.53023065524285	0.321926095477454	1.54590557066459	2.31832838792592	6.12822317183534	c1
FBgn0026061	4.82414522164478	3.64373204925382	3.75448157575845	3.12591666245542	2.46221587722839	2.62658398229653	3.58858835669626	c1
FBgn0034476	4.81630412658891	1.94379842917891	2.74236144843804	0.0612631002986033	5.31344044058081	3.75933004872826	4.07373670663135	c1
FBgn0264386	4.81122465178177	3.47210820570367	3.54125682892665	0.221695303108859	3.17891712492449	3.54327137190724	4.61111806692222	c1
FBgn0003390	4.80378185570862	4.51776858947313	4.18925737960865	0.558715153914904	3.21031098382486	2.34649182456724	5.0102041491889	c1
FBgn0030884	4.79942720073643	3.34906979134032	3.73589962586575	0.682784270607725	3.4649518453523	2.80945283100768	3.32664206178625	c1
FBgn0033775	4.79879299120418	4.46157159185683	1.34931976878223	0.195822507422784	3.17640870603116	3.93870276663784	-0.522534808643503	c1
FBgn0035711	4.79739640654408	5.03473985749348	4.41884233195809	0.10244900131038	3.79777686756513	3.36800925146275	3.39991099192488	c1
FBgn0039656	4.79675255067903	4.93879048404924	2.2397347173852	0.153146061081076	1.89217582211584	4.49277997061521	2.3189437904482	c1
FBgn0005666	4.78666529006233	3.63531116469892	4.04232310335444	1.10606862100171	4.41529311483799	3.9003042696572	5.23302928722893	c1
FBgn0266448	4.78518076443059	4.46483177231297	3.67617920709005	2.13400358787249	2.92021096540512	3.4470055452931	4.30697111323326	c1
FBgn0041579	4.78257763244941	2.87852434431948	5.65717351391796	0.166617389325636	0.244615695120023	1.48874100598011	3.60000801776145	c1
FBgn0030994	4.78137524192488	6.08526790280193	4.31002650161511	0.364679501814739	6.46057239317609	3.56514799749182	7.82269681041763	c1
FBgn0045761	4.77544690006973	3.49807923405766	4.27563724037606	0.845307853063996	3.4478304267622	4.55191245488246	2.79861189991987	c1
FBgn0035816	4.7745712228016	3.28010382106145	3.65953602787284	0.0632784150372544	3.13288329519078	2.95945793280887	2.79726591216979	c1
FBgn0035612	4.76870717916529	4.74573993692781	5.0543141115366	0.928488594540378	2.0716637933465	2.08050351709116	6.92790126771786	c1
FBgn0004240	4.76744844068917	0.366399552168629	0.198018708783525	0.0809613625040221	0.286992757801792	2.07855976287325	0.476674234867052	c1
FBgn0265045	4.76715636003356	3.08532049063012	3.82474948395994	1.22930856614905	4.08360025213165	4.01575963525336	3.23221008904059	c1
FBgn0015774	4.76188972946832	3.47952044027094	2.54203294149509	0.408460750022484	3.35818706262626	3.66583441947841	2.95892933084055	c1
FBgn0040507	4.76164034294488	3.60446930674514	3.58230925077822	0.239631199938916	2.50486469545651	3.97310096055624	3.68183652283308	c1
FBgn0012037	4.7589174435676	3.63024562154053	3.01224994737359	2.26381902527387	4.26926284092041	5.66700117484571	0.889986832329898	c1
FBgn0010453	4.75798155585567	5.06100203535961	4.56632458436875	0.347393807125278	4.27454696851626	2.64155889587965	5.32043735093043	c1
FBgn0032726	4.75748205056658	2.20038227283041	2.33370636313402	1.36333285180526	4.34839137990214	3.17002372543801	0.90330258440614	c1
FBgn0263397	4.75667379039516	4.12549776560046	3.9293363494749	1.60730099084264	3.52583081195352	3.48625142137009	3.40433580548267	c1
FBgn0038237	4.75266640052467	3.83051616553841	3.18966983626399	0.160236977825397	3.03138612092403	3.02932768217331	1.82116872539667	c1
FBgn0030332	4.75180344324755	4.77680245787068	3.7076928965637	1.15952342629771	2.85279314652641	4.28903627390279	3.80029726210212	c1
FBgn0262970	4.74941215866757	3.67811550054214	2.58763168234298	0.384481687950404	1.5646565066104	2.52258650184773	0.886627937271526	c1
FBgn0053653	4.74928261102845	4.31698057085567	3.26781585307798	0.232698398033242	4.48962139139394	4.08603017257908	2.20232034695972	c1
FBgn0037560	4.74535450114659	4.3526849385174	3.46865027929998	1.21867261081962	3.45664856339857	3.82344697257958	1.02882607527676	c1
FBgn0004959	4.74389093157463	5.48011789956224	5.58136288168569	0.343586441973408	1.59771603571847	1.36573633165266	2.55996518990225	c1
FBgn0035968	4.73907980466073	1.10258447244375	0.872982203935977	1.72915248591412	4.07563632997204	3.59778828388189	-0.731119630410792	c1
FBgn0034484	4.73818137192933	4.23804341624279	4.5283680898604	0.0248344561886292	7.01928446690675	8.67661715022685	5.12008785220321	c1
FBgn0035914	4.73325360307562	4.0318631534398	4.58667627999198	0.185474082359264	3.85902999641923	4.58560940890008	2.68100460829046	c1
FBgn0043841	4.72911523674347	4.59242168304797	3.56492527852191	2.83884908047719	2.03050355854875	3.89385832626702	1.31346633276837	c1
FBgn0265180	4.7245886505541	4.84802111234178	4.59594015636915	2.6460026974694	3.61926032931158	3.73456944226735	3.77312525727593	c1
FBgn0004839	4.72071210157355	4.56190251603544	4.24321353359322	0.175930007625274	3.23261287775395	2.5177237413683	4.41222569133854	c1
FBgn0037796	4.70951555799776	3.31621630806148	3.26270336275767	0.693811659744745	3.23267442052251	2.17821598941891	3.73180092105069	c1
FBgn0052476	4.70743720193425	2.0650305218189	1.41780075900576	0.646222016196722	4.05501687554465	3.89097879323338	0.600887942789915	c1
FBgn0036975	4.70538675221405	2.5475038825058	3.08410069348372	1.11086182251201	1.34082582450784	1.55780494516591	1.47940438929834	c1
FBgn0266758	4.70371958409296	4.62331716183931	4.23064528853287	1.55767208536794	3.04717296286791	3.76655165614954	4.18380909147771	c1
FBgn0040609	4.70184022152777	2.44242599418092	1.32974163250321	2.35962428306046	2.2959093040478	3.68223828998224	0.828387266300553	c1
FBgn0030271	4.70139127584914	2.16275046913162	3.36591888491443	0.375755585175494	3.08691252850355	3.25874878880309	0.891261338174729	c1
FBgn0259224	4.69884663748496	0.628659449889213	0.763423677720409	0.501436887189233	2.3466301638271	1.70308474669356	1.70649698052505	c1
FBgn0039008	4.69565069496475	4.3992486708248	4.16650992658071	0.581068257974075	2.40735781521598	2.64624572945063	3.61628850571564	c1
FBgn0039647	4.69328168886407	3.19881961737399	2.43385093937606	0.241733836177053	3.21948431950107	2.07284547695127	1.23019223986089	c1
FBgn0016797	4.68881687804598	3.41912964850679	3.31068786870683	1.65333674303579	2.79238067607711	2.84562573637271	2.44841516364476	c1
FBgn0085425	4.68638704192339	3.89550842429577	4.20657010610813	0.487597323546768	2.43963929014207	2.29399518520304	4.94270147153051	c1
FBgn0035649	4.68565484629462	4.50360012539595	4.19520770187902	0.238443192624534	1.59566476108095	2.0824584600445	3.69164420472168	c1
FBgn0000078	4.68355331925796	0.303123411305474	0.348511634556414	0.0837610169547264	5.54162828171853	1.49176028225671	0.301896398125379	c1
FBgn0039925	4.67709437621037	2.22874963085824	2.1741397667342	0.0891067967301258	5.24706499124624	4.21296293079452	2.462515036071	c1
FBgn0039328	4.67669830467302	3.97016112103049	3.51915131863461	1.16376318476586	3.66981273353402	3.57464012559977	1.58917487761113	c1
FBgn0017590	4.6763616147461	2.74908887461014	1.15824449565696	0.0237176984916295	3.99288449178029	4.32739423903845	1.38596006068295	c1
FBgn0038866	4.67591300185463	4.97265054119339	4.72945159745239	0.16391638260518	2.22040011929915	4.56368361970968	2.55279803611288	c1
FBgn0001208	4.67419801360154	1.70647725218894	2.90648192244118	0.39078914100378	2.55582613686575	1.35396044888783	3.17732963554749	c1
FBgn0034286	4.67260565550354	3.36758471161839	1.71159568981304	0.0164291002098723	7.15586509867299	7.6554393640592	1.52790641869909	c1
FBgn0041710	4.67103072635718	4.06963642004252	3.10260802178636	0.318573723919111	2.22912776559823	3.91272560852674	0.882903993046526	c1
FBgn0033782	4.67049393921678	1.0563229296072	2.12846666903812	0.949985435491585	4.34630708054009	3.29821766983672	2.62111535611453	c1
FBgn0032233	4.66571876458095	3.88565105525693	4.06548034515987	0.103159835937546	2.17351659341158	1.17074109194876	4.79958930056482	c1
FBgn0050104	4.66554515375149	3.18617519412096	3.62089437741768	2.16005733126441	2.01012890377872	3.10151601458876	1.39020889455157	c1
FBgn0262607	4.66351826099732	5.38479447475409	4.32073366440424	0.123244185284842	2.1741727320968	2.44713994157502	1.54250302781904	c1
FBgn0038818	4.63772347392382	0.620186291591313	2.10338817385578	0.0806669435669945	2.97361001173904	0.946972129347671	1.08796198936272	c1
FBgn0038654	4.63634271694168	3.95593855307483	3.48288680660391	0.762735741255512	2.00233481371162	1.79565327135011	2.50354774516368	c1
FBgn0259935	4.63423823047008	4.44019614171661	3.67357282454846	0.128307371154302	3.5464827423087	2.39624050692536	3.71994526212651	c1
FBgn0052813	4.63328174374371	3.58659241944328	3.81569607188293	0.981401764095976	2.73823019219878	3.01071848420812	3.40021874438134	c1
FBgn0037409	4.62905287916466	3.39147192202668	3.28061695862948	0.0458490815180178	3.6967866448901	4.74252986150386	0.608251247040836	c1
FBgn0086708	4.62842388248558	2.31999646498476	3.96246975890445	2.25699805533315	3.46986076760508	4.1643024546224	1.74371694101416	c1
FBgn0020299	4.62620573386925	3.68843835852936	3.7372777707284	0.8532879695218	2.9753296696705	3.74294290790246	3.0026973535926	c1
FBgn0000594	4.62607585450423	1.037339064935	0.274153421225821	0	2.09296621035205	2.50281638602631	-0.0399400957324413	c1
FBgn0263200	4.62269713146399	1.70792108033416	2.03428737981815	2.31717628195146	0.717027145881338	0.769440214708915	2.37418625687222	c1
FBgn0010423	4.61970987607112	4.54961428095475	4.29325167697617	2.02413544359627	3.36310623099331	3.48105140896158	4.36090363418976	c1
FBgn0042179	4.61533030739937	2.7195966176082	3.79567485124034	0.0541403975401956	3.48262631792463	2.84489642841384	4.32972652015962	c1
FBgn0032889	4.61091118519083	-0.143706509078364	0.62467183609636	2.92487353384566	2.22136222909369	2.3483550399892	1.44251174596455	c1
FBgn0029837	4.60830881597933	2.33472477955012	2.90456943212587	0.121439985302112	1.50777595618551	1.613280087899	1.64561834463167	c1
FBgn0032797	4.60475555055972	3.07162100962483	0.520008003481489	0.0653357657536108	-0.455230077748361	-1.35299591116757	4.40686645345451	c1
FBgn0034438	4.60198356848184	3.96028495588807	3.61928765598129	0.816280588524284	2.80624703683935	3.40903273336416	4.14567512740019	c1
FBgn0035293	4.6017096373768	7.41565748272235	5.27905920780152	0.218813068292955	2.49731324293685	6.85206172534365	6.46872338417742	c1
FBgn0034693	4.5860642115901	5.09291692055822	3.39857512944994	0.0666025770079045	3.63017714272323	3.92417692458804	3.17254166354006	c1
FBgn0266801	4.58518148518224	3.68429081752629	3.68726492602852	0.200784234470899	4.09076549036457	3.98088816659973	3.43395825170394	c1
FBgn0051477	4.58198882606568	8.1603195057635	4.44603740060541	0.226617988460989	7.5611744282046	3.10782063589938	8.98350002522384	c1
FBgn0262508	4.57833323546488	3.63892121914396	3.71129794894723	1.15404598641032	3.26264424193247	3.8225438933477	3.25853210270409	c1
FBgn0029526	4.57778945911908	4.39479642457876	4.23737991636757	0.382446194102577	3.4830973133309	4.37744117086034	2.65231614666302	c1
FBgn0004513	4.57750550911637	4.08030224820305	2.98580269574288	0.260589767902392	3.14067988634269	4.41319889725414	-0.0899951504072011	c1
FBgn0037238	4.57662225999877	3.04840767557327	1.63462334898653	0.0563865716019054	3.62161938857584	2.17930412022731	-0.181784327747354	c1
FBgn0035241	4.57523203548687	3.35351297436491	3.35932444929773	0.455661774752584	2.63718509597581	2.06382484238504	5.08995798184594	c1
FBgn0036121	4.56585441188903	3.82661975018018	3.05589331753308	3.23956334680412	2.04262235889486	1.70708345144536	1.38711631692681	c1
FBgn0050269	4.55778942882323	3.07931839257911	2.9657961619235	1.54450870165394	2.97572640455962	2.80759878085121	3.60057080454122	c1
FBgn0259209	4.55359537883198	4.84728669540723	4.85698004605574	3.83384164304283	2.54964857765523	1.89350425266426	4.811998108074	c1
FBgn0052368	4.55255837693262	3.35872571793355	2.9587667319911	1.1904486842888	1.04779309748418	4.30874238545671	4.13652676843036	c1
FBgn0086906	4.54156703969816	3.53660973230266	4.36795963704698	0.674119191154348	4.10629993889542	4.31041945250193	4.29960193072461	c1
FBgn0039685	4.54039494256223	3.31177418647678	3.06533970658727	1.28867094785288	3.16346345009591	-0.0763691992819433	0.558288874427415	c1
FBgn0038912	4.52868985407041	2.88053371835986	2.77155765969328	1.25580826971223	1.995613234574	2.07848455246801	2.07660699320553	c1
FBgn0264908	4.52857453822749	3.21233957464729	3.4134887040416	0.0462312739530253	2.77772603764447	1.9612763492119	3.50891237124491	c1
FBgn0051777	4.52461180066998	3.9114176393797	3.50742527981473	1.55186587423986	3.03848474877772	3.13357019702232	1.48469091886641	c1
FBgn0031973	4.52109340055723	4.27255645329418	3.57857253344643	0.638378908055112	3.61343500866887	3.92439329697318	3.17754543334086	c1
FBgn0051323	4.52043188581808	4.07460579379379	3.8865897579687	0.804477978561412	2.15915952513643	2.4755795874594	3.35328042873492	c1
FBgn0038260	4.51797463448403	3.95205267635908	3.27952930840783	0.428258682894777	0.215817570599853	2.17886852627908	3.11501695237276	c1
FBgn0004607	4.51406474094138	3.13892486139326	2.83298297647113	0.0459104025858832	3.77958981598356	3.22146022027869	0.507042180031856	c1
FBgn0010225	4.5048093422134	3.00533043699907	2.66536704835374	1.99582803085362	2.27773603997898	2.30363942804983	0.924929057751009	c1
FBgn0015591	4.49395524470312	0.141693490327599	-0.431618237505089	0.158668857472967	4.10468026135252	4.81813810594317	0.130207721216292	c1
FBgn0039622	4.49303124004235	4.21393280773623	3.10834254584649	0.275004652468983	5.14230189123378	3.21864328644119	2.60837865877903	c1
FBgn0039290	4.48567669338759	3.04129173498817	2.15760154468746	0.0595887914116574	2.33656851437545	2.01204507581474	4.56323313745509	c1
FBgn0011589	4.4840548344687	3.6266841583683	3.50282968094798	0.0432539150030206	4.34553515376866	5.17394748882839	2.57697082852084	c1
FBgn0033033	4.46487523423906	1.97484949681097	1.70786951150089	0.707765214578721	2.19499140662266	2.72622081181223	1.816856815103	c1
FBgn0261046	4.46479307565134	4.67245330939227	3.01679746260716	0.098286836073103	3.38112339508494	3.26148700122762	3.64287943122724	c1
FBgn0032685	4.46427134332025	3.54386132484707	3.90987441670411	0.150686572443804	2.95418342721396	2.26358691309861	3.38733254963695	c1
FBgn0051370	4.46277513512378	4.07440685715878	3.73446759524846	0.3380146179679	2.96063963952941	4.08292003913119	0.58209841536105	c1
FBgn0014859	4.46034356276635	3.5564400958573	1.52411238168996	0.0023352711305701	0.654860047842111	2.09836833343874	2.40352994503053	c1
FBgn0000411	4.46023543637097	4.84710414712352	4.55840004119931	0.0423232031425188	2.82798249937909	4.12710295682069	4.22052109152696	c1
FBgn0263316	4.4495872832483	2.51573625227184	2.77864721731525	0.903704820527959	2.32917951064446	3.11070124220571	2.33667814893184	c1
FBgn0038621	4.44722553329873	3.31988516282373	3.40156771586607	0.143537414996196	3.026519602158	3.08620541182298	3.82178315163048	c1
FBgn0053196	4.44571566577005	4.18337902696361	4.32193257437781	0.0745822882194983	4.87581046807149	6.22983506066669	5.05846450979466	c1
FBgn0031116	4.43906933402381	4.09688056909759	2.74652648709339	0.013932293297314	1.43100919544909	0.891530561939593	3.6622131462494	c1
FBgn0032897	4.43770950355126	4.65365155618143	3.7956567443528	4.04914465834819	2.70779392168655	4.68725628459623	0.290779046754276	c1
FBgn0010263	4.43639043540082	3.36418336509471	2.87363404544834	1.41590282232258	3.844311514581	3.42995384940269	4.44827808626411	c1
FBgn0032785	4.43043170286613	3.35726071752294	3.11782851543406	0.54233243032712	3.22303880518826	2.34421308251661	3.32819825917202	c1
FBgn0034407	4.42677809115748	0.501014888051223	4.58740853179676	0.133971120929859	0.750292127482387	1.62318297713629	0.631808916723468	c1
FBgn0032318	4.42302165918823	6.20178333019369	4.17993032382183	0.399143435039258	1.65528244301444	1.07290132478852	6.52981037238324	c1
FBgn0035168	4.4174443604964	2.77426057658695	4.39532579967676	0.0184134275107155	7.00473720766776	7.75819596022126	4.07293738721761	c1
FBgn0034588	4.41644189996731	4.25258938649431	5.36667594620101	0.831278925319513	2.83554233828883	3.58450285767456	1.14495881064631	c1
FBgn0031602	4.40903681534057	3.34533952019216	3.26561627412102	0.204228504401996	2.38037225602572	2.70066057454958	4.17572312471321	c1
FBgn0267339	4.40349513801881	1.49580254201933	1.21965108924493	0.25336993649791	1.29095212136912	3.04027738261519	0.611595414674851	c1
FBgn0019643	4.40244645207839	3.44933884101646	3.87085755446192	1.7798999894426	2.54603393683753	3.27899551826174	3.24401964490785	c1
FBgn0032405	4.39582654249611	3.87151405245043	3.33408142679378	0.426304191562097	4.9795558699804	5.93295037828645	0.76385084038328	c1
FBgn0038653	4.39397745566109	3.44571807847357	2.27678554208255	0.232356659990827	2.95344938033183	2.59403859821486	2.61546771652604	c1
FBgn0003091	4.39345602469245	3.72891560359154	2.97401283024732	1.61376091477993	2.80908072568586	3.93064867980995	1.0555037371932	c1
FBgn0053203	4.39223694519279	3.85839782306383	3.95001877150584	0.0943207814202165	2.54078756389337	3.21666685749266	0.421263120467516	c1
FBgn0031918	4.39158583260078	6.33640767259774	5.16509251472924	1.11948630260891	2.99437339125351	8.53252265646428	2.52732807180375	c1
FBgn0031232	4.38505279060266	4.00281750564458	3.7544166943361	0.194864563360874	2.96134623724714	3.33015467069564	1.65060776623222	c1
FBgn0015011	4.37866321095558	2.36428421563739	0.693846131921063	0.637261250886153	4.18417892612304	4.63650063321093	0.376664166867847	c1
FBgn0033321	4.36979290358898	3.28123724754101	3.32070560760929	0.238931542496903	1.88019007281762	2.55523026470965	4.28163269659205	c1
FBgn0011722	4.36497229792585	3.37504826743035	4.72888557005678	0.460823873922969	2.33295988808777	2.72036166201962	4.08991901334625	c1
FBgn0000395	4.36383610134048	3.09719298518669	2.89008174940629	0.657936807233515	0.543034696269317	2.02432748704512	0.894330279280338	c1
FBgn0050345	4.36330089864828	3.41138964575445	2.78381603341003	1.42764592739227	2.39348385462729	4.84572582285543	0.392184264425054	c1
FBgn0014380	4.35760782943035	3.21677973753757	2.89512088867115	2.04782775039393	3.47770638918788	3.50069139020619	1.62177602033565	c1
FBgn0033733	4.34570650743049	-0.290345539388234	-0.0616496928075322	0.526949728881952	5.47898195369272	-3.02570970819513	1.34839357670221	c1
FBgn0031473	4.33238286523722	3.90080493927516	3.29222730481942	0.962492558710543	3.18777543427011	4.56778167249361	2.36841039375646	c1
FBgn0261262	4.33161275364014	3.09225425332698	0.358297213410693	0.0668633790598781	3.20114605773133	3.7291354030086	2.46709388169796	c1
FBgn0000635	4.32949911490083	3.54892614786519	3.07077439109785	2.54054803667236	3.01319801162451	2.70960728528945	2.64241993068144	c1
FBgn0000261	4.30900340741136	2.27489114401496	1.99401912675672	3.93843833231817	1.48624379660854	2.35765533082921	1.18091760968581	c1
FBgn0035977	4.30436275762005	3.95085789766229	2.78984762514413	0.487264671606341	2.50383861535243	3.59639567729855	2.31301585989149	c1
FBgn0010052	4.29889703867886	3.69089115309862	3.48814542369042	0.0953394521031597	1.97494321140747	2.40396522788749	-0.313650753248292	c1
FBgn0039848	4.29821989140543	2.73795177708238	5.16784411252655	0.193331557022263	2.65333293465005	3.14274866316764	4.7955488808322	c1
FBgn0030309	4.29254957814282	3.95678710375417	4.21725966406523	3.86769860129234	2.36655690531839	3.22809933234406	2.83193357549709	c1
FBgn0032004	4.28660299127931	3.39398696243904	3.80919164901246	0.0690847339341344	4.92802284779829	5.97346650375681	3.19535173595339	c1
FBgn0035710	4.28603587978087	4.23353652163638	3.13804565259468	2.43262834412029	2.71716274341813	3.98927659406775	2.41259224882522	c1
FBgn0004360	4.28346429367541	4.26843478786377	3.94195437951614	0.543200186186766	2.51175077144427	2.54714187107587	4.07154117670425	c1
FBgn0027578	4.28210568504195	4.52149909709091	3.34994127221002	1.41467980534316	4.17293480887283	3.39654238340996	0.121327642863657	c1
FBgn0053143	4.28143242148862	3.70949993699009	3.31997325290056	0.192537198983611	3.99777772744911	4.64268786415725	2.77170711113444	c1
FBgn0003499	4.28034622911895	3.00804326170861	3.24613852707388	0.14230167105398	2.8296184814411	1.93450435962588	4.91212688812239	c1
FBgn0032660	4.27863810386329	4.79425238342074	2.722557030732	0.0298496337323739	7.12678481396139	5.17862797052751	8.20336892698424	c1
FBgn0034647	4.26989351916968	0.71257927589969	2.20448183638816	0.570352231220524	2.15285502727912	1.88326764020485	2.13389934138104	c1
FBgn0030955	4.26783669461832	3.5499895295805	3.14239178347589	3.49983126819232	1.80726103729842	2.70857757196597	2.91235646257375	c1
FBgn0028482	4.26202254653521	2.82778436496181	2.11002428395499	1.19661550565708	1.65312297058451	1.44228106478035	6.16711064347477	c1
FBgn0036463	4.25838439385408	2.44548973164679	2.62018298286957	0.180144689135892	3.81783027206048	2.30300305609418	-0.101737939900391	c1
FBgn0036923	4.25571395900901	4.51494088733818	4.37629411896361	0.737020802126428	3.96341718051095	2.98873545741795	6.31469949958722	c1
FBgn0264001	4.25354317921161	3.57441485345797	3.00669218545905	1.36927688169611	-4.6368336003208	-4.49800382483819	3.20220651737168	c1
FBgn0259236	4.25255515820331	2.08681580883084	0.985960344765764	0.596603460257274	2.92745817732533	3.60101781004843	0.0860100793242224	c1
FBgn0053556	4.25190117255252	3.14194056457514	3.66147598277878	0.500568599887324	2.53491855144311	2.38936521065502	3.99912172897424	c1
FBgn0000557	4.25102580463782	3.91981634228962	2.87141888620137	0.280824664078827	4.63675346565566	3.20869556980728	5.0487615184212	c1
FBgn0011706	4.24126324945927	3.3800371921396	3.13631818464644	0.590950321924369	3.35061440434924	3.58530438028665	2.07047058345335	c1
FBgn0039738	4.24110416549738	3.46027957775234	3.4099838920768	1.09951314943784	3.0177063282029	3.88479095440815	2.31883139064505	c1
FBgn0039651	4.23074865479618	5.08901080172262	4.76610155830579	0.112814981955456	3.50337410373974	0.269974041751049	6.78663020439917	c1
FBgn0000636	4.23014788253101	3.86743404699687	2.94232970798596	3.06045570259504	3.19333268716587	3.68188815071447	1.35225904250755	c1
FBgn0031728	4.22739998203449	4.06194792169108	4.68574848141585	0.0479225498056783	4.78364711274056	4.17587504423213	2.57093163267827	c1
FBgn0038181	4.22667181228489	4.91575971502694	3.92650971527728	0.689310128482062	3.2011847957676	4.31146597443395	2.80273991382559	c1
FBgn0040262	4.22644144372087	1.84918317470688	2.29548740026962	0.111402724692097	5.40832712596477	4.29663054677878	1.99990855860594	c1
FBgn0085409	4.22070738328008	2.23486181710914	0.877771664188119	0.171797034457737	3.93747848848277	2.9978581989314	1.62958009142901	c1
FBgn0033980	4.21950045591517	2.75665719917096	2.61304343332418	1.13744895372539	3.19580109607512	3.76709747538874	0.342794931396962	c1
FBgn0050151	4.21633920207868	4.46097217649921	3.12920067868873	0.304070348065802	3.70669974520406	1.72639565890664	5.62964493709638	c1
FBgn0027590	4.21493142472348	2.83931888281606	2.68530567637794	4.2840593107869	0.827064542755564	1.92342181008171	2.0940712643932	c1
FBgn0037835	4.21212229345728	3.72391901244211	3.0384225281288	2.41298212806795	3.09332837984952	2.6736892425429	3.33512753343156	c1
FBgn0035656	4.20967971815864	3.99502721625584	4.12590772104071	1.01853239696992	3.72347479901969	3.19403111471748	3.72651874519981	c1
FBgn0040091	4.19835044489382	4.26289393322695	4.07173307934951	1.70513449030435	2.2413265764824	2.21962892643376	4.13570498051917	c1
FBgn0053557	4.19086328023559	2.48244116783538	2.2137727051219	1.24032415479264	1.71530032618455	1.21691200138459	5.32663710578321	c1
FBgn0029768	4.19073377194394	6.33245158981666	3.82862177237606	0.532396451579721	2.38666863569946	5.70864232839815	1.13014444671954	c1
FBgn0033903	4.18691381518858	0.760147574388453	1.07109192413558	1.97827701608567	1.70354820684903	1.87529042862864	-0.143276162287836	c1
FBgn0031850	4.18260882922187	4.23627164148479	2.82576745642178	0.0782293106163539	2.96686370986078	1.61789702148516	5.33757340655523	c1
FBgn0033130	4.18153781028423	4.60302412619821	3.59508135092079	0.997703036605928	2.17128158944705	5.03342209078329	2.01791024278163	c1
FBgn0052082	4.17923219102613	3.74627810776829	4.01257129705344	0.421570057739582	2.73504469932792	3.02755029280888	3.96678953794325	c1
FBgn0034085	4.17772074507575	2.34014287315166	1.94527581698905	0.4438100532732	3.87695723069315	4.7318723042104	0.590465033876926	c1
FBgn0032375	4.17734220899601	3.76482085861113	4.09364064053931	0.579241704941388	3.63153885086248	3.10242194880295	3.29705646379489	c1
FBgn0053493	4.17319778707055	1.00521320327809	2.09369980714941	1.06907272690813	2.84888833116229	0.862396595606576	1.65108760333797	c1
FBgn0027111	4.17224602568643	3.07284410810809	2.50733341379739	0.216244608238514	3.57480640401888	1.79727590777273	1.51398608323249	c1
FBgn0032010	4.16287025648973	3.67876804809792	3.48901922251277	0.556735988146772	2.54558885450176	5.08648590196603	1.86432349550074	c1
FBgn0050197	4.16197369854966	3.72654529356978	2.75778420093435	3.15894687451625	2.10021797254197	4.15108405375381	-0.0734281574646871	c1
FBgn0261258	4.16028485856747	3.356975128116	3.43618998425096	3.11990332454747	3.3507398435474	2.08325400598223	2.77862019941102	c1
FBgn0026872	4.15990933015799	2.11173131821094	2.27611627646566	1.89987177523551	0.185976038748452	0.909938391386936	2.1057457829423	c1
FBgn0032230	4.1594241902282	3.68884773422052	3.30245838131784	0.300939947148132	1.84549986679964	0.418284726244236	1.85184862803164	c1
FBgn0033936	4.15877901181684	2.26460870698706	2.94297811237203	0.377173172385581	5.4231951985778	4.15816987179066	2.5929099384067	c1
FBgn0014135	4.15394678932363	3.08779554832955	3.6136602135877	0.231656493182972	2.35776119212107	2.42081463057681	2.29299195425561	c1
FBgn0034856	4.1498925526351	2.12912966444845	4.14187580011268	0.0152806538620909	0.174321281280981	0.783833709991072	-0.17324028167972	c1
FBgn0038045	4.14811543486337	5.12934863148473	5.26040535914815	0.0578088022915193	5.16113280498684	4.75554893570743	3.90022914601371	c1
FBgn0261563	4.13687720206955	3.15767197408086	3.67132879693816	0.826142366951597	1.87847581326312	3.28190497844603	3.05078392099528	c1
FBgn0051217	4.12656824573695	2.83120001869044	1.91607801163051	0.98620097444755	2.04048532241433	2.56664262954298	1.57261600637172	c1
FBgn0038465	4.12481188897901	3.81487340712497	2.97250811368093	2.31137952833455	3.19967147926461	4.6358854645499	0.316310663463037	c1
FBgn0031322	4.12315983886117	3.81012618120041	3.64171477956847	1.35031230186086	2.83461494641992	3.33751856631309	1.99875484966042	c1
FBgn0010105	4.11255064292218	3.34801486611103	3.30211263381066	0.184116611385684	3.0746384583318	2.20301799322763	2.59828658216466	c1
FBgn0003009	4.09464765255067	4.74691677686869	3.59362645600101	0.274277633028095	4.8427039108388	2.87001791367581	3.78471620388727	c1
FBgn0051436	4.09379834368641	2.98262338608717	4.4403095916898	0.316259179395906	2.91674276370972	2.5113107640761	2.29012980304408	c1
FBgn0030798	4.09252718498842	2.51341113015173	1.63345258222402	0.434786989082198	1.48022205057683	3.05197524904631	3.14753225741818	c1
FBgn0036181	4.09127808338698	0.926264438080348	3.09772303440365	0.0767119360379554	5.3593083426546	6.40553927375481	1.50698728707543	c1
FBgn0036790	4.07990674555701	3.87115658374695	2.89565805837086	0.0158794514998756	4.73392449661465	6.20438191712814	2.92098654796591	c1
FBgn0031821	4.07859937892561	3.14773507122058	2.54627182387519	0.226434769309562	2.98921389841528	1.75703845396632	2.31081154684561	c1
FBgn0001216	4.07741826780274	3.73071750108884	4.17446262166899	0.084372030309842	2.80694396692418	0.962031771042398	1.20650632385669	c1
FBgn0004852	4.07219840233451	3.54425654210066	3.54561943341368	0.404095370445698	2.50207322218739	3.71619393231482	3.60297551006039	c1
FBgn0000244	4.07173426013008	3.19046931516485	3.10788992716939	1.97833131407061	1.42224886786395	2.45039489290759	2.16134683540743	c1
FBgn0063923	4.06500350310728	2.50190159742277	1.5452565616323	0.875833170939913	0.883233052274077	1.87006836160271	0.925654261396678	c1
FBgn0259678	4.06340667919823	3.16315001773805	3.30706436492251	0.754526529263085	2.01489756026149	2.69789950984861	3.16737989120305	c1
FBgn0002543	4.06171759893692	3.19184799600001	3.69652133068537	0.284195601770007	2.22352999093179	1.41694917984437	4.92751031918943	c1
FBgn0000490	4.06107482981116	2.74849804172756	3.07442257795236	0.981711363837548	2.81569618347682	2.14908548410049	2.01853129079122	c1
FBgn0010473	4.05956274429812	3.18390646144133	3.72094619506835	0.575704974314619	2.57145904740196	3.4431618674321	4.10877026132872	c1
FBgn0034408	4.04985543366672	3.09778435165105	2.72450883747145	0.81808006171162	4.01487841151093	3.57571170040808	3.00698814897585	c1
FBgn0036759	4.04283748177709	2.4829134689787	2.19240936382684	1.4132420388945	1.04141937892121	2.18533666913296	1.68072817562405	c1
FBgn0032601	4.03748338651393	3.19699881951	2.12053711156086	0.122733075082249	1.95775403395675	2.86005854534496	2.84495751088856	c1
FBgn0032472	4.03439435866744	1.76861941542667	2.15663529639113	0.903044830990574	2.76203478827951	2.83230514649301	-0.845198373230447	c1
FBgn0036934	4.03293129904017	4.96378284476578	3.59739972971196	0.0896353812771836	3.29558111673319	5.23015267944958	1.58886317693416	c1
FBgn0032124	4.02544526323306	1.89101770635451	0.326626195975859	0.345317289269788	3.65095765317586	4.79809150869562	-0.951192662832486	c1
FBgn0033875	4.02214689198224	4.06661272935612	3.32689804640781	3.92750794451734	2.89322185410279	3.4302654079987	1.07669580274582	c1
FBgn0035904	4.01482162176241	2.40165732127738	2.31052075821369	2.11202673066352	1.3652014915369	1.75450351840853	0.970778007026732	c1
FBgn0261565	4.01194497160608	3.34543154248083	3.31059534731587	3.2704782898576	3.20228464604539	2.51706739899212	1.97070594901194	c1
FBgn0260386	4.01076310929615	2.84497497569115	3.5084119984778	0.62051444278961	3.95411092412198	3.49010169576012	3.19490794900594	c1
FBgn0032252	3.99666817576211	3.85768016712681	3.80720592689467	0.452139511824604	2.88458665007262	2.78690826877768	2.60827032049094	c1
FBgn0260446	3.99378519191632	4.46032667336651	1.81119783920319	0.0169027404111096	5.74066851733892	5.08714146339637	2.4364833381543	c1
FBgn0260768	3.99021594505976	4.61084250136422	3.22642536017842	3.13794712682108	4.06030984318081	2.86610252357734	3.91727725682502	c1
FBgn0030769	3.98531524397099	3.43711999319081	3.22872303194617	1.16542784040271	2.62772586137509	2.04595963778501	1.14870518997421	c1
FBgn0039114	3.97736686776859	2.84990258874194	2.61725824463079	1.54838650955958	2.53392689249788	3.5293210116508	2.50054065891139	c1
FBgn0032139	3.97535795096567	3.04474593340833	2.40004285706492	1.05710554587237	2.7346219147982	2.61542328533523	2.83479447637666	c1
FBgn0030796	3.97484103253489	2.53353259556774	3.01885156431415	1.0627872330719	2.97375552587532	1.6170033412546	2.80174019463116	c1
FBgn0087012	3.97320547932682	3.12030018911262	2.24798604058755	0.111437433731944	3.10275304543911	3.84458968257973	4.37611376922219	c1
FBgn0037520	3.97215139843122	0.00946200802240096	-2.40095502307461	1.3086139693131	7.08369568919939	7.10664835842453	-2.81642670037231	c1
FBgn0026411	3.97159800196668	3.38543295930579	2.47935133345765	0.139327065221099	3.27398868240494	4.03991026250554	5.09253015275591	c1
FBgn0030574	3.96610361601974	3.86281219012409	3.1235904878745	0.927659066785185	3.43763586731203	3.66638981400914	2.81760838496529	c1
FBgn0004573	3.9626104410502	2.70487630607988	0.959708722593601	0.0389404815843904	3.54473539142339	2.22902061891341	3.46578699784843	c1
FBgn0086368	3.95935037183166	3.00550576366453	1.90922502663721	0.125144495721324	2.95841863905162	2.61397896057911	1.16135038099695	c1
FBgn0035679	3.9558710363868	0.0843322249097906	-0.490265779800274	3.05253989754104	1.02015578308642	1.69649617024425	-0.196009929503606	c1
FBgn0030968	3.95328217795128	-0.313352504081333	0.328469977155442	3.37900826055359	0.48781082671507	0.748713525851141	-0.489578056868097	c1
FBgn0265487	3.94294370738429	3.12984152351123	2.56978093934938	1.454450829586	3.55019088357421	3.12311835745515	2.32726117026612	c1
FBgn0032682	3.93976216846352	2.54305595501996	1.61569251009197	0.516177874881799	4.7340227342237	3.86435741077559	0.102001304693697	c1
FBgn0024980	3.93906490527299	3.39088470371459	2.61780148879483	1.34017057649893	2.25158946642897	2.47026928903526	1.38949532940062	c1
FBgn0085427	3.93861785318383	4.30901751787961	4.427813560292	0.119727277725612	2.99913632780941	3.73178988511766	0.977774353876259	c1
FBgn0011296	3.93636875377204	3.66857326788116	3.41602985870608	3.07541725879095	0.924546097922777	2.8897796469472	3.86664824889294	c1
FBgn0033504	3.93033467909273	2.81003665758827	3.14926217136639	2.41231592091015	2.27203421349156	2.95210314021226	2.41713882696564	c1
FBgn0263392	3.92505503011993	2.26190536549661	1.87891940896943	0.628328940304629	2.96113551014368	2.29983981571369	1.62488558712773	c1
FBgn0032684	3.92464566171379	3.70196442359222	1.68076051140562	1.81941082237673	3.75560290917294	5.02473738041449	-1.10673674251587	c1
FBgn0042206	3.92053450614671	2.50996138724789	3.37278709249233	0.487475847167664	3.57266653002857	3.38483774966508	0.301062060406645	c1
FBgn0034789	3.90768287717095	3.86666420065484	2.74977753619706	0.049174090460301	1.37858656377365	0.157519204336277	4.53574815100535	c1
FBgn0036288	3.90567333872985	1.97617806568117	1.77791587392674	1.11813755724248	1.98225173774307	2.81824075864967	0.240241951397949	c1
FBgn0262608	3.90517007968311	4.49277925613691	3.47588604041579	6.91167836839386	3.41243392582742	5.85432956692007	-1.19846445187515	c1
FBgn0005631	3.90383379273984	2.99596910594425	3.12165082557925	0.517682700189162	2.10485562211949	2.57595541759382	3.47968148788416	c1
FBgn0030317	3.89537255781688	3.64451718872264	3.34942806250498	0.457410669723188	-1.70255518326242	0.688687312148102	3.11732071730831	c1
FBgn0027596	3.89170046832553	2.91709791656917	3.28090106217129	1.68401596836684	1.96450232441263	2.00766878529694	3.74830103917133	c1
FBgn0046258	3.88953422945061	3.7382927140373	3.76174716649804	1.83798771957632	2.52433572092664	3.17666567559155	0.988246615324659	c1
FBgn0030484	3.88428860423724	3.18004637906616	2.80812266078847	1.94528441046461	3.26925189850694	4.30306458471091	-0.401191268029959	c1
FBgn0034439	3.88320149033158	2.99658049328821	3.18702045777179	0.271823080792421	0.572153966651681	2.24909035362629	3.51886774630216	c1
FBgn0033274	3.87551326430244	2.97230411111975	2.82732080597891	0.959712148168348	2.25556323269501	0.631948399569179	0.758673310337809	c1
FBgn0034198	3.87475107738218	3.58547640612111	2.83292061745217	1.59493898920163	2.3501163191472	3.06039817142305	3.11857367004516	c1
FBgn0010434	3.87259423752688	2.90339992740166	3.01211335517523	2.79705111320924	2.27956802298784	3.13436496503325	2.16358541151466	c1
FBgn0052982	3.87168379412987	2.07800322972506	2.14900296039825	0.961531365812829	2.5501174978959	3.01674724207716	1.57698723726581	c1
FBgn0024234	3.86812025202421	3.08401904415634	2.89582786363064	2.45601410105029	1.4057308071515	2.15444043988352	2.42921152386958	c1
FBgn0032022	3.86699180824521	3.48531643687131	3.09184997252716	2.37710916713676	1.77929587521536	0.834797552794898	3.4864169409704	c1
FBgn0017482	3.85930441045104	2.12640003304666	1.99745554014395	1.1877709197678	1.5425220380128	1.31016596236467	2.35597772724249	c1
FBgn0031959	3.85915264009708	2.65834893991888	3.36182240296135	0.145564034161213	3.26607808653381	3.37724089320041	1.72512463639783	c1
FBgn0039941	3.85875181213309	1.55566650215532	0.817590969276131	0.287474200847976	2.57231615852979	1.15890460045454	0.148144274156796	c1
FBgn0027106	3.84881774682529	3.1848970251626	3.17810725727173	1.73123365086373	1.89679539501572	2.48479875166212	2.59734817300155	c1
FBgn0052280	3.84475955364348	3.19956326228212	2.88627765701129	1.86134849631227	2.64651494208415	2.94715477708433	1.16090701998638	c1
FBgn0261113	3.84114687042789	2.06666324156955	2.19107344977848	3.68621107214726	2.93174926428322	3.04564136108335	1.27824214857326	c1
FBgn0031975	3.83338647647336	3.29737275106197	3.04328118500995	2.41998860775259	2.42651228903621	3.20511177844597	2.12775385572307	c1
FBgn0030668	3.83187711588674	-0.190602163996081	0.265546316165306	2.98704184089567	1.08037032857643	-0.128904077073342	0.392558855304397	c1
FBgn0263873	3.8216718059259	3.04975455686269	3.125411013108	1.51625780241951	2.27757362387324	3.01228342666925	3.47921813382141	c1
FBgn0031857	3.80722083547281	2.71760129162157	3.11487376524799	0.877483206946861	3.2299111488045	3.21955561604586	3.54728038313035	c1
FBgn0025391	3.80244911911553	3.4691563549869	3.50641437747374	0.740191154359328	4.26322774520565	4.36100725522966	3.67577840258167	c1
FBgn0250835	3.80159093677432	3.83816446320943	3.54936496307779	0.853448989060378	1.2077880648936	4.38790297864128	1.42837661647431	c1
FBgn0032900	3.79515316422299	3.71533782911201	2.98254817447889	1.27131641252557	2.71690213983945	4.87324151857223	-0.627828803123454	c1
FBgn0029580	3.78676128076168	3.42193641796823	4.02935591958109	0.331130279455222	0.928610864750164	1.69646917629523	3.61410092843092	c1
FBgn0033633	3.78421969019351	2.86151925487175	2.8851782491091	0.691909314720061	2.86319061741831	3.07163865522105	3.00153959541818	c1
FBgn0039774	3.77553794002867	3.33824736169108	3.54635211315462	0.466470520159892	1.9755652077994	1.60916868326957	4.17292812935684	c1
FBgn0033397	3.77048365159375	-0.647955772777706	-2.4307553066201	1.16094205981235	7.84820512246085	8.57286346083199	-1.42738776185868	c1
FBgn0000633	3.76823895343995	2.86752918477193	1.67509447455336	0.0603957014985312	3.33680303911784	3.63308102229644	4.70636273692307	c1
FBgn0058298	3.76509967579657	3.36082560877681	2.61287766522351	0.686203428415934	1.80152419245564	1.33085103867009	5.02363059890829	c1
FBgn0033438	3.76450784562187	3.44411249240902	2.93460412913691	1.46836754444336	2.9688061107475	3.95887014920483	-0.132640989166043	c1
FBgn0263220	3.75894556430359	3.16691902250566	2.95490761728773	0.646925529933596	3.35697923273826	4.13659648191766	3.03143698596021	c1
FBgn0039527	3.75812700289555	2.59728627904327	3.68660738900921	0.355881509252665	1.3596688355898	1.34541627644144	2.94553855616592	c1
FBgn0052088	3.75628818923107	4.10574629288889	4.18700077254769	0.209490288262032	4.33543235166924	2.5650726620155	2.00013118669743	c1
FBgn0261561	3.75370512498916	1.80617626924621	-0.0332121702079528	0.422938619890645	4.4744948471116	4.78453772808953	0.90371957958143	c1
FBgn0036549	3.74461455109891	0.692018518715564	0.706791303870742	2.56730940113557	1.53617652759918	0.977722927737049	0.682930310726673	c1
FBgn0040321	3.73841169895256	1.19281372652071	1.62697474191413	0.456982344085592	1.4774944303711	0.957022648630855	1.86601206170713	c1
FBgn0004919	3.73047524979126	2.56696575804959	1.2093119061774	0.185275855220389	3.31556714216116	2.63374733576217	2.0540957799672	c1
FBgn0038419	3.73039229551919	2.13754816130657	1.04622240433036	2.49457482862881	2.07023286336128	2.30686982345888	0.856600285089953	c1
FBgn0038612	3.73008127145274	4.15953443156027	4.81894030807902	1.11321337214462	3.62190547212715	3.17776927787315	5.97419025842317	c1
FBgn0003463	3.72898950518318	2.15741546721028	1.69237979018929	0.854121072101043	2.93603030061386	2.19260748307836	1.08689141661219	c1
FBgn0040491	3.72580422096016	3.85437459643417	3.58850465090669	1.51400695733673	2.18496663264149	3.04599921886398	0.927056591552731	c1
FBgn0035767	3.71463043276689	2.01469990691302	2.28369025304345	1.66894895445064	2.76744895128622	3.83402947510569	0.50607919720212	c1
FBgn0035501	3.70689996854724	4.9252749929953	3.07120977265161	0.0752410442707068	0.442499808494348	2.72908147767051	6.38893906616647	c1
FBgn0026160	3.70425679938746	2.49162660098625	2.63302435880652	1.54860647423263	2.66499773316013	3.10214433108413	1.18904047386868	c1
FBgn0259173	3.70090938182608	3.38923959957358	3.62518979827967	0.582669818364879	3.04502620695665	2.67106585411812	5.28491976022605	c1
FBgn0260400	3.69358528796228	2.70117582240039	2.15976727795596	0.816769048123732	2.78255712642682	2.13635780974083	1.8577009346619	c1
FBgn0015575	3.68011797766507	1.65935486251181	1.97959320504628	1.39292363882139	1.64569061250996	1.01068631472105	1.02265187551132	c1
FBgn0038930	3.67788642270139	1.93501635961858	2.21816543124345	0.657143662679638	3.39010242641787	3.36464431987857	4.60140764991427	c1
FBgn0038957	3.67745377670941	-1.3983912573099	0.000124743653118898	0.783101406452261	1.1936951198298	0.80426106160887	3.8772694163644	c1
FBgn0030230	3.67136660952005	4.32475107944361	2.84683281593166	0.101995961889376	3.06987612677263	3.80264076122402	4.04769504985146	c1
FBgn0030816	3.66678470484532	4.04212503303789	2.69823671235768	3.06905658944362	2.9428644640056	4.89168736822132	0.205308148582198	c1
FBgn0047095	3.66577092732882	3.68463842493952	3.36930875534422	0.861661268130754	3.97828947199684	3.11943840351836	1.3651722217413	c1
FBgn0030588	3.66498518357472	2.76198237131535	1.97575422947845	0.127972721800182	3.87262057949155	3.60156250144115	1.31742592250783	c1
FBgn0010395	3.65731548075177	2.42191622928499	0.571131079185891	0.849639174513804	2.12224225855791	4.22158073694836	-0.58075460799391	c1
FBgn0038839	3.65658803449829	2.91664562500352	2.66645922708957	1.12005729201628	2.66820992643784	2.10799733141255	3.74945221988286	c1
FBgn0265595	3.65437782928658	2.98934841102047	3.01507713530276	0.0889688432352377	3.02134149952343	3.0535338234414	2.3871101711809	c1
FBgn0039154	3.65343338979032	4.32891991098646	3.53441418368044	0.436747731159875	3.90491617174266	1.93701777031663	2.38568468240292	c1
FBgn0038674	3.6431947474216	3.1609821648695	3.53062293260891	0.94607149006418	1.953589952109	1.13629531529796	2.20690810383882	c1
FBgn0030077	3.63255966831248	3.32895041499606	3.35265810347892	0.768400468018199	2.40282011611256	3.29555291698487	1.83988069670173	c1
FBgn0015576	3.63049606083128	2.89929272331117	2.24915447391693	1.16827204884647	2.79262788111323	3.72985949158994	-0.287049427783067	c1
FBgn0038826	3.6275567066683	2.68510727605088	2.20944263977499	2.31515883118818	2.97648522106645	2.25796697475381	1.76040373563314	c1
FBgn0261649	3.61820245374138	2.81777827037075	2.54769388026676	0.10282803162543	4.72918304100016	3.96968896429543	3.82253169860007	c1
FBgn0039479	3.61547954524171	2.24289607336398	4.13211518451053	0.136583505186755	3.27630655598675	3.9614277652265	0.713555121202275	c1
FBgn0036145	3.61494251563173	3.17146734511951	2.80413535050252	0.30203650288683	1.55848545217782	1.496202780037	0.256847087560957	c1
FBgn0033188	3.61438253420859	3.1952064150338	2.43801049690098	2.67572815996342	4.0140397456716	5.4147152032874	3.32230571847947	c1
FBgn0004644	3.61430772738306	4.08014153644487	3.33945078407082	0.196541144226711	3.67573102097796	3.24977422393367	5.10870416160715	c1
FBgn0028550	3.61277508401755	2.9745774671201	2.5312783129586	0.982931142493546	3.67227737581723	3.56994911386947	1.5754320875099	c1
FBgn0010241	3.61138756021573	-0.291170619177967	0.628348169995755	0.0685115556730769	3.2850300880178	4.4961419556213	4.19372454820852	c1
FBgn0001217	3.6081188328035	2.81986261704065	3.3099641274439	0.903279734756899	1.10376418613338	1.62812353518065	6.34951174037406	c1
FBgn0053978	3.60805907419145	2.8901101677129	2.06905202290307	0.101608124234764	4.22990262542837	3.36841739833021	2.97811482359009	c1
FBgn0085397	3.60312047954186	3.2912717170716	3.50001283376441	0.368576340521745	2.31832756413482	1.26907386922448	2.08391309758908	c1
FBgn0036821	3.59512316840082	1.2406787081558	1.10465288315236	1.53429427801346	1.31083918879924	-0.162058567959006	3.40443212093025	c1
FBgn0030040	3.59192919018156	2.91390938772401	2.4457668992083	3.40063401633504	2.05777981653143	4.12800194498366	0.799893669647284	c1
FBgn0031220	3.59181198157535	3.20411656345924	2.21695012767028	1.06080352757454	2.47630107426613	4.19297558111861	-0.282300536356777	c1
FBgn0063368	3.59047802740144	0.824372359769153	1.42892713548466	0.0144743395024253	-0.2431923083882	1.05795231694953	7.02375449914254	c1
FBgn0041182	3.59046377254856	2.31719367695027	1.54310482968666	0.718821554966872	1.71635699065692	3.53765479539031	-0.461321320269839	c1
FBgn0025879	3.5867256832542	3.15232268156594	2.32666848376839	2.89643447575843	1.98731312776119	2.23290505046498	2.33134137966164	c1
FBgn0033483	3.58531907600051	2.53480579342522	2.19751458695363	2.0696197403164	2.06677251448847	2.18056905130589	2.13535651970409	c1
FBgn0261560	3.58155212858528	3.05811258740126	2.73995955392639	4.53388719918772	2.46299605548094	3.52780535476007	0.876174877442151	c1
FBgn0027585	3.57955712558043	2.54864325219207	2.79934374673164	0.862191905660004	3.76145728432349	4.78358913698413	1.2115639383989	c1
FBgn0030367	3.57437140798275	2.82217205559455	1.76915677705148	0.658279610714784	4.38444302355267	3.54734228989906	2.52688394258148	c1
FBgn0039900	3.57352597568229	2.13469538417585	0.695199934447141	0.21293481907828	3.12901108286494	2.42048650124159	2.79272144696392	c1
FBgn0004858	3.57005677033374	2.80354519817619	2.63007938460998	1.1543918745838	1.98718301976468	2.49136840515054	2.56977498400774	c1
FBgn0035113	3.56210639102435	2.56374677295594	2.54004011225167	0.874177320500668	2.53753846579027	3.72485172350522	-0.141162262792649	c1
FBgn0264089	3.5618446009066	3.42973327356953	3.35128085358484	0.713374815566767	2.58334050603018	2.62945147655228	2.65608450876679	c1
FBgn0032680	3.55978807428623	2.83578046206838	3.00873259475832	0.226861909643452	1.71359893387644	0.639007472007653	4.21111172940409	c1
FBgn0038804	3.55807400394645	-0.543964393187331	0.646834149693981	1.93731514618724	0.258150877173478	0.0764032852582015	0.370339702966771	c1
FBgn0040658	3.55680576630392	2.24212944547279	1.67809395913836	1.58353835577968	1.44144963081708	2.18766632247476	2.15899208086713	c1
FBgn0037678	3.55444113254144	-0.156032155851939	0.591785652332005	0.75370036453064	3.39979994431506	2.89472579399781	0.465219975256919	c1
FBgn0028704	3.55082443191696	0.671568903354733	-0.14318409030694	0.0428907012701616	3.37124015902081	2.58293253283136	0.224293112065036	c1
FBgn0032253	3.53868007206287	1.59965912869904	1.08239614254417	0.998018025988701	1.86750168399395	1.87355028680491	1.25680715866224	c1
FBgn0050035	3.53693933346545	1.27362636053363	1.3891829654038	2.49708723105672	1.28153201008607	1.69750704013157	1.11800935964344	c1
FBgn0032225	3.53641849168587	3.86726322992657	4.8009390482917	0.072511527084577	3.85560635603049	4.6699115888563	0.627203507682583	c1
FBgn0033061	3.53305566531915	3.71204859822796	2.58621986455568	0.16559324893127	2.32148077112951	2.84070926005948	1.59747648112952	c1
FBgn0003892	3.53229387038667	2.92481499415273	3.10753317561674	0.584863953494735	2.58292221008886	2.35515080167937	2.68813744038967	c1
FBgn0085354	3.53202561313298	3.20282522615325	3.1751774121509	2.14621019141851	1.13431920979518	2.26510044346685	2.26466328279806	c1
FBgn0051116	3.53173720315762	1.52076997928083	1.49522672718985	1.49815379796693	2.34279810855507	3.33188920252746	0.866848884881714	c1
FBgn0000928	3.52894100990563	3.55829213832977	3.68169968600054	0.728649932962597	1.77821372098425	1.4002794138445	4.23106775986529	c1
FBgn0085384	3.52812853506711	3.56085893799172	2.93503081063197	0.147689048379303	2.97524160717465	3.55757146433303	4.63866485581746	c1
FBgn0001250	3.52159210362226	2.57324495080949	2.54326273061729	1.60739546806391	2.53002523228872	3.08279212846745	1.9146646696272	c1
FBgn0063498	3.51084725142403	2.84284390497796	2.44378705078237	0.450946566447261	2.88497378888041	3.28672309982355	2.64054010630531	c1
FBgn0039467	3.50722968772413	3.3058634539599	3.176287592208	0.67592919818947	1.98638511963167	2.59493622604526	1.62042331444576	c1
FBgn0000299	3.50612641745183	2.48671139000349	3.45883584843683	4.09306561805489	1.51490325845037	0.680276836053734	3.05616512165367	c1
FBgn0037518	3.50511893145685	2.2469525647878	3.01108945993766	0.849069147873747	2.17174264041403	1.87588151334898	1.09378233164798	c1
FBgn0034440	3.50424927723412	2.77517560123681	1.60926241425962	0.0210034746177886	8.54095694056144	7.47486061017656	7.80383521686081	c1
FBgn0001168	3.49879048191584	2.43495258139081	2.62726776330851	2.35805385795874	2.48717940306436	3.06125954781316	1.67030105001189	c1
FBgn0051352	3.49380563591981	2.14963405281461	2.61813487846277	2.04966923739835	1.97298668774557	2.07625341219903	0.934708189169377	c1
FBgn0034490	3.49226237022834	2.33811969132801	1.94740219445047	3.13374068809311	2.73628433392144	4.45054288480944	-0.971478750326158	c1
FBgn0265991	3.49200696068617	2.59803236250867	2.68342687799431	3.49673518404334	2.76852674564925	3.404334686105	1.62737210673036	c1
FBgn0038638	3.49008511487919	3.71381950872128	3.59488058922671	1.95318757566129	3.13023163391112	2.90075629171167	3.58077086960742	c1
FBgn0034436	3.48071415645377	2.22973688275752	2.30209231867233	1.62732843831917	2.66750364807814	2.30422187650532	1.60876373545186	c1
FBgn0003255	3.47296519411281	2.09942817314981	2.41539130550506	0.305219341643124	2.5672424817435	4.64493112154722	-0.210695286014622	c1
FBgn0250904	3.46845324317154	10.1350220066231	3.81063616909009	0.0474008185232048	9.92121041216057	5.29875980800792	9.24330136518945	c1
FBgn0036279	3.46219093726888	2.90555664987683	3.20699673134363	2.838339921848	1.52525765691843	3.25015093859933	0.930393428769788	c1
FBgn0039844	3.4598422554421	0.648759669475907	0.773540473881788	0.407296363669046	1.96174426751185	0.891310324096542	4.8114315308198	c1
FBgn0033742	3.45449074439571	0.786999617568668	2.8673624554642	0.111872804598237	1.79859195869655	1.83596739461973	2.83471836176443	c1
FBgn0267348	3.45251702539447	2.41088758348806	3.09923567957909	2.95423439442518	1.24544996217305	1.27541634226525	2.65358996752101	c1
FBgn0260753	3.44872645626458	1.87570947337733	1.55434512941052	0.417334125157984	2.16348003377974	2.80504699269593	3.08559364422631	c1
FBgn0032779	3.44461647875981	1.21030734960232	1.63528339288428	1.68131806770274	2.34887769773355	2.3466890449525	0.926592007598234	c1
FBgn0032116	3.44326032777211	0.443518690110927	-1.62732161336321	0.62410348635297	9.22762160933171	10.2383237352698	-2.99557343328332	c1
FBgn0038063	3.43493886190744	3.07680252740469	2.74029652167154	0.959185763367687	3.5918774164255	4.46248249871871	-0.388558190683198	c1
FBgn0039043	3.42999428430842	1.71519922844984	1.55789775327645	1.58832679263487	2.81231379723873	3.34506206168788	1.20353085677705	c1
FBgn0039131	3.42709272977303	4.84518943310585	4.38939676637169	0.0634832144973446	5.50175478403313	6.48654250151017	5.08442418062612	c1
FBgn0250871	3.42587159020488	2.35919950165541	2.22384238159075	1.09822367983614	1.91250774459305	2.9683091413092	2.69829115093224	c1
FBgn0050460	3.42522759932175	2.67374381259707	2.6067684196747	1.21710872905008	2.04657224046069	2.93903615149955	-0.723285934175061	c1
FBgn0040600	3.42345652612794	3.07962002814321	2.52676055438898	2.00533973104559	2.76506873033328	3.23552183531538	2.32068240680578	c1
FBgn0023479	3.41967347768275	1.73124573401317	2.14503707886095	1.28123496678715	3.29662759863899	2.20003884254368	3.00666886533248	c1
FBgn0004575	3.41917761527303	2.66566302493077	1.11660912512665	0.190377024219871	3.95342085550324	2.77510273833242	2.21394218764068	c1
FBgn0030745	3.41876508501539	2.72555093144637	2.56921060690839	2.29716430704619	2.29796013332433	2.57077021377975	0.945740405461696	c1
FBgn0000658	3.4155180048829	2.93328660279783	3.57918400962566	0.179177619799263	1.58436043513785	0.965340508846854	4.52177633136895	c1
FBgn0259822	3.41057712003018	2.15425712434459	2.22802340666509	0.963770475913286	1.32904447393533	1.2804886277373	3.11720525845961	c1
FBgn0024315	3.40763646734547	2.37981511270185	2.0872295029598	3.50893561829969	1.07843348698234	2.32657672089902	0.665980199150561	c1
FBgn0052115	3.40330044494072	-0.00576506767291759	0.363876926054805	0.596285998573345	1.90427828224345	1.23123969179482	1.3260446129818	c1
FBgn0004859	3.39895800575223	2.72009516188498	2.15284226502501	1.80198913400116	2.89568758030552	1.99255389858289	2.90380209446051	c1
FBgn0037547	3.39499361295115	1.87210993739831	2.6624527793005	0.667238531396711	1.49953192574087	2.38089062829894	1.84078655325613	c1
FBgn0037989	3.38750204303668	3.22574784880922	2.43661050190593	0.51650880386141	2.65231442014051	3.73915739470203	2.22557991386375	c1
FBgn0025885	3.38622225287193	2.42131723148772	2.49347908640954	4.62429282920631	0.275365412790818	1.72612053571861	0.739685352285286	c1
FBgn0003866	3.38599000221274	1.82094606845048	2.432800556262	0.381962130954205	2.48712244229388	1.9731499218426	4.12695709309213	c1
FBgn0005771	3.38289261798024	3.04335305711945	2.84365369143049	1.56866970813379	1.33025574617626	1.4436854490495	2.9173572888885	c1
FBgn0004893	3.37948479499705	2.91123613334368	2.44926302580488	1.60057466968649	2.06571689983527	2.11778149779598	2.43080411734558	c1
FBgn0261836	3.37728511678398	1.94884892451451	2.89623628778781	1.16312162187972	3.54060633126156	3.65392549928945	0.545539201444107	c1
FBgn0016075	3.37696727585672	2.52870470566315	3.48717586710607	3.65508611210062	1.47329708155836	0.850239463984736	3.18685309941966	c1
FBgn0030300	3.36593746282869	2.51603585854747	2.32313489793209	0.513039052324635	1.70660568562179	3.71453071207815	0.109580715287091	c1
FBgn0261799	3.36100455013413	3.27844641038186	3.26273854893679	0.330297497813117	3.43615283531702	2.58157456317099	3.83500961720193	c1
FBgn0015777	3.3576911822387	3.55041402404055	2.45568000063276	3.03313669401511	2.35139598786398	3.02584966944927	1.20578425924133	c1
FBgn0033215	3.35395714849864	0.69563581495313	1.02896535016433	0.197087994336965	4.20094617551973	5.04454598209164	0.168074054903407	c1
FBgn0086909	3.34212374395193	1.23398422157412	0.716983960532047	2.47143445594957	1.53568445569593	1.365169616091	0.289426436456154	c1
FBgn0032006	3.33686444036353	2.3235070924706	2.40933733564719	2.00126059776479	1.37754513335025	2.50810840979033	1.71152459181974	c1
FBgn0029506	3.33527306804319	2.73418573840916	2.04753460401778	5.32386637135428	1.68675820654871	2.16353351331111	1.52403200073737	c1
FBgn0031646	3.33217618506452	2.62143973247599	2.2071712259866	0.750891989103575	2.26708915837432	1.59314141859772	2.66434759192514	c1
FBgn0030041	3.32617998621064	1.38804902469628	1.46065166880364	1.38083890715489	0.832024690198617	0.486555264762269	0.892931135664752	c1
FBgn0029708	3.32347218382373	3.55352290709035	0.714544978749856	0.0879667371544111	2.47489114039162	2.71245699405929	3.71978039143069	c1
FBgn0028988	3.32281034722486	3.40454920501822	3.71377566147422	0.961399461203757	0.925145072073467	1.6621185382492	3.12994958909787	c1
FBgn0086704	3.31219627624327	2.78440841220657	2.54200994342617	0.608810332916946	2.59058469238194	2.39033053004183	0.071554054549304	c1
FBgn0037635	3.31152085715631	1.13048819115285	0.77530215735904	0.496526151894818	1.86702035432639	1.77596195915691	-0.305481847243461	c1
FBgn0000055	3.31048495374762	0.472237904733098	1.0252164946367	6.29055014500411	2.1122990034287	-0.384214996394088	0.444896112262082	c1
FBgn0038079	3.30924119204882	3.02488558741594	2.92570007651018	1.18574072547264	3.36811186379068	3.3448676021688	1.37099716196655	c1
FBgn0032218	3.30334860440403	2.63411386423632	2.13458417207263	2.43763247842058	2.87498876058345	2.90059160587644	0.641884808024043	c1
FBgn0034264	3.30304237378934	3.25654811282672	3.79895341604774	0.0894651307387506	1.84798778701941	0.648065836317546	2.94716666513272	c1
FBgn0030617	3.29019248526857	2.17390405139831	2.71288414654977	0.175650689284347	1.82714244680263	1.14605277162292	1.63943136430315	c1
FBgn0050069	3.28974435423272	2.53663926878246	2.35706268735754	1.37262440151697	5.19516536303886	4.9067872239746	1.52356981628847	c1
FBgn0034733	3.2895526813668	-0.200460749408414	-0.109307531766543	2.38231634909465	0.712048884287978	1.83904563331025	-0.546123270691573	c1
FBgn0028523	3.28373101964012	2.98772616783686	1.67324442129702	0.940373050956249	3.01082638318901	2.85245804007692	1.26032118296008	c1
FBgn0038842	3.28120256505261	2.84476170181573	2.51866842600551	2.61654802829388	1.6545803116856	1.67389109102408	1.78034014441725	c1
FBgn0037057	3.27928379997435	2.53111883161954	2.32910709893802	1.57646933230164	1.17666660541294	1.74312779959085	1.5454795621244	c1
FBgn0032820	3.27893842101859	1.30408670346566	1.62163913600021	3.10419319298907	0.778822838214968	1.08338730760295	1.18850929983315	c1
FBgn0026439	3.27774315584892	0.86343573951169	-0.140224708201653	1.1486718055985	3.33120691603217	1.05396189274685	-0.0333680182476933	c1
FBgn0034142	3.26926586829277	2.82700114719905	2.62215051110808	2.04878481468943	1.87247936296876	1.78623304308904	2.54702719013873	c1
FBgn0031695	3.25194646076725	2.31131681441293	1.2801412260483	0.189553675200585	1.37370347544171	4.59797202376546	2.56946581968144	c1
FBgn0002633	3.24974185838121	3.14240840937123	3.98603157913602	0.390833384615609	3.20772590834162	2.76693326902803	3.88414243775822	c1
FBgn0035445	3.24669281736866	2.4523036147197	2.41597672868	0.330432893589407	1.78677830877232	1.96491642627686	3.85940286559428	c1
FBgn0036756	3.24634052533349	0.622367672032723	1.88439969056668	2.09556463818997	0.586456457999113	2.19886483399496	0.759688181341432	c1
FBgn0034756	3.24344408243768	3.61060630718706	3.06511150182181	1.12793527022588	3.2970956339632	3.21954602311203	4.94135992844581	c1
FBgn0261800	3.23980466420311	2.69055476489549	2.83923692263669	3.20718536494827	1.45475163032723	1.48110717702348	2.81677679342384	c1
FBgn0028675	3.23858778259041	2.19192047745205	2.05633098023459	0.94001350847194	3.37215083434266	3.68494853765271	1.4809225923335	c1
FBgn0085484	3.23800883955726	0.982123724737398	0.75157954518136	3.17251513673048	1.05727915794834	1.0983869974016	0.539998638907003	c1
FBgn0264494	3.23417224558187	1.31767151816784	1.67232682873791	1.44602248708633	1.11726944175833	1.9349448724842	0.849814885243429	c1
FBgn0034199	3.23351971169424	2.47104447636575	2.26479304227083	2.09601499019756	3.58092004791313	1.85732389894729	3.09160675834209	c1
FBgn0033635	3.23010960917828	2.66081245394216	2.24047626775307	5.5518164581577	1.78525766006002	2.11554190842692	1.25976863132429	c1
FBgn0031737	3.22271040081502	2.37275236291614	2.89226516139716	0.251738316205502	2.65189116041348	2.76072406072672	4.50550924292758	c1
FBgn0031939	3.22074530973693	1.31919041263342	0.600395285550918	0.950194875546477	2.44846896827978	3.45137297329773	1.22103131124435	c1
FBgn0020257	3.21872325438087	2.72057659882186	2.59022778772819	0.962504169609755	2.246402521187	1.65313035478938	3.19396286488517	c1
FBgn0260458	3.21493250568535	2.26938030869113	2.07488071633256	1.15835532984964	3.53514888021827	5.67266671899356	1.04933952837142	c1
FBgn0024150	3.21386569757553	-0.111615186940366	-0.163418664266533	0.331816989180098	1.11498840296287	0.419178072159142	0.517467126109489	c1
FBgn0262160	3.21008764844702	1.90885958292377	2.08910873390315	2.45295390485087	3.17078087504077	3.83754940909634	0.760888769772225	c1
FBgn0053126	3.20752041560783	1.80535414319695	-0.130042227016032	3.23971404908207	3.86898125135809	4.99576320463374	-1.70064459594611	c1
FBgn0037519	3.20675865554381	-0.42893301019681	-3.27746771154906	1.213973371541	5.71644409224854	6.25716671598003	-3.02139272398683	c1
FBgn0060296	3.20430945892263	2.94473752096869	3.0404823114164	2.21811556640017	0.733764367914056	1.80408014953258	2.7661133850883	c1
FBgn0003863	3.19954580352627	-0.422788297721166	-0.419262492444414	2.79224571393161	6.54950038298686	2.59399950000991	1.2217688059989	c1
FBgn0037736	3.19526227895493	3.26489998308457	1.82030664293846	0.0247134904212085	3.76153322152936	3.61546850379873	3.06763550014036	c1
FBgn0030052	3.19144794868773	2.71202374114525	2.4693779937055	3.24194182744062	2.52116113321173	3.32057287952079	0.916904788265926	c1
FBgn0038034	3.18865766760664	1.03685815545084	0.119573631621447	1.42596598221429	2.18846120862608	2.57690673137767	1.18955023636833	c1
FBgn0034639	3.18738632578518	1.44177130302615	2.12501057216514	1.86069577467073	3.69389638564927	4.41290301686843	-1.22367183599545	c1
FBgn0262598	3.18735794319505	4.00923793884121	3.27340590378577	0.0942883852227265	2.31320750168576	1.42485563151409	6.74601510334026	c1
FBgn0004581	3.1703754625886	3.53786097767065	2.46759506754561	0.244989110012098	3.65934420180128	1.06105448112395	5.78619748469457	c1
FBgn0005660	3.16453668539778	1.10754907511979	1.18039292935287	0.334614941487343	1.39319641851112	2.55935402168346	2.10114674863092	c1
FBgn0034460	3.1627008036896	5.9604161676824	4.50395414140236	0.57975505324054	3.26904949810235	2.8017289774764	4.15463177942602	c1
FBgn0062978	3.1615871250641	2.85933130708059	1.79526910600969	2.49091479799765	3.22495209183214	2.1193351171951	2.24034945377505	c1
FBgn0034267	3.16122930020971	2.33855533579501	3.01161429543483	0.518641043654279	-0.658160171046553	-0.919196548203237	2.80842777245681	c1
FBgn0004456	3.16077342791777	2.25900726036432	2.17258947482042	2.1666564979458	1.88490083913804	2.18507364984021	1.93586224823258	c1
FBgn0003890	3.15904219191408	1.94550685687966	2.83530975053408	2.59128405823505	0.381060688150993	0.718881838566475	2.73305780998564	c1
FBgn0259111	3.15629592151333	-0.367396805516493	-0.322943125930748	1.73557930615652	0.554766380512171	0.642555087376664	1.8828442711246	c1
FBgn0038407	3.15502684751425	0.397325426663294	0.953767269078965	3.08330677362672	0.283202518645307	0.840498856020629	0.389034084757727	c1
FBgn0034219	3.15330310839013	2.98486375906826	2.50685914094153	1.16220980469922	2.06175279458999	2.99029547982221	2.42686530483174	c1
FBgn0015572	3.15090707386856	0.688033895646709	0.849572005306712	0.511410652603244	2.00954274267732	3.35469281877508	1.50494962988887	c1
FBgn0015766	3.14632655374021	2.67865749354754	1.72502816591278	3.81146815515196	3.5174737158275	4.61907888479805	0.631010513619929	c1
FBgn0044028	3.14015422954039	2.79549450419607	2.6989474573516	0.0831809168017312	1.78936526869673	1.27857569927464	7.40461651051204	c1
FBgn0013811	3.13811632703757	1.14214650219652	2.8561341468114	0.0298542925605621	2.19143704572313	3.45940965672497	1.46351287592562	c1
FBgn0001123	3.13714387094971	2.80866791118129	2.43608911968166	2.66156303699119	2.26038064047504	1.70916460192721	1.76017550245771	c1
FBgn0027491	3.13015648191605	2.76080493088939	2.28063232099401	0.0827356323410873	4.51314950614946	4.15339114168732	1.67877326455069	c1
FBgn0032213	3.12812017785448	2.71533180259464	2.12823581895989	2.9721701746921	2.47647826303288	2.25889798067026	0.573114308762145	c1
FBgn0033809	3.12776955300903	1.75312897350105	0.970055936720499	0.442666732991857	0.644350872700222	1.17475963335963	1.42782549743095	c1
FBgn0054034	3.12688535108211	5.51824350725554	3.57143964950731	0.789149938658365	-0.208612418894983	3.60916111933128	1.75572202451985	c1
FBgn0063491	3.10710057221158	-0.0192743184254302	1.75549759662648	1.80138232072314	2.1071093374865	1.44429940324989	0.088000948462984	c1
FBgn0033448	3.10482182414107	2.32400961897196	1.94199551969919	2.86995143052924	2.95874609340341	3.5858353101541	-0.945395070938155	c1
FBgn0259163	3.0979003149191	1.50498372092752	0.997099808407481	1.45331631161746	1.75699121935136	2.22889147281399	1.06967498924919	c1
FBgn0034420	3.09697115203072	1.98034494930389	2.12413229255903	3.09844717064723	1.86466561338009	2.88824203087757	0.951884794908917	c1
FBgn0035779	3.09067239435124	0.0283166189241662	-0.306984567174132	0.0247985581974497	3.22124705711086	-0.258646596817183	0.113488961384834	c1
FBgn0037974	3.08969946513453	2.15148536277987	1.62908824188946	0.392110869194311	1.87835365998162	2.61352797134526	0.0503611907996753	c1
FBgn0054010	3.08791090133099	2.19969206397034	2.01703802005266	0.654397932249647	2.24768829275272	0.238092084710622	1.34965055881304	c1
FBgn0033518	3.08392372717467	0.516970736925057	0.917935029021025	3.46876619432515	-0.317663927658354	0.281007120544713	0.765215758428693	c1
FBgn0260943	3.08044479685913	2.79624878645823	2.25169226305493	0.73996120297061	2.52908701749948	1.99677467631216	4.23394699754773	c1
FBgn0033302	3.07768843604758	1.0674042983231	0.202485273354652	0.841133384703628	0.0653869310946296	1.30736083712709	0.896413229654693	c1
FBgn0032895	3.06930429326977	2.67964070052945	1.39287207473521	0.694631578296294	0.679621857301337	1.13756297371803	0.840348392714327	c1
FBgn0016076	3.06216225667729	2.24396320579836	1.89102847114393	1.66070234640519	2.01843132803632	2.95482998058606	1.50850010077495	c1
FBgn0039028	3.05898560955402	3.66667153893662	4.17560015483841	0.550758045133348	0.215352482542653	1.00604111731452	3.37650993900886	c1
FBgn0027584	3.05775484569323	4.0304597054315	1.53035788002769	0.0910849022417442	0.79623984533518	2.46717171292816	0.0207827485472381	c1
FBgn0000083	3.04604809732796	2.97634726524877	2.64772181441252	4.75071160021207	1.46633039362309	2.64090775303749	1.38245032594294	c1
FBgn0000320	3.04373256415013	2.62771573717144	3.41666077601203	2.36266257221409	1.69469358448224	1.5845934153827	3.35938034785621	c1
FBgn0024179	3.04061130345831	1.88297951469109	1.9591407004912	1.07425340538392	1.72807270781957	2.51238433911403	2.32211346273833	c1
FBgn0262475	3.03820466860654	1.93159212589269	1.87571025627114	2.27543734502376	2.67136933700959	2.3193167443987	1.15674598082278	c1
FBgn0024732	3.03502314784192	2.75223293328515	2.1209949971789	1.5390327012076	2.2051015817405	1.89374902620747	-0.861962147340991	c1
FBgn0259150	3.0347272451249	1.64659498767151	3.17929093042247	0.025483714221089	4.12879077422774	4.22196922310217	5.33804466876854	c1
FBgn0034356	3.03360850615776	4.5531247942117	5.12645852459312	0.276451798320582	4.62139159772226	4.08665950923361	4.49356236599051	c1
FBgn0029524	3.03233815670261	3.12175894147873	2.61742768855673	1.81603654834188	3.39970539129231	2.31875579440686	1.45962262438557	c1
FBgn0031418	3.02835747188356	0.859865794210465	1.38418894376584	4.04054712455696	0.12596054317266	0.717396388260766	0.683996213746504	c1
FBgn0014396	3.02257506777361	1.85038127709677	1.51585157257487	2.08944412364314	2.54087677250573	2.79556811647009	1.98644924823711	c1
FBgn0033982	3.02003847701627	1.65159911178714	0.554084599917791	0.796291863071761	2.99655272040895	2.74015105627922	0.242612749677503	c1
FBgn0039129	3.0154938324238	5.31280484178398	4.72609203208676	1.30343647371043	3.9754366271328	2.8100146450504	6.63754906759878	c1
FBgn0001297	3.01497623616749	2.07230191849878	2.27442991904406	2.89405279677408	2.56410207586799	2.60003289512022	1.45180457372039	c1
FBgn0036732	3.00394614667525	1.97678043371385	1.77712923886837	1.09053340889079	2.2854735410023	3.96231712978047	0.297917504978093	c1
FBgn0035348	3.00350974008527	0.979005958173265	2.81173086949193	0.852988608748122	2.34439043948866	2.97603352581008	0.806733179770591	c1
FBgn0037936	2.99989423456354	0.387030583113975	-3.25879532552309	2.38036187539685	4.20406308250077	4.5675829328665	-3.85778286884701	c1
FBgn0032377	2.99166220247458	2.84014874717314	4.22447614029383	0.181341743600411	2.58969244995139	4.06137245306835	-0.0973059703020832	c1
FBgn0031632	2.98474654117005	3.96899352068943	2.63429427149419	0.136094355427636	3.81604331460219	5.25564941706197	3.19130946470887	c1
FBgn0038070	2.97832498573814	4.136866713799	3.59030892947767	0.117962397347891	4.64084642562922	4.22464184141184	2.92221677644927	c1
FBgn0004198	2.97805741775759	1.16350429011307	1.40840936966393	1.25883830478132	3.1693451410577	2.79639103983634	2.0650675588063	c1
FBgn0034602	2.97722425184849	2.51556372334737	2.40609527551191	1.97513222332048	2.08726580419541	3.49073615888103	1.16445877627407	c1
FBgn0051183	2.97675893423966	0.508580287738543	0.62273492685476	0.347367947901337	1.72133810869633	1.86937896368155	1.77478971694288	c1
FBgn0034725	2.97583109831376	1.9107829997377	1.65197084374129	0.755611051097465	2.58207972206303	1.33351407572881	5.37992224530248	c1
FBgn0029830	2.97415387543334	2.19719752810405	2.7492025787549	0.973346753805564	1.65807616716952	2.25338718182764	1.44354803321451	c1
FBgn0041184	2.96801802725599	2.19787961989744	2.5536836574071	1.53097051331025	1.53267621961159	2.21555581520365	2.97286978193586	c1
FBgn0030357	2.9674841775807	2.65027556504105	1.24426275124805	2.25806265610766	1.91478653964283	3.2357121654369	1.27297718956347	c1
FBgn0004133	2.95767905628666	2.39894677818912	2.19092111306329	2.25648209515705	2.34013439691499	3.10929202604005	1.56243535121478	c1
FBgn0265082	2.95364564071237	1.6571734072208	1.82942155416498	1.82146906916054	1.39129784000454	1.69430954398689	2.25393019656169	c1
FBgn0261584	2.93761616291065	2.82694504374924	1.57630812927638	0.339655450529985	2.84416348420183	1.54068401762467	0.317484812451965	c1
FBgn0011591	2.93582280449425	2.48302832366844	2.59691402497336	2.30753134012014	2.16739877146513	2.4671234276735	2.12542569850495	c1
FBgn0039075	2.92783671230761	1.80618032251791	1.29604726538475	0.8003731751295	2.56051010471664	3.64856406643718	0.431956896982249	c1
FBgn0039006	2.92711025934531	2.10276493168229	1.93462634395306	1.50590239711629	2.7042579843165	2.83724563388543	0.434349454947406	c1
FBgn0030723	2.9269741620997	2.97033624873886	2.70609784922317	0.146738765039656	2.91547845092213	-0.110192313392107	4.65841939717109	c1
FBgn0036319	2.92647113718302	1.60160949568038	1.99153683253305	0.0916774074517125	2.59936517294084	3.41007598141546	0.0198324488563421	c1
FBgn0017448	2.92197392477094	-4.26750528698771	-2.4695178964884	2.7420747065521	1.74961596723205	0.350053453384511	1.24826374244375	c1
FBgn0025631	2.92130599521859	2.11601029401216	1.70787211206465	1.35149450954191	2.09240558615956	2.66433490621346	1.49603707432913	c1
FBgn0031703	2.91958347019262	1.11288102758996	1.06102164138133	2.61339887753777	0.947519188968493	0.674999803995061	1.12128558309223	c1
FBgn0026319	2.9163307823658	2.46324897881308	2.05055438805523	1.14311007916515	2.33921660708095	2.43155588251594	1.316295998376	c1
FBgn0035356	2.91587436417801	0.342430714668071	0.397508694789863	2.79622011339724	0.751256126838849	0.12170162906509	0.475782830463975	c1
FBgn0259175	2.91492651101286	0.502575761481452	0.41334272990201	1.55433463241805	2.10139579767732	1.84147814094359	0.557135629489369	c1
FBgn0024321	2.91372621263079	2.27818727922102	2.45933922644571	1.67171861160889	2.32450106300316	2.50407635887766	1.37947764896667	c1
FBgn0010388	2.90811908878892	4.016069344824	2.36553707502358	2.07064115663547	1.06289002870214	4.1849949459558	-2.24576209826747	c1
FBgn0035727	2.89876585397788	3.69517510733864	2.71809100782298	1.41584010502375	1.6565423835298	0.646622431516302	3.45103034736409	c1
FBgn0035696	2.89746601159392	2.99444330392442	2.40975268086021	3.03003290292091	1.71320492805338	3.42455050651465	-0.298537903296267	c1
FBgn0023095	2.89273636554153	2.1585514322961	1.73975046781736	1.90719308048038	1.32206357721435	2.11010579292635	1.72035095208506	c1
FBgn0002931	2.89180657347226	1.57785498409934	0.776329356150607	0.373622125779094	0.598774749821197	1.27924780423584	1.82664491005624	c1
FBgn0037902	2.89022536839643	3.13271284197255	2.96706282871311	0.581499385764624	2.3294779599638	2.35823756672841	2.91599208470748	c1
FBgn0030941	2.88751063150722	2.58851752051739	2.08100902519062	2.07252699117901	2.145150808024	2.69832830674932	2.42649041945997	c1
FBgn0050021	2.88743538980281	2.63620355200005	2.60054914304761	2.4669030193262	1.40945427485391	1.13479445288325	2.99055460025608	c1
FBgn0051125	2.88660441636898	3.03327666949456	2.5774579617261	0.449670046017399	3.13413526224856	2.13825874972871	1.15988874492248	c1
FBgn0036787	2.88524321847949	1.52001412807926	0.289774186953975	0.765612017792274	2.03564722348438	0.120377005538601	4.91570614044418	c1
FBgn0050344	2.87133338022405	1.75501344585632	1.32773211519018	3.14016704644865	1.31921354386296	2.48333053885275	-0.17809533180868	c1
FBgn0032055	2.86519012516585	2.54541288077959	0.995914250731415	0.0788917686741968	-1.77076369317795	-1.93093922880184	3.96671278281896	c1
FBgn0037754	2.86323540355408	-0.104888029778689	-0.0788501321892999	0.234227971518145	2.14410721059032	1.52158164470745	3.50608518140177	c1
FBgn0025632	2.85431830149865	2.10624831188872	2.14938387107411	1.93413390910138	1.51028720457594	2.36819208002508	0.283145927336106	c1
FBgn0262562	2.85037862831415	0.48950017671518	0.663827794855571	1.0892469033676	2.43335856151867	2.66155703359185	0.198921158559719	c1
FBgn0260866	2.84102135263828	1.95388171084935	1.61734909211098	1.76309517912454	3.12516202793577	3.37530731369466	1.07186552612337	c1
FBgn0259927	2.83797021234273	1.85156246646072	1.85955130836319	1.51491868374546	1.43107432695885	1.85593242983182	6.19357774445476	c1
FBgn0031829	2.83341289507701	3.02172304268055	3.34845393263705	0.260695950528441	1.48448490373937	1.2014028756399	3.2846114512805	c1
FBgn0261703	2.83073135040371	1.63602483778118	1.96700333222493	1.7540829045969	1.59583576546217	1.29844247856844	1.83214541467526	c2
FBgn0029648	2.82764135335112	1.45397110979869	1.36484658152891	2.5351174868633	0.663369198763069	0.667006757376135	0.750717976677234	c2
FBgn0033987	2.82525334418529	2.02832214848831	1.84647680815069	1.95378174374649	1.35633868412861	1.82285196118851	1.84108833187352	c2
FBgn0033543	2.82110715757732	1.20463635358834	1.45458602635207	2.13324452541087	0.622181320967436	0.69640828730176	0.650392142065179	c2
FBgn0035131	2.82011881820403	1.52093291873967	1.20681663805683	0.74008639468251	1.30895545314826	1.71639525163433	1.02855496771115	c2
FBgn0263930	2.81151949377909	1.9780219593621	1.78958550957928	2.36155588681409	1.87602661552048	1.72403687927884	1.46877995800858	c2
FBgn0028527	2.80886224657451	2.64589120495361	2.12985660405297	1.97474347322207	2.38273505392972	3.44968935401128	0.370945844866753	c2
FBgn0030731	2.80310599105021	1.30541122159442	1.29737641571614	2.82329490681209	1.46285001021176	2.11196579272355	1.10355776894398	c2
FBgn0004449	2.78839337356424	1.03275211241723	0.6843707494457	2.10330166150278	2.96146096484175	2.47749957200582	0.388793293163453	c2
FBgn0032076	2.78604895949773	-0.42346130173786	1.03075125880625	1.80430882891874	1.33840482128425	0.76862856583249	1.80329470008873	c2
FBgn0250788	2.78472206210807	1.71310242880568	2.19284421739891	3.48519807999248	1.84311970944842	2.09064685862387	1.65959583543656	c2
FBgn0011288	2.78307929231007	0.455233317699801	-0.536793987759592	0.230857879224489	1.29662094474032	0.441977337946284	1.42780372695056	c2
FBgn0026088	2.77680972241103	2.53892962355124	1.82919866590695	3.3780264572169	1.10708895568887	1.34827572656427	0.535917369475037	c2
FBgn0005614	2.77556219736896	3.47202454077507	3.11354785058034	0.200066349245395	1.17149966583919	2.97841882943111	2.39739350488986	c2
FBgn0035355	2.77505825273425	1.4188785979597	1.80131251796591	3.2852318233927	1.34400007761031	0.977540943054579	1.40236848174215	c2
FBgn0035868	2.76989250626759	3.10918579209635	2.34814105534045	2.18629032681503	2.21312542255962	1.33968209672565	1.52268996091015	c2
FBgn0039808	2.76944843224771	1.80539884948723	4.73796435174112	0.115493305111936	5.2798001723151	7.58350476072783	2.35929187029173	c2
FBgn0019952	2.7644241544434	0.12093422631794	-0.137081602156686	1.45911034186919	0.630055285184169	1.88641083766691	-0.124643242951774	c2
FBgn0003206	2.76331516135353	2.20050916913032	1.46463973408454	4.2219018839004	1.9354100400749	1.96952622327986	0.621521670547237	c2
FBgn0051674	2.75862702260547	-0.272515314826623	-0.185432577186771	1.90338199749559	1.6253870587586	0.675554422671257	-0.96886802652417	c2
FBgn0032187	2.75690755598817	3.02575130341018	0.636940446843307	0.783678961981282	3.85750766648764	6.20168133903314	-1.08413635741684	c2
FBgn0053017	2.74944910284321	0.821829873594802	3.35253235337912	0.0275128271660775	6.2213097040705	4.65666955443939	3.42821102853727	c2
FBgn0040765	2.74726930510259	1.76224160620246	1.88735973483767	1.3210136979964	2.49188258195272	3.12983826898446	0.0555372312067033	c2
FBgn0264975	2.74597901579961	2.4392882183714	1.82058508504422	3.30387488918077	1.97500387023751	2.86362280665561	0.335521375010337	c2
FBgn0262719	2.74492232598327	1.53767717416686	3.95887310200578	0.0327488542418545	3.20121422495929	3.56154309057943	2.00412161647151	c2
FBgn0004055	2.7427710787739	2.07765848768255	1.67020290233908	2.18261921416804	2.29245712903594	1.81371666089851	0.491676875144608	c2
FBgn0002733	2.74006671858544	0.824406534252436	3.02418112070439	1.89670678953244	1.63126298292774	1.72001706363648	3.57104863942608	c2
FBgn0052436	2.72472897588096	0.877570700604105	1.36614507815784	0.166258060227458	2.22748837511114	1.02146874520889	0.105970309726114	c2
FBgn0030600	2.7225059692114	1.18675544356105	0.998740402741054	0.153524712522026	2.77989350024276	2.2000890187055	3.77789234606478	c2
FBgn0031623	2.71992357873914	3.5072965006742	-0.282848325504853	1.72393277463528	6.84815056500242	1.73836565708595	0.464704895770784	c2
FBgn0003888	2.71800928941105	2.10070919575258	1.9036899191786	4.31767645579879	1.34054338314802	2.14444662735892	1.04382606506894	c2
FBgn0033799	2.71746002121644	2.78671084376069	2.2021022804563	1.45811592142501	2.88432053317295	2.74271958110437	0.994050162511819	c2
FBgn0028644	2.71297515984671	-0.0736935178665985	1.39479154765906	0.0233596269987234	-0.0822514908363356	-6.7268407050278	0.956833072396725	c2
FBgn0035755	2.7055912690396	2.79673962637665	2.61094538676847	1.41985862592075	1.57568639779181	1.11103351999133	0.868525070760371	c2
FBgn0053288	2.69716633966663	1.44354316131599	1.9135455540435	0.0227209139719879	1.67125375649991	2.01286279708561	1.99682273089789	c2
FBgn0259108	2.69709414276197	1.93345653401986	1.79674525818807	0.0713177402174351	4.36542164286001	2.64652786348974	4.04213751114538	c2
FBgn0036433	2.69605909706751	2.2496184106621	1.77042114491355	2.48308544239612	3.36709731575013	3.47740807053395	0.615854618529699	c2
FBgn0037206	2.69454933476048	2.44239777368982	2.33700798602992	0.723886256877718	3.12821088958179	2.4616687946625	3.158798039046	c2
FBgn0038536	2.69426403145544	1.91185681488714	2.39423130575942	2.35391743261932	0.781938844368842	0.705214265562091	1.39150441411026	c2
FBgn0016650	2.68710204208291	0.204995759989355	2.02731997192851	0.225048775221969	0.242071949927243	2.65621946455788	0.657143813049135	c2
FBgn0264478	2.68591722035229	3.62309722705927	3.27032980396162	1.93624882843466	2.27398553390631	-0.0353831037339242	2.33647088166772	c2
FBgn0030503	2.68433035906898	0.0791622415095947	-0.0724281455972938	2.97492093207668	0.801535543324057	0.873203953298015	0.323607521609721	c2
FBgn0027793	2.68258988615575	1.23803176839561	3.25837776258017	0.695611142510997	0.804986924928034	0.693107254370628	2.18741210602623	c2
FBgn0038311	2.68203501874545	2.47113212180359	3.58127355764538	0.229431262164038	4.90221309400532	3.33934478754058	3.41454215876997	c2
FBgn0001224	2.67568026776303	2.62742214662709	3.250873834112	3.73077962719074	3.68142614611977	3.78163881990278	-1.23306169299585	c2
FBgn0034724	2.67455682125316	2.27048635912298	2.30143772914273	4.45949848051226	1.30790951310531	1.00746795674498	1.66130683910452	c2
FBgn0038981	2.67083532612021	2.3217921757555	2.52606633320866	2.29266351652747	1.55642346043487	2.29566258989829	1.73787456573857	c2
FBgn0028540	2.66935311100538	-0.938899999962536	-0.466293636278406	2.02966843332902	-0.50030025120087	0.153998558719666	1.20658583179546	c2
FBgn0003984	2.66525168008967	1.35845380012013	1.5207343202223	0.648061526213074	4.35433865281443	3.46113332045873	-0.360343208535024	c2
FBgn0086408	2.66522776832024	2.34151584408864	2.66558927046658	2.17786362448752	1.37035202112512	1.62646301252956	1.61680478494392	c2
FBgn0001075	2.66443737226553	0.252425424061624	-0.49901430063822	0.0147532338723506	4.41364389341969	3.48588434018618	0.711344823710595	c2
FBgn0014342	2.66222230597053	1.74052310202275	2.3026903637532	0.812902580936691	3.02614113491931	2.51515829693454	0.0640152987324454	c2
FBgn0037973	2.65599856289433	0.935129808254416	0.861821758500535	2.62528175196835	1.4901902729544	0.683349347540671	0.0553058193953254	c2
FBgn0031745	2.64779214608999	2.65544363359372	3.1749524404163	1.74948920424802	1.40853343385224	1.1639477083314	3.38837757877247	c2
FBgn0035085	2.64427642709795	2.05094626121531	2.07810633007965	2.58388359876995	0.402561361986853	1.94760905701704	0.857373429954846	c2
FBgn0016061	2.64049667704371	2.29843893955441	2.25791381002916	0.110121404619445	3.44253990248151	3.40725796853169	0.48381173627265	c2
FBgn0034182	2.63390673416411	1.95539018355435	2.66951172735041	0.657608703645981	1.80200504578552	2.53867882015193	1.26872576793179	c2
FBgn0030925	2.63274353620089	3.26038192346688	3.45187172414725	0.258031661514288	2.81080770301017	3.00455110538279	0.946288542564177	c2
FBgn0052196	2.62468690239615	1.28046831120326	0.739218488593264	1.90116036155998	0.917446320147749	0.209371653162555	0.453194988263199	c2
FBgn0028490	2.62314359754187	1.95923023963263	1.49545768061325	3.50920072796454	0.757410987371863	2.30967097691188	1.66791970956543	c2
FBgn0036196	2.62293767989171	2.2960350042696	1.57570439280024	1.63445730089571	3.33284051205504	4.2736063583115	0.100691636026385	c2
FBgn0022709	2.62098156926231	2.77421856609508	2.10525426109551	3.01281529430579	0.629829914925969	2.21240432655184	1.27894556243152	c2
FBgn0022710	2.61419278097557	1.32527472548815	1.25306722626706	1.59556764345254	1.02097919343226	1.50757499873309	0.488134350755506	c2
FBgn0037930	2.61076994125352	2.80548873224672	3.64170122052317	2.77372201731825	1.29662380634747	1.04922500145107	0.322843073400842	c2
FBgn0010246	2.61007951531261	2.25274486031044	2.03042914347643	2.70260635690093	1.28492339980977	2.50609880880981	0.768361239701122	c2
FBgn0000723	2.6087447394586	2.04968103350678	2.01579146085063	1.60252765148214	1.92651182654466	2.28019397316855	1.25431347078262	c2
FBgn0035132	2.6062733417893	1.93870853704863	1.67237887476266	2.28738452754803	1.52444887101281	2.4923305964439	0.942641685549584	c2
FBgn0033717	2.60481843736722	2.08262949412091	1.83194654238548	3.6971936997846	0.937395082265641	2.62236337528781	0.49146764275811	c2
FBgn0050456	2.60440010662047	1.34227013911384	0.831425615937826	2.3393121804146	1.9731304182976	2.94020965212798	0.0838947788756685	c2
FBgn0035023	2.60354921614419	1.28992429752461	0.68297158226351	1.61692294952052	2.38256111496972	1.65668135165571	0.267671105707101	c2
FBgn0031397	2.59956874732028	2.16889317354196	1.40622606483341	0.697105336714234	1.29177404943318	2.85241043921838	0.643405949578272	c2
FBgn0033574	2.59653044634918	1.61510300113228	1.18500710814628	0.654514142691712	1.24716222100213	1.18490587177894	0.346441070294049	c2
FBgn0028956	2.59568935991416	2.32139134104225	1.88536441400462	2.06073388967934	1.386562321449	1.93699330796626	2.05178991677103	c2
FBgn0016694	2.59347128504222	1.50525046206717	1.04217233626837	2.95626219811252	2.33106491949011	1.75089205532177	0.485884006551319	c2
FBgn0036318	2.58931835256467	1.72708926869423	1.24719112713219	3.69563220289865	1.00920839823196	1.85716501232973	0.700248872917343	c2
FBgn0266450	2.58474284979502	1.32704930399054	1.65371444370973	1.72739309327265	2.06488037848308	1.49756275513458	1.33976367277666	c2
FBgn0033524	2.58387935334133	1.53923042279346	0.943696205368477	0.00810903274337847	3.97390647059806	5.61653274805822	2.97941636840671	c2
FBgn0039678	2.58018725279454	3.85909959236601	3.68215597879541	2.33141613533695	2.36292309388402	3.1180134332235	2.4841324826389	c2
FBgn0036926	2.57632157652846	2.08296260348577	2.04332975386457	2.00600380640565	1.82823290568599	0.85429330482925	0.568089641311551	c2
FBgn0040850	2.57495812283561	3.16639910593974	1.86439732155636	2.50970392356787	2.30504058250421	2.63024047147903	0.255001768193742	c2
FBgn0041789	2.57147410426777	2.05325799011465	2.29808212363822	4.23550849526194	1.5217428372871	2.18929337798494	1.15727259588015	c2
FBgn0031813	2.5686910926399	1.07223395414768	1.12053388680168	2.65224807649782	0.883785644573869	1.43314279201329	1.16521794439227	c2
FBgn0262123	2.56797506884076	1.01648011197858	-0.398354524481842	1.04726467701593	3.55163110774659	2.29676589298029	0.305315644336717	c2
FBgn0003090	2.56564194612825	2.09849384510168	2.32177060974093	0.799641583124971	1.32104225024889	1.76139372927496	3.86075629856146	c2
FBgn0032813	2.5636513649917	2.24240846599707	1.50665478562564	0.773537981488148	2.445975742486	2.55518253453582	1.64337136238624	c2
FBgn0267033	2.55961043708672	2.16517628809715	2.01316961387831	2.3896167731109	3.10334874948535	2.36920751143554	0.838238274719632	c2
FBgn0027779	2.55437095481892	1.18333941367589	1.22277966193757	4.51664689645266	0.718183944286543	1.13015136009775	0.230588507259799	c2
FBgn0034398	2.55433114686827	1.8950150618177	1.35810308572967	5.50649688266828	1.64487146438681	2.57946083323588	1.19904132407313	c2
FBgn0015776	2.553897326133	1.47452255238987	0.88733448428507	5.55843648101293	1.0617682021183	1.67268434303578	-1.08079236074469	c2
FBgn0039118	2.55354290937122	1.62068456479129	1.56709388867841	2.18299102590978	-0.146185343517476	0.413277093416909	2.24758489863945	c2
FBgn0036454	2.55256323402185	3.2636929837953	2.94970284500211	0.80421107101126	1.59100814896916	2.84326304111777	1.28227090576909	c2
FBgn0032713	2.55120648572852	3.0947449254707	2.58900222640666	2.02288309488249	-0.212241210751929	1.45817243602503	1.14927133279802	c2
FBgn0004057	2.54637142877192	0.698761430790872	1.31933971729199	2.86740457533934	-0.550931040177796	0.421045828627419	1.7726174643179	c2
FBgn0004885	2.54403239259482	0.86031375277377	1.23047647510136	1.46053550297756	2.8456930010569	2.3570038157307	1.19264777838899	c2
FBgn0052225	2.54213814669044	-0.0476672289218376	1.1835713692782	0.0788610867575063	0.008090420949723	1.06564882025582	-0.381432641877786	c2
FBgn0033234	2.54106329012473	-1.44370823301385	-0.45574700031304	1.83046713412792	0.258568961152792	1.80143162106588	-0.488087986511614	c2
FBgn0261955	2.54104457912806	0.697369274206078	1.2890107479352	4.59534624268768	0.560890645814506	-0.321958520292793	0.533304203266301	c2
FBgn0033261	2.54005827696948	1.57781743571211	0.542473738932186	3.53773621074603	-0.00843844441383395	-0.603797922952672	0.376749595699291	c2
FBgn0262515	2.53451195826188	1.24826584676664	1.19116707326509	4.9527152505253	0.544222987842685	1.29972266215746	0.316634964739936	c2
FBgn0003301	2.52855026707346	1.77616115819396	1.58854713135305	0.987451800455388	2.80135024252526	2.86288190906161	0.842622363445223	c2
FBgn0023537	2.52677207234011	-0.0117897783641698	0.937659360944427	4.83570699568992	0.571209376932682	-0.315100168298801	0.515256750257815	c2
FBgn0000535	2.52419696791059	4.92303599145725	3.90418935566956	0.0183022866615675	4.63217177706962	2.75927585085247	4.2705150849925	c2
FBgn0034958	2.52260131687306	2.32156807736611	1.41072801931092	2.75739039810283	1.89258552234127	2.01158547217836	1.28296400176973	c2
FBgn0038881	2.5220117041339	1.36443720827399	1.71962267474967	1.34167098382409	2.14957247787825	2.05509371513821	1.56778704783037	c2
FBgn0040297	2.52124729521771	1.71518638284827	1.23033272207212	1.72799366280289	2.05191807616561	2.63492989822675	0.766536225006805	c2
FBgn0259246	2.52077716971548	-0.938612744093881	-3.11178072717645	0.064785178215213	3.1938909996652	3.04435231413426	0.406061220764815	c2
FBgn0265274	2.51971449573328	2.74413667447911	2.07087158707832	3.88910397141705	1.81927967226482	3.04846164878845	0.621467084028574	c2
FBgn0262579	2.51930046826523	0.897656474543851	0.891961195530443	3.58123915282968	2.11125359794491	2.5999040200472	0.311695238123308	c2
FBgn0085236	2.51863401911039	2.83373165774053	2.15580795721572	1.04020186786502	2.26336261545875	1.4115907573776	1.12409025852795	c2
FBgn0050015	2.51844982297385	1.61406807257998	1.77737287789034	1.58608903662494	1.65640772377024	2.30010374419661	1.38299314654897	c2
FBgn0029508	2.51542753710105	2.24132517201857	2.08177278720515	3.82565094693998	-0.227703211953579	1.92205806593275	1.37132897626311	c2
FBgn0035321	2.50998322452475	1.07575619127608	1.05529299677479	3.77881902434147	1.14411415705864	1.35799867273596	0.646189845477064	c2
FBgn0052694	2.50914481375429	2.15484880218166	1.52290027528571	1.79182180061875	3.48000163129605	2.93943762512695	0.423084304789207	c2
FBgn0032775	2.49806329583717	1.57373159502033	2.11922945446304	2.46870490751659	1.18472411103713	1.86547619105348	1.96031837463849	c2
FBgn0003366	2.49588010469832	2.00026648772922	2.02366985594876	0.784441306805959	0.477097893783937	3.79147224062154	1.95636017277638	c2
FBgn0039266	2.49453488238995	1.84578249354692	1.46441406410401	3.07439198224824	2.56699404228395	2.34592311503619	1.37686954683463	c2
FBgn0085352	2.49177319719785	4.68913050654088	2.53137203264647	0.681984306873752	6.33829262905209	2.34009477264115	4.35070412905905	c2
FBgn0085446	2.49087247052957	1.56922340899451	1.63519170226719	2.78253458526119	3.18743542429076	3.00094992924645	0.712786558204829	c2
FBgn0033494	2.49039956600368	1.88613938079037	1.65310394297439	1.53956735589428	0.753194281538789	1.41897476355028	0.976565339588361	c2
FBgn0036294	2.4878433526318	0.0526889545162659	0.826656473938615	1.41794074013753	-0.628059150375639	0.248954325389349	1.20913336947978	c2
FBgn0050089	2.48567778059114	1.57068246807327	2.04325155024953	1.5401005244653	1.03669502659931	1.80028756365661	1.99350273727967	c2
FBgn0011770	2.479852694226	-0.525727811586603	-0.46401322843708	4.91880213643832	-0.249146556561566	-0.0870644937744576	-0.293082700407414	c2
FBgn0265042	2.47602985974001	-1.30104279046625	-1.42524365208736	3.69102315474498	0.213668946404142	-0.364793243964246	-0.206689399855801	c2
FBgn0027930	2.47353062390218	2.04382146635144	1.89683847449345	2.2336148569652	1.03872621972349	1.72811032926851	1.60979465779847	c2
FBgn0035359	2.46798952101558	2.65044389737394	3.67095462682426	0.232657192773036	7.61798294618067	9.81007463295986	2.21059399898976	c2
FBgn0260486	2.46241250816753	1.86259122102638	1.43301692584525	1.87435436345489	0.995989918618004	2.7086687843421	1.11519094493965	c2
FBgn0031428	2.46133897551338	0.364807899163241	-0.152772825566633	1.43984858767298	0.343419543549454	0.208869429117951	0.927775884231484	c2
FBgn0030011	2.46070337619769	2.1220913290755	1.89722567266093	1.5950313951138	0.48831815063176	1.51294834470602	2.17336964402734	c2
FBgn0032800	2.45372661320535	1.89887970803705	2.55373379775862	0.620559175747302	1.01828120417937	1.421166358816	2.61350053458057	c2
FBgn0043575	2.44995028566997	0.098339584699625	0.0884791071646343	0.102863039559062	2.31334793596783	0.260766473903469	1.02273276311782	c2
FBgn0010452	2.4489026164731	1.5668964252374	1.90815291531393	0.938417166840538	1.42930055972601	1.67928722165016	1.56552339590967	c2
FBgn0038720	2.44552683678835	2.39768212671027	1.85554770836335	2.86725666176105	1.61082823959799	2.79364255696473	0.428811519356978	c2
FBgn0027610	2.43878870112785	0.545889465706048	0.850309757420541	3.54393069065913	0.00160491183935108	0.758998112021951	1.20112315612341	c2
FBgn0030029	2.43508087655286	1.54234926095082	1.2250586762106	1.14072190185154	2.1126750061455	1.77049357241721	1.44004722829536	c2
FBgn0035770	2.43403758112243	1.52524557275121	-0.0249525828903683	3.62918334952943	1.32031769232091	1.67301688323871	3.08689811225202	c2
FBgn0033521	2.4334839098883	0.241779816682679	1.13406995621405	2.64198256123604	0.847509522494549	-0.822787867244999	-0.0183304983840576	c2
FBgn0261552	2.43034108890091	1.39559880203485	0.678549712498161	3.01632348199518	3.01255176678862	2.67879286684496	-0.205436725382448	c2
FBgn0030847	2.42749733231478	1.76167523377343	1.24335159436437	2.50701944971659	1.78236898458028	2.00647235546342	1.20525442734202	c2
FBgn0082582	2.42450193319731	1.77916672007566	1.44452962393582	3.58344665251021	1.72172558165526	1.7755847077607	1.13597553783257	c2
FBgn0033777	2.42409189628875	0.988103337158345	0.65550520858872	4.46003027331999	0.656116784466679	1.45430299305567	-0.700288506616717	c2
FBgn0015801	2.41814340339596	2.09634711918438	1.69902228011362	3.34945987634684	1.27182752564626	3.27433326902475	-0.328179053941407	c2
FBgn0033353	2.41618028378786	1.68659607814964	4.5951534233107	0.0463857520764901	1.75337923729534	2.12354106854086	1.65801019529413	c2
FBgn0036970	2.41316608676616	2.63504939394261	1.12861968155847	0.481246194111703	1.27435790125511	0.743316891250389	0.43859305753158	c2
FBgn0000064	2.41005466651476	1.28183361279001	1.18224105800441	5.55604029125821	0.518957891883548	0.970853002146727	0.00321004637034816	c2
FBgn0035678	2.40963294875468	0.144136963082379	0.0824561144607489	2.27887903160197	0.173956376074494	3.12621485079469	0.522283822633564	c2
FBgn0036910	2.40658494744681	1.78701761321001	1.72452201712489	2.99281329748547	2.68933529491869	3.76727124619124	0.726502802920717	c2
FBgn0035699	2.40539702111141	1.99138264228633	1.40245268381118	0.381692771933524	1.94889500660181	1.62497220176292	2.29498945212277	c2
FBgn0037671	2.40508819883043	1.05616035763817	1.07734476925001	4.9366513608135	0.162167314831604	0.773193413038459	0.150310675282384	c2
FBgn0014388	2.40265716093856	1.18101024661719	0.938009335590757	2.41395962017719	1.95323475428695	1.23019237319329	0.871603331289158	c2
FBgn0034706	2.40133492229875	1.67990279501853	1.47184102171814	1.46888250334747	0.0449341096073152	1.7040766344804	2.39770507237943	c2
FBgn0002306	2.39780690966295	1.52888088757951	2.53847345657481	0.23162238420351	0.477274508149143	3.83670144875688	4.91984062566487	c2
FBgn0035499	2.39093991033644	2.15187977187796	1.65729472017895	5.3149910203751	1.66015477995796	1.95357912821365	0.471909167671931	c2
FBgn0038744	2.38168565029678	1.3145951685638	1.81064741854745	1.91285830524115	1.93467067094899	1.71104495210927	3.25295081387509	c2
FBgn0024754	2.38013781000547	1.95557013456678	1.74343519612827	3.394855601684	1.75238854892271	1.67352925469255	1.53050857430638	c2
FBgn0032422	2.37888958234876	2.88193110380916	2.65453055089372	3.20872141895313	1.67118550747377	3.00179897857441	-0.250125924306336	c2
FBgn0052369	2.37752108538334	1.05391757342837	1.25006832937659	1.45270793574543	1.65489444368691	1.91497568511837	0.859096857551359	c2
FBgn0001128	2.3749553624311	-0.231360912314427	-0.240222587883798	5.23376017750289	0.94004482446379	0.570112369349458	-0.803723832968956	c2
FBgn0034390	2.37454644950819	-0.533493490332867	0.55258374225144	4.5958012018002	-1.09828847208985	-0.683195524708174	0.998773352684335	c2
FBgn0033999	2.37375532759748	0.82164528049005	1.06302126494803	0.049218834182074	4.65634576164845	1.53432710794272	0.232820935585014	c2
FBgn0038012	2.37277549412008	3.30210355067638	2.23418795763439	0.610290216579352	3.99492663427945	1.63307695946287	1.00050759287025	c2
FBgn0265276	2.36531521524697	1.79769934468051	1.65649815241599	1.75934322772598	1.6544503695186	1.17539341221589	1.03958993614547	c2
FBgn0032694	2.36377960639252	2.00101708718074	0.990322970479637	3.19745390113893	1.77536155933095	2.80967208297136	-0.124080856976744	c2
FBgn0038038	2.36280824354554	0.935038377584704	1.70620548755755	2.68070845231373	0.0070222920036978	0.0958652278492872	0.901224056598312	c2
FBgn0024183	2.35164306439995	1.28666706066253	1.58133315597764	4.11434504902776	1.49331780271785	0.151528811913506	0.70110873869839	c2
FBgn0034861	2.35075183815169	2.05199430984859	1.6745815666817	2.09731036410556	2.08562065932775	2.82074937218423	0.645510478132989	c2
FBgn0028399	2.34481021854312	1.19443587985873	1.01367924413508	3.60527700557422	0.769532719246412	1.69987546153726	0.480655984681239	c2
FBgn0028990	2.34283668020578	2.13848750124787	2.39798826651191	3.79002343416677	0.607740214288503	1.89889054810828	0.158778206250862	c2
FBgn0033665	2.33972366525497	-0.0316692539332595	-0.354701014976526	2.58522837202143	-0.212160769536649	-0.00164953114303194	0.10896115318115	c2
FBgn0259145	2.33950693973521	3.53204988641059	2.2294180551101	0.0860887014554459	4.8796461240058	3.72131892408377	5.04056293748693	c2
FBgn0010223	2.3373125634284	-0.460696775574622	-0.0779564702874252	1.08297357225007	0.580796834075484	1.7319781905806	-0.0125719548660747	c2
FBgn0038243	2.33712420976537	2.1547413310262	1.55726003628776	3.31576925975339	1.2474727332561	2.43723449808806	0.873913335048379	c2
FBgn0259823	2.33575521430692	2.3936310422569	3.20070302488988	0.0496971812764519	0.786032240895796	1.59579630928929	-1.32064012973673	c2
FBgn0027654	2.3332318439282	1.35429517478449	0.172493252538604	0.80123007717369	1.42513907407427	2.53062367927342	0.685808256058424	c2
FBgn0040251	2.33273998121614	-0.717004790756889	-0.632364296325764	0.99082884007753	-2.09501399086094	-1.47091170745806	1.84276140771528	c2
FBgn0013272	2.32770264613291	1.85504737910079	1.88370113052713	4.26711902071482	2.10862110536908	1.82211238744643	1.88743351832691	c2
FBgn0033654	2.31159901663282	2.2621377263158	3.55859824027515	1.48140506648506	2.45501129591732	2.60880596183446	3.37954499903873	c2
FBgn0035020	2.31006475762331	2.03112652059223	1.34068724769352	4.24218232315648	0.762691418026118	1.4105375772603	1.03126799303518	c2
FBgn0267001	2.30551594504592	1.01933263163332	0.974714819152276	1.28659849322941	2.29066762995579	3.02570493006845	1.75149216267008	c2
FBgn0033431	2.29723727908231	1.72111390394938	1.21195909868366	2.2807076780137	1.72487522447118	2.20992160050242	0.941768207638139	c2
FBgn0026602	2.29667087689591	0.137125065356251	-0.146663584935519	2.71276457761223	-0.0306296789346808	0.47642305649571	-1.11197935688516	c2
FBgn0029728	2.29528613648126	3.26370459200546	2.67737620444939	0.12952819049248	3.95898221131897	2.83220518251816	6.67575813155578	c2
FBgn0022382	2.29460385019749	1.79124535003406	1.30674244024609	4.69123383719415	2.33522297857153	1.87864817998643	0.448852103294955	c2
FBgn0010435	2.29313322873258	1.35066800445448	1.35870929500059	3.44072577183698	2.88192928878385	2.89437239819615	0.786589320656827	c2
FBgn0051119	2.29224263590274	1.19038628336748	0.045444863379631	0.787628107538257	1.06432565534935	2.80266858638754	1.27855495736831	c2
FBgn0039916	2.28845628675565	1.02949563234287	1.3993717399803	0.0708639732171369	4.73132782682199	6.78675120589762	1.01161264725576	c2
FBgn0039226	2.28827013919127	1.85931031966009	2.26975602339899	1.8065691623516	1.59082562522948	1.32894453032248	3.25987716331372	c2
FBgn0032025	2.2844471949979	3.54877368906416	1.91400324319242	2.54345438696007	2.08078976752186	4.15966158113946	-0.228740430553268	c2
FBgn0037846	2.28232479125211	0.238523487384489	1.20035929064996	1.95227573139228	-0.405293863411784	0.123606896779062	0.576072785032168	c2
FBgn0039809	2.27583640599999	1.7879465665398	2.69553542553455	1.02922283855425	1.48227214580954	3.42858988579679	1.27347933125545	c2
FBgn0004666	2.27568754142169	1.57690674810341	1.18502489625817	3.17439638336885	2.95765165606607	4.16570719831196	-0.327213467383627	c2
FBgn0262512	2.27412338375063	1.47165571657075	1.18952896770239	5.1215819302899	0.72758308808014	0.608078422792527	-0.0337082627263662	c2
FBgn0265725	2.27363280356457	3.66611324057404	1.98416643320461	0.300051702162783	2.52770671412353	0.796704671912538	2.60103260232695	c2
FBgn0037873	2.27147674220704	1.22294887566113	1.47935866169611	4.77464845471052	0.02414134914877	0.364378887731939	1.28000773752283	c2
FBgn0027608	2.26939603242149	1.31069839020588	1.21083070274817	1.50230400302047	1.54447960336198	1.67896695990071	2.99044577716797	c2
FBgn0035252	2.2660901682269	0.478508818499304	0.873270130301373	4.48772426175327	0.221371034767752	0.879789802094657	0.756069041906886	c2
FBgn0262736	2.26553735350507	0.618081161178547	0.561600610584076	6.31305105250629	0.670732461481161	0.378736314932991	0.0400786492846596	c2
FBgn0038598	2.26543270186897	0.950049610681781	0.564797029472884	0.236525768680587	1.06666080171553	2.02348401748969	0.367402510793782	c2
FBgn0005564	2.26528276502172	1.685965002345	1.43608770735453	1.17016527581615	0.697986318523325	0.708759770034886	0.822387081911556	c2
FBgn0025111	2.26471253942977	3.95316605261893	4.11820614937384	0.978761591872958	1.66733110763138	2.01521910554807	2.64049643888477	c2
FBgn0029766	2.26453906429936	0.64381480914357	0.978169521342008	2.80650447548129	1.21844732382773	2.67799438351047	1.51622179893905	c2
FBgn0036287	2.26290718283009	1.42672263635554	1.30161759620864	0.256450350159485	2.85354622602746	2.34730133209459	0.812546354185466	c2
FBgn0004606	2.26043163983551	1.14822755508796	1.05211196025672	3.23194639952533	2.06232129570523	1.78176825213039	0.318868930846278	c2
FBgn0260745	2.25631882393907	1.66998711339702	1.12383303870023	4.50345207759243	0.535544829008075	2.77325841349958	-0.235486606629337	c2
FBgn0010385	2.25281893302831	6.9528261633255	3.90261013597245	1.69576433156031	0.542921480410061	5.8341386645682	1.7342843390205	c2
FBgn0038679	2.25052388367642	1.68322752279041	2.23352464689559	2.15789584234879	1.08887649742552	1.78535662554362	1.76486592916096	c2
FBgn0022097	2.246568311676	1.14183613038091	0.93173411819693	5.09786443737309	-0.102871804647878	0.549771231693783	0.0578451893459827	c2
FBgn0262511	2.24229601529607	1.08516789979498	0.86548536216523	5.2487229051683	0.608061370491464	0.643265073138683	0.361370294734071	c2
FBgn0030521	2.23943481422669	1.44793032489482	1.14520164150855	4.85979970660664	0.806595321603168	1.80715285031492	0.512332890051752	c2
FBgn0035298	2.23828022811128	0.320329034770679	0.990409077968399	3.4987238068098	-0.342475814086192	0.0216465043264397	0.223050984027679	c2
FBgn0015221	2.23815698409314	1.61604015264529	0.544495987959755	5.97310856670342	1.26822029231814	2.46898973572857	-0.123730670044528	c2
FBgn0004435	2.23574779042597	1.98843415880938	1.32336248389995	2.57141912178968	1.86714369860767	1.52367283132555	0.115482720120433	c2
FBgn0004583	2.23496305044612	1.86217829149029	2.6336411302263	0.848642441746692	3.05348926554217	2.37023709613499	1.89141301003096	c2
FBgn0051955	2.23475186136135	1.6524015367739	1.71962536331541	2.06171510261251	1.84617920271968	1.51130060242603	1.89051673591504	c2
FBgn0037712	2.23465569799681	1.84402566254	1.95667912759227	0.228303495873437	2.14094694609005	1.94053851829141	3.0899549513675	c2
FBgn0032729	2.22830035252738	0.790104046680676	0.846474148941861	2.83036269658348	-0.0514465157973488	0.202535647212712	0.0321031936543338	c2
FBgn0031589	2.22419725943457	-0.48175833824774	-0.0454253857091916	3.30879327180983	-0.415821210824465	-0.451194633047858	0.562081136259671	c2
FBgn0031360	2.22034738641332	0.156977894210137	0.439138501566099	4.06282760651549	-0.395266698746132	0.82729723298185	0.26698440296689	c2
FBgn0002921	2.21904512430355	1.05369676920341	0.8544275592769	5.19757492338207	1.2814656591787	1.77243544377195	-0.144747726745102	c2
FBgn0031142	2.21865955936409	2.66626810175817	4.51477677328861	0.0647973626352203	1.86383488743551	3.54157780712911	0.791765860141263	c2
FBgn0033214	2.21556595674794	1.91985823240381	1.33995665225232	1.07851379360738	3.15116473625201	5.03714451512899	-2.60809838551923	c2
FBgn0039928	2.21365096249065	1.59797655967541	0.800259008189439	3.66104675310216	1.93130135469327	1.70600583018761	0.309001493218663	c2
FBgn0262559	2.21048939144292	0.476964298298722	1.21917008095007	5.68799483852511	-0.090646519384366	0.103878369780105	0.402267475675092	c2
FBgn0037016	2.20956143155292	2.3523387165183	1.81247073866917	2.95087847472286	2.0996662302786	1.23912888079867	1.61581393453474	c2
FBgn0086608	2.20926758149436	1.24105863030876	1.03072320917297	1.5760665512171	2.62381920863975	3.72950416643731	1.09618196784942	c2
FBgn0002526	2.20864585049634	1.1103767785094	1.90678527184661	3.2305653315868	1.1130645975682	0.96920764798587	2.6233127906072	c2
FBgn0010352	2.20852659394004	0.87815380364224	1.3443381763606	3.84569717280056	0.271642873880183	0.579743667651175	0.72226013907837	c2
FBgn0039629	2.20684458606495	0.67245788464034	1.64153294171797	0.158112364836998	0.3403867328322	0.377005859228794	3.882335948109	c2
FBgn0037906	2.20634896892037	1.07771226626419	0.973030983935648	1.66905135023508	1.54699125468413	2.21895572638806	0.383658583090028	c2
FBgn0003748	2.20158580471448	2.48082859248371	1.80545440851404	4.37123216848871	0.868870567579018	2.60582224071569	0.38857927862616	c2
FBgn0015039	2.19958463160697	-1.04377375464668	-2.12972897838371	2.26505070918786	4.38416296047953	4.6871637686129	-3.35563417426172	c2
FBgn0031037	2.19679057266901	1.88883508736305	1.78302237765785	4.57875828842396	1.78870305380748	1.36353970682521	1.20099967715194	c2
FBgn0030347	2.19530234572953	1.63288635248815	2.51368681135614	1.31904523627982	1.0751169267901	2.14103471621584	1.96452833707817	c2
FBgn0030749	2.19394903908712	1.84269283549133	1.45223497936389	3.74836944188832	1.55805481960856	1.35682980794347	0.748468412612536	c2
FBgn0263199	2.19313151010653	0.338800519018716	0.476245428479001	3.69876401547761	0.114503058370182	0.634761003532131	0.334977990658557	c2
FBgn0028983	2.18751611182363	1.37317336849904	1.4222040863015	2.02820179848997	0.635628026152856	0.90088983010969	1.26301006794195	c2
FBgn0034175	2.18507032597652	1.28470377254614	1.91627517117629	0.281315398124115	1.0008922542774	0.772447117290398	3.24022335275927	c2
FBgn0035694	2.17940554630159	2.93946086966244	1.86660408075668	6.01295439925906	2.54600589942175	4.06707402707954	-2.00472246040262	c2
FBgn0051431	2.17901395358481	1.8962279056242	2.14532328289514	1.60832084875072	1.60293144320246	1.26226760809068	2.81646714596491	c2
FBgn0037092	2.1781506284197	1.22139262896069	0.755909094714241	2.19392391391265	1.09700196704946	1.8369215319561	0.109126075767448	c2
FBgn0263598	2.17403472873112	0.705589712399297	0.634835687857059	5.43607690022299	0.537592299200848	0.654335319873295	-0.0728272153949066	c2
FBgn0033153	2.16939739663995	0.460290685153134	1.18322326504474	2.3619734497732	1.75856707653444	2.15346924066652	1.40731188132894	c2
FBgn0015571	2.16882620274663	0.181814695286326	-0.0712054521452449	2.94336875404821	0.333847794878924	1.09201791083754	-0.194938177167099	c2
FBgn0260005	2.16683267823698	0.0768636047914138	-0.956383161051349	1.65512528697413	2.66613697858676	2.30606612897279	-0.320346963565333	c2
FBgn0265002	2.1666279172829	2.29258182979923	0.615787090582191	0.0212613667398305	3.33890593623949	5.1267119262552	-1.38863361241853	c2
FBgn0010228	2.16509105155122	1.83947176986342	1.84711278044066	5.02767158095152	1.04330112103208	-0.00666646917657791	1.27137601606087	c2
FBgn0032264	2.16345329408384	1.49441419326561	0.79661171848241	2.39194893742773	0.472011103511895	3.20546294893412	1.60399097985534	c2
FBgn0037956	2.16242494731349	1.83299744164944	1.86351882114944	1.77170964138034	0.735829447329276	0.380039246104669	1.52305917057724	c2
FBgn0265669	2.16072988348183	3.3443783904035	1.93031330669932	4.06168711563699	2.25578122957792	0.232419658159659	3.80297095185055	c2
FBgn0031219	2.15827633585187	2.36776702897785	0.578518739431201	0.118999184736105	4.1313654551487	5.4028510236027	1.19829760437743	c2
FBgn0030518	2.15694816186495	0.508427279987242	0.757277332123756	3.69526232021416	-0.0818733441221232	-0.536355525497828	0.90381806119215	c2
FBgn0023001	2.15535692441588	1.29403506006557	1.5366277108341	1.13765881998595	0.892610454254771	1.46307990419118	2.40097108002555	c2
FBgn0034636	2.15009150230999	3.48130133058394	2.51645223666395	0.143574664703076	3.45562025917668	1.83136926733187	3.54155201258445	c2
FBgn0051710	2.1469017799923	1.61418775942284	1.81486696688236	2.93511282547417	2.1780118110643	0.902006585080159	1.57504519445758	c2
FBgn0029881	2.14282838989138	1.11472348498707	1.24852275672325	1.54094016121202	1.73045987807427	1.75813277317753	-0.0504868553518577	c2
FBgn0030893	2.13883040198868	0.514396394237186	1.31573477285398	1.42660582534173	1.22830302119067	1.3974243203786	1.32994315886303	c2
FBgn0036834	2.13865331845169	1.7541945787085	2.30947136150311	1.64857650683111	3.06940985490386	3.87242448009741	0.651119789076549	c2
FBgn0002609	2.13791592921405	1.73594524848801	2.62793671613719	2.04761784700471	1.99240754508009	1.08640040928269	3.94049572470537	c2
FBgn0023000	2.13789235479618	1.3147547901318	0.742815018978666	2.59139621283188	1.3243024794011	1.49282827902413	0.702333540819792	c2
FBgn0030839	2.13579457808283	0.790874707288736	0.705967367776436	2.29355229987436	1.44481637430752	1.0940951076389	0.418437942740373	c2
FBgn0036927	2.12811668959208	-1.02242750746372	-0.640639578904953	4.50391450949415	-1.09354731321391	-0.638358719850843	-0.00151949611707711	c2
FBgn0038972	2.12762465074798	0.0975498229241885	0.684878278046145	4.09291980106512	-0.291720590512774	-0.0605604335347908	0.926539081873267	c2
FBgn0039737	2.12672762114239	1.40365280872848	1.67180606134295	4.97282605527757	0.404371485198802	1.10881852584587	0.754483758389807	c2
FBgn0025683	2.1239298995209	1.56394638096873	1.12469878467172	4.02153060682642	1.28400692995206	1.8350564831372	0.433568883176623	c2
FBgn0250789	2.1210969619644	1.21414605466814	1.68424231363878	3.58052600297856	1.09061144959803	1.91664209806883	1.13219656238109	c2
FBgn0020294	2.11538185967468	1.28303787587251	2.0727616960825	1.17630941685038	2.19577461929174	1.71473215269787	2.60132498001417	c2
FBgn0038924	2.11448585851346	0.923369873986365	0.733483945509164	3.90985317304359	0.0928835776877814	0.330183939818765	0.516669064795148	c2
FBgn0000489	2.11350842893326	1.5845652951205	0.929423165010195	2.93616915189686	1.6892050717413	2.62303286179407	-0.900822357525844	c2
FBgn0002719	2.11269460966487	1.49515378191633	1.53425537477307	4.92238658465373	0.666146644845978	2.30757446929673	-0.649407620111134	c2
FBgn0037070	2.110836951196	0.113259563832184	-0.0222809549866807	3.17682458346681	0.356858706539049	-0.0954999692374107	0.0375388886145224	c2
FBgn0014903	2.11025008264182	0.705741403982152	1.83403220013714	1.42220223711357	1.01112361427426	0.360169674252748	1.65403579400843	c2
FBgn0033649	2.10985929162835	1.72360720637257	1.95764925365955	1.75173528137541	1.95083453401576	2.044721147544	1.53243582334005	c2
FBgn0032162	2.10868572826839	-0.196216323258573	0.347278846753479	3.17357879061043	-0.239431309280033	0.122059293636574	0.166710792861086	c2
FBgn0029754	2.10237202771372	5.69712034754533	3.41983619147552	0.318691666446043	3.67863425960538	3.32353194179011	5.74454949070334	c2
FBgn0053111	2.09982115874385	1.48771072620726	1.68530127165116	2.64660525791418	1.69981531896421	2.15175932182694	0.543388871423703	c2
FBgn0260660	2.08826218866556	1.46176264294805	2.03464152928437	1.68393570002848	0.680186729800434	0.677261519540133	2.14914547406283	c2
FBgn0029002	2.08622712196756	2.46813868766584	1.87735275265276	3.78373797739135	2.51595370089285	1.26589490830903	2.89772728787243	c2
FBgn0020415	2.08485060824831	1.2054644410457	0.453699207456609	2.98414095301343	0.711856305746432	1.05524011383963	0.737481526348088	c2
FBgn0039430	2.08190409825867	1.10955383697474	0.776814860543845	2.50137447443968	2.06906026105049	3.04269743817459	1.77082596590949	c2
FBgn0031974	2.07935960580598	1.00962086686879	1.49400145293831	2.79756486780161	1.07409606973239	0.778962759942423	0.509549809852408	c2
FBgn0034335	2.0738643902972	0.0773603458832422	0.166065457741014	4.90262377578211	0.465819660591049	0.308450928946243	0.174224571901624	c2
FBgn0034718	2.06971400907079	0.276711916982766	0.950217567681238	3.39053363211971	0.306462124746512	0.218925540167178	-0.271258570029815	c2
FBgn0034612	2.06305302248278	0.0471267353315437	-1.2963092226179	0.0803305431680027	2.75265967698667	1.87400255044363	2.6243423866117	c2
FBgn0031866	2.06266904258792	0.127359044080388	1.12950643587839	0.0493296376750486	2.09461616279214	1.54942269283815	3.56880787806988	c2
FBgn0004907	2.06240251830868	1.58790394773636	1.62424773029226	5.99310195083054	1.58329579206456	0.65681510504171	0.874656939276615	c2
FBgn0014184	2.05956889035243	0.931832363420397	0.602211998160349	6.13136068221802	0.971870698195972	1.22654310120683	-0.0356088668809064	c2
FBgn0016715	2.05593315480197	0.182911547773939	-1.00861130476603	2.71863859897438	0.730861968161702	-0.155107141012131	0.0225307353487612	c2
FBgn0085408	2.04935323872526	0.890587783091363	1.83750554189154	2.26869280334444	1.33683562462083	1.89563385078427	1.8663809425884	c2
FBgn0038412	2.0472697095603	1.74544068869813	2.52039397596275	1.99551549108106	0.961658330731279	-0.548138686952021	2.21307388472875	c2
FBgn0036931	2.04363881353586	2.78399210650153	2.73754965392454	0.127025349147725	3.18183242856348	3.13759321268212	1.2007555802684	c2
FBgn0000043	2.04361080870814	2.17748626455226	2.00962161375143	5.81754721428246	1.16128076612974	1.29033273349956	1.196729345695	c2
FBgn0030691	2.04050749520104	1.53835915687842	2.62029146469808	0.0926245767987089	2.16848157054885	3.610998616787	1.25359889743992	c2
FBgn0040089	2.03884299654543	1.6833770119956	1.4082636852397	2.21098644691913	2.12620021167529	1.55229930082376	0.628087192348747	c2
FBgn0037000	2.03797950066838	-0.28992855392366	-0.470180637597302	2.08325458777092	0.49843560372091	0.150923769585085	0.919487953251716	c2
FBgn0037548	2.03322422933515	1.89499875504556	1.7484053855332	1.94144898426945	0.651587123956586	1.5228061792095	0.402331145487346	c2
FBgn0053108	2.02941471928956	2.1815567311732	2.30587822690196	1.23192122321734	1.04062049859986	1.7762834812282	1.79939777867933	c2
FBgn0035806	2.02880134640938	0.240675765087232	0.0892811768393012	0.542101359001165	1.62261036415722	0.854737657794664	1.35494911153469	c2
FBgn0038752	2.02712947352677	3.07804676647711	2.52300378445369	0.713166745107851	-0.940387781841417	1.62803956557481	0.112329732098063	c2
FBgn0002945	2.02341298708969	0.916996921468229	0.518676626843672	1.25292158448662	0.982394702553589	1.61259315276148	2.79913822232156	c2
FBgn0042135	2.02053927103154	0.535737868171156	0.0694049777764889	4.4872345606905	1.12136951513749	1.58131601453354	-0.281093282851859	c2
FBgn0261549	2.02053879627553	1.04176275659104	1.01398804274076	1.46772880756789	1.35938439962925	1.32840035244215	1.45637839998646	c2
FBgn0038221	2.01412977698004	0.942433748991613	2.56591975698232	0.418342372431472	2.61101826193335	4.52874450728221	0.0355888670883418	c2
FBgn0003076	2.01222095781948	-0.672936410750578	-0.163534368282114	4.81683413973263	-0.744302736455823	0.00358785554925696	-0.399285842103409	c2
FBgn0039807	2.0119235881957	3.66256032418078	2.4267060370379	0.568999961380581	4.0200938925715	3.67914038320007	6.67530183588125	c2
FBgn0005671	2.011669690594	0.502148357211262	0.603016477854235	5.61073574770867	-0.131801029645042	0.337635321713986	-0.036295318280655	c2
FBgn0030876	2.01125719013398	1.3086920440175	0.539960635815342	2.37545843902478	0.370424753498393	1.23250078033407	-0.0967272663351975	c2
FBgn0003068	2.00988147163994	1.05870661100512	2.4038692044078	0.961503609940482	0.480316568080113	1.24949716196603	4.0052490527234	c2
FBgn0032140	2.00852733447404	1.8139519836551	1.31431011855382	3.88739116109135	2.78301016830737	3.43364401699146	-0.988767694339612	c2
FBgn0259219	2.00383759245177	1.8083042132063	-0.156301893421346	0.329802471679705	4.49759580776807	2.67813592541361	2.92328844762574	c2
FBgn0052698	2.00254739409569	-0.289080147719085	0.0065279626095991	0.873543552039979	2.95704583247745	1.04370693001961	0.0319818463293061	c2
FBgn0014163	2.00154287116157	1.64916721897929	0.891921063273926	4.91038969565847	3.51175823528548	2.32114827318896	0.126057525338419	c2
FBgn0028663	2.00070291502795	1.46711038184562	1.30936371206227	5.24133810712956	0.576331717051228	1.03349178631239	0.300549319942851	c2
FBgn0261545	2.00064736464323	1.3491786077231	1.72454908367755	1.85344056807017	1.49849536443384	1.47233334294669	1.35547790949139	c2
FBgn0028670	1.99743270387632	0.179698141530817	0.681010056668032	4.66959415056431	-0.137090687993458	0.54365531372566	0.00715058533502832	c2
FBgn0028622	1.99721587762004	2.16036215725069	2.25321588813467	2.07140155745205	0.745559262824202	0.295959664055482	1.74910536510939	c2
FBgn0260972	1.99362218058792	1.90216878319088	1.68442922421816	4.23543821747391	0.785354356421232	1.55897067609602	-0.128495415035134	c2
FBgn0027339	1.99289155396777	1.12817307087597	0.818476026021122	2.35603108765881	1.69360935462811	1.37103295790483	0.380470556894839	c2
FBgn0028984	1.99063847837492	3.25689324588315	2.98844300831224	4.05187343780099	0.857758467881917	3.02926250408815	0.141758671945557	c2
FBgn0002590	1.9902224141761	1.46219341494407	2.16614792643086	7.03909321536443	-0.0810508004424584	0.284042938839481	2.03096716932308	c2
FBgn0038020	1.98957668357966	0.980754200120405	1.22586945687969	3.25720186869344	1.6475162497243	1.17227486083173	-0.771771997079211	c2
FBgn0039688	1.98852710146636	1.13824090979908	0.845709251903522	0.695279106390239	2.04033569825278	1.51647883358816	0.176272746515885	c2
FBgn0001122	1.98661429546944	1.18733820596451	0.846656215807638	4.26711470189178	2.30324202022866	1.6076651887548	0.267809478024218	c2
FBgn0051469	1.98004104967006	1.28232670815181	0.547870360825949	1.00901867147319	0.178239405428841	1.42277167672562	1.69986286588026	c2
FBgn0040931	1.97826670239812	1.41497549074328	1.68867902148923	3.62398653951976	0.0755305996085992	-0.567006561436517	1.72895184808377	c2
FBgn0040322	1.97732969193054	1.34572768740751	0.870894300434643	0.516864671951559	0.867901717578296	0.870387464194549	1.91324188285284	c2
FBgn0031117	1.97722218200148	-0.329057576815446	-0.670466536616779	4.33189692621547	0.479986849664966	0.326519203501821	-0.251904827802707	c2
FBgn0022774	1.97476041367959	2.39030934528463	3.5913616761266	3.22666204145699	-0.0904534839039342	0.381485668757528	0.832981301778374	c2
FBgn0052850	1.97328450814316	1.21080888882632	0.671586813217434	2.69379768818755	0.0275289224613626	0.0135383870978509	0.582993543133133	c2
FBgn0010620	1.96916519893539	2.02126952494042	1.41533501460735	4.19428945784635	1.57155322149633	2.17335982661741	0.173892620270217	c2
FBgn0029813	1.96670777290893	0.535735709984571	2.08991711741036	1.90807393076085	0.0554877513394828	-0.828324658446836	1.75993011929528	c2
FBgn0020762	1.96415601705882	1.70314366111753	0.651377537270816	2.39437975514659	1.97568376242595	3.7148577815535	0.334557681524387	c2
FBgn0035542	1.96238795623885	1.91347266624788	1.02729155569641	4.043720457912	3.23850924513025	3.64635427861415	0.244963900484745	c2
FBgn0033702	1.96216828646672	1.17646733544636	1.86808814629769	0.801723609620589	0.338913203806887	0.315877717048696	0.938424038955059	c2
FBgn0052091	1.96189030356916	1.8374167505098	0.944432382766769	2.51786136224176	3.53788904505053	5.10047777283974	-0.756281871090584	c2
FBgn0033205	1.96159094796736	2.29033261616633	2.36043031229856	2.30755888316675	1.72445135623639	1.65949721408748	2.38009335895711	c2
FBgn0028662	1.96124371732148	0.914208782858506	0.837263464003251	5.05532638280891	0.273740303516722	0.781761239681444	0.186428604597194	c2
FBgn0030914	1.96083728451018	1.30717158060932	1.46013790186892	0.956335028866066	0.0187610220363071	1.03988600261668	6.15778940330756	c2
FBgn0026315	1.95934037729028	0.532972447476225	0.377814006052384	1.87276700361426	0.814308881099306	1.53023038527529	0.832953233891182	c2
FBgn0264598	1.95887220983115	0.709190592393323	0.3087188563135	0.136651195973175	3.05672141760293	3.04794643885718	0.378269563140461	c2
FBgn0035186	1.95788660629226	0.567213736636456	0.0472176904409934	1.20245361093581	-1.08382198354819	-0.871513009341079	2.42863020101684	c2
FBgn0033520	1.956610470365	-0.150397354934462	0.764333713898518	3.79043075842947	0.273800259403582	-0.807298346058581	-0.207109277654971	c2
FBgn0054056	1.95382142296098	1.02180205335426	2.95042538457288	0.595265517324281	2.10009628201814	1.80711687585832	1.05719998370826	c2
FBgn0036765	1.95143045919846	0.228184966123592	-0.728375980545828	1.63654115857466	-1.60007069660933	0.524512102579306	0.862862216001751	c2
FBgn0041581	1.94819651499429	0.891195990248515	0.360390188706732	1.61251182312605	-0.2407431226559	2.17077077857937	-0.615945790104999	c2
FBgn0028546	1.94771333226848	1.6918199951215	1.75534905375949	3.85748741626853	1.61598041939506	1.50404934246674	0.245785296224266	c2
FBgn0050489	1.94699713909979	-1.04167705258992	-1.71328989273563	3.06876032208576	-1.52142395615689	-0.221185258716426	0.646755696144372	c2
FBgn0261555	1.94239609418654	1.58889603984581	1.16162690819814	1.84861524098021	2.29620033434827	3.11138710313263	0.533441315849041	c2
FBgn0033814	1.94108163147135	1.85492657912335	0.979686607104285	4.24779236651879	-0.322873656520471	2.03520261791419	-0.0191010270688207	c2
FBgn0024320	1.93873726676758	1.67727424771869	1.09098393558483	2.92433220709661	0.651509868822195	1.59276844618035	0.79684799240225	c2
FBgn0037186	1.93743352497359	0.118565132690994	-0.0827996470179615	2.0662021362462	0.347196073004431	-0.229312724282857	1.31955122425382	c2
FBgn0011656	1.92814102412746	0.713235562772351	0.872270509732134	2.94627149907572	1.43644667188824	1.56790823554448	-0.091179692471555	c2
FBgn0039501	1.92776211018816	2.25363570937067	2.91711786319908	0.300471636192653	2.91002575440344	4.51908796366419	0.985453755887014	c2
FBgn0030350	1.92726250339334	1.53555256299926	0.781808563858444	4.36956798196005	0.597850118652235	0.363077637147292	1.5381570847802	c2
FBgn0013305	1.92665916888741	1.22830730399845	0.605196501935179	4.14775372807403	0.680008017045382	1.31440932505792	0.279199110476518	c2
FBgn0023214	1.92378048483821	0.98709391513519	1.3766734643207	1.7614355103288	1.61418386653232	1.3870486924627	0.764162027820066	c2
FBgn0040071	1.92360733821451	0.994157521033978	1.95834361143841	1.61964757599427	0.665762112344361	1.69937064593312	0.610537522476824	c2
FBgn0004652	1.92295997825384	1.4200745432956	1.54898656881504	1.73544721494118	2.23686358107694	1.83183499635816	1.35753825096555	c2
FBgn0010100	1.92154064089363	0.287892357815642	0.884455911086935	5.12018690403596	-0.485031363316755	-0.303694391216673	0.0867697186785529	c2
FBgn0025682	1.92133692915688	1.52657519804792	1.90806932831428	4.07014151044394	0.994191241305985	0.502104164538159	1.09961027439022	c2
FBgn0262563	1.91957931351157	1.84742243273287	1.09113175258674	1.71200948259642	-0.297910250194883	0.88208462950182	1.73366811007862	c2
FBgn0031824	1.91398353142698	-0.39514386113301	-0.238625715003414	3.40482626263505	0.563209219656306	0.9747051262212	-0.491304325966926	c2
FBgn0033241	1.91383101993595	-0.184086529360928	-0.0534925420065645	4.61712037519676	-0.0296827129119567	-0.0215580440625555	0.340862758294083	c2
FBgn0053207	1.91340132948516	0.421972745177649	1.16000850423612	0.47823540502078	-0.22985916341649	-0.757853011257586	0.0388979110671199	c2
FBgn0031637	1.91166486565969	0.922169027531806	0.762870031297407	3.84021775720024	0.521171278312492	1.29440759362533	0.0156416558078195	c2
FBgn0261859	1.90779497325078	1.09363517616517	0.499884857433304	2.40151168931054	1.6290469770828	2.66095576095438	-0.318956999072893	c2
FBgn0037934	1.90379630010743	0.90764691903246	-2.51066842308174	1.39628761184407	3.61295426811209	5.14794140416238	-1.74211757724867	c2
FBgn0037623	1.90183652765117	0.256879190181448	-0.360668342029388	2.61990993988976	0.361085359370565	1.02830904384172	0.222704293730886	c2
FBgn0034720	1.90157716241874	1.07286228262416	1.05522806317297	0.909651460608259	1.27641438680234	2.48260212394863	2.28835918671324	c2
FBgn0261995	1.90094397027546	0.511010183891637	0.667415308800098	4.27307481689232	0.163716177011808	0.410855131450579	0.929339019116726	c2
FBgn0030519	1.89960490914118	1.54879292888407	1.16049602019001	4.80841394246951	1.20523492025589	1.26581038638533	0.0669029902277627	c2
FBgn0037265	1.89931501637342	1.6426105821613	1.44451474878408	2.14206289810601	1.94092373074397	3.0911633705532	-0.343104232747247	c2
FBgn0000229	1.89400074874228	1.66709209352717	1.15438779193044	2.93833729644104	1.46724677238191	0.975367748122005	1.5762201558623	c2
FBgn0264490	1.8932259255766	0.852830963409161	0.378574967979041	1.46975515892342	3.29320285639105	2.64092695612849	-0.0666443475366474	c2
FBgn0086758	1.88942800725466	2.87239239645886	1.99577264003284	0.196747500696743	4.10178557989167	0.652919087613764	6.82001380022449	c2
FBgn0033926	1.88840829030524	1.24817392028445	1.37197049856611	3.7494155496591	0.765836007616211	1.48560910887329	2.13086480077056	c2
FBgn0027601	1.88220578234424	0.85842559585901	0.178325266226151	3.81157874073583	0.803231767264713	1.93461372801268	0.031675302151313	c2
FBgn0030148	1.88141710815288	0.403840336311632	0.1805250900401	0.0674739585224793	2.63620810304242	-0.548745317659831	0.693343094909759	c2
FBgn0050495	1.88027566226186	1.02039162285163	1.03091220362364	0.464900505430319	2.53615565704887	2.39352637404352	1.15476580468183	c2
FBgn0262617	1.87948359175967	1.02679365610774	1.37861412455994	2.41403156161349	1.64190797394233	1.76848554125586	0.747019764743846	c2
FBgn0085732	1.87654380719702	0.396626975017554	0.328690867016156	2.40945575580545	2.10019991806014	0.737389440955933	0.753228542127118	c2
FBgn0250814	1.87428658343427	0.659784403284518	1.39184917381279	4.81054379738464	-0.679920500957731	0.00881971293872614	0.716007308976854	c2
FBgn0036168	1.87357675273922	1.20140303547344	2.92653357817254	1.0744509399321	-0.528028767998378	-0.641531228687108	1.82505914212308	c2
FBgn0026409	1.87121226538639	0.701507250322824	1.00850559161702	6.04255680846475	-0.0383367332795105	0.127117495167249	0.442917727414482	c2
FBgn0085376	1.87059328160011	1.67564480280656	2.1961029272002	1.71022672978612	1.73856807743163	1.4339532452671	2.70462743753429	c2
FBgn0000116	1.86998715758393	1.69198413647692	1.58893071520324	5.68698610611255	0.142010029352531	0.916369865591167	0.94872159052611	c2
FBgn0082585	1.86694088721319	1.34096443691404	1.26031473025028	0.82622176886526	1.28091830205002	1.40456115901466	1.09059242754825	c2
FBgn0031263	1.86057796451438	1.38702546906414	1.17777848674351	4.67550734498224	2.10124841949384	1.56369650291096	1.22783390278641	c2
FBgn0037001	1.85972535043363	0.905752503930551	1.51620902488119	4.42550731176336	-0.432248581825242	0.142620812002428	1.04011916652199	c2
FBgn0259714	1.8586726004952	0.966780785149156	0.885951546019549	0.307043867301497	-0.512441922450552	-1.05421315169457	3.75306758984334	c2
FBgn0263113	1.85821275430624	0.593809278265803	4.24523788671832	0.0950425076196855	2.75458634230659	3.56077178186948	1.85123006108876	c2
FBgn0037130	1.85677149522391	1.96556985477206	2.39482900140487	0.482329724842523	1.68997260036318	1.08680366223266	3.11614737205882	c2
FBgn0263782	1.85632404434713	0.900002746712858	0.861193950435949	2.7689961391342	1.01130243350558	1.88655127289199	-0.012092116756288	c2
FBgn0038858	1.85361068072568	0.561920458854411	1.13010131917535	3.70399583869521	0.219018528731243	0.416898999702697	0.294405464506601	c2
FBgn0023023	1.85175827855269	1.32182922652487	1.9454378902044	2.23100547877099	0.562796356422565	0.641974186033224	2.21368324607918	c2
FBgn0034583	1.8497655626975	1.78479792127616	2.03782233680848	4.88332761317474	1.380806853221	1.21527612097435	0.462616644074729	c2
FBgn0037063	1.84968961703394	0.53434556407262	0.574225834992808	4.04714976627576	0.234904719463	0.790746003004952	0.187357003650637	c2
FBgn0038662	1.84926821502737	0.270597189914057	0.344163816007819	4.53981962323395	0.31046639692885	-0.0517008683655276	-0.406915712688296	c2
FBgn0029820	1.84903555857531	1.39562586915009	0.616118450312707	3.18732937913145	0.929369449606184	1.75335859611048	-0.0755047206542984	c2
FBgn0261802	1.84837638159574	0.952370153455763	0.883843865576582	3.02666137921925	1.2034274617087	1.48278975770627	0.579131903872803	c2
FBgn0034399	1.84742534407402	2.05274088756186	1.89519786365274	4.21128069713705	0.803344278031892	2.20839163598293	0.409264935516981	c2
FBgn0004921	1.84609055386129	1.47442509937864	0.829101410186721	5.71219303982029	1.41528568513363	0.897964461470136	0.482707354251184	c2
FBgn0024245	1.84580165215942	1.23107756585697	0.813568385267698	2.6958956461978	1.40274745166123	1.31154405310621	0.301523278900024	c2
FBgn0029155	1.84164742231715	0.0777775955870723	0.544472498531007	4.32861861635936	0.70479059695856	0.0633771440957878	0.622377926988732	c2
FBgn0036150	1.8409553496293	2.89985314737046	2.39515527952998	0.0534719493942808	3.4027786627855	3.5944387478754	2.17830207824639	c2
FBgn0028899	1.8379752195825	1.46622327508365	0.886879114677488	0.206259738531459	3.13172516821503	3.61921082158355	0.541987575990466	c2
FBgn0267376	1.83483522935047	0.0604747808556674	-0.150804376027158	4.13285433682101	0.454501682094034	0.423690558343009	-0.293603098327128	c2
FBgn0023076	1.83458997448809	1.09433342507396	1.83938343887232	1.05583546805306	1.70901620886913	1.50804989258121	2.78214203453632	c2
FBgn0032001	1.83329065565813	1.28979888709333	1.30388483110592	2.78759160160384	-0.356656133418829	0.513879118753771	1.01040813166824	c2
FBgn0020493	1.82779266119892	0.64849506601589	0.97790888905014	2.59448877191245	2.04051295534122	1.60879847159725	0.288628961739231	c2
FBgn0020249	1.82650579336583	1.30827981212288	1.32701141355586	4.21287637229176	0.682134371380695	1.40051251219843	0.465231864393606	c2
FBgn0033817	1.82592467263534	3.07450893400921	5.26455403517617	0.514958591277439	0.015840956317203	0.512856045144684	3.17567762683508	c2
FBgn0027611	1.82518021859538	1.46230497251704	1.3977842867849	3.28227326522065	0.839360614699764	1.23176108788185	0.650055015035981	c2
FBgn0033830	1.82216430598001	0.503929809512935	1.21323832646188	0.00690450892452616	2.06774675868035	2.0965031704471	4.29359165659425	c2
FBgn0045823	1.81698757860294	1.40000401039778	0.893876896767793	5.31368811599705	1.39916027227038	1.74569201191459	0.137267405176802	c2
FBgn0033883	1.81094265132192	0.41576790311398	0.732968853108026	3.84027895147838	-1.20584709163912	-0.141968934366437	0.514291673351568	c2
FBgn0039758	1.80639876863023	5.6781202344148	4.37092754337728	0.0557928262940067	3.09360452853026	3.12525694324293	4.19535556169238	c2
FBgn0027657	1.80574777134442	1.09722033180187	0.810126068964796	4.12384979344946	0.507593675232623	0.190356072700675	0.356934368013686	c2
FBgn0047178	1.80495727752218	0.780933016868857	0.363569972288544	3.3430573826957	0.98675875906855	0.924923991121096	-0.617958101191689	c2
FBgn0051145	1.80212690032699	1.00960787992783	0.344179442089819	2.41163786388052	0.331524071762104	0.908231958657161	0.0795447522734799	c2
FBgn0051098	1.80207682403833	0.485744553217055	0.869199799201515	3.24669934373528	-0.757776059554083	-0.548405611475067	0.19623499610325	c2
FBgn0035101	1.80149101337894	0.755837629971881	1.17109234178682	2.53979696380343	1.32151284651418	1.66935088659256	1.63901796543833	c2
FBgn0262353	1.8012277737431	2.04392758004448	0.332277163766107	2.20536940686513	0.963540916024245	0.608937184930608	0.514971215189079	c2
FBgn0259878	1.80055307620993	0.7287045766951	1.01193292321063	1.491204135209	1.88902290689929	1.80570418767388	1.69086961830027	c2
FBgn0052068	1.80042166047757	0.451739656209528	-0.110931322624835	4.5875414203815	0.32266088733515	0.330203876093491	0.15316129050548	c2
FBgn0028888	1.80000460037652	-0.0571675027629648	0.00737043475240855	0.0308940269370272	-0.0915454165565734	-0.573308661390033	0.907638360993766	c2
FBgn0001987	1.79769102780389	1.15913139475881	0.662900975361375	1.83677113878983	0.536297256946726	2.0678192665087	0.0966397887834561	c2
FBgn0051324	1.7953494763872	1.51667778546442	0.888490116812069	2.86289909426465	1.2461986797019	1.56200436558149	-0.346720776399238	c2
FBgn0000542	1.79503134584515	1.79521040273354	2.59378431484835	1.23535826730355	2.20405073932463	2.36088323841568	2.65255372011245	c2
FBgn0016926	1.78961632621809	1.75900814353973	1.71921000900453	4.09298916074705	0.957329902247898	0.94595956081689	0.97188609027961	c2
FBgn0034576	1.786731889104	1.10717228647681	1.27581623589632	4.82839210703131	0.25352846961774	0.0197904165422414	0.770211186869768	c2
FBgn0036665	1.78483762257653	2.12222931027642	1.12749652365001	0.199449531963603	0.55754091128455	0.691467042546337	0.586152808617423	c2
FBgn0037955	1.78469993279637	-0.176670268935021	0.411716374120187	4.15348574389292	-0.859676314412176	-0.884528743665651	0.378246309473031	c2
FBgn0050046	1.78414648678055	0.534740296826109	0.261927226344521	1.50687552281218	0.155517524783738	0.466220610363277	1.54738754463843	c2
FBgn0004364	1.7793636482736	1.01120409265777	0.896351931386272	2.37983020488937	0.524027379620231	0.840358604392108	0.667934413624824	c2
FBgn0261285	1.77730895446941	1.20243321155139	1.92431423522844	1.80356971952324	0.983790616426776	1.01415490835416	0.633012183735778	c2
FBgn0032744	1.77477071384643	1.08995831702739	1.02534314805447	1.73394372174462	1.17462799822089	0.412846635331486	0.642120027425915	c2
FBgn0035539	1.77422988530818	1.53767689507733	1.44688921596991	2.09660952487665	2.23697815888675	2.1909647127977	0.111052758176487	c2
FBgn0015663	1.77381523680256	0.391157352064903	-0.094486366761879	1.45317457585164	0.842120678512895	0.702180351286777	1.02738207933225	c2
FBgn0033051	1.77282955382201	0.295777992839912	-0.482949561102743	2.02569880248178	1.42696656767544	1.43139738946811	0.125719216665905	c2
FBgn0014469	1.7685576213655	-0.464475701661706	-1.13769127729752	4.13000022942609	-0.0314095846980096	-0.102657505268936	-0.686110847233657	c2
FBgn0025702	1.76687008259702	1.15399156275128	1.26272941459726	0.775092999245305	0.949532548362917	0.94854379499558	2.5388251035284	c2
FBgn0051673	1.76643150357558	0.457969207890922	0.69039703631896	3.80882645337795	-0.143536456058171	0.0646343112356523	0.623266503073658	c2
FBgn0023477	1.76238349324634	0.837052226639136	1.18397182107205	5.16378507318945	0.0700660391830544	0.0445835892962691	0.786310802846542	c2
FBgn0035888	1.76202101443604	1.06415839664445	1.37426184367865	2.26082136351392	1.03901275757553	0.933173142160305	1.95490393596025	c2
FBgn0030218	1.75694640628547	1.62636495430686	2.77777874288213	2.54534852549562	0.0932781855163769	0.42425765310791	1.99672639002481	c2
FBgn0004370	1.7547935021679	1.17094341287855	0.586606718261289	3.33867793371267	1.01617810694224	2.11950952450136	-0.0765775736668336	c2
FBgn0015577	1.75272563113596	1.11864467967461	0.57981875344099	1.88246999591927	1.8595815451272	2.01769334552586	0.00352253112124802	c2
FBgn0263776	1.75122779736767	1.58590480806109	2.13176404222659	4.17917822415509	0.212675106355679	1.39340638622065	0.760865040863421	c2
FBgn0034493	1.75105318476967	0.286867057823534	2.12423480088035	0.32405893800871	2.44562715535585	3.72283450036359	2.00769188488406	c2
FBgn0000719	1.74725497424455	0.895267736066761	1.03579431296153	3.14880246700889	0.622193336623698	1.22979818978252	-0.865511610706771	c2
FBgn0264491	1.74567995519456	0.759082303485545	0.347561256496922	4.15851439665308	1.72149863681696	1.49853829031395	-0.110561801645324	c2
FBgn0035896	1.74012853941009	1.80644093199113	0.471699031059695	3.99995710324661	0.646996870565522	1.5272287428781	-0.0851094075375077	c2
FBgn0040985	1.73920223926339	1.29167236591016	0.886443400275623	4.90791398452003	1.40711126593519	0.37152016773639	0.640728743425741	c2
FBgn0010053	1.73779364125234	0.712063182058026	0.597272563487929	3.04556939423504	1.19563136415692	1.43461750553411	1.12596768544217	c2
FBgn0015714	1.73761173422713	1.57011096814587	0.887827078944774	2.41907604093116	1.23330858730585	2.41572895777469	2.80399374787437	c2
FBgn0001311	1.73631635415622	0.955356420097886	1.6391946046614	0.0602488335698167	1.81946639529076	1.30592237457487	2.74523368753251	c2
FBgn0262867	1.73230573251836	2.01574480356008	2.06848950930131	0.51580647868751	1.18033377473517	1.82727666064115	1.36123027865371	c2
FBgn0041629	1.73211523608678	0.741130343892808	0.4816068010494	3.59450234386479	-0.279466693915931	0.708013967491279	-0.117225621255588	c2
FBgn0034083	1.73136277025498	0.732804028421704	0.921865514493528	2.25845458972301	1.19188457278606	1.73158790326306	0.687986643209944	c2
FBgn0030452	1.73048982373488	0.874587088976063	0.966764196673464	2.24481827999921	1.38965607729922	0.982331444551496	0.215377311196829	c2
FBgn0030360	1.72973945147845	1.59301971996521	1.15687692642262	1.43550838782786	0.644861448715033	2.01587947990987	1.10395368946748	c2
FBgn0051100	1.72941598474179	3.22705874578461	3.11628619346471	0.444494520913419	1.62441965598666	3.41952424420946	2.4546035243124	c2
FBgn0037552	1.72906331140551	1.52217383132024	0.961734530943974	2.60017084174534	2.62635561369204	1.90215045242471	0.452298616021275	c2
FBgn0031717	1.72775761444675	1.63386783858992	1.15128416004558	2.43848862736432	0.236146803593056	-0.122524797667032	1.68751737912845	c2
FBgn0036369	1.72404434120691	1.41784008176613	1.54144664159696	0.408086469336722	0.279646862733835	1.85269004807979	1.08227838596327	c2
FBgn0003514	1.72331250178811	1.17917845285948	1.0650368558883	5.17939888789516	0.670778379066903	1.06955863701883	0.518772342752723	c2
FBgn0261284	1.72063645172492	1.7456524098723	1.50689084268734	3.76730899517975	0.891048602011404	0.733141094232179	1.6321998232348	c2
FBgn0051642	1.71809180860004	0.662602959961104	1.15728442646882	0.606889483118882	5.02021802204036	4.51782592185093	2.06442431985022	c2
FBgn0031099	1.71555166042148	0.851714174652222	1.22791720575293	2.56686607323385	0.308807765873383	1.49683284289621	1.59069998946002	c2
FBgn0013953	1.71320559731524	1.86165080666241	1.28879122299341	3.0901023752597	2.11852119414399	4.4551625787174	0.295965459803936	c2
FBgn0003867	1.71173115385536	0.446721918761486	0.922954826777784	1.34562282403035	0.0685227483284804	-1.34482593310427	1.58280064417727	c2
FBgn0004687	1.71062315687143	1.19187245822289	0.589672777192238	5.62837398560712	0.925854794372133	1.02327470944645	0.367259232844357	c2
FBgn0039349	1.70916987748898	0.340736937494453	0.418603629288105	3.59650135106826	0.292775283606627	-0.154020677511431	0.128811965651721	c2
FBgn0015222	1.70357329440143	0.861219417196309	0.0732255329350001	6.3073979076684	0.63231013495953	1.81120292835234	-0.184307391760466	c2
FBgn0034194	1.70280186492105	1.45750757701762	1.82078476900612	2.17793757308363	0.907199784182392	1.17790399125103	2.68912607324995	c2
FBgn0035086	1.70009007110302	3.15360147500304	2.14098202432589	0.219606904745873	2.59077280156736	2.57817941053634	3.85044994888873	c2
FBgn0025624	1.69914691596474	1.18438429819585	1.32411874771212	2.22484659691813	0.822849384804886	1.973029179211	0.787599667406411	c2
FBgn0086768	1.6982452964377	0.844678055170181	1.16370018761822	3.87418945771586	0.414675375842551	1.01727066850917	1.0626656178361	c2
FBgn0003162	1.69710457029706	0.909996928280447	-0.106207723557772	1.37032746598831	0.634462145475988	0.674674937849388	1.11611449154796	c2
FBgn0015519	1.68926698573295	1.52112304849158	1.13167312998312	0.208664514133038	0.333813672394416	0.770549875633387	4.44965483549777	c2
FBgn0037637	1.68840664261503	1.27158367315659	1.03775161208521	4.32112089897364	0.743300903121097	0.712706703384392	0.589829898575576	c2
FBgn0051720	1.68545209016542	0.804004921669515	-1.44220594185511	0.184308415016618	0.871902101771192	0.618812030664761	2.95642569579629	c2
FBgn0025643	1.68503156589366	3.78368407623664	1.36168819161866	0.12282435128818	9.24872742991326	7.58351804152253	4.20204448271829	c2
FBgn0020385	1.68336795211428	-0.209926766963046	0.506855789276094	2.26733738738373	0.356958989899529	0.683932010837811	-0.136139781147597	c2
FBgn0032021	1.67662055527154	0.827864594139702	0.66352143739006	1.35306647902961	-0.0817041666332915	0.00812523325691664	1.80694107367795	c2
FBgn0037715	1.66659186717819	0.402175607742877	0.398111893107225	3.94277006839849	0.865538555484011	0.896288534008294	-0.864757564906044	c2
FBgn0052672	1.65982673734959	1.54756616634049	0.754361781864785	5.33097532648395	1.72667463156824	2.11213580707938	-0.0823766046919665	c2
FBgn0034443	1.65960123447526	2.66922629610587	1.15746742440494	3.79822081667608	1.46742337526101	2.25931298368134	-0.500660727653731	c2
FBgn0014020	1.65540889748619	1.40802716210804	0.803234074653693	5.56604340635764	2.02662481967771	1.29548778523436	0.222579116307647	c2
FBgn0021872	1.65384959499954	0.717653371707359	0.741733179638156	5.30885837934991	-0.0455735529644236	0.337934867945703	0.642026009040164	c2
FBgn0259242	1.65285458468863	0.674239968049064	1.99763774689485	0.389136654874389	0.791376949414149	0.82496299901225	2.23922474860658	c2
FBgn0035975	1.65258041340717	1.49142379920988	0.392905244865981	2.66671729831277	0.791108661563125	2.41552744650727	0.691648760982653	c2
FBgn0040529	1.65040930688837	1.09458349038625	1.47280488415696	6.01341700255301	0.111951169005858	-0.0964566419824633	0.147389441494835	c2
FBgn0029093	1.64569947324219	0.999021645661178	0.781779867185955	5.24227246534625	-0.130756081526624	1.43242601856204	0.178260322598984	c2
FBgn0052641	1.64501583067249	1.72674135582472	-0.151490775170538	4.46017488514988	1.48834598904539	1.50846709977842	-0.456499967538096	c2
FBgn0051118	1.64466347454267	1.45088784314212	1.31094293540592	1.35772429591674	2.08940789261436	2.49241782447201	0.871110314113593	c2
FBgn0052230	1.64325132645665	0.902867895886021	1.14793980599094	6.43067383056438	-0.299163037300558	-0.480799001587341	0.231312827015203	c2
FBgn0250785	1.64274416615705	0.980401060882203	1.04851543069113	3.2994596808638	1.08912701071072	1.9407487952162	1.03939678263424	c2
FBgn0030718	1.64110003404689	0.908776777717264	1.04223357189042	5.04718589438678	0.16712233968415	0.112915268455401	0.778881552206786	c2
FBgn0004397	1.6386701046099	1.07280490818282	1.26259384012691	3.75586067224904	0.803003604650041	1.31232590979228	-0.045123738220395	c2
[truncated: 6,274 more rows]
