# Supplementary material for: TORC1-dependent translation drives chromatin remodeling during the germ-cell-to-maternal transition in Drosophila
Source: EMBO J. 2026 Jan 26;45(5):1648–71. doi: 10.1038/s44318-026-00697-0 (PMC12953698; doi:10.1038/s44318-026-00697-0)
Supplement: Supplementary file 9 — Source data Fig. 4 [file 44318_2026_697_MOESM9_ESM.zip]

Archive with 64 entries (52 files):
- Figure 4/
- Figure 4/.DS_Store
- __MACOSX/Figure 4/._.DS_Store
- Figure 4/4E/
- Figure 4/4B/
- Figure 4/4C/
- Figure 4/4D/
- Figure 4/4F/
- Figure 4/4E/UAS Dicer 2 NG4 x lolal RNAi.tif
- __MACOSX/Figure 4/4E/._UAS Dicer 2 NG4 x lolal RNAi.tif
- Figure 4/4E/UAS Dicer 2 NG4 x nup44a RNAi.tif
- __MACOSX/Figure 4/4E/._UAS Dicer 2 NG4 x nup44a RNAi.tif
- Figure 4/4E/UAS Dicer2 NG4 control.tif
- __MACOSX/Figure 4/4E/._UAS Dicer2 NG4 control.tif
- Figure 4/4B/Wildtype 1/
- Figure 4/4B/.DS_Store
- __MACOSX/Figure 4/4B/._.DS_Store
- Figure 4/4B/Zfrp8 GKD 1/
- Figure 4/4B/Wildtype 2/
- Figure 4/4B/Wildtype 3/
- Figure 4/4B/Zfrp8 GKD 3/
- Figure 4/4B/Zfrp8 GKD 2/
- Figure 4/4C/4C_translational_efficiency_results.csv
- __MACOSX/Figure 4/4C/._4C_translational_efficiency_results.csv
- Figure 4/4D/4CD_translational_efficiency_results.csv
- __MACOSX/Figure 4/4D/._4CD_translational_efficiency_results.csv
- Figure 4/4D/README.txt
- __MACOSX/Figure 4/4D/._README.txt
- Figure 4/4F/nup44a and lolal phenotype quantification.csv
- __MACOSX/Figure 4/4F/._nup44a and lolal phenotype quantification.csv
- Figure 4/4F/README.txt
- __MACOSX/Figure 4/4F/._README.txt
- Figure 4/4B/Wildtype 1/Chart.dat
- __MACOSX/Figure 4/4B/Wildtype 1/._Chart.dat
- Figure 4/4B/Wildtype 1/Info.txt
- __MACOSX/Figure 4/4B/Wildtype 1/._Info.txt
- Figure 4/4B/Wildtype 1/Chart.xlsx
- __MACOSX/Figure 4/4B/Wildtype 1/._Chart.xlsx
- Figure 4/4B/Wildtype 1/Chart.bmp
- __MACOSX/Figure 4/4B/Wildtype 1/._Chart.bmp
- Figure 4/4B/Zfrp8 GKD 1/Chart.dat
- __MACOSX/Figure 4/4B/Zfrp8 GKD 1/._Chart.dat
- Figure 4/4B/Zfrp8 GKD 1/Info.txt
- __MACOSX/Figure 4/4B/Zfrp8 GKD 1/._Info.txt
- Figure 4/4B/Zfrp8 GKD 1/Chart.xlsx
- __MACOSX/Figure 4/4B/Zfrp8 GKD 1/._Chart.xlsx
- Figure 4/4B/Zfrp8 GKD 1/Chart.bmp
- __MACOSX/Figure 4/4B/Zfrp8 GKD 1/._Chart.bmp
- Figure 4/4B/Zfrp8 GKD 3/Chart.dat
- __MACOSX/Figure 4/4B/Zfrp8 GKD 3/._Chart.dat
- Figure 4/4B/Zfrp8 GKD 3/Info.txt
- __MACOSX/Figure 4/4B/Zfrp8 GKD 3/._Info.txt
- Figure 4/4B/Zfrp8 GKD 3/Chart.xlsx
- __MACOSX/Figure 4/4B/Zfrp8 GKD 3/._Chart.xlsx
- Figure 4/4B/Zfrp8 GKD 3/Chart.bmp
- __MACOSX/Figure 4/4B/Zfrp8 GKD 3/._Chart.bmp
- Figure 4/4B/Zfrp8 GKD 2/Chart.dat
- __MACOSX/Figure 4/4B/Zfrp8 GKD 2/._Chart.dat
- Figure 4/4B/Zfrp8 GKD 2/Info.txt
- __MACOSX/Figure 4/4B/Zfrp8 GKD 2/._Info.txt
- Figure 4/4B/Zfrp8 GKD 2/Chart.xlsx
- __MACOSX/Figure 4/4B/Zfrp8 GKD 2/._Chart.xlsx
- Figure 4/4B/Zfrp8 GKD 2/Chart.bmp
- __MACOSX/Figure 4/4B/Zfrp8 GKD 2/._Chart.bmp
