# Supplementary material for: TORC1-dependent translation drives chromatin remodeling during the germ-cell-to-maternal transition in Drosophila
Source: EMBO J. 2026 Jan 26;45(5):1648–71. doi: 10.1038/s44318-026-00697-0 (PMC12953698; doi:10.1038/s44318-026-00697-0)
Supplement: Supplementary file 9 — Source data Fig. 4 [file 44318_2026_697_MOESM9_ESM.zip › Figure 4/4C/4C_translational_efficiency_results.csv]

logFC	logCPM	LR	PValue	FDR	Gene
-9.51325844363738	4.96245559215451	69.6594155928365	7.04814857804558e-17	9.93366060589744e-13	Pif1B
-12.268470794372	4.90312769493117	57.9119211440785	2.74120845395506e-14	1.93172959750213e-10	CR41454
-22.6728280727758	2.79495456969994	39.3255749801446	3.58712004341509e-10	1.68522899639641e-06	CG40439
-3.82133758080639	3.98025162604314	34.9332802924621	3.41198743634878e-09	1.20221377319749e-05	CG12592
9.67647400268071	4.2647181908626	30.9307155747595	2.67405967950039e-08	7.53763942457571e-05	Sdic2
-9.58862062011083	2.825208867996	28.3666933237835	1.0037748955769e-07	0.000235786722971014	pre-mod(mdg4)-W
21.7862089042992	2.69955643981841	27.7654411769232	1.36950746441956e-07	0.000275740545764704	IMPPP
-5.96854915869165	5.07729406032869	26.2797629796749	2.95367529781748e-07	0.000520363745592994	CR41597
-10.5173646803593	5.82919997057644	24.4271814835607	7.71721469647251e-07	0.00120851582146759	CG15599
-3.50553634126642	4.86946603300107	21.8589185284594	2.9344950721479e-06	0.00413587735468526	CG45086
5.20646540812382	5.01503515758023	21.223402191843	4.0874317781443e-06	0.00523711486192416	Hsp70Bbb
-4.8724403038739	5.46197003887227	19.742931652444	8.85887282468421e-06	0.0104047461325916	bru3
1.64379741325555	6.20488816469003	18.9962597604039	1.30974939066612e-05	0.0138987012742536	BEAF-32
-2.64332607198997	6.91019449246021	18.8478806814444	1.41568306264519e-05	0.0138987012742536	bt
-2.67650063098201	5.87821087847836	18.7641532624253	1.47921469500357e-05	0.0138987012742536	CG30069
-8.44505937575892	1.33014531325604	18.1578231113643	2.03332413918226e-05	0.0179110440110218	CR43212
-16.0228180919554	6.58840242015952	17.8409871870398	2.40154036654448e-05	0.0199101823094576	CR43482
-11.0260040979029	8.18177355369241	17.3764447156161	3.06602297413551e-05	0.0239068975265287	mt:ND1
-7.93764662041875	11.543724283951	17.2816343081229	3.22286826311938e-05	0.0239068975265287	mt:CoI
-2.61666033523284	6.27282631360301	16.8254258488313	4.0980544014107e-05	0.0288789893667412	gnu
13.3349355145316	6.80386147745928	16.3382297688485	5.29842090804967e-05	0.0335995319456631	BicC
11.7103116552993	4.23369884803664	16.3249434872524	5.33569793416627e-05	0.0335995319456631	His4:CG33871
-12.8436427837971	8.47283597637904	16.273302450487	5.48310795196715e-05	0.0335995319456631	mt:ND4
-6.73971491563281	3.83968203515495	16.1834700043102	5.74936293921061e-05	0.0337631338605143	CG42518
-5.21145794915938	-0.219451776581334	16.0300128194301	6.23462906825869e-05	0.0351483448352152	CG6765
-3.02900492658498	5.03774592851499	15.9513815589216	6.49903282728251e-05	0.0352297571798922	Adhr
-6.06366573069866	1.45036721440265	15.6732745790393	7.5280412095109e-05	0.0374534322026784	janB
-12.2472162634363	2.45652102804846	15.6292967388707	7.70515216653777e-05	0.0374534322026784	mt:ND2
-2.62342321122099	4.59244221254596	15.6289739435216	7.70646753141531e-05	0.0374534322026784	tal-AA
-1.89804731248455	8.13371445213347	15.3164728095634	9.09202139315493e-05	0.0426485395798064	aqz
-5.90834902826884	9.54018519444199	15.2574460025508	9.38062102294593e-05	0.0426485395798064	fmt
-1.95123085672217	7.0111349769614	14.9530370480759	0.000110220505981115	0.0485452441030574	mamo
1.44861929269644	6.36318167606755	14.6791700304988	0.000127446983090684	0.0544175000501296	Rop
1.45672150169004	6.5045170126081	14.6233858082166	0.000131275365524649	0.0544175000501296	Tl
-9.81386335712069	2.77339643891639	14.2711592355626	0.00015827144618075	0.0611116025535471	CR43483
1.71063003961192	6.12431374277912	14.2503862922669	0.000160027959174174	0.0611116025535471	E2f2
-2.13056262150234	5.15479753487061	14.2456399253692	0.00016043204870734	0.0611116025535471	Muted
-1.74110716857369	5.41267417607066	13.777010905961	0.000205839687172763	0.0763448566056034	Sps2
-10.1600035022374	-2.41068783799971	13.7179575692032	0.000212413736252814	0.0767630563781324	CG31904
1.92435356372304	4.6273902293551	13.6633484330717	0.000218681194397257	0.0770523188458734	Es2
12.6229083619532	-0.762555571834347	13.611023799326	0.000224861229496575	0.0772974187445054	CR44839
1.61030245390033	5.35121879165656	13.5031748404165	0.000238160173599972	0.0799197496837619	CG5056
1.61679146424585	6.43980240681056	13.2723046662763	0.000269355868835051	0.0882860840781676	Gclm
1.63834296965113	7.18223279696008	13.1924814012365	0.000281074486757395	0.0898328701959636	CG7483
-2.18270126432863	6.50463727322406	13.1545448229021	0.000286822701775107	0.0898328701959636	ps
-9.98713913801116	4.01758786461157	12.9543526248529	0.000319178541541589	0.0977935296627641	CR43080
1.7576031383518	5.38526482886043	12.7803934983565	0.00035027124099506	0.102219360874129	CG15812
-2.47633094728426	4.48591938300387	12.7628420358555	0.00035357326705942	0.102219360874129	Frq2
-2.54712171017447	4.55178646943493	12.7310649008769	0.000359631712446528	0.102219360874129	CG32576
1.43154349923704	6.21967485842954	12.7155155000005	0.000362634315574461	0.102219360874129	CG8173
-13.7015402647939	-1.64205480072082	12.6032871033016	0.000385068961632527	0.106414940102918	mt:ND6
1.4861513995069	4.95771437849459	12.5279710154742	0.000400904916449276	0.108660651777617	MsrA
-8.88879771713792	-2.08828915053155	12.4643737235231	0.000414787567587908	0.109859590755522	Gr59f
-8.43879286696021	-0.940339637894885	12.436970568278	0.000420917972243378	0.109859590755522	Syt1
2.8860967936999	3.8769171604462	12.1904317218519	0.000480352650638151	0.117667714326243	Nep3
12.9200171024952	3.22059190047711	12.1590115969035	0.0004885125823731	0.117667714326243	CG7071
-7.5893259269473	0.712433949642479	12.1547487386133	0.0004896303898339	0.117667714326243	Tsp42En
1.42850154541576	5.61225203914294	12.1495876582534	0.0004909871845637	0.117667714326243	CG7523
1.58311208506779	6.57489746526118	12.1435544748217	0.00049257805770174	0.117667714326243	retn
-1.49399785328678	6.17481361126788	12.0299951067369	0.000523512137997375	0.1209623441396	PIG-U
-2.01787478087193	5.21635319424994	12.0299135324239	0.000523535049845014	0.1209623441396	CG33494
-1.61326302904955	7.29174123439388	11.9887415054504	0.000535229228885652	0.121669689547006	lolal
-10.6193710124111	0.497877871065559	11.8470090306671	0.0005775403299767	0.12920402239193	Unc-115b
-1.63040655298282	4.72905917278364	11.7920666673568	0.000594836636817446	0.130509696219691	CG14270
1.76490818356277	5.61466869345455	11.7675822869158	0.000602712109367482	0.130509696219691	gfzf
-3.61008277574722	2.11284005682196	11.7416854706254	0.000611156516993019	0.130509696219691	CG33939
1.54113129320126	7.51963344168514	11.6804822148466	0.000631591614370379	0.132860480790091	Non2
5.83007480035887	3.57844220973549	11.4091917481767	0.000730816192063378	0.151472403102077	NimC2
1.55429341883141	5.35966975467872	11.367480080514	0.000747412106898068	0.152667046878571	M1BP
-6.85435875988527	-0.490462111425105	11.187297642463	0.000823592067029409	0.165824379895893	CG31528
-1.76415314056976	7.38970803923091	11.1283089741735	0.000850200668315349	0.168770819989247	Chchd2
1.69460693271938	6.28887393479734	11.0241073993268	0.000899345735730533	0.176046927769252	nst
7.69210850092436	-2.26021953992313	10.8958616309265	0.000963793458765741	0.186078150792388	Ptx1
-1.55951593424635	6.45310115511709	10.8393320415141	0.000993665709984637	0.186258204377129	CG42566
1.26754595316742	7.03341786658798	10.8265265040503	0.00100056167608325	0.186258204377129	MAPk-Ak2
-1.35134145039674	6.32160443092316	10.8011010496494	0.00101439743737551	0.186258204377129	Arc1
-6.85195045938382	-1.35534695591442	10.7656759232763	0.00103399796069821	0.186258204377129	CG42561
-7.01680673950647	-1.20218673538958	10.7535737714396	0.00104078143294114	0.186258204377129	Sh
-4.14023457619404	4.69174537804429	10.7371180476528	0.00105007743309082	0.186258204377129	CG40228
-6.01190171035262	7.43634375088233	10.6973855105996	0.00107287044160199	0.186258204377129	mt:ND5
6.91263948461349	-1.36638496241094	10.6884296299806	0.0010780768174772	0.186258204377129	CG34301
-5.38746878830897	2.47274451072408	10.6788657359486	0.00108366487575738	0.186258204377129	CG43886
1.51363669566599	5.34005126714174	10.5987139825139	0.00113166345798019	0.192164635864732	Flo2
-7.68076193052276	-0.949714141630328	10.5479854030975	0.00116314796599658	0.195159612294712	CG16995
1.52330890571471	4.31193177066605	10.518479271509	0.001181867022766	0.195967456692517	CG17029
1.47522156902477	5.29779580526932	10.4772776008523	0.00120851707937812	0.198025378884062	mip120
-1.58183756299749	5.2883982875411	10.4562089171066	0.00122237888200038	0.198025378884062	c(3)G
-2.85085601494597	3.14383060356647	10.3791223167169	0.00127448265734411	0.202268021492524	SK
-4.37646277324605	-0.0236837858699928	10.3750877726211	0.00127727074732756	0.202268021492524	CG30357
-1.90396131604693	6.41940172414449	10.3335730189796	0.0013063207893611	0.20337877588247	SclB
-5.11526431927905	0.700120847533378	10.3239559622013	0.00131314521110436	0.20337877588247	CG15553
1.94024267465587	5.25228086738428	10.2535631566819	0.00136420846538184	0.206787072206755	CG12155
-1.76967412147522	5.95244514362399	10.2531752310941	0.00136449536790324	0.206787072206755	h
-1.39809782060394	6.05176759971597	10.2250232029261	0.0013854799885213	0.207733563385311	spen
-2.56203495316764	4.5337641924408	10.1789903525398	0.00142049943258518	0.207876441323441	Trpgamma
-3.30831481609875	4.73917052892938	10.1658615758791	0.00143065043149533	0.207876441323441	CG32267
1.20625468302681	6.32469785903595	10.1658224758674	0.00143068077255383	0.207876441323441	Su(var)3-7
-6.10625410301128	-0.0617677715757025	10.1031286554301	0.00148017819267857	0.210527279940922	CG2157
1.96596096875251	6.19627783907656	10.0798620707917	0.00149898554114549	0.210527279940922	Rbm13
1.30769027419713	6.46521510091819	10.0573353668095	0.00151742539986313	0.210527279940922	feo
6.64847362102371	1.20872960528828	10.0246180092074	0.001544617069437	0.210527279940922	Pgcl
-7.47290227700833	-1.61994533385364	10.0243932786257	0.0015448055415143	0.210527279940922	CR43381
-5.90147333825493	1.55518766176151	10.0164018621602	0.0015515227684839	0.210527279940922	CG32017
1.76455738229927	7.51575693755652	10.0140723854925	0.0015534863852601	0.210527279940922	CG8108
-1.75845744791358	4.89685592325299	9.96301829894333	0.00159715997582916	0.21438450189844	CG12730
1.3350693650818	6.49503847422019	9.85638258859138	0.00169243558911757	0.224299710374812	EloB
1.30841680393341	5.44724426515899	9.8450893768417	0.00170285717398218	0.224299710374812	ssp
-9.25721679291183	10.0197698694308	9.81797778236933	0.00172814247952603	0.225522593578147	mt:Cyt-b
1.3687956381815	5.35114984453726	9.76427696460794	0.00177935479814792	0.23007547270731	Snap24
-9.15111638517732	-2.94052672569758	9.73237002367207	0.00181050884101085	0.231975560047336	vrs
-3.31751135069894	2.82576252770682	9.68208478771491	0.00186073378579495	0.23626290069364	hth
13.8284903125337	-1.01051992760003	9.66311046046024	0.00188005031177254	0.236584188340377	His1:CG33852
9.15114052413458	-2.79607148631168	9.64411521469154	0.00189959175675884	0.236927842652735	CG34382
-1.78540322666187	5.06733640367415	9.62168868402066	0.0019229283969933	0.237734673923014	PIG-P
1.63942288014429	4.9497281811846	9.5880527445653	0.00195847540412186	0.240023933440813	Mfap1
1.50918186088973	5.48304166083743	9.52992816187812	0.00202148032635135	0.24560985965169	CG5323
1.68534659836323	5.84758271730458	9.47705416687318	0.00208057787230115	0.247464892504078	CG31650
-3.82393671315964	4.90334025701119	9.47459170316665	0.00208337249166346	0.247464892504078	CG41128
-8.75234080832655	-2.83945305033757	9.45934698104762	0.00210075846978496	0.247464892504078	CG14692
-9.73057416297781	-2.31761059230092	9.4518941230531	0.00210931162380654	0.247464892504078	CG16739
-1.49857803370915	5.8460332523849	9.4387012063256	0.00212453895224872	0.247464892504078	ckd
1.13756457666995	5.7420898988467	9.33006830222452	0.00225423952004249	0.260420096684253	Best1
-7.10066397103015	-0.642880554383032	9.30143830177193	0.00228974022168789	0.262370721011944	CG32284
-4.08887381661335	-0.576932489494099	9.21553099898434	0.00239970600282149	0.270205655607536	CG14204
-1.72798822424737	5.15624351777	9.20740357385707	0.00241038312725215	0.270205655607536	Mos
-4.56398830839816	4.85779122281071	9.19338840236299	0.00242890844777974	0.270205655607536	CG42854
1.3897839598694	5.26878675589214	9.18895141477348	0.00243480333916255	0.270205655607536	CG3223
-1.51010375179832	5.013621711587	9.1518457782431	0.0024846730558574	0.271866842114893	CG31917
-8.7245661938167	11.096748036316	9.1491390047464	0.00248835125818229	0.271866842114893	mt:CoIII
-8.51948287210719	-3.03398193741296	9.11381756438705	0.00253685884767958	0.274851582144103	Cyp6t2Psi
-4.37173551611065	1.96491815630161	9.09355688905195	0.00256511526443728	0.274851582144103	CG6282
1.19220192253145	5.90048344890468	9.08710941504379	0.00257417403455524	0.274851582144103	CG12391
-1.50153203013311	4.67715213115882	8.98054454797727	0.00272869316627503	0.286926056336495	CG7255
-9.81208591546127	-2.66918959442319	8.9745242795349	0.00273769851969067	0.286926056336495	CG4459
-1.98631275347439	3.73230842525881	8.94989333148846	0.00277485787832914	0.286926056336495	CG4743
1.57065999807471	5.15639421404642	8.94243817804352	0.00278620572054487	0.286926056336495	atilla
1.18443398358266	5.27674748011645	8.94057445956213	0.00278904993033205	0.286926056336495	sowah
1.41075043285063	5.29964063470564	8.92519805502412	0.00281262856779116	0.287254978510497	prod
-1.58415433367206	6.83026373715719	8.89077293982905	0.0028661537324191	0.290615616580682	Syp
-2.56303705597628	3.03700098113444	8.86406268076338	0.00290839550453092	0.292792330291848	CG34323
1.42056907819148	4.54138250322603	8.78678473497231	0.00303420563789543	0.300298499857555	CG1603
1.5246746849558	7.046298489643	8.76699196426875	0.00306730895606655	0.300298499857555	hang
1.34821534331423	6.59290144235999	8.74885953113332	0.00309795736923733	0.300298499857555	parvin
8.24950664143686	-1.39376080683241	8.72718971945406	0.00313499330533339	0.300298499857555	scpr-A
-1.43972400385536	6.74787955556554	8.72276192688014	0.00314261604174435	0.300298499857555	Apl
-1.71586432542646	5.28374163756717	8.71718472168384	0.0031522443756057	0.300298499857555	BthD
-1.3917363033049	9.3262115367267	8.71641611362952	0.00315357362750206	0.300298499857555	Vml
1.40559216726398	4.91515169388139	8.69956099161639	0.00318286697372305	0.300298499857555	syd
1.21897125182428	7.11277711914564	8.69393227818016	0.00319271085666551	0.300298499857555	CHOp24
1.1754745808398	6.88724828854319	8.6836073116336	0.00321084837221465	0.300298499857555	Lsm12a
1.33266797255706	6.55542556624068	8.66734454050202	0.00323962923574339	0.300298499857555	CG11151
-9.3528522866155	-2.77895857889365	8.65716488448544	0.00325777785452683	0.300298499857555	CG9368
1.18869655590864	5.74995474019098	8.64900237304525	0.00327240486477663	0.300298499857555	CG4603
1.54035962256986	5.95812495720577	8.64408313240072	0.00328125223343717	0.300298499857555	sima
1.11307595919124	6.58048106375975	8.56509680842696	0.00342668753429425	0.311585381344149	Hsf
-2.10423076796358	9.23408175257729	8.54758152882528	0.00345981585872388	0.312581055851631	RpS27
1.21283341504638	6.3188236818903	8.53585980774571	0.00348216796650609	0.31259665808877	Hsp22
-2.13835249977795	4.68241181775095	8.44381016597945	0.00366288007642905	0.325772553340703	Tsp42Ei
1.35629980677076	6.07288506838339	8.43771909756406	0.00367516929056135	0.325772553340703	eIF6
6.05772787984431	-1.50666272297072	8.38897268597748	0.00377504209796561	0.330406900143493	CG2887
-1.42539955209308	5.04365505061429	8.36077800830002	0.00383406377672039	0.330406900143493	CG11403
-1.60087641149889	5.4760098350638	8.36035573306476	0.00383495485075389	0.330406900143493	CG3262
-2.95483272714841	8.63309643939834	8.35612119393457	0.00384390212027481	0.330406900143493	RpL38
-1.17916790386119	7.34942330259762	8.35575982925587	0.0038446666399555	0.330406900143493	Vmat
-8.23311903103803	-3.01284881595572	8.33584467890339	0.00388704010492918	0.331278821722022	Ddr
-12.4947630317027	-2.1783793545343	8.32894907273892	0.00390182236454205	0.331278821722022	CG32820
1.28500952085895	7.62497124313474	8.31687283057718	0.00392784839609902	0.331491588590536	Rab10
1.44903157012403	4.45780299166582	8.30424990183061	0.00395524145115531	0.331816506027279	amx
1.83199203625248	6.39410349036714	8.24783544919447	0.00408006248013982	0.338476930337274	Hsp70Bc
-1.75652243287482	3.85906871247639	8.23522052587646	0.00410851800984866	0.338476930337274	Tsp42Ej
1.35276376066508	4.98627942079341	8.23472539475619	0.00410963898902371	0.338476930337274	CG8004
1.09048090766039	6.42174196404887	8.19574052419939	0.00419888522423808	0.338476930337274	pav
1.25704256108916	5.06837105705492	8.18823575142649	0.0042162906905152	0.338476930337274	Odj
1.14432835648985	5.86923409350311	8.18016953026125	0.00423508019647059	0.338476930337274	Adf1
8.75443032029591	-2.64245388380829	8.16309264134206	0.00427514093952451	0.338476930337274	CG13561
1.39494803392401	4.95210653497391	8.15689953543735	0.00428976450198152	0.338476930337274	Bgb
1.66978996212307	5.25646093901322	8.15027153694852	0.00430547137758403	0.338476930337274	e(y)1
1.25333869580372	5.18142941473993	8.14759353276313	0.00431183424364418	0.338476930337274	CG14275
-1.27200248456642	4.54427455151424	8.14151168391539	0.00432632013287953	0.338476930337274	CG30100
1.28105320847882	5.86321078434591	8.13547269999707	0.00434075294809488	0.338476930337274	CG8010
1.49283176774773	5.57522469914533	8.12513003478663	0.00436558526978265	0.338476930337274	crim
-2.29518845754375	8.46511263413606	8.11758108660541	0.00438380125343683	0.338476930337274	MtnA
1.40150969617198	5.11838739609693	8.11301020344968	0.00439486861442608	0.338476930337274	Pde11
1.21209321769469	6.19740867452565	8.09183305031831	0.00444651671381313	0.340412778436244	RhoGAP92B
1.22376036253609	7.33404078852064	8.07416010024823	0.00449009140735427	0.340412778436244	CG1440
-4.51823295541499	-0.810313420299681	8.05872438533734	0.00452850558300241	0.340412778436244	Tsp42Ep
-2.30897161595776	3.62278967742964	8.05361905134134	0.00454128451500297	0.340412778436244	CG34261
1.3287038616512	6.24178725209221	8.04098893082278	0.00457305643296608	0.340412778436244	Dref
-8.80978723231452	-2.90079176110227	8.03876877015649	0.00457866474587544	0.340412778436244	l(2)34Fc
-1.30826059360095	7.16557325953363	8.03465486262875	0.00458907534432286	0.340412778436244	CG7840
1.48704706188072	7.59496520227764	8.01584665554607	0.00463697905673134	0.340588108213771	l(1)G0193
-8.18389530041122	-3.05823385078985	8.01475701348971	0.00463976988626678	0.340588108213771	CG34012
1.43686372373627	6.4973869927654	7.98831830596247	0.00470801252859754	0.343806883824113	scra
1.46132526028816	4.40342235470504	7.92666033791973	0.00487116239650309	0.353372336964635	DCAF12
-1.27595630993749	5.20454998958589	7.91999353077896	0.00488914472173293	0.353372336964635	RPA3
1.50703334759415	4.40073541234581	7.8775009414425	0.00500536010369663	0.35877249780165	CG1024
9.5431779193525	-2.78401059527548	7.85781458538014	0.00506015180420651	0.35877249780165	Sox15
1.29166608148038	6.42582873967828	7.84173062070461	0.00510537067376055	0.35877249780165	CG1737
-1.33837755160114	5.98213179338255	7.84046219358746	0.00510895423430024	0.35877249780165	unc-13
-1.33684041718369	6.97209673298199	7.83503221943752	0.005124323998147	0.35877249780165	Nplp2
-8.66001741902899	-2.93639429297396	7.8286144119957	0.0051425506427755	0.35877249780165	ninaG
-1.67448636168409	4.67945162890238	7.82310707382544	0.00515824421690559	0.35877249780165	CG15211
-7.15580255894817	-2.37688574713063	7.80600141882276	0.00520730003277016	0.35877249780165	CG33093
-7.90943077230665	-3.148708331475	7.7987032065307	0.00522837441324219	0.35877249780165	CG44666
2.01135992621276	4.37509139169986	7.79527897850779	0.00523829218683204	0.35877249780165	RpS19b
-7.17926702848463	-0.273490252978621	7.79335532294082	0.00524387218299559	0.35877249780165	CR43217
-7.99648911711765	-2.18405840098685	7.75345644105962	0.00536098404628834	0.359944785537123	Lip2
-1.9202664892038	5.07401450314831	7.74446655208294	0.00538773735565894	0.359944785537123	CG14879
1.59300574794725	4.28953391566987	7.73793770861375	0.00540725204700006	0.359944785537123	Eaf6
1.13612960983198	5.55840010678914	7.72970788348762	0.00543195368104059	0.359944785537123	CTCF
1.38182157733232	5.54271344870682	7.7249624846976	0.00544624915385074	0.359944785537123	Jra
-1.84723266091939	3.85252043300955	7.71989391785732	0.00546156053892909	0.359944785537123	IM33
-1.62784000504337	5.12089694400963	7.71735801964763	0.00546923757515287	0.359944785537123	CG15309
-2.19797554068715	4.50055465239788	7.70463914395684	0.00550790830497459	0.359944785537123	udd
1.17674778472129	6.72275988627747	7.70374968357845	0.00551062304658663	0.359944785537123	Synd
-7.91877417590368	-3.15295157541857	7.70185998043254	0.00551639518064556	0.359944785537123	Ir75d
2.04468643094662	5.76105021914752	7.69185995934185	0.0055470432326187	0.360202252810408	Sas10
-1.22336670589318	6.23857492227181	7.68393487725624	0.00557145530812182	0.360202252810408	CG11537
1.38510821272885	7.84525643501227	7.67398269141238	0.00560226683702206	0.360507720508135	cher
-8.87362928694787	0.419737844814326	7.66592583145008	0.00562733776868098	0.360507720508135	pre-mod(mdg4)-P
1.54675530661036	6.33205733200753	7.64179243237041	0.00570312174579261	0.361446020971802	icln
1.43113513695708	4.62925904282916	7.63481941973954	0.00572521172082034	0.361446020971802	GIIIspla2
-1.56507125135641	3.71514982826218	7.61343447496737	0.00579350338976898	0.361446020971802	CG3191
-6.33225844823151	-0.936720877976185	7.60615831320947	0.0058169284068572	0.361446020971802	CG2772
1.39515958685552	8.08436321079901	7.6042751136682	0.00582300694020276	0.361446020971802	AGO2
-1.33670615975719	4.71895660436756	7.60038275241316	0.00583559112873123	0.361446020971802	CG5335
-1.7849030920645	10.4357422064005	7.5888334082457	0.00587309424088727	0.361446020971802	RpL10
-2.22627438849279	5.06972327909557	7.57644972376934	0.0059135798705443	0.361446020971802	pre-lola-G
-2.51048310379424	3.22407844534641	7.56819281198433	0.00594073206466927	0.361446020971802	AstA-R2
1.164132107984	5.53056446141333	7.56624996580679	0.00594713942339429	0.361446020971802	Klp67A
1.11631950225177	5.31133049270315	7.56048406215468	0.00596619647798266	0.361446020971802	CG10616
-6.0115002861611	-0.70210114592704	7.55013421646148	0.00600056049500061	0.361446020971802	AstC-R1
1.0281898395977	5.77471728741648	7.54962657770628	0.0060022511660043	0.361446020971802	CG12213
-2.70575068678385	1.04624647237907	7.54351898535393	0.00602263040630136	0.361446020971802	CG4757
5.0480166763062	-1.93302414233321	7.54231236511519	0.00602666488778016	0.361446020971802	Cht7
1.11645322480578	5.43304277276728	7.53433851424813	0.00605339584691273	0.361510851976221	CG1812
1.16062259820074	6.027775905338	7.51960784227191	0.00610309652069275	0.362775490928616	CG14688
-1.52918157106955	8.48941487014273	7.51153061276325	0.00613052532125546	0.362775490928616	Mf
8.15236128373724	-1.92174159586898	7.50529363857086	0.00615179099843473	0.362775490928616	CG16978
2.25198613596827	7.21158306876647	7.46433038597961	0.00629334358160137	0.367440425352178	CG13096
-7.90244378511498	-1.59976508972364	7.46276992350749	0.0062988011772709	0.367440425352178	CG8219
-3.30250078007048	4.50585317801446	7.45856466993877	0.00631353278696043	0.367440425352178	CG12716
-1.17755307683733	6.67408412176683	7.45013627156303	0.00634316465315655	0.367440425352178	NaPi-III
-1.5373469166892	4.37792575992318	7.44174262255151	0.00637281544766225	0.367440425352178	CG42450
-1.34060649501681	4.18342812128825	7.43365853485777	0.00640150646631651	0.367440425352178	CG11594
-1.14649634925666	6.03222020273815	7.42366840777431	0.00643714440343579	0.367440425352178	CG10803
-1.69189137057974	4.76055853848783	7.42302053782596	0.00643946254164808	0.367440425352178	EMC6
1.64510397300008	4.03248626474118	7.41168477619086	0.00648016113621235	0.367912448630834	CG7974
-4.23008372888919	0.341792431601211	7.40620110530679	0.00649994321761585	0.367912448630834	CG33946
1.00833455296674	7.11839292660693	7.39790621492725	0.0065299838786557	0.368134371143094	Txl
-1.70315816420321	3.36177283198201	7.37585373803921	0.00661054012672543	0.369703245517593	CG42308
1.22677091125064	7.13230584407298	7.37331247372137	0.00661988817252323	0.369703245517593	CG15347
7.08380551638664	-1.56836574518007	7.36880384768857	0.00663650639392302	0.369703245517593	Pkg21D
-1.39940753037866	6.17848422652106	7.34586818802654	0.00672170626690789	0.372975307581889	Maf1
1.17310882248605	5.18965140427063	7.33064112298813	0.00677888697387406	0.374050778529708	CG12795
5.86225017721722	-0.469146240806031	7.32263557863525	0.00680914841722358	0.374050778529708	CG12540
1.08873171483752	5.69008699921382	7.31958728278103	0.00682070739904462	0.374050778529708	veli
1.31345250010011	5.36210858002382	7.3010092889719	0.00689158880176461	0.376473071984769	thoc7
1.04346526465879	6.499819033732	7.27477374742831	0.00699297007891201	0.379044082393736	Rok
-1.26221229867017	6.18580255817459	7.26265477382988	0.00704031427481071	0.379044082393736	CG12499
-1.38875637987314	4.61018905008325	7.2526944133571	0.00707947069318796	0.379044082393736	Mlh1
1.0586447041743	6.81747704184234	7.25227112812651	0.00708113964272541	0.379044082393736	bgm
1.03293992254003	7.47207463801341	7.25216894346377	0.00708154260159919	0.379044082393736	kuk
1.46274032965715	6.38626330173645	7.24749049927929	0.00710001686901848	0.379044082393736	CSN6
1.39180419005529	5.32631241043784	7.23033028875178	0.00716820180451267	0.379299379441958	CG14711
1.53586094273418	5.6506377234188	7.23012314953687	0.00716902893237502	0.379299379441958	CG8814
1.42310598054115	4.19973487859887	7.2259945302977	0.00718553528529891	0.379299379441958	Sgf29
1.07471460710455	5.20093367913339	7.21530707135524	0.00722844470529155	0.38014067043425	CG9945
1.24791492479987	5.30838825251001	7.20463594352978	0.00727154982756584	0.380237749255611	D19A
1.13531712949923	7.48356870553192	7.20093056663485	0.00728657875037137	0.380237749255611	bif
1.05010458476494	5.69606068549695	7.19068793805573	0.00732828798087023	0.380237749255611	CG32486
-4.86538164432309	-0.912969552222051	7.17942000955162	0.00737445430030386	0.380237749255611	CR7448
-1.64314175785847	3.98591585150419	7.17469566806803	0.00739389894229759	0.380237749255611	CG10195
-2.03092607370293	3.27030823648046	7.17455845222548	0.00739446448341556	0.380237749255611	Oxp
1.92083153502533	4.14683413882854	7.16858153751102	0.00741914155280922	0.380237749255611	CG6179
-3.22318767420314	1.09784621986089	7.15002732555291	0.00749628446744759	0.382028725867508	CG43402
8.25685945042375	-2.85587437912237	7.14715535028259	0.00750829835854262	0.382028725867508	CG3123
-1.25778547735595	5.48293088499091	7.13465243840783	0.00756082964181022	0.383317744502422	Cyp6a13
1.02027408322764	6.51693681657535	7.11984655720295	0.0076235230831836	0.38480670857494	Ptpmeg2
1.87954043423171	3.29936016810445	7.11083304679186	0.00766194953581849	0.38480670857494	CG10959
-7.65201002890099	-2.38630222830759	7.1026127051295	0.00769716718712822	0.38480670857494	CG4576
-2.27994141364511	6.43599337734627	7.09220261315245	0.00774200381307908	0.38480670857494	Tom7
-2.48537466176745	2.59365155559521	7.09168771428177	0.00774422841852985	0.38480670857494	CG44303
-4.06878868689745	0.360134080354868	7.08942405098634	0.00775401626474265	0.38480670857494	CG18258
6.47698357924983	-1.25374697821254	7.06600503517515	0.007856023113136	0.38850101668961	Oatp58Da
-1.06432083718714	5.80433180954882	7.04671236096969	0.00794108707608329	0.389124545719618	S2P
4.49229616526252	8.96366313355016	7.0448603973723	0.00794930202229337	0.389124545719618	5.8SrRNA-Psi:CR45854
-1.34890170098206	6.41271365424782	7.04130230004832	0.00796510944005051	0.389124545719618	ytr
1.10254815752562	6.43332674625983	7.0381662132813	0.0079790686613431	0.389124545719618	schlank
4.18982522321607	-1.45661619120262	7.01586056900568	0.00807907923199478	0.392643250674946	CR41506
-6.90454434139987	-1.32930551832774	7.00905274648167	0.00810985776122443	0.392784657342602	CG18179
1.41777144333209	4.4290259945518	6.99155081726979	0.00818953664770006	0.394603637217555	isoQC
-1.44616690410021	4.56191840293941	6.98270567070422	0.00823010903838914	0.394603637217555	lawc
-2.18139825747792	4.49976308444896	6.98242314583826	0.00823140835404861	0.394603637217555	CG7637
-3.42865825623955	2.83129064516	6.9741613880643	0.00826949664186089	0.395085714136906	RhoGAP102A
1.11991300412439	5.34666709872126	6.95715708181024	0.00834845824405285	0.396096590908605	Ada3
-2.78219274472091	0.554373554390207	6.95269597634672	0.00836930139134814	0.396096590908605	mei-P22
5.17474264859401	2.14838649844148	6.95148533047636	0.00837496694272486	0.396096590908605	CG14072
-1.61723963161237	5.00320710823289	6.90016117191961	0.00861879792860702	0.406265344500961	sty
-2.46404383189302	2.37925210441123	6.87074124145739	0.0087618302125896	0.410165875956631	Smyd4-2
6.24810518536224	-2.07922403554798	6.86558643451962	0.00878714064016846	0.410165875956631	nAChRbeta2
1.33335948538274	5.24854194997812	6.86483497301463	0.00879083660907464	0.410165875956631	hebe
-1.16767454213722	6.813024531695	6.85596917633389	0.0088345622463731	0.410165875956631	Xpc
-2.7579906152654	2.98189716884091	6.85069519425334	0.00886067879718183	0.410165875956631	Trim9
-1.3512055075334	6.83840799350744	6.84757652198172	0.00887615951232954	0.410165875956631	CG1674
-5.35169242640522	3.85963578611844	6.83247706724333	0.00895150389547383	0.411957702804004	28SrRNA-Psi:CR45860
-8.19254813223651	9.63810128716099	6.82811455245981	0.00897339398047604	0.411957702804004	mt:ATPase6
-2.74832182838176	4.26501278575373	6.78846249814181	0.00917488949181425	0.417489287632956	CG11760
-1.40231820315741	5.51049187793279	6.78757879654987	0.00917943250686444	0.417489287632956	Nedd8
-6.23193918583963	-1.16266489043759	6.78610288918363	0.00918702512544424	0.417489287632956	Teh1
1.30863962242741	5.61195791652369	6.7811848474023	0.00921237182161554	0.417489287632956	CG14184
6.48283181844848	-1.99461063745849	6.76146114721006	0.00931474589443288	0.420775732808132	CG17570
4.40622164048036	2.60333409622681	6.75215395660455	0.0093634579341619	0.421624843846894	CG30031
-1.21083868058389	7.320981156368	6.73888828684843	0.00943333928288254	0.42232337014815	ND-SGDH
-5.56305762034593	-0.598464880390079	6.73247546399969	0.00946731229417294	0.42232337014815	SmydA-2
-1.32537875178562	4.09863946607153	6.73218291314202	0.00946886511755466	0.42232337014815	CG14881
-7.42518797417938	-3.20771427535404	6.71603218884494	0.00955499720060073	0.424820601089169	CG18788
1.23760801577814	4.75462291710526	6.70465387168112	0.0096161595366606	0.426195448143693	MED20
-7.77383815497229	-3.18198948015839	6.69086005324655	0.00969084423120739	0.428159117851527	CG14304
0.935941009252841	6.47319543333954	6.6796877280054	0.00975177070237717	0.429504550872825	Snx1
-1.81282767124439	4.27406257997735	6.65686594829846	0.00987744835732638	0.433216189857494	CG31313
-1.07082284633918	5.33360271633936	6.6496993751786	0.00991725558745101	0.433216189857494	CG9114
-1.39763857913443	4.47061218627226	6.64772428476156	0.00992825523797152	0.433216189857494	CG32803
1.15390978809267	6.54535260107803	6.61689240758593	0.0101015941676407	0.436989221563665	CG6966
1.25588680495004	4.12917019385961	6.61237248124329	0.0101272649737488	0.436989221563665	pon
1.07102938486461	5.91894575926571	6.59744741354466	0.0102125075046206	0.436989221563665	Patronin
-2.53790488970632	3.00549230578861	6.59201088469533	0.0102437399669641	0.436989221563665	CG11686
6.66603840485046	-2.2702475458366	6.59001840335231	0.0102552111331263	0.436989221563665	nol
-1.32277278460468	4.53197001225415	6.58637099797967	0.0102762442031227	0.436989221563665	pre-mod(mdg4)-V
-1.40929996027779	6.72912244128688	6.5830390439701	0.0102954968499022	0.436989221563665	bip2
-6.95832165563364	-2.69842333056647	6.5827060909714	0.0102974227451327	0.436989221563665	tey
-2.75111131370952	1.14079524866643	6.58064989736998	0.0103093245427962	0.436989221563665	CG31248
1.03725237816336	5.79734421983663	6.57798386257858	0.0103247772655527	0.436989221563665	Duba
1.30402508152711	6.23203016812609	6.55952485539756	0.0104324218352929	0.439189131987177	Saf-B
1.17787801177026	7.49908474733068	6.55495429215871	0.0104592525913481	0.439189131987177	Vha36-1
1.26754726449908	7.07653762997976	6.55308625014822	0.0104702389916058	0.439189131987177	Ptp61F
6.2314170400438	-1.65100847543252	6.53119917668348	0.010599847196628	0.440861230945987	CG13313
-1.51375058563435	7.00150627525628	6.52700716878104	0.0106248580645281	0.440861230945987	chrb
-1.67784895024835	4.08372835371114	6.5256293949481	0.0106330915149816	0.440861230945987	CG14229
-7.44808198406203	-3.21671923524545	6.52041535217445	0.0106643094433413	0.440861230945987	Cpr49Ac
2.1308941900983	2.67527745613399	6.52004973150277	0.0106665020400583	0.440861230945987	otk2
1.29271462859132	9.73216319731506	6.51264507667624	0.0107110067783133	0.44140622670628	fabp
2.73629634934549	2.55515387678899	6.49964044906083	0.010789630988638	0.443037887662258	CG6225
1.12167450761821	6.04736045945612	6.49062111988879	0.0108445080858797	0.443037887662258	MESK2
1.44489191988185	6.95036167522183	6.4901143143864	0.0108476001699605	0.443037887662258	RanGAP
0.99488028587231	5.94977940257497	6.48541112487296	0.010876338096434	0.443037887662258	CG17660
-6.1634773643901	-1.23838927091338	6.47884525150457	0.0109165882719311	0.443395951310079	CG7631
7.59990521035087	-2.46424121774696	6.46496538495502	0.0110021784832338	0.444426827863726	CG15773
1.15487142527777	6.20084712084254	6.46283198682761	0.0110153949986843	0.444426827863726	mRNA-cap
-2.55085570032833	2.93843889858647	6.45941972330532	0.0110365680255643	0.444426827863726	CG44476
1.19507625453476	5.23005741364945	6.44076343052534	0.0111530704761513	0.445972831563373	Rpb8
1.3358094994295	4.7331872902248	6.4391560169397	0.011163167111119	0.445972831563373	snRNP-U1-C
1.45355278352565	7.0705314391704	6.43808676768917	0.0111698885725749	0.445972831563373	Hsp68
-8.85565873558488	-1.88857452641143	6.41700983249637	0.0113032325032724	0.450021917799778	pre-mod(mdg4)-B
-1.12710712191212	5.07327682795402	6.39073436689629	0.0114717559492021	0.455444868586067	mEFTu2
-5.47467295492264	-1.33011958498261	6.3793482783743	0.0115455819719911	0.457088293014726	CG32679
1.12812633391393	5.39669095095563	6.3436746160895	0.0117800593455519	0.464965828512568	Brms1
5.92837217383793	-0.917920517262506	6.3315006630457	0.0118611911174576	0.464965828512568	chp
-3.04222476468932	1.93413577504227	6.32944220740467	0.0118749660402142	0.464965828512568	CG8646
1.16795896218759	4.6520640185862	6.32920987638427	0.0118765218010873	0.464965828512568	NC2alpha
-1.04745885261432	6.01839158345998	6.31706128087961	0.011958164880101	0.466865306981007	step
-3.74503352505729	0.645893446226356	6.31021816008951	0.0120044067324941	0.467375990297712	futsch
-1.32685857868706	4.4465166081492	6.29910634286283	0.0120798855359956	0.469019026843862	gny
-8.15278012882506	-1.83621461499006	6.29212144375372	0.0121275809124809	0.469577267528862	CG9988
1.32654689442991	5.51422929932758	6.28724940598176	0.0121609633898437	0.469579775387553	CG18600
1.10511866993808	5.62114908001725	6.27750992250247	0.0122279800976624	0.469954249210668	CG16868
1.44800660942386	6.33275232214015	6.2761525874402	0.0122373498978512	0.469954249210668	CG10055
1.39247541100494	3.89180789062805	6.25899243634676	0.0123564459238721	0.471060853051546	Aven
-1.34934156273989	4.07803812618697	6.25045338877267	0.0124161522156196	0.471060853051546	CG14687
-2.65783764618427	3.79124495345374	6.24988564102673	0.0124201324855232	0.471060853051546	Sytalpha
5.25986192236821	-1.38847048160163	6.24851195992368	0.0124297682805623	0.471060853051546	CG15894
-6.86284186119047	-1.91218780460348	6.24801171144807	0.0124332792206028	0.471060853051546	AANATL4
1.03942696595709	7.24971323995354	6.23798677153687	0.0125038533903424	0.472464637221141	AP-1-2beta
-1.34203255344004	5.70617978629571	6.22043708638151	0.0126283933173325	0.475894586669742	mav
-1.24728507730302	4.61670087837207	6.20444460461728	0.0127429926337443	0.476803996702105	alpha-Est3
1.21414180905255	5.47972412457845	6.20229459809055	0.0127584804950586	0.476803996702105	dsh
-1.11255029964971	6.27960659222279	6.19829457602167	0.0127873466893154	0.476803996702105	Pdp1
0.999375639617057	6.33754972880895	6.19822537700166	0.0127878466548457	0.476803996702105	AP-1gamma
-1.2343866725972	4.48239427709649	6.18638088223921	0.0128737202907914	0.478739350338823	CG6878
10.2861451990305	-0.36063127105779	6.17711896850127	0.0129412827867086	0.479985367357556	Pstk
1.2344114173372	5.3765088959199	6.15270413744624	0.0131211328578702	0.48533759323743	Flacc
-4.18156006993545	-1.2379469623616	6.14821773108811	0.0131544600976797	0.48533759323743	CG17118
-2.20303139802931	2.20218291757424	6.13946435115097	0.0132197352983806	0.485781465201974	CG1561
3.03215666254972	3.11848524226563	6.13736696672147	0.0132354251906881	0.485781465201974	Dscam4
0.983536658483698	6.45865008827453	6.12754408200758	0.0133091624048287	0.486224005360152	Vps26
-3.73036371257666	1.16916958375609	6.12657235281399	0.0133164797835262	0.486224005360152	CG2861
1.16376402759183	5.52796757325945	6.11751671174136	0.0133848703918806	0.487458303108955	Vps28
-2.72151883370014	-0.11244145931149	6.09902383207967	0.0135256577399543	0.489206778543802	CG32808
-1.22906370734409	4.93716952363798	6.09890719310117	0.0135265505357798	0.489206778543802	xit
1.38546793104571	5.22317684170757	6.08887410841103	0.0136035745796033	0.489206778543802	RIOK1
2.07629709687719	3.78846646924878	6.0780779837474	0.0136869605063748	0.489206778543802	CG9813
4.95247487681268	0.565251871790064	6.07798343747099	0.0136876930701697	0.489206778543802	CG9826
-2.39753096382913	3.43673824544396	6.07663599955511	0.0136981376775348	0.489206778543802	Scgdelta
7.7179855746632	0.387307170001353	6.0649459660736	0.0137890972772657	0.489206778543802	seq
-1.02876157807082	8.14007754353603	6.06244222167587	0.0138086594465203	0.489206778543802	osk
-1.17652128045819	5.64261229894899	6.06142576265384	0.0138166093545536	0.489206778543802	Galphas
1.05362749442453	5.68233245358852	6.05853724199895	0.0138392267027344	0.489206778543802	l(2)dtl
1.44366877625215	5.70205702626712	6.05588059113443	0.0138600621157476	0.489206778543802	egr
-1.58133199254652	4.15628936203459	6.0546339027665	0.0138698506863953	0.489206778543802	Eip93F
-0.966587476201849	5.54127937488681	6.05279760984783	0.0138842815844977	0.489206778543802	CG8818
1.14227621298038	4.27632875125735	6.04533568800599	0.0139430817839887	0.489206778543802	GXIVsPLA2
-1.5088720976559	3.33663679688788	6.04122962377691	0.0139755469257332	0.489206778543802	Gbp2
-3.24757970601566	-0.000515147887647047	6.03567236788183	0.0140196100119305	0.489206778543802	CG10405
0.96229468582743	5.71403047262573	6.03078470888694	0.0140584820487413	0.489206778543802	CG2972
-1.27956127790229	4.01154437397454	6.02769317441771	0.0140831265691502	0.489206778543802	CG13365
1.78206059763973	3.46150642489816	6.0265342728475	0.0140923763366527	0.489206778543802	rst
-1.03886331102866	6.81894960040381	6.02028139274179	0.0141423916381178	0.48973677579271	Unr
-1.02262673308733	5.55276732483361	5.99469605353737	0.0143489531268523	0.495671924926119	CG4607
-1.20684541336269	5.82857806869222	5.96149689830776	0.0146216219954083	0.503166906287839	CG5162
0.953258337042644	7.57679251049728	5.95529112472438	0.0146731796093553	0.503166906287839	cact
-1.71115085028965	5.73031597550697	5.9513170827387	0.014706294248283	0.503166906287839	l(2)01289
-1.29942856714092	4.33905138969476	5.95102577509313	0.0147087246623095	0.503166906287839	elB
-2.03251610977803	3.27689297564798	5.93463066599941	0.0148461797328879	0.505424849210061	CG8323
-1.53684107880758	8.00279209119443	5.93459840459817	0.0148464515093632	0.505424849210061	CG45084
1.10043900543044	7.62855039122557	5.93033128279379	0.0148824437814643	0.505429307604719	woc
0.937159275142037	5.77010280904452	5.9168235681028	0.0149969720223728	0.505609236719987	dlp
1.06036999383128	6.257697425624	5.91572888895345	0.0150062931754108	0.505609236719987	Cpes
1.07633975347553	5.53800076813864	5.91403230865793	0.0150207512849043	0.505609236719987	RIOK2
-8.42772774715931	-1.18359367184399	5.91280278666699	0.0150312381286842	0.505609236719987	CR45033
9.24349778138665	3.52201551477239	5.8994693458888	0.0151454471927088	0.507049548001057	His-Psi:CR33867
0.952298649045742	5.21098398331195	5.8977111389599	0.0151605738637458	0.507049548001057	Bet3
5.20208110017304	-1.58590956589332	5.89327430569594	0.0151988152184254	0.507049548001057	CG10910
-3.11563770759458	2.49534563929313	5.88781747881755	0.0152459842406199	0.507049548001057	nrv3
0.954053664832089	5.96793556644183	5.88105022089234	0.0153046901977551	0.507049548001057	magu
8.1040581730429	-2.67277822487952	5.87726249595811	0.0153376502964656	0.507049548001057	Or85a
-2.06195766378916	4.50242443975649	5.87666740585678	0.0153428353055284	0.507049548001057	Acyp2
1.20180157051237	5.59804476297586	5.87448485988568	0.0153618672482227	0.507049548001057	Fdx2
1.01236459309345	6.62483278804789	5.86510750562238	0.0154439155129463	0.508566694484733	TfIIA-L
-6.53315470510008	-1.62150378076912	5.85321204877384	0.0155486462248838	0.509943657384733	CG17625
-7.15567837752876	-3.22942303989548	5.83827062365041	0.0156812320613611	0.509943657384733	CG18368
9.82418770573329	-2.24558266421212	5.82440609505378	0.0158053039124066	0.509943657384733	Sdic4
-7.28475535757973	-3.27022111376178	5.81610614257826	0.0158800627451681	0.509943657384733	CG30461
-7.08651816691759	-2.79404957305666	5.80791379833319	0.0159542097460581	0.509943657384733	saturn
-1.7639922000841	7.84438692254629	5.80489685227514	0.015981605237732	0.509943657384733	eIF4B
1.22063786838847	8.49882558812926	5.80443858949712	0.0159857707497165	0.509943657384733	COX5A
-1.22411534583439	8.92660760426807	5.8022737588422	0.0160054637383838	0.509943657384733	RpL34b
-1.4167998658002	4.02786889032537	5.8005172870191	0.0160214603501224	0.509943657384733	Buffy
-7.17111493673985	-3.22045839835899	5.79881730427054	0.0160369581949006	0.509943657384733	CG13196
-0.936952011014861	5.78724453981017	5.79687176131239	0.0160547136450916	0.509943657384733	Usp30
-1.15398714683434	5.13977889262783	5.79680969310859	0.016055280426491	0.509943657384733	CG11109
-1.42206714574947	10.8428514758398	5.79643842387077	0.0160586711356903	0.509943657384733	RpLP2
0.868625463259067	6.05958381671544	5.79288901562847	0.0160911242771783	0.509943657384733	dock
7.13580499264403	-2.68333849429886	5.78662903902405	0.016148525690748	0.509943657384733	FucTC
0.9779664022615	5.9946173587559	5.78145212014177	0.0161961553506953	0.509943657384733	EDTP
1.14145172836429	4.65711962953831	5.78117608301139	0.0161986990623585	0.509943657384733	CG12259
-1.59561685563163	3.904269821122	5.77844661645763	0.0162238735691961	0.509943657384733	Cyp313a4
5.14925632747708	0.351592722779928	5.77778112544187	0.016230017661511	0.509943657384733	Ugt37A3
6.51689892546815	-2.45683740598674	5.77310182098238	0.0162732867490471	0.509943657384733	CG14957
0.979509108491006	5.57245512735113	5.76737602740736	0.0163263944627966	0.509943657384733	TBCB
5.28758996519556	3.47619437480209	5.76504672502301	0.0163480502413578	0.509943657384733	Hsp70Ba
1.43111651380488	8.85734076026435	5.76100325175679	0.0163857132076105	0.509943657384733	Fkbp39
8.97526243429223	-2.81026455344535	5.76073370639026	0.0163882270686148	0.509943657384733	CG34456
-6.80498992379257	-1.32976215386701	5.76013056467948	0.0163938535897495	0.509943657384733	Akh
-2.15263611594824	2.49275744325424	5.75636581426352	0.0164290188188393	0.509943657384733	Fum2
-5.04199390038999	-1.27498657790428	5.75277476561578	0.0164626340364732	0.509943657384733	IM18
-9.13711262855607	-2.84649003443973	5.7430823292776	0.0165537178339085	0.511185211592278	mt:ND4L
1.3181528565293	3.93346338547119	5.73458595560887	0.0166339891351659	0.511185211592278	Sec20
1.34480740619184	5.28526347004909	5.73345146572221	0.0166447378070934	0.511185211592278	Mvd
-1.88326967779661	4.34337252718435	5.72791457818675	0.0166972996721885	0.511185211592278	Obp57a
0.928687433485694	6.9150725545705	5.72395112782786	0.016735029944968	0.511185211592278	jigr1
-1.38441723083677	6.74987043572246	5.72196392259826	0.0167539803333428	0.511185211592278	tud
-7.03240347487465	-1.65727912726127	5.72168904533928	0.0167566033599853	0.511185211592278	CG2839
4.94208477555379	-1.9328750675031	5.71596593290994	0.0168113126965417	0.511746525151314	CG11670
1.29973613739237	5.74075135579323	5.70658742748852	0.0169013639371027	0.512998256569297	CG9641
-6.28635081728642	-2.90614222985619	5.70364247562853	0.0169297435293711	0.512998256569297	CG10205
1.50683597567151	6.86678535948702	5.69692656577394	0.0169946466973246	0.512998256569297	alc
1.02542823628948	4.93736604147018	5.69657756056342	0.0169980265231916	0.512998256569297	CG7326
1.09203122948281	5.17605138099752	5.69265060828392	0.0170361036267024	0.513048813065692	Sce
1.11835658897922	5.54961121532895	5.67922810253669	0.01716691866927	0.514270440813316	AcCoAS
8.37699835886463	0.384677532976556	5.67774416687385	0.0171814445097537	0.514270440813316	pre-mod(mdg4)-C
-4.53505430578474	-1.61699349588592	5.67726533632935	0.0171861343566817	0.514270440813316	ppk13
-1.7664244918835	5.75311589893347	5.66962395805768	0.0172611558809846	0.515167087875105	jp
1.10388053423802	5.77753414200009	5.6639867873206	0.017316717022826	0.515167087875105	NTPase
-1.79910826587583	2.74659540579001	5.66307150711662	0.0173257556160636	0.515167087875105	CG13796
1.20907656963163	9.68800038307697	5.65924340758392	0.0173636117311505	0.515205776292285	Ubi-p5E
1.08745383684719	6.1594994470673	5.65360768386003	0.0174194988511896	0.515778186572828	CG7656
0.950986910114655	6.94402635830037	5.64837968481892	0.0174715087065435	0.515899569572796	cpa
-5.68533145151894	-2.44073704418634	5.64584254445371	0.0174968067444158	0.515899569572796	CG8492
-1.17976311308927	4.81444019402579	5.63789512709318	0.0175762960597565	0.517161412664316	CG6928
-4.41960750859059	-1.42079404255269	5.6287595325781	0.0176681300484229	0.517997772564799	Hr38
7.25628140418238	-3.15393291353449	5.62775810450844	0.0176782268059932	0.517997772564799	CG2150
-1.30390209417821	4.70514833060841	5.61986347023341	0.0177580321812835	0.519256650545664	Chrac-16
-3.15923329255999	6.91709815358294	5.61181224391768	0.0178398036031809	0.520567685265491	ND-AGGG
1.20666408172116	5.26056452705668	5.60549936187985	0.0179041915348398	0.520978453843023	CG9609
-1.39511835209155	3.77927973559758	5.6031896028649	0.017927809714337	0.520978453843023	Idgf1
1.25743075531941	4.15744605936592	5.59266987650112	0.0180357855358091	0.521623601906037	CG4313
1.20465672716031	6.95543383041876	5.59030565287965	0.0180601445004138	0.521623601906037	cue
1.50158568482444	4.42998534554208	5.59021866313732	0.0180610414169254	0.521623601906037	CG5180
-6.03645231629185	-0.887194553101026	5.58455542957779	0.018119531830224	0.522242702689523	CG14949
1.09447272246283	6.21408878627442	5.5673170906274	0.0182987777848643	0.525063760493492	Trl
-1.35046884267292	5.57276230986161	5.56177674346947	0.0183567748920466	0.525063760493492	CG13364
-1.46592459127899	5.82207788918125	5.56063430395056	0.0183687576940547	0.525063760493492	ova
1.21828998940973	7.38930767873506	5.56051286534833	0.0183700319122947	0.525063760493492	Pgd
-1.09253450732603	4.5922777958325	5.55541781399002	0.0184235750782622	0.525063760493492	pyr
-1.85447664020228	5.06595336209986	5.55082301801379	0.0184719993518504	0.525063760493492	pasi1
4.8497055460903	-1.29906396160006	5.55023640478306	0.018478191088745	0.525063760493492	rn
-2.89908642198344	4.9808991521299	5.53730438093264	0.0186152352708947	0.52789361349696	28SrRNA-Psi:CR40741
-1.18898809146738	3.8747235714873	5.53022562404571	0.0186906949988633	0.528369890130748	CG12935
7.61806283607299	-3.13897569556552	5.52869917926066	0.0187070083138387	0.528369890130748	CG17991
-3.54464254227185	0.524626300296287	5.52163607945815	0.0187826843023219	0.52944630511385	CG18536
1.03626047630137	7.16942416551234	5.51593657963159	0.018843980849361	0.529587523635152	Ras85D
1.13459041054944	7.08354001271218	5.51167659677499	0.0188899307297711	0.529587523635152	Sep2
-1.37831574399	4.79971820254981	5.5096486025689	0.0189118461454693	0.529587523635152	CG44242
1.06439401594002	5.41433073023024	5.50380891915918	0.0189750992425218	0.529587523635152	Yippee
1.05583087560759	6.64015366150755	5.50376542942016	0.0189755711250001	0.529587523635152	vnc
-2.1541003418564	5.14107485082147	5.49334855557135	0.0190889487468395	0.531033149402821	CG14464
-1.80327149618168	10.8025103081658	5.487409799337	0.0191538994622656	0.531033149402821	RpS29
1.13955703520109	5.03532089543465	5.48552447795255	0.0191745664837079	0.531033149402821	CG3548
-1.96221607139987	2.26976671566132	5.48520408351254	0.0191780809597017	0.531033149402821	bol
4.78802591488491	1.05812467025039	5.47150513532391	0.019328972146406	0.534161830257736	CG34334
-2.55089097908638	0.807657589783243	5.46724443111398	0.0193761527057839	0.534417800851896	Gr61a
-1.41867745451433	3.96436155163966	5.44916464212639	0.0195776859212303	0.537849937872405	Cks85A
0.825529517285599	6.35193131074764	5.44549944227376	0.0196188049423907	0.537849937872405	pbl
1.22335599689706	5.40933896739149	5.43997893120899	0.0196809068575453	0.537849937872405	Wdr82
1.131502773685	7.95679426404378	5.43592491095751	0.019726641169635	0.537849937872405	Lac
-7.11365982188544	-3.13983687143784	5.43182606764599	0.0197729928606224	0.537849937872405	CG14609
-2.05850074474413	7.55269734209044	5.42730700596596	0.0198242271241552	0.537849937872405	Cals
-4.45408070089211	-0.807815828258919	5.42485936423853	0.0198520342266442	0.537849937872405	CG41284
-4.88178804376101	-0.478946826122107	5.42042183557738	0.0199025508731112	0.537849937872405	CG1090
-1.29968854535144	5.17157139221199	5.4186243924781	0.0199230507007919	0.537849937872405	CG9628
4.65411403296876	0.114963415156143	5.41451198682564	0.0199700348298266	0.537849937872405	CG8519
1.12464745287543	4.8070965688833	5.4093807330592	0.0200288199990084	0.537849937872405	Gmer
-1.10471351581132	4.68845720484511	5.39817330919361	0.0201578387160823	0.537849937872405	CG8389
-1.05818623374617	6.38817334375928	5.39616555903661	0.020181042364884	0.537849937872405	CG12237
-1.43593482242514	4.37965930968766	5.38933034042084	0.0202602445907932	0.537849937872405	Spn77Ba
0.960543904133141	5.56191542158133	5.38076534593323	0.0203599444576812	0.537849937872405	Gs1l
-7.04898707611051	-3.19036228817469	5.38019721449247	0.020366575650628	0.537849937872405	CG14305
-0.911699758022676	7.29068694551762	5.37912968672243	0.020379041808588	0.537849937872405	shep
1.58513518160708	4.11181662608423	5.37827209832662	0.0203890620967452	0.537849937872405	CG10795
-1.88230183942323	4.77250810369612	5.37715296803922	0.0204021459749504	0.537849937872405	l(2)SH0834
1.07163970448571	6.57774054071605	5.37537937310964	0.0204228990653994	0.537849937872405	Mbs
-6.82578482824646	-3.28698685960639	5.37353520751899	0.0204445010734114	0.537849937872405	HLH54F
-6.82578482824646	-3.28698685960639	5.37353520751899	0.0204445010734114	0.537849937872405	CG14095
-6.82578482824646	-3.28698685960639	5.37353520751899	0.0204445010734114	0.537849937872405	CG34402
-1.27198775873789	5.94566985498007	5.37264966809666	0.0204548824182319	0.537849937872405	Tsp42Eg
0.983980503580634	4.79776962057895	5.37000736327676	0.0204858910786111	0.537849937872405	Cdc6
1.3521097950514	3.61571277725452	5.36941984862136	0.0204927924391572	0.537849937872405	CG17802
-2.73756540974535	0.7039624155198	5.35480562787023	0.0206652376744562	0.541367769114843	CG43342
1.0779565018648	5.95787929000882	5.33975397686889	0.0208444146538908	0.543988983696893	CG6961
-2.23413026665192	4.92294406432273	5.33415740265256	0.0209114464013495	0.543988983696893	pim
-7.15363089546818	-3.24875506074786	5.32455902105031	0.0210269288030368	0.543988983696893	CG13738
0.917399523435387	7.01244484837223	5.3231808253716	0.0210435645987819	0.543988983696893	CG10863
-1.23520640988676	4.50492699517261	5.32132458131008	0.021065992308707	0.543988983696893	CG8229
0.931902155951433	7.92509592613019	5.32011018107863	0.021080678450677	0.543988983696893	CG14767
1.27169391717763	7.89554039663711	5.31745605615114	0.0211128125590252	0.543988983696893	eIF2alpha
8.94211126948032	4.70393128003852	5.31339567235952	0.0211620707171232	0.543988983696893	His-Psi:CR33811
0.934881842932042	5.13087747504436	5.31230050942843	0.0211753769403692	0.543988983696893	rumi
-0.835436546788585	5.9787281009004	5.31135811251316	0.0211868339899584	0.543988983696893	dbo
1.09348145643183	5.74949410660051	5.31110891642039	0.0211898646267627	0.543988983696893	Pfdn4
3.33277814826815	1.18027285963133	5.29640614098636	0.0213694713940571	0.545826552330564	axo
-3.17829831246405	4.07597657815188	5.29526413504678	0.0213834877533015	0.545826552330564	CG46466
0.933481403967122	6.75060501704213	5.29174210808127	0.0214267751672563	0.545826552330564	dnk
-1.43625586568936	3.79431224303004	5.28423511472919	0.0215193427841294	0.545826552330564	Snmp1
-1.09783409531453	7.80127028172693	5.28060925943728	0.0215642008623546	0.545826552330564	CG11267
-6.87945034959935	-3.33085208770334	5.27958122212009	0.0215769370650116	0.545826552330564	CG8813
1.12313425824947	5.29731040987787	5.27717762099055	0.0216067453282944	0.545826552330564	uzip
-1.06342036221999	5.76916717540799	5.27214048318815	0.0216693517975724	0.545826552330564	nrm
5.64262579814663	-1.24447659440967	5.26913910877761	0.0217067450932601	0.545826552330564	CG44098
1.01366448008408	5.17346956087014	5.26461268072132	0.0217632650361371	0.545826552330564	CG6650
0.840221278135111	5.71809813771535	5.2644740327471	0.0217649986891405	0.545826552330564	Myo31DF
0.870844577560882	6.51821528412489	5.26433052726651	0.021766793230982	0.545826552330564	nito
1.00901780560651	7.07323074882534	5.26270999770562	0.0217870686570322	0.545826552330564	Cand1
-1.11187208808222	5.02124261454899	5.25949767831753	0.0218273177626875	0.545826552330564	Amacr
-4.89395029119432	-0.248951462540016	5.25829897943151	0.0218423567131005	0.545826552330564	CG11226
-5.12466835020586	9.23939376647626	5.25252458589267	0.0219149531198607	0.546671414639498	mt:CoII
1.40791995151032	4.18571833166821	5.23457895369129	0.0221421672940545	0.551363437884105	CG17985
1.15750448593629	5.68824186574771	5.22495311931868	0.0222650465803281	0.551818719478739	Drs
1.63107892595426	6.10145301036301	5.22386301619157	0.0222790068341979	0.551818719478739	Tim10
-1.6531924657457	5.61926285349674	5.22195532691893	0.0223034592163753	0.551818719478739	NtR
-9.64134364828971	2.60698473844469	5.22089503266013	0.0223170618775991	0.551818719478739	Gyc76C
1.35027734025208	7.7150091619885	5.21347201301388	0.0224125338694851	0.553208848260109	CG13083
0.999221668322876	6.825464286191	5.20681575542332	0.0224985039350185	0.554359990314949	Dlc90F
1.01511874834456	6.43252245860719	5.18496693192221	0.0227831058730777	0.559845318940623	Prp19
0.95888665297775	6.58661285302666	5.18146708205711	0.0228290403309495	0.559845318940623	udt
-1.08333350908895	5.91618981833874	5.18061099697701	0.0228402907897587	0.559845318940623	cana
-2.86791292211998	0.0730184711395794	5.17064821138374	0.0229716426536482	0.562087381181454	Ets21C
-1.1644140313663	6.6388135339354	5.165122957181	0.0230448262917539	0.56234945008144	Neb-cGP
-1.41901722202024	9.55895585451946	5.16381749179914	0.023062152841427	0.56234945008144	RpS16
-1.59531713382443	5.79454702470603	5.15781415655789	0.0231420050272963	0.563211955124703	Ssb-c31a
1.18104220364542	3.94964127935575	5.15414236066087	0.0231909859201681	0.563211955124703	CG13001
1.80457405631769	4.97222672619562	5.14261996236966	0.0233453910554331	0.563211955124703	CG5913
-1.15072371817967	4.43624378335354	5.14188788377717	0.023355237167308	0.563211955124703	CG12560
-2.0836404658253	4.72144730995535	5.1396148308802	0.0233858361064817	0.563211955124703	VhaM9.7-c
4.27122913232993	1.36114450634627	5.13943438668056	0.0233882669551833	0.563211955124703	Syn
-3.29128484586316	2.12157503227806	5.1367662352274	0.0234242414742385	0.563211955124703	CG9396
1.5662545434712	4.58240006425373	5.13526947454637	0.0234444473220668	0.563211955124703	Prp38
0.905830668957575	7.64150254742262	5.13432738610862	0.023457174518107	0.563211955124703	Stat92E
7.13806096585865	-3.21059161854676	5.12806481400441	0.0235419614049972	0.564286401432025	CG15515
0.93589479322001	5.10759109783798	5.12068430178642	0.0236422918434383	0.565729136233309	Irk1
-2.63540785052757	1.17079423713868	5.11762163474553	0.0236840557310053	0.565767934699641	CG43110
-5.08325790846288	-1.96474004048318	5.1011762643628	0.023909624399485	0.57018992603442	obst-A
1.23324177840562	5.07037893144324	5.09595178189367	0.023981750172239	0.570540212958569	CG18549
-1.411316526847	5.10853741955925	5.09425126639194	0.0240052750308239	0.570540212958569	LSm7
1.0837562483459	4.03488343355949	5.08454931088486	0.024139950175607	0.572775181439402	CG6013
-1.78401536258521	4.58879113137584	5.07917852636458	0.0242148401611638	0.57358648274192	PGRP-LD
0.904439672349838	7.20138292968017	5.07621233687622	0.0242563038694354	0.573604608617151	AMPdeam
6.97063071645632	-3.20992394434899	5.07301483113002	0.0243010836170816	0.573700958960047	prt
-6.79063349387524	-3.34643639165562	5.06867194142551	0.0243620414115362	0.574037934887874	CG11768
-1.23642807401574	5.03628999610679	5.06518651420281	0.0244110784289001	0.574037934887874	Tsp42El
-0.95375888271048	5.41015726611094	5.06232375213547	0.0244514316838854	0.574037934887874	Reph
0.969630803729641	5.12948502741116	5.05817784271816	0.0245099948397906	0.574037934887874	Pez
-4.96463157230159	-2.22410441942293	5.05725812085003	0.0245230061123465	0.574037934887874	bw
-6.75346339270291	-2.40444045898169	5.05466476476233	0.0245597328464161	0.574037934887874	CG34370
-1.09216135335903	5.76364060499599	5.04872703136085	0.0246440373112076	0.574985058128359	CG12025
1.09273374890968	6.1667798030295	5.04361407239494	0.0247168722193886	0.574985058128359	brm
-7.23966096200667	-3.03357334441335	5.04320956300477	0.0247226440489418	0.574985058128359	CG12970
4.86796522276238	-2.27082381905119	5.03979592376193	0.0247714080523843	0.575170057809399	CG9497
1.13629183637666	4.387338283214	5.02528219343027	0.0249798547462409	0.579056040778815	cid
-0.96627544307597	5.07948015999951	5.01760549864511	0.0250908431901133	0.580342971776022	CG44194
-0.968528725996394	5.79940034881502	5.0135458481951	0.0251497438291993	0.580342971776022	CG11790
1.05403990524817	4.78460391466329	5.00587019746513	0.0252615009469198	0.580342971776022	CG7745
1.24395749900861	7.42848142447365	5.00451486120076	0.0252812880854924	0.580342971776022	Fib
0.936462888113066	6.03432730440541	5.00422416363111	0.0252855342004722	0.580342971776022	mmy
1.09712259711645	5.86605693285227	5.00147668207215	0.0253257022716967	0.580342971776022	Mob2
0.955306435315083	7.44528949107386	4.99945168480033	0.025355350065061	0.580342971776022	CG8507
-0.958705903947088	6.56725027788631	4.99880782203678	0.0253647843489449	0.580342971776022	Pka-C1
-0.900452306275423	7.03664397402384	4.99323737054896	0.0254465584834287	0.581270332683053	BigH1
0.959020069239195	5.13293938055449	4.97941659632421	0.0256506318030392	0.584983826265429	CG2556
-2.34532053615225	1.84433756976513	4.97457444123907	0.0257225310682987	0.58567585278934	NijC
-1.52983099716635	4.26016281942983	4.96855985538544	0.025812130921766	0.586396627156736	CG9240
-0.995393990618916	6.89824209470155	4.96686758185174	0.0258373992808524	0.586396627156736	heph
-7.12305042773643	2.81664044312351	4.96120323911378	0.0259221641277811	0.587348197070111	CG32640
-1.99264075424893	2.86056179498851	4.95407331309708	0.0260292717920715	0.587348197070111	CG31898
-5.06554266061996	-1.81328093245997	4.95025367964172	0.0260868404000017	0.587348197070111	CR32745
1.02968860643477	7.96647270568449	4.94933718608925	0.026100673242716	0.587348197070111	Top1
0.851733802405707	6.69310038456254	4.94385596206931	0.0261835618382947	0.587348197070111	Cdc37
-5.43473147249266	-2.60660969998468	4.94161339186769	0.0262175534142758	0.587348197070111	CG8708
0.872381782946994	7.85938974244837	4.94027740689612	0.0262378252912758	0.587348197070111	hts
-4.58224040205309	-0.602444130687707	4.93977849357089	0.026245399844617	0.587348197070111	CG12520
6.5207510928409	-1.4239852530606	4.93682197847442	0.0262903326164867	0.587348197070111	CG11891
-4.16198214289231	-1.27203922015686	4.93574390168851	0.0263067369853066	0.587348197070111	CG3253
-1.9024317194444	7.42324827779739	4.93370854363695	0.0263377366644182	0.587348197070111	ND-MLRQ
5.84875023232853	2.88377586126724	4.92813401585875	0.0264228344734771	0.588315053821779	His1:CG33858
-2.55878013566012	15.1934782969716	4.92161372940609	0.026522732453357	0.588859760484193	28SrRNA-Psi:CR45859
-1.02771531302716	5.66478058748285	4.91907808572757	0.0265616872533187	0.588859760484193	CG14803
1.43752657985666	5.13051009873874	4.91821238718387	0.0265750004934607	0.588859760484193	GILT2
0.995557665898566	6.82216780269286	4.91565161252021	0.0266144222668108	0.588859760484193	CG3609
0.792917162401531	6.69006853975275	4.91097892680845	0.026686512531039	0.589529322276589	tum
-1.40482957471998	5.72919669758247	4.90457576517636	0.0267856304280365	0.590339496340227	CG31808
-1.66437590596707	4.38322787573219	4.89853888124181	0.0268794290488295	0.590339496340227	CG42376
0.898145878897313	6.25090349553116	4.8979210615618	0.0268890477204252	0.590339496340227	Mad
-3.36457081320699	0.674878172911932	4.89781299359507	0.0268907305697762	0.590339496340227	CG11319
-1.39585499770272	6.34103950173653	4.89119369345037	0.0269940162781325	0.591685327253498	ci
1.27442847696577	3.943019785071	4.8875633290175	0.0270508385374305	0.592010121656126	Gal
1.09250718003237	5.26537643761272	4.87468731821365	0.0272533780097038	0.59486117836619	Shark
-1.06989573566535	4.28770107394708	4.87391821188597	0.0272655258425258	0.59486117836619	Cubn
1.0433612241821	5.21860243947739	4.86698065939137	0.0273753574920654	0.59547966353813	plx
0.806738614446812	6.0750881773074	4.86679044519979	0.0273783753350864	0.59547966353813	su(Hw)
-1.29395261043546	6.44289507249242	4.85591910902018	0.0275514308240256	0.597494466084653	MED26
-1.14352617064957	4.78273639595036	4.85564574534994	0.027555797002627	0.597494466084653	Asator
-1.36517916389656	6.76212245756109	4.84605152025938	0.0277094932811208	0.598714903713737	CG11155
-1.74904921039614	2.22426305131027	4.84463500031345	0.0277322608982167	0.598714903713737	CG6106
-3.75381707366329	0.0908701699408351	4.84363475573554	0.0277483494755213	0.598714903713737	CG44006
0.833766372059427	6.55175072081563	4.84154444292626	0.0277820027691772	0.598714903713737	dome
1.22507406939687	7.08107091480737	4.82765134037741	0.0280067585554075	0.602637030656356	Cyt-b5
6.24825772655332	-2.76988639180883	4.81908521991778	0.0281462791858121	0.60471594336103	CG34205
0.885781891871607	6.70382797231879	4.81298875859348	0.0282460156797019	0.605935076087852	rept
5.17900244056305	2.048189892699	4.80954723890476	0.0283024803844132	0.606196822288378	CG43349
-1.18703034014977	3.91523660870072	4.80700664156706	0.0283442391008969	0.606196822288378	CG13295
0.843694661598769	5.6963128630369	4.80009793376674	0.0284581192002352	0.607286626353701	CG34159
0.903835972097993	4.88002659992665	4.79464800774313	0.0285482893590574	0.607286626353701	CG2608
0.902124914665617	6.19125369388028	4.79360291564321	0.0285656145816812	0.607286626353701	Tpst
-1.38132542984749	4.9206002160995	4.7934862785931	0.0285675488344334	0.607286626353701	CG11077
-1.67702359698227	6.32650980222593	4.78955016431632	0.0286329034612781	0.607759249071165	Myc
0.873229150414378	5.8241405326303	4.78496408725208	0.028709246335704	0.608271334273787	TH1
-1.4696562831543	4.54217642332087	4.78278796719812	0.0287455455739748	0.608271334273787	CG6000
1.07251752923902	4.30643080692517	4.78033599546793	0.0287865034738623	0.608271334273787	unc-104
-1.86492247863218	3.57216368958941	4.77471799271952	0.0288805762270091	0.609345570873453	CG33977
-7.83843459249811	4.72821935608539	4.76868204989859	0.028982004113855	0.610179202669057	mt:ND3
0.9340731421725	5.37953030092725	4.76612849032048	0.0290250256753741	0.610179202669057	Usp15-31
0.890297277626218	5.44929734140249	4.76411592424178	0.0290589796078842	0.610179202669057	CG3529
-1.19012211208562	4.77426305355287	4.76208641597378	0.029093261259657	0.610179202669057	mRpL20
0.9359264953168	5.18617028236619	4.75677354879167	0.0291832036991799	0.610413723249279	CG8549
2.65767293744933	2.62763306642191	4.75631008156569	0.029191063535548	0.610413723249279	PKD
-0.983856093821937	6.86230515737499	4.75051581528422	0.0292895134792809	0.610966715668699	CaMKII
-1.37463466651449	3.20067720562615	4.74938236697642	0.0293088122202054	0.610966715668699	CG18324
0.907583215024202	6.43751309918356	4.74634167770193	0.0293606501906535	0.610966715668699	SH3PX1
-0.846356848759669	6.76660235200511	4.74342015272762	0.0294105465973666	0.610966715668699	CG32687
1.12686104881803	5.51490966803759	4.74203375031747	0.0294342557073256	0.610966715668699	CG32409
0.846794698795149	5.66614613475239	4.73809514966836	0.0295017190852125	0.611369184947973	Tom70
1.3322904997104	4.61049815466766	4.73584106491708	0.0295404012309898	0.611369184947973	bigmax
-5.82839600657353	-1.90377489031419	4.7313308045036	0.029617960118054	0.611501438195328	Root
0.854990016820802	5.99085734156677	4.73042475431492	0.0296335662187746	0.611501438195328	Rab14
1.30353583713797	5.21070746639407	4.71998074471209	0.029814076994651	0.612793512919314	CG17068
-1.24258961312877	4.41529233747515	4.71909464757679	0.0298294446313496	0.612793512919314	mRpL42
1.10920519696276	5.32702206488269	4.71107377750245	0.0299689271389939	0.612793512919314	Kap3
-1.65034436007007	3.00367064010549	4.71060880156086	0.0299770338580942	0.612793512919314	CG14253
-2.06975756853899	2.33150450047984	4.70723573725084	0.030035910702882	0.612793512919314	CG18428
-1.2651390297498	5.50047925790093	4.70481965377179	0.0300781575082036	0.612793512919314	CG5532
-1.11376732023713	5.33339486476753	4.70281384995977	0.0301132773474824	0.612793512919314	stet
0.885979613317027	6.56036436181058	4.70197872423007	0.030127912253656	0.612793512919314	ssx
7.46355688668948	-3.05285929588194	4.70145613290749	0.0301370740162164	0.612793512919314	CG17929
-3.18508405965431	-0.245294346697624	4.69586675471984	0.030235245495873	0.612793512919314	Dlish
-0.90321857804192	7.59362874928539	4.69511540830851	0.0302484674864394	0.612793512919314	OstDelta
-1.28023173993236	5.39491144799976	4.69463551188613	0.0302569157273319	0.612793512919314	Cks30A
2.77164469415373	3.47207446177818	4.69405465403899	0.0302671446133786	0.612793512919314	CG4066
4.70494791553911	-1.77583954786043	4.69191317798304	0.0303048870799462	0.612793512919314	CG9701
1.11044367817219	4.16607013959963	4.68575504725329	0.0304136947256188	0.613584584244156	Samuel
1.12746688886958	3.90261128036096	4.68220357518845	0.0304766305448586	0.613584584244156	CG7183
-0.911840124265858	8.33446538023932	4.68162544248672	0.0304868885059221	0.613584584244156	CG7414
1.57255936897344	5.25232564350749	4.67986486286486	0.0305181491099158	0.613584584244156	CG3008
1.11445872079922	4.17519686731657	4.67684889842671	0.0305717778240185	0.613787231697602	CG4733
0.865867084978298	7.4082426657122	4.66676945741604	0.0307517205153971	0.615297144529323	Sps1
1.38597017495693	5.33799124810874	4.6654157254783	0.0307759719226848	0.615297144529323	RpII33
-3.7290784049995	2.37439763206702	4.66483185112698	0.0307864378838909	0.615297144529323	sNPF-R
-1.61172883553038	4.94378276722565	4.66143124853231	0.0308474675572758	0.615297144529323	Acbp1
1.07702650237549	4.44316578194419	4.65889647958072	0.0308930404053605	0.615297144529323	trem
1.05716347964308	4.6137486312542	4.65801393406193	0.030908924246258	0.615297144529323	CG8617
-1.83471499503814	6.31004240336576	4.65433869339066	0.030975161969619	0.615572839304585	Parp
1.4203491135522	5.16422926939652	4.64336138609739	0.0311738853722049	0.615572839304585	sli
-5.43954315224177	-1.86396216136476	4.64051408698668	0.0312256471981775	0.615572839304585	ft
0.958786116436845	4.54489702466842	4.64051141176888	0.0312256958738192	0.615572839304585	CG4622
1.44805088825831	4.91409239873398	4.63893913963992	0.0312543170926266	0.615572839304585	CG14232
-3.24281123515257	1.45513128195001	4.63810481870116	0.031269515957525	0.615572839304585	CG30334
1.59563983060195	2.5264596713574	4.63768382444747	0.0312771881564559	0.615572839304585	CG11539
0.891316658673959	5.7979285129647	4.6329317156917	0.0313639268780013	0.615572839304585	eas
-1.18460758391862	7.50590779587515	4.63110209684174	0.0313973891909455	0.615572839304585	RpL34a
1.05307692424594	6.08116728937459	4.63082801712665	0.0314024051031174	0.615572839304585	SMC3
-4.30126579719034	-1.94840308506774	4.63078392495345	0.0314032121086985	0.615572839304585	CG45218
1.02445518883251	7.22504059798242	4.61844208176241	0.0316299538730127	0.616723433084817	CG3902
1.92324605898551	4.83404245941288	4.61837846674834	0.0316311270090863	0.616723433084817	gem
4.3607000549389	-0.930214683965277	4.61573067503597	0.0316799957071578	0.616723433084817	CG33301
-1.02708662806062	5.74987975716897	4.61482910436271	0.0316966534261654	0.616723433084817	ZnT49B
-6.70703663981549	-3.28329930857173	4.60937877217517	0.0317975503816436	0.616723433084817	CR45227
0.987515486957924	6.76763590831782	4.60756035892182	0.0318312874906517	0.616723433084817	rush
3.33353461953704	-0.225218053646752	4.60542506568939	0.0318709513751523	0.616723433084817	CG34291
-0.948152947927507	4.75395772108332	4.60376202680921	0.0319018786784745	0.616723433084817	CG2003
-1.14379833667977	4.39538808166601	4.60232050755667	0.0319287117496317	0.616723433084817	mei-218
-2.35739988379161	4.43855164574331	4.60004429384376	0.0319711301561392	0.616723433084817	mthl2
7.10803340057337	-3.02575855868289	4.59749420177064	0.0320187222826382	0.616723433084817	CG4613
0.774463132792154	5.88738791755321	4.59699514265267	0.032028044822664	0.616723433084817	CG8003
-1.51455236562238	3.5902884868835	4.59565875605696	0.0320530227856134	0.616723433084817	CG33635
-4.64623986876668	-0.296392539727484	4.59450950052165	0.0320745194019562	0.616723433084817	CG7763
-0.84552639500415	6.15383566716501	4.59139761993103	0.032132802125519	0.617002334001451	Lime
-5.53020207984346	-2.97104697953424	4.58661526722471	0.0322225868409115	0.617884542769804	CG32751
4.23534966553599	1.35635988487136	4.57895612047141	0.0323669268845341	0.619809059117694	side-IV
-1.20565441885764	4.27641070449455	4.57566466053428	0.0324291631053047	0.619810831357363	Pex10
4.2392053402338	1.16412171438654	4.57024682612501	0.0325318778476378	0.619810831357363	bin
0.930623144614066	6.00388997302532	4.56759019385585	0.0325823680144118	0.619810831357363	CG14722
5.04803840976356	-2.19918629798882	4.56688059509655	0.032595868010865	0.619810831357363	CG14423
-1.43926029268126	9.47500840822635	4.56386718874455	0.0326532626474341	0.619810831357363	RpL35
-6.28283326313915	1.73595988016829	4.56380831219344	0.0326543850859317	0.619810831357363	CR32010
2.70791292780079	4.64324487510841	4.5626852509365	0.0326758031440995	0.619810831357363	NimC1
1.17432979991158	4.39103999309656	4.55738225261771	0.03277713569609	0.619810831357363	Su(var)3-9
1.0768177586116	4.21968289311385	4.55688465702976	0.032786660844666	0.619810831357363	CG12883
1.09762427269445	6.94993804274673	4.55296706647124	0.0328617537625841	0.619810831357363	Phf7
-4.36654491780664	-0.485790142912592	4.55287770798718	0.0328634686918041	0.619810831357363	fan
-2.53520008594571	0.157331317474648	4.55124899756782	0.0328947425752311	0.619810831357363	CG13029
0.979670358620835	7.89697289215911	4.54533017770332	0.0330086554600866	0.620867778359059	Best2
6.54037939677177	-2.58925487688089	4.54351485871568	0.0330436753580681	0.620867778359059	CG8534
-1.10011336138793	3.80178231660906	4.53946856058569	0.0331218734946443	0.620867778359059	CG31800
-1.6737073657916	2.57114468009658	4.53793149843569	0.0331516291542496	0.620867778359059	Lectin-galC1
1.09512060226558	5.70689431481166	4.53635467689682	0.0331821835209198	0.620867778359059	koko
0.875401415378079	5.7974765291438	4.53465514345586	0.0332151486364929	0.620867778359059	U2af38
-2.32820503204284	5.90755791434878	4.52904034160771	0.0333242999176363	0.622083023892935	RpL22-like
-1.57327445016615	3.55256811627997	4.52140167482741	0.0334733969146961	0.623217207652096	CG14907
0.817094229467533	6.22681808988832	4.51612115872898	0.0335768730874436	0.623217207652096	Sema5c
1.27543568578646	4.04547318818445	4.5128690089034	0.033640767950425	0.623217207652096	Wnt5
0.901301363311271	5.40806804021029	4.51110266844687	0.0336755243966586	0.623217207652096	CAH1
-1.89083513952011	5.2534030817435	4.51085484406968	0.0336804038605423	0.623217207652096	CG31687
-2.89632655741237	0.884335763960524	4.50947020356	0.0337076799225282	0.623217207652096	CG12355
-4.87668599929878	-2.09209890730266	4.50623537990964	0.0337714927652345	0.623217207652096	DIP-beta
-4.00396814567305	-0.988056471228632	4.50382408816862	0.0338191420359788	0.623217207652096	CG6470
0.788095274499262	7.05812265537375	4.50163790861951	0.0338624036096765	0.623217207652096	Stim
-0.880242628595832	6.13502264355694	4.49791726117574	0.0339361632641793	0.623217207652096	ArfGAP1
-1.67796390463097	3.47770718304135	4.49788054935901	0.0339368918903398	0.623217207652096	CG31142
1.14839093328979	9.42701946631402	4.49668228798635	0.0339606829809821	0.623217207652096	Calr
0.958010368190074	5.51362275013147	4.49555730855709	0.0339830349460377	0.623217207652096	nod
-1.52046565721332	3.76828648581521	4.49449692502189	0.0340041175453712	0.623217207652096	Ktl
1.15595734857267	4.59732911744688	4.47481304207606	0.0343979655600553	0.627383639130793	CG9643
1.67312736746091	3.71684068069228	4.47423964988979	0.0344095095849132	0.627383639130793	Spn31A
1.11977002001536	4.22044682743968	4.47227210581855	0.034449152676897	0.627383639130793	MED30
3.4843444270793	-1.79083838496805	4.47196277411753	0.0344553895934451	0.627383639130793	E(spl)malpha-BFM
1.12467631915744	4.80126162462432	4.46787060444354	0.0345380093723978	0.627383639130793	sofe
-2.12158661340619	1.64855013165523	4.46202005686985	0.0346564902319106	0.627383639130793	snsl
-0.872853715061545	5.73807147539169	4.46177237836324	0.034661515395465	0.627383639130793	CG7997
1.10223299004494	7.57059665285062	4.46024654126075	0.0346924900010911	0.627383639130793	CG13084
-4.2712995994552	-1.56105463912437	4.45978810698789	0.0347018019035107	0.627383639130793	smog
1.26641792179756	4.75744602582207	4.45792321657888	0.0347397092595784	0.627383639130793	dwg
0.963685590819914	7.06383401159392	4.45659097205495	0.0347668161125258	0.627383639130793	twin
1.21891029986469	3.972136173209	4.45629901111506	0.03477275952416	0.627383639130793	Spt3
0.863717162724319	6.44852845714691	4.45446432185541	0.034810132382594	0.627383639130793	epsilonCOP
1.05862554560604	5.75899868777546	4.44906886509233	0.0349202821202273	0.628565078164092	Tak1
0.809534123677838	7.01624564476791	4.44530602957269	0.0349973171405643	0.629148198697849	Rab2
0.978689145941693	4.5692906434521	4.44084559425554	0.0350888641032805	0.629756026679767	CG10274
-1.30356607445776	4.35907533415528	4.43930734063687	0.0351204936121965	0.629756026679767	CG13282
-2.19240768172739	3.72634486023035	4.42721196069686	0.0353702398510873	0.629841407511268	Eip63F-1
0.81739132345153	5.63256467752853	4.42614870134034	0.0353922827539207	0.629841407511268	vimar
-5.56587166340713	-2.58124131487098	4.42514067539064	0.0354131938587952	0.629841407511268	dpr21
0.907505629553109	7.48714588404065	4.42479974390037	0.0354202692740826	0.629841407511268	eIF3k
-1.18466488316638	9.8560178758121	4.4247001025426	0.0354223374291563	0.629841407511268	RpL28
4.3936684816663	-1.13062731347775	4.42304308290139	0.0354567490377943	0.629841407511268	Pal2
1.12280541872484	4.72358414565213	4.42235238006357	0.035471103306454	0.629841407511268	CG31365
1.26926864242727	5.02695815998548	4.41662934154784	0.0355902743124734	0.629841407511268	trus
-4.96701701293908	-2.07359422059915	4.41426400602968	0.0356396500362634	0.629841407511268	Pgant8
1.11753757009419	5.16620023943975	4.41283007833094	0.0356696177693385	0.629841407511268	ppan
6.74366258994888	-3.2682565707713	4.40844653584696	0.0357613932702959	0.629841407511268	CG43845
1.95232437930758	3.27292783056807	4.40660756150139	0.0357999682698732	0.629841407511268	Ptp36E
3.97185555849622	0.2200548669935	4.40450346444579	0.0358441579953079	0.629841407511268	CG13324
0.937013245802906	5.26761038800838	4.40432333568699	0.035847943666298	0.629841407511268	CG10984
-0.941935033614985	6.10660744626097	4.40395109096464	0.0358557682627915	0.629841407511268	JhI-21
1.06678421290345	4.23008316113882	4.39961157362323	0.0359471170377155	0.629841407511268	CG15011
0.834577843048776	6.94341211870705	4.39951698587999	0.035949110861862	0.629841407511268	Fim
-4.85127943394337	-1.22623425013432	4.39934022239668	0.0359528371865771	0.629841407511268	CG15458
-0.950840247115409	5.29172800114296	4.39737289723593	0.0359943373715109	0.629841407511268	Axs
1.09996751133893	5.92053332323237	4.39516336321233	0.0360410066636456	0.629841407511268	CG42327
-1.24719392397464	7.6617228106972	4.38852261868497	0.0361816525936939	0.629841407511268	Drip
-1.444407605776	3.52879245881873	4.38419442767795	0.0362736295230299	0.629841407511268	Mppe
0.918683080021398	5.38337493728109	4.38171748588341	0.0363263762559846	0.629841407511268	PIG-S
-5.4520795387908	-2.83581619009157	4.38098733220015	0.0363419402720179	0.629841407511268	CG10257
-5.3570495702278	-3.15090502030937	4.37886548901592	0.0363872092865296	0.629841407511268	CG11362
0.802814331135735	6.30432449027556	4.37781155701235	0.0364097166107768	0.629841407511268	AIF
6.97510638278091	-2.66933974163514	4.37584422783433	0.0364517690596564	0.629841407511268	CG30479
-1.22230095212636	4.22008169674004	4.37417452785882	0.0364874994546513	0.629841407511268	tea
-4.20824297235733	-1.18026555108478	4.37406170065921	0.0364899151988306	0.629841407511268	BomT1
-3.00889355428234	2.62016003970196	4.37331625479242	0.0365058801552949	0.629841407511268	pre-mod(mdg4)-E
2.01010717358079	1.4890607340813	4.37309582711096	0.0365106023795023	0.629841407511268	CG18789
0.817352019071684	5.77902321605932	4.36778669304122	0.0366245334188075	0.6310344425485	Hmgcr
-1.26772421065647	5.34244821917375	4.36465273738179	0.0366919610072701	0.631424296015219	Mnt
1.11941241232539	5.85179989420904	4.36110251293381	0.0367685017396798	0.631969833559813	trbl
-0.993229921791248	8.60520438607134	4.35884839829959	0.0368171858724911	0.632031499884029	crc
-4.07689238299703	-2.20867909496424	4.35110860980988	0.0369848634621129	0.632031499884029	BBS8
4.05416693775422	1.62448632286739	4.34940231667582	0.0370219366881016	0.632031499884029	CG12164
-1.2775284743752	3.74697830455464	4.34803705317909	0.0370516282722728	0.632031499884029	fz3
0.797540841035955	5.89371018665118	4.34763156425526	0.0370604515986834	0.632031499884029	CG17598
1.04460917318008	4.59422252230596	4.34625799407863	0.0370903564608724	0.632031499884029	MED6
-2.16384144171959	6.93975847210052	4.34548553594209	0.0371071852359252	0.632031499884029	RNASEK
0.86272787020125	6.49381152279061	4.34296627393957	0.0371621254792876	0.632031499884029	put
-2.73018009557101	0.225317087277674	4.34095885629963	0.0372059643746854	0.632031499884029	Rsph1
1.18801201039227	9.42273478170934	4.34029244904673	0.0372205296511809	0.632031499884029	Hsp60A
0.853004975276683	6.65636208954669	4.32895893879379	0.0374691562787668	0.635318193281935	Srp54k
-3.52126527295119	-0.241119906012627	4.3244661360772	0.0375681972411554	0.635318193281935	CG40470
-1.29048455969699	4.66699193570357	4.32341714481052	0.0375913610534648	0.635318193281935	Ripalpha
-1.55649495632618	5.17409054926561	4.32161391478685	0.0376312149342201	0.635318193281935	CG17698
0.935373489565624	5.69212562696681	4.32000563040865	0.0376667975961377	0.635318193281935	crok
0.960587908398376	4.51649545340839	4.31920396489043	0.0376845472955653	0.635318193281935	ebd2
-1.46770203498384	3.39792631659592	4.31376568736541	0.0378051879737429	0.636449199264586	CG12643
-4.02364556898892	-1.03561781779493	4.3120432120688	0.0378434830439108	0.636449199264586	CG31157
1.16333038111367	4.19342497281851	4.3067706553426	0.037960958449289	0.636449199264586	CG13807
-1.23934045598454	9.92671620983994	4.3044179177852	0.0380135019639761	0.636449199264586	Df31
-0.991301588101429	5.13188865035624	4.30432121863344	0.0380156631690498	0.636449199264586	CG3437
-0.98199780337495	6.79034924388183	4.3027268557811	0.0380513154043358	0.636449199264586	wech
-1.32203612289265	5.3469980597952	4.30199304358654	0.0380677362693377	0.636449199264586	bc10
-1.09281789182517	6.9917241685384	4.29423008806597	0.0382419072100145	0.636502624123388	COX7C
1.05694381756164	5.32536507611138	4.29248619296511	0.0382811482955049	0.636502624123388	Lnk
0.969651765856287	4.73394627151315	4.29075681625306	0.0383201043728072	0.636502624123388	CG11178
4.85699819708134	-0.832245196242297	4.28952618487135	0.0383478509786082	0.636502624123388	Diedel3
-1.03820633670195	4.81009170444302	4.28850377288492	0.0383709189527204	0.636502624123388	Atf3
-0.963796131291406	5.39306405588655	4.28753338857426	0.0383928265175575	0.636502624123388	CG17124
0.904731740582572	7.36244045360331	4.28443650289701	0.0384628300867851	0.636502624123388	CG18815
-1.06439730559102	6.44651220738727	4.2837995952109	0.0384772436524108	0.636502624123388	Sf3b6
0.911554513599549	6.07329434975751	4.28190694139373	0.0385201088577828	0.636502624123388	Rnp4F
-1.92197465368415	3.4660416550059	4.28015121612901	0.0385599176411968	0.636502624123388	CG34163
-3.07204062116679	0.945383197893478	4.27980796390346	0.0385677054776056	0.636502624123388	Obp18a
-1.51389213173	3.88952887580715	4.27733844538798	0.0386237834816243	0.636682578233934	CG7990
-0.961535116179316	5.93295885395685	4.27067546391035	0.0387755138699564	0.63783920737659	Ccm3
2.53248498773647	1.95914142080082	4.27028339692931	0.038784461524176	0.63783920737659	Vajk4
-1.46983179555411	7.12404362911153	4.26367639004621	0.0389355710832622	0.639578017304776	anne
-1.50705130865048	3.50525729890636	4.2606955774838	0.039003947552966	0.639652513465432	CG15535
-2.23578570757382	1.35215758916609	4.25952317385763	0.0390308756620031	0.639652513465432	Tsen15
-1.20892410713513	4.68122969227112	4.25257879367693	0.0391907765119396	0.641527066387082	CG11601
0.886987722076165	8.03687946426193	4.25030557828286	0.0392432685714978	0.641641098894072	Rpn7
1.06341279628197	5.34995398435343	4.24476138252798	0.0393716021392038	0.64299346529541	CG4069
1.42281324627818	4.40991493357506	4.24268955982314	0.0394196723213383	0.64303340474183	CG7239
-1.34331418204295	5.98372386430742	4.23836442902677	0.0395202220254355	0.643928334365882	CG17486
-2.59590417625646	2.45730166588879	4.23113835790963	0.0396888129310621	0.645257336010501	CG17159
-6.27217516552334	-3.33921120458696	4.23094422981672	0.0396933525132045	0.645257336010501	CG11191
0.795195044324456	5.50435710485489	4.22755058099441	0.0397727992565187	0.645803954748128	DCTN4-p62
-1.68600016593851	2.64874509410993	4.22116643263331	0.0399227073776169	0.647492103314306	Plzf
1.03262607032104	3.98769324194639	4.21887628881926	0.0399766273350267	0.647621362827433	CG32485
-3.04764916571302	1.4265583779879	4.21630805117231	0.0400371857540092	0.647857745140075	CG15056
6.00765558960963	-1.74461713388737	4.21156077332653	0.0401493790138602	0.648928151171267	CG42855
1.12923310011386	9.08319387787371	4.20811273751377	0.0402310738974246	0.649026219152178	CG13299
4.59109779864985	-2.1524308403342	4.20378051537525	0.0403339653595487	0.649026219152178	ppk19
-0.925945030184579	5.92346831812488	4.20081377622385	0.040404585549974	0.649026219152178	Nup44A
-1.11429662672384	8.20610550359444	4.20070091063189	0.040407274761506	0.649026219152178	CkIalpha
-2.53625478570406	3.42364956876168	4.19751894938915	0.0404831676825672	0.649026219152178	CR40190
-7.006301365906	-0.439762696322712	4.19209532174172	0.0406128716785061	0.649026219152178	CG42397
1.03506727092021	8.68961661226961	4.19042702861961	0.0406528559588148	0.649026219152178	GILT1
-1.44900995384111	5.12445217354726	4.18947176424354	0.0406757695581489	0.649026219152178	Set1
0.852018717255491	6.17491584277957	4.18891267820108	0.0406891864537829	0.649026219152178	zf30C
-0.93173169550054	5.11555368143819	4.18618139257814	0.0407547984280587	0.649026219152178	CG8311
-1.27259665019046	3.75874257445311	4.18564718151888	0.0407676444316353	0.649026219152178	CG11836
1.06763219479762	5.27861605813146	4.18479287205271	0.0407881965768977	0.649026219152178	Adk1
0.998257176674249	5.34937087992714	4.18437785696983	0.0407981845316292	0.649026219152178	Nsun5
-0.88294992834695	5.71164308620047	4.18301103863775	0.0408310972072196	0.649026219152178	CG42336
-1.59606062989892	5.82122091058871	4.17778528528643	0.0409571894665204	0.649026219152178	CG8860
0.838895637270494	6.67468902526484	4.1709539717133	0.0411226393009268	0.649026219152178	Cka
-1.13243653469707	3.74804455518007	4.17029487757973	0.0411386392053061	0.649026219152178	CrebA
-1.23589525284773	5.3396288799713	4.16643866214612	0.0412323822725875	0.649026219152178	Nca
6.20708580102031	-1.78745976399486	4.1641775055909	0.041287454420348	0.649026219152178	CG6271
-5.02289916244059	-2.75295342403806	4.16404241017444	0.0412907472146194	0.649026219152178	Art2
-0.861749693924757	6.11896892445326	4.16371761671331	0.041298664807817	0.649026219152178	CG2938
-0.868199294952072	6.06587757782413	4.16248778222323	0.0413286593279504	0.649026219152178	skd
0.886432336452035	8.18519046876686	4.16240025915135	0.0413307948063375	0.649026219152178	Prosalpha4
5.48952674971764	-2.95521468894809	4.16109361500156	0.0413626894465697	0.649026219152178	Cluap1
-5.88582881048519	-2.12265828173482	4.16021872278333	0.0413840596523305	0.649026219152178	CG5404
-1.02083146304184	8.22755632203169	4.15823119917753	0.0414326502186414	0.649026219152178	Fs(2)Ket
0.800841092233885	6.6518654525451	4.15719754176838	0.0414579445478288	0.649026219152178	Spt5
-4.01140754712674	0.290078604945758	4.15259943838104	0.0415706601417386	0.649026219152178	IFT20
1.03680091843096	5.21804810820355	4.15095400164951	0.041611073730657	0.649026219152178	NFAT
-1.11091216823665	4.38790281354254	4.15022190653084	0.0416290679929954	0.649026219152178	Papst2
-1.03732672192845	5.21787126109552	4.14962151144504	0.0416438312845444	0.649026219152178	CG13117
5.67965370057842	-2.38676684089626	4.1486350819557	0.041668098834156	0.649026219152178	CG7794
-1.01513248135455	4.16970229367638	4.14678031296161	0.0417137689974834	0.649026219152178	CG8679
4.33899132097856	-2.086814405757	4.14475045380367	0.0417638107057811	0.649026219152178	Fum4
-3.88206617801135	-1.93631729071823	4.14461345632491	0.0417671903484479	0.649026219152178	Syt14
0.969411545773063	4.45073384099924	4.13901061646609	0.0419056554286729	0.649561685174675	Sf3b5
-5.45597793143432	-3.10263598199115	4.13742070266803	0.0419450353632527	0.649561685174675	CG12507
3.41052891408975	0.426409268762307	4.13623226012833	0.0419744968158562	0.649561685174675	Mal-A7
-1.05917989312712	4.79393383956226	4.13470688588738	0.0420123426662911	0.649561685174675	CG4287
-1.84273509072885	5.8511982693848	4.13391160020448	0.042032088610707	0.649561685174675	CG42497
-5.33909473669635	-2.86936825612609	4.12871711794098	0.0421613012211044	0.650844884348571	Gpb5
-1.17651619055952	4.25285400552163	4.12504273695042	0.0422529534110055	0.651546089031413	mRpS18C
-1.09935554813974	4.59547350666264	4.12091246107628	0.0423562273060038	0.652424773388871	cav
0.892049632639036	5.10997628683983	4.11464407434364	0.0425134699999799	0.654131928143796	spn-F
0.997875411142068	4.43773600952107	4.10894131147512	0.0426570571514679	0.655030838127048	ZIPIC
0.993241070423979	5.7409974456877	4.1086326285775	0.0426648438626813	0.655030838127048	cal1
-2.36657996254635	1.92878683297591	4.10416519091045	0.0427777051387443	0.655248008238574	mthl14
-5.60849453608254	-1.67185421658711	4.10213372214949	0.0428291301023922	0.655248008238574	Obp56e
0.776563464869477	7.30959271716347	4.10106540544022	0.0428561997397468	0.655248008238574	Galphai
-1.14719890601481	4.09967660225588	4.10072006066327	0.0428649541362257	0.655248008238574	Cln7
-1.49055941752157	2.81567006105833	4.09461570449374	0.0430200087020498	0.65609242283715	dsb
-0.737730693996742	5.91424033748735	4.09383529046838	0.0430398742014047	0.65609242283715	CG14683
5.34218133700902	-2.13390472416488	4.09305102209442	0.0430598475325929	0.65609242283715	lovit
-5.02741916332992	-2.96130069762487	4.08813337900126	0.0431853098632534	0.656744201105213	Arl6
4.55461768248568	-0.374580042070069	4.08556603922467	0.0432509623216289	0.656744201105213	CG8642
1.15298145909653	5.44548617833446	4.08458975436674	0.0432759555904855	0.656744201105213	Vps20
2.24322455734856	2.40670932805263	4.08407990513396	0.0432890139652862	0.656744201105213	tau
1.18914537093329	3.4584824687284	4.08223817477742	0.0433362193204971	0.65675341408934	CG7685
-1.74874706361063	2.85318310392569	4.07954518226317	0.0434053408539907	0.657033452640011	tut
-1.22971990783676	4.06486075221165	4.07788799874886	0.043447933720767	0.657033452640011	CG17032
-1.31000712700972	6.4548337964376	4.07194938621414	0.0436009291647091	0.657963943397611	CG17493
-1.05994635375728	5.55807081912527	4.07187564005095	0.0436028326332744	0.657963943397611	CG8745
0.881253872054012	8.03662616876093	4.06766197938188	0.0437117371320943	0.6589018429302	Pdha
0.766345589983593	5.6913043644051	4.0624624172833	0.0438465174268199	0.659226995151406	CG30020
-3.99634328321632	0.544967007557198	4.06163952575351	0.0438678880318389	0.659226995151406	CG42246
4.27683370162371	-1.37955270469227	4.05999658012583	0.0439105883465074	0.659226995151406	CG6405
-0.940901312351105	9.01161042803529	4.05961921841828	0.0439204021886739	0.659226995151406	wupA
-6.24806067939603	-2.53216424703444	4.05360535245931	0.0440771134361543	0.660763134796581	CR43379
-1.36775386689621	7.25226299836977	4.04922413531266	0.0441916510429137	0.660763134796581	ATPsynE
-1.44062039135208	3.93889170307349	4.04904832570829	0.0441962537433252	0.660763134796581	BomS3
4.00279511824888	1.748187152142	4.0463405427006	0.0442672073443528	0.660763134796581	HP6
2.35736531476894	2.96912889969349	4.0448681773041	0.0443058388962884	0.660763134796581	CG11951
-5.0162863432223	-2.04474803585816	4.03918748508025	0.0444552203666318	0.660763134796581	CG30280
0.86396746944982	6.84718659260255	4.03702651225906	0.0445121851829612	0.660763134796581	CG11050
-3.64136445031712	-2.43791713438126	4.03372600998072	0.0445993371807195	0.660763134796581	Mst36Fb
1.0718639193464	4.89379315777486	4.03281200833533	0.0446235037620168	0.660763134796581	a
1.05624692624825	5.08101912539359	4.03094697665847	0.044672858747168	0.660763134796581	boca
-1.70115454910947	5.41871133588951	4.03001852657244	0.0446974500699594	0.660763134796581	CG15571
0.757077555789413	7.13605790472551	4.02907150726114	0.0447225479083822	0.660763134796581	CG14207
-6.0438410947775	-3.35216748101908	4.0281226720009	0.0447477087537005	0.660763134796581	CG14015
-6.0438410947775	-3.35216748101908	4.0281226720009	0.0447477087537005	0.660763134796581	CG43328
-1.21361776752774	5.04137437616994	4.02516989709337	0.0448261046991695	0.660763134796581	cpo
0.795702256245608	6.06429864894926	4.02394559537313	0.0448586522148329	0.660763134796581	egl
-1.24651074285207	3.88848251109632	4.0230591287195	0.0448822340667525	0.660763134796581	Sclp
-6.00525689924153	-3.36143442379374	4.02188399469138	0.0449135151933535	0.660763134796581	CG8960
-6.00525689924153	-3.36143442379374	4.02188399469138	0.0449135151933535	0.660763134796581	CG33965
1.19166541556542	5.64187688678324	4.01492063829813	0.0450993458556731	0.66280519342008	sky
0.844989594562856	6.0831463819948	4.01273694431815	0.0451577886011105	0.662826337135738	ATP7
-1.19425325587384	4.85434354946555	4.00898009150632	0.0452585209176316	0.662826337135738	ksh
-2.77522984225867	-0.32101477049912	4.00889704370344	0.0452607503462072	0.662826337135738	CG6024
0.798070279400766	7.2674413546171	4.00784880352938	0.0452889004300919	0.662826337135738	CG6707
0.99986952405365	7.34676259508231	4.00091472031202	0.0454755776366253	0.664620959478481	Ptp10D
1.21873926341099	3.6221601259747	3.99703817488139	0.0455802938509126	0.664620959478481	CG15027
-1.70924915475777	5.39287269416127	3.99664389284836	0.0455909587220799	0.664620959478481	CG33521
0.76869687252461	7.40018267592787	3.99630428911414	0.0456001467160275	0.664620959478481	Sgt
-5.30206186982045	-2.70466969321303	3.99222056018059	0.0457107850781253	0.665545252986672	CG15375
-2.39009728938925	3.27981637736507	3.98515509221343	0.0459028746545711	0.665724757357571	CG44286
1.07754260403542	6.93731582458892	3.98479261894529	0.0459127521590236	0.665724757357571	RpII215
-1.1089558056414	4.37156108000246	3.9837653980541	0.0459407564029391	0.665724757357571	CG42360
6.20240540375737	-2.7644070883778	3.98142974005914	0.0460044984595669	0.665724757357571	5.8SrRNA-Psi:CR45849
3.03330030920257	1.00830806474583	3.97831282840763	0.0460897067889805	0.665724757357571	miple1
1.02089402506001	6.89427221741493	3.97612554730719	0.0461496007128923	0.665724757357571	Mtor
1.15583616633919	4.68172537069521	3.97500686029824	0.0461802652167814	0.665724757357571	Coq5
0.82566123297441	5.2201401569025	3.97422753878098	0.0462016400101644	0.665724757357571	CG6712
0.856435712678408	5.93591009279177	3.9738995219985	0.0462106397881737	0.665724757357571	RnpS1
-3.26337432008292	0.226445396197962	3.9721710656751	0.0462580938765448	0.665724757357571	CrzR
-6.09315165100858	-3.39933781400145	3.97109604122382	0.0462876341535367	0.665724757357571	Cyp313a2
-1.58452685354665	3.73033938611685	3.9709336325342	0.0462920986620748	0.665724757357571	CG31759
-4.3969141510074	-2.43001682004203	3.96929518788945	0.0463371638262933	0.665724757357571	CG5435
0.929276113064603	4.32619375468513	3.95819201015714	0.0466437761030207	0.668559239093672	CG16865
6.33759667615289	-3.33145013931722	3.95701624772772	0.0466763695777578	0.668559239093672	TTLL3B
4.14721976214537	1.53711731346483	3.95408964132044	0.0467576027552673	0.668559239093672	rdo
-4.98513326782063	-2.54882973153699	3.95075608591141	0.0468503131452709	0.668559239093672	CG14022
0.78108866805667	6.42563742485819	3.94516110112778	0.0470063526652556	0.668559239093672	PpV
7.32044206860169	-2.95895075539585	3.94499783663686	0.0470109141980812	0.668559239093672	Ir20a
0.840473418425111	7.36240051027904	3.94492975536019	0.0470128164947267	0.668559239093672	CG1677
6.58889650384439	-3.27649336523193	3.9437787772605	0.0470449889001281	0.668559239093672	CG34190
0.998735934360013	5.68917820357113	3.94350340039417	0.0470526897391812	0.668559239093672	CG11999
-1.18435146633477	5.45625686097062	3.94119445680006	0.047117311041717	0.668559239093672	CG12541
0.869161116402359	5.31486123560568	3.93870468177231	0.0471870982314873	0.668559239093672	CG8516
-2.54172949784196	1.10361078678094	3.93564640807891	0.0472729693837811	0.668559239093672	Peritrophin-A
0.907132325327943	5.02609963331029	3.93049454308188	0.0474179979247	0.668559239093672	PMP34
-0.917735229550138	5.84742380592228	3.93006946976022	0.0474299849705242	0.668559239093672	chif
1.09261163629339	3.90096842663983	3.92833790759232	0.047478847974837	0.668559239093672	tok
1.27893750190849	3.58664775491399	3.92802898123821	0.0474875711571283	0.668559239093672	Trf
-1.01617612193343	4.32929333381331	3.92567718629575	0.0475540344602393	0.668559239093672	JMJD4
-1.14281253641417	4.94031143489901	3.92371134880675	0.0476096656388742	0.668559239093672	RecQ5
-1.20231238841667	4.98867912883525	3.92363184930574	0.0476119168368053	0.668559239093672	CG33506
0.782349328730347	5.57408668570696	3.92297840649481	0.047630424719001	0.668559239093672	CG11377
-1.55088600014336	2.98238188448635	3.92271375074999	0.0476379228937089	0.668559239093672	CG32099
-1.09638816112836	6.60503418088064	3.92219672270001	0.047652574823962	0.668559239093672	CG42502
0.994681074739134	4.64549848983359	3.92209627653958	0.047655421894385	0.668559239093672	Ac13E
-1.44743649372824	3.11303505140741	3.92068142319527	0.0476955439137028	0.668559239093672	Hsc70-2
4.42437308654208	-2.01590233847657	3.91980734119203	0.0477203486964832	0.668559239093672	CG32829
0.874462196294166	5.12415824145708	3.91775551524351	0.0477786290960395	0.668711021330269	CG9044
0.90544433457118	4.66003703611702	3.91581933072637	0.0478336936663482	0.66881753822769	Bka
-4.38894085780048	-2.4500638935754	3.91292501591665	0.04791613209822	0.669220480020809	CG45067
-4.92648942143194	-2.52817141990947	3.91147541361472	0.0479574772826038	0.669220480020809	CG14107
-1.1157846947646	4.69165924359635	3.90794970956751	0.0480581937084755	0.669464493431177	CG32579
1.0206844028048	4.16443492723197	3.90753819781782	0.0480699636265327	0.669464493431177	Klp64D
1.00557219026795	5.48721475108878	3.90489308467773	0.0481456908992962	0.66960556814676	CG6418
1.12263787778427	4.29257677298532	3.89936795757419	0.0483042768838341	0.66960556814676	CG32137
-0.950334451411457	6.15019514603447	3.89628325326407	0.0483930559150784	0.66960556814676	CG4612
-0.910320327504928	4.55206487269795	3.8951733211829	0.0484250423251874	0.66960556814676	mus304
0.784501555170943	5.93271112544461	3.89491670222565	0.0484324408355116	0.66960556814676	CG17168
-1.06063537506075	7.50470655197472	3.89128388289517	0.0485373057445692	0.66960556814676	SsRbeta
-1.0507705007471	7.42568413981236	3.88974704778414	0.0485817401205946	0.66960556814676	CG32276
-0.97416347789231	7.10810411980353	3.88902343647111	0.0486026766968193	0.66960556814676	Mlp60A
-1.38400268891509	3.97027639003371	3.88793588576406	0.0486341612144772	0.66960556814676	CG34015
6.3553971145457	-3.217377984459	3.88722775929147	0.0486546729997718	0.66960556814676	CG17173
-4.18050630973355	-1.45501353535809	3.88396447981272	0.0487493161337814	0.66960556814676	sif
0.911818155255671	5.01240653942825	3.88312717851551	0.0487736312503584	0.66960556814676	mus101
5.17815932294079	-2.64293894759874	3.88158596203114	0.0488184214503902	0.66960556814676	CG13010
0.799717468570479	5.80368749308457	3.88106208439734	0.0488336560544705	0.66960556814676	rb
-1.89011912900134	1.69743033773373	3.88041331831091	0.0488525294299	0.66960556814676	dib
-1.08670032793846	4.92002350476438	3.87821677601392	0.0489164866514932	0.66960556814676	amd
-1.95383534879348	0.719627797102796	3.87731526668594	0.0489427616865329	0.66960556814676	Try29F
0.811347761858603	5.09093050859381	3.87605247109528	0.0489795916879228	0.66960556814676	MRG15
1.01314359205562	5.98695422351935	3.87594310423443	0.0489827827983049	0.66960556814676	Mys45A
0.817266206251892	5.81170964745094	3.87294118013465	0.0490704588192731	0.670154114921352	RhoGAP71E
0.770186264424055	5.66305886403186	3.86837976905542	0.0492039995225169	0.671120743987105	AdenoK
-0.753074152326618	6.04703661528194	3.86727253648052	0.0492364729163237	0.671120743987105	Cyp305a1
-1.53636625572536	4.3866916858365	3.859086495565	0.0494772600516228	0.673272036936583	CG31262
0.726301121349365	6.78128819153262	3.85865991143184	0.0494898417955371	0.673272036936583	TMS1
-0.809589076321257	5.19140877248533	3.85360932153651	0.0496390618808194	0.673859873645482	squ
1.21745838963415	5.38282201326829	3.85065079321209	0.0497266925203006	0.673859873645482	Zif
0.876556584865012	7.25216975193568	3.85062212760955	0.0497275423850152	0.673859873645482	CG12065
-1.04298768040281	4.80675003439877	3.84870211359141	0.0497845010339308	0.673859873645482	CG16734
0.724131999453409	6.98257094524529	3.84857764804309	0.049788195775384	0.673859873645482	Sms
1.08979305126099	7.13659169173737	3.84553840977213	0.0498785050765803	0.673859873645482	Idh3b
0.976167639099739	4.55618656489517	3.84433540721137	0.0499142994346828	0.673859873645482	CG6843
0.997559272695718	3.98160223181967	3.84229047733451	0.0499752069443503	0.673859873645482	Prp18
-1.16912560001294	4.33821107749043	3.84194433438286	0.0499855244579379	0.673859873645482	CG11562
-0.854522347813905	4.84037940597417	3.84108428241741	0.050011169847678	0.673859873645482	CR14033
0.791812958071974	7.31299214366654	3.8393485320364	0.0500629695318357	0.673913555474396	NUCB1
1.01874725301286	4.05769765963091	3.83643076679975	0.0501501716607562	0.674287378907797	CG16890
0.798812862753764	6.47155463348541	3.83521934688896	0.0501864240438682	0.674287378907797	geminin
-7.1599802597151	-2.51334719169693	3.8307346344276	0.0503208726617163	0.675449885042124	CG12209
-1.56097554524649	3.1933590941664	3.82733113576031	0.0504231612692556	0.676178910493709	nkd
-0.892372607999872	5.58216832229172	3.82257063510505	0.0505666019736435	0.676673039856801	Mal-B2
-5.5220022450958	-2.17434843405772	3.82252185006184	0.0505680741675502	0.676673039856801	CG42391
-1.37636157357716	3.34803399130849	3.82133038913407	0.0506040431395678	0.676673039856801	CG31360
-0.962233006759831	6.72243553737163	3.8164314340986	0.0507522219812976	0.677633512290465	CG40160
-1.17406146089013	3.37108038700574	3.81536665521038	0.0507844890206617	0.677633512290465	CG5500
0.868240508892915	6.33719289430098	3.81362157136436	0.0508374189167232	0.677633512290465	Arpc4
-1.7039792164008	2.82001063960952	3.81260797247435	0.0508681890168378	0.677633512290465	CG4101
0.970211189485233	4.05288909011767	3.80983572479287	0.0509524475183356	0.678115009748274	nom
0.851698742066376	8.32376086330934	3.80735371757807	0.0510280097781091	0.678190203990876	Sod3
0.859709664325361	5.64075714762407	3.80248565003463	0.05117655760012	0.678190203990876	hppy
-0.873936256176769	6.00776082818494	3.80201146606323	0.0511910516216302	0.678190203990876	Dhod
1.04205912379843	4.49394039599373	3.80112649152788	0.0512181135782589	0.678190203990876	mRpS33
-1.34962653362367	3.36525355798172	3.79300156185222	0.0514672769833239	0.678190203990876	ITP
0.980873481528718	6.46722903847005	3.79221773325424	0.0514913819969655	0.678190203990876	mago
-1.73306949645446	3.55016943220992	3.79178442627804	0.0515047125740385	0.678190203990876	CG14966
-5.86293563698061	-3.41721582501547	3.79125906929487	0.0515208799417157	0.678190203990876	Sr-CIII
-5.86293563698061	-3.41721582501547	3.79125906929487	0.0515208799417157	0.678190203990876	Doc2
-5.86293563698061	-3.41721582501547	3.79125906929487	0.0515208799417157	0.678190203990876	CR33797
-2.03157156866981	3.34889756583716	3.78963443748985	0.0515709104347831	0.678190203990876	CG42329
0.817944236460173	5.4430329945013	3.78742105465615	0.0516391542122673	0.678190203990876	spi
-1.35790949239553	4.36725117235408	3.78713616410379	0.0516479449917415	0.678190203990876	CG17490
1.01917921259456	5.99957959990719	3.78692442201931	0.0516544796770976	0.678190203990876	Sf3a1
6.8513133733146	-3.05349221029233	3.78610153382017	0.0516798835735917	0.678190203990876	fd59A
-1.69602613451295	3.93475157220417	3.78418103057446	0.0517392240607091	0.678337324568962	dpy
-1.24086883593191	4.03911017282265	3.78057409045113	0.0518508676551308	0.679169264620273	CG14210
-1.205285169157	7.20652970054466	3.7786927839967	0.0519091997838214	0.679234671339286	PRL-1
-0.973099191978468	5.44198815898864	3.77368439619666	0.0520648294696592	0.679234671339286	Fsn
5.87969559957147	-2.67739299776957	3.77232605114003	0.0521071234743658	0.679234671339286	CG14397
-1.54294664283171	3.69579378445595	3.7711279000721	0.0521444597871336	0.679234671339286	CG13920
-1.12825225223257	6.29226737162408	3.76889816936634	0.0522140171590735	0.679234671339286	Zip102B
-0.842590895536618	6.09565950763366	3.76822005691007	0.0522351906229203	0.679234671339286	CG17385
2.46947292238346	0.184120386817003	3.76802070726695	0.0522414168678291	0.679234671339286	Myo28B1
1.028800986079	5.31914812708082	3.76695427661256	0.0522747378098833	0.679234671339286	CG7789
0.820307644526855	5.65345610671976	3.76383839000037	0.052372223532449	0.679234671339286	c12.1
-0.994256579386508	10.5144510243507	3.76123848519529	0.0524537131449107	0.679234671339286	Cyp1
-1.75821944316372	4.31285911023575	3.76099248134924	0.052461430665183	0.679234671339286	Rpb12
5.04337357256473	-1.69406100185681	3.76099240732003	0.0524614329877745	0.679234671339286	en
-0.96482952822811	7.98700806267818	3.75914853036875	0.0525193165310395	0.679234671339286	CG44774
2.85125135838963	-1.27790292575885	3.75503416108437	0.0526487198966083	0.679234671339286	CG6870
-0.995920834926149	7.2653817585906	3.75424074073067	0.0526737130031757	0.679234671339286	mtrm
-1.18920979625126	3.94710805945554	3.7540682187488	0.0526791491871691	0.679234671339286	CG15293
0.818780140779383	5.17859502111732	3.75335633549085	0.0527015869779652	0.679234671339286	Sec15
0.72394839432587	6.15099118972007	3.75124182342105	0.0527682937850803	0.679234671339286	CG1902
0.727948381806151	7.44756563535909	3.75113926407096	0.0527715315110343	0.679234671339286	Cpr
-0.995704090496275	4.12700243924608	3.74553833072331	0.0529486687500535	0.680566785748867	TpnC47D
-1.00013972200375	4.21906983208457	3.74481463893343	0.0529716023816168	0.680566785748867	CG6204
6.96699913577496	-3.07635448426243	3.74241830995424	0.0530476166093265	0.680922685329552	CG7707
2.71268289777212	2.21820619590145	3.73960874778463	0.0531368861642069	0.681447928660903	Abd-B
0.884120692238522	8.57140772902673	3.734273295462	0.0533068501786697	0.682420293551916	CG3662
-0.843220403096668	5.58255013587225	3.73418881018099	0.0533095461331531	0.682420293551916	mRpS31
0.766788688586612	7.38901203303247	3.73012670900947	0.0534393397024078	0.683106031656171	Fur2
-0.873022799347459	5.40891023029166	3.72889441630205	0.053478780447129	0.683106031656171	blow
-4.74106257302231	-2.3133922950656	3.72796591403738	0.0535085184439061	0.683106031656171	LManIV
5.20053073074821	-2.74209290014447	3.72360476237333	0.0536484315781355	0.683383955431854	CG34457
1.20188068626568	3.50442294992454	3.72319164587402	0.0536617051320493	0.683383955431854	Adck5
-1.47581673933335	3.81331303661192	3.72207906154719	0.0536974700940891	0.683383955431854	CG31460
-1.19059277418737	3.79337889037026	3.72124684607626	0.0537242388689154	0.683383955431854	wat
0.849812605725488	5.48395961604207	3.71879611900938	0.0538031503029351	0.683770604481125	CG5745
3.35615683059156	-1.74637965447259	3.71695848922318	0.0538624010443273	0.68390691920608	Cyp304a1
3.88825088828878	-0.380242446294513	3.7139535203673	0.0539594393111049	0.683960518561401	Gld2
1.07262812638981	5.01726355114595	3.71382235057575	0.0539636793415835	0.683960518561401	CG9107
0.722570892932966	5.85465476253538	3.70709358397722	0.0541816592277612	0.684013707454011	Tmem63
-3.70950446521947	1.28402235850061	3.70692550307282	0.0541871161742574	0.684013707454011	CG44532
1.18346685469928	3.67501872668994	3.70348268894052	0.0542990194559167	0.684013707454011	Regnase-1
-2.58187976414354	1.19090415944428	3.70284706602938	0.0543197061480784	0.684013707454011	Glyat
0.764857791926642	5.70790911287361	3.70267341856445	0.0543253590512567	0.684013707454011	dl
1.12564860187767	5.36098462483911	3.70114083372213	0.0543752777128117	0.684013707454011	CG12134
-1.00130861427026	4.31568243900203	3.69751525809057	0.0544935619405043	0.684013707454011	temp
6.70629350309656	-3.15934258740825	3.69647890262452	0.0545274230783013	0.684013707454011	CG32564
6.70629350309656	-3.15934258740825	3.69647890262452	0.0545274230783013	0.684013707454011	VhaPPA1-2
-1.39036012352073	7.79926819431181	3.69571345067527	0.0545524472254413	0.684013707454011	HIP-R
-3.0888948504868	14.5072933254126	3.68959964281434	0.0547527571700496	0.684013707454011	18SrRNA-Psi:CR45861
0.824880723251597	5.59738992606594	3.68740143143505	0.0548249687613791	0.684013707454011	Trc8
-4.99750636414697	-2.88842437930911	3.68627315595254	0.0548620719893591	0.684013707454011	CG12990
2.50333820770253	0.0102921817976386	3.68540675232036	0.0548905816549202	0.684013707454011	CG10663
-0.822923838163362	5.32124685881293	3.68530217560781	0.0548940238926832	0.684013707454011	CG8613
-0.904177619157617	6.23172327638285	3.68456041976909	0.0549184460307286	0.684013707454011	CG18081
0.928829762613202	4.12752518976344	3.6841697238716	0.0549313142330265	0.684013707454011	MED25
-2.42998097085799	-0.368304556102954	3.6837142902893	0.054946318710761	0.684013707454011	CG15202
-5.21902507165479	-2.90754061519465	3.68297399583333	0.0549707173384591	0.684013707454011	pros
0.739977936470351	5.49538566702208	3.68234528231596	0.0549914475004476	0.684013707454011	Ire1
-2.95119235811098	2.78038291322384	3.68038350782541	0.0550561851093174	0.684013707454011	CG4213
-0.976345850086084	10.8938336866965	3.6782302765027	0.055127333723336	0.684013707454011	RpL7A
-0.828137449027705	6.34620418388147	3.67812574303412	0.0551307902733785	0.684013707454011	CG6927
-5.35840695688001	-3.09893555589047	3.67806949828787	0.0551326501821879	0.684013707454011	CG13847
4.56051074857142	-1.64199644061561	3.67278271736898	0.055307771540205	0.685545347862999	Lsp1alpha
-4.63233578273068	-2.84894399899524	3.6714086000947	0.0553533848352557	0.685545347862999	CG33958
-4.86035044001235	-1.94021916639358	3.66061538286019	0.055713051830153	0.687940657414343	CR33222
0.963488390580645	5.03244656177425	3.6595805361562	0.055747666450059	0.687940657414343	CG3376
-1.3554546626459	6.78755172692094	3.65867771150987	0.0557778836917066	0.687940657414343	Cyp6a19
0.763256211511688	5.76774154445345	3.65753438511124	0.0558161753809931	0.687940657414343	CG9062
-4.37960918673499	-2.40250511559993	3.65697317800931	0.0558349812371388	0.687940657414343	Or9a
0.762880299301868	5.83433237092815	3.65578570255375	0.0558747952894234	0.687940657414343	CG10555
1.0701611524273	4.88646349094705	3.65537814591941	0.0558884669177964	0.687940657414343	CG8765
2.0209508266961	1.16386252315984	3.65312778670607	0.0559640199155637	0.688133818788513	CG33062
-0.785087099305305	6.59331415217402	3.65058267654561	0.0560495993945671	0.688133818788513	Skp2
0.855044762234176	5.51013649462192	3.6505519574047	0.0560506331750542	0.688133818788513	Gmd
-1.74955239852438	6.19710172086952	3.64725698054505	0.0561616354136221	0.688577372611666	Gprk1
1.15468023540466	6.41014619212612	3.64657989572173	0.0561844741381734	0.688577372611666	CG8939
0.78516943096939	5.89883566483717	3.63831088475925	0.0564641923164729	0.689681017819565	mad2
-1.75832889409064	2.91391964005233	3.63806527379325	0.0564725232322281	0.689681017819565	CG31955
0.741102426733616	5.59432746719497	3.63692366147371	0.0565112628797311	0.689681017819565	Golgin245
-2.44675941492254	-0.156732992750282	3.63540434779787	0.0565628632500651	0.689681017819565	GstD4
-4.07606359204523	-2.18687246631506	3.63524519558326	0.0565682714208804	0.689681017819565	mah
0.795298413329272	7.09808081434388	3.63490399039414	0.0565798678055213	0.689681017819565	CG12576
-0.822852601620816	5.86251251182087	3.63294872859165	0.0566463690647249	0.689681017819565	CG7054
-1.3107980990965	2.70902977128181	3.63237197744811	0.0566660010383891	0.689681017819565	CG10660
1.00991254570573	5.36775775609432	3.62629913473111	0.0568731528003827	0.689983460559282	CG3224
1.03102393241708	6.00304026552482	3.62549841632747	0.0569005261616061	0.689983460559282	Wdr33
0.79507197091045	6.7424019716126	3.62494439979809	0.0569194739574207	0.689983460559282	Pect
0.89186686655684	4.91804175768636	3.62441841066804	0.0569374693924891	0.689983460559282	Sas-4
4.45626886627835	-1.50644589726616	3.62395481831091	0.056953335081417	0.689983460559282	7B2
0.825066312493884	5.68787754270053	3.62304208783584	0.0569845855038317	0.689983460559282	CG34126
6.75153393415757	-3.19585634130224	3.61565685635307	0.0572381144821765	0.692120309060343	CG34263
-3.85602956210443	-1.82705857810794	3.61504190649874	0.0572592791517213	0.692120309060343	CG34219
-0.859925327697699	5.68087704751952	3.61210165216941	0.0573605885063721	0.692130010892382	CG30197
0.82402148976267	7.74812170611402	3.61204932264877	0.0573623932943406	0.692130010892382	Taldo
-0.844143901437142	4.69858220350171	3.61074474684745	0.05740740618229	0.692130010892382	CG10428
-1.4885863569177	2.84536561475262	3.60456531613814	0.0576211305313516	0.694113003169974	CG1750
0.757827719102624	5.78994242775385	3.60152412106379	0.0577266246803559	0.694651489188204	Sulf1
0.7591034657206	7.17680981048497	3.59948742648036	0.0577973890035111	0.694651489188204	CG31694
-1.03479190576951	6.83380380254454	3.59901853477194	0.0578136935446121	0.694651489188204	sun
4.25725880869982	-1.73433288424211	3.59577305051828	0.0579266811944155	0.694875139537234	odd
-1.80611181492592	3.42616011424302	3.59548294364948	0.0579367923315911	0.694875139537234	CG33774
0.713966278989213	6.02581963097133	3.59363801343639	0.0580011378417569	0.694875139537234	CG6051
2.56319407030924	1.86128916191155	3.59282495593397	0.0580295188899762	0.694875139537234	Fst
-0.866222022246484	5.83622747892301	3.58969289005853	0.0581389865178943	0.695324011523398	CG46319
6.1042796300054	-2.89700077630608	3.58893026252315	0.0581656740163252	0.695324011523398	CG14160
4.13874634052158	-1.8540084919368	3.58513434104343	0.0582987027912071	0.695484297885687	Eo
0.770124336019122	5.36418043222469	3.58213066997407	0.0584041960882333	0.695484297885687	CG1172
-1.11538227381672	4.02363268466233	3.58146241687479	0.0584276936801711	0.695484297885687	ex
0.959265526116976	6.14412283097983	3.57998172961166	0.0584797944569905	0.695484297885687	CG3071
-1.06812516022882	5.60125251764318	3.5791007067515	0.0585108183337273	0.695484297885687	lmgA
-1.96487056398821	3.19829214898739	3.57454995167389	0.0586713449600174	0.695484297885687	CG5644
-1.24380310180334	10.6669953843795	3.57445560333645	0.0586746780196377	0.695484297885687	RpS19a
4.0131772544997	-0.0457250033353268	3.57396857815145	0.0586918864410907	0.695484297885687	SoxN
-4.03549543022663	-0.819150210105326	3.57393839884395	0.0586929529653746	0.695484297885687	CG15537
-1.78250644054946	3.85130333132989	3.57378542583986	0.0586983592850706	0.695484297885687	CG34200
-0.8090527914866	5.86861269787258	3.57311979983133	0.0587218897746536	0.695484297885687	Lst8
1.13143213376797	5.3287041459202	3.57006213496969	0.0588301099022881	0.696180998289545	CG8675
-1.01556757384986	7.60595307786479	3.56687900238825	0.0589429959525862	0.69675481706266	CG40045
0.815386422760875	7.83149008200247	3.56590813421916	0.058977472453225	0.69675481706266	Dek
6.47082306481113	-3.1673354130044	3.56232657220472	0.0591048428196224	0.69724059824192	CG13032
-1.06304575711582	3.95510834346571	3.5619701735386	0.0591175333403643	0.69724059824192	CG8768
4.38859671606024	-2.31332656658141	3.55677554271247	0.059302831128782	0.697701915164428	Phlpp
0.733963431877357	6.75892259542229	3.55375829745596	0.0594107427568013	0.697701915164428	flfl
-1.23440420336686	3.38305898426787	3.54941754878447	0.0595663558217215	0.697701915164428	Dhit
0.851693410479778	5.86987899200854	3.54887611623731	0.0595857962129781	0.697701915164428	CG9941
5.8965578678409	-3.35806829853863	3.54884701426879	0.0595868413239465	0.697701915164428	CG6462
3.65932825069444	0.333824042569246	3.54719673065076	0.0596461382761793	0.697701915164428	CG10912
-1.56851049984584	2.55049482840834	3.5469028330832	0.0596567049996625	0.697701915164428	CG8908
0.830664654661805	5.52527778150059	3.54431628414935	0.0597497870694004	0.697701915164428	Mef2
0.705754989853188	5.69582567914949	3.54328341526149	0.059787000038109	0.697701915164428	mbt
0.689167794022819	5.87835166114794	3.54295023800388	0.0597990092535615	0.697701915164428	Su(z)12
-3.43699265548477	-0.501542216686182	3.54078834805405	0.0598769959056248	0.697701915164428	pHCl-2
1.01973695276551	4.35189371714737	3.53847133487745	0.0599606984838138	0.697701915164428	CG14977
-0.838316789382542	5.14032114413366	3.53794713703477	0.0599796524965422	0.697701915164428	Su(var)2-HP2
-2.77532180031503	2.91626195373857	3.53468207767094	0.0600978544971321	0.697701915164428	CG10019
0.891873079357336	5.61423423898355	3.53376494995103	0.0601311010024755	0.697701915164428	Tdrd3
-0.974898248251183	5.09510042317943	3.53271542710895	0.0601691709282939	0.697701915164428	Jheh3
3.88045180169157	-0.538982436906957	3.53260563925784	0.060173154805184	0.697701915164428	side-VII
1.00354484951013	3.93627807281567	3.53165944454966	0.0602075010495762	0.697701915164428	az2
1.3062859310479	5.95181796281526	3.53030421216676	0.0602567314250557	0.697701915164428	GM130
-3.31458368240156	-1.50192979288419	3.52765559770056	0.0603530690704696	0.697701915164428	CG15909
2.55744899866502	0.955190874134636	3.52751277824023	0.0603582684747383	0.697701915164428	CG30148
-0.855863953129592	5.19880347454953	3.5266936824087	0.0603880972187265	0.697701915164428	Plp
-0.908338175921201	6.84687340374792	3.52162050601274	0.0605731951735441	0.697701915164428	stg
-1.41388685553625	6.45728350697515	3.5209484265925	0.0605977616519305	0.697701915164428	Crk
-1.58208135858557	4.34433010924264	3.52091753376019	0.0605988911305943	0.697701915164428	CG31826
1.23567762204133	5.10899931176256	3.51640104412379	0.0607642606584264	0.697701915164428	sud1
0.812681798025204	4.97585213044551	3.51097597286738	0.0609635326951378	0.697701915164428	Son
-5.54681755146182	-3.4255330360945	3.51049340517992	0.0609812918767858	0.697701915164428	CG9313
-5.54681755146182	-3.4255330360945	3.51049340517992	0.0609812918767858	0.697701915164428	CG5250
-5.54681755146182	-3.4255330360945	3.51049340517992	0.0609812918767858	0.697701915164428	ppk22
-5.54681755146182	-3.4255330360945	3.51049340517992	0.0609812918767858	0.697701915164428	CG32240
-5.64754468137524	-1.62097403364272	3.50852745773941	0.0610536984883694	0.697701915164428	CG43139
-2.75173297004524	0.210927009510348	3.50763837206713	0.0610864739059147	0.697701915164428	Mal-A3
-5.52083405224351	-3.43024628129707	3.50758106390129	0.0610885871670691	0.697701915164428	Or22b
-5.52083405224351	-3.43024628129707	3.50758106390129	0.0610885871670691	0.697701915164428	CG31776
-5.52083405224351	-3.43024628129707	3.50758106390129	0.0610885871670691	0.697701915164428	CG32249
0.803107580470739	6.20777377830182	3.5069579817028	0.0611115685914063	0.697701915164428	Zcchc7
-1.13974768172565	3.71528624524224	3.50604128555271	0.0611453962438895	0.697701915164428	CG10050
1.0586325391489	6.18528506125131	3.50483231153589	0.0611900399299155	0.697701915164428	Chi
-0.690671631742369	6.92899207264183	3.50377743548408	0.0612290215991247	0.697701915164428	CG5903
-1.78264341013373	4.35482288429917	3.50304958994656	0.0612559336636425	0.697701915164428	CG33170
5.28057409079523	-1.30366377774406	3.5025572043679	0.061274146744595	0.697701915164428	CG17192
-4.83593096908418	-2.74440508121264	3.49970377891014	0.061379807007987	0.697701915164428	hydra
0.899740336315856	5.31767277918365	3.49639625645125	0.0615025249433542	0.697701915164428	Nrt
-4.81168834799207	-1.05615105867533	3.49302712804181	0.0616277972414603	0.697701915164428	CG42587
-5.46329295650155	-2.01073909320757	3.49287743526832	0.061633369479028	0.697701915164428	CG42322
0.792638140415095	5.43793928647557	3.492467446766	0.0616486338401504	0.697701915164428	CG3558
-4.33507437007725	-2.06965475094111	3.49056603859387	0.0617194781803405	0.697701915164428	Rtnl2
0.839630542967688	5.66312984687024	3.48834613490414	0.0618022990161746	0.697701915164428	dgt1
-1.96859273530265	1.72372520910488	3.48532555352712	0.0619151819133784	0.697701915164428	CG43295
1.26145790047036	4.52080503591863	3.48445962754375	0.0619475831312103	0.697701915164428	CG9360
1.113974160219	5.09427202297715	3.48384587085087	0.0619705596146281	0.697701915164428	tex
-6.28632842656521	-2.19557885856729	3.48369631919495	0.0619761595782399	0.697701915164428	Osi8
0.988918253463533	6.47551786976487	3.4834734170928	0.0619845071505548	0.697701915164428	Sec22
0.731877529624975	5.53221570883774	3.48253981241001	0.0620194831930683	0.697701915164428	Tab2
2.71491387014861	-0.573001270435229	3.4825163946351	0.0620203607736581	0.697701915164428	Vajk2
0.947738612399619	5.85844687265637	3.48007609665351	0.0621118834286358	0.697701915164428	pita
-1.69158544324565	1.89215335140283	3.47628505385391	0.0622543508270398	0.697701915164428	CG13375
0.987604019197887	6.93279116370519	3.47474333166456	0.0623123882817106	0.697701915164428	CG8635
0.852088499496465	5.84513189212899	3.47376130333951	0.0623493863547332	0.697701915164428	CG4119
-0.79331500984169	5.00489218669721	3.47225546998184	0.0624061643289265	0.697701915164428	CG2147
0.882616762122223	4.85316660563506	3.47190386441613	0.0624194296707996	0.697701915164428	CG32638
0.812194511910116	6.98444640863715	3.47142686528659	0.0624374306516699	0.697701915164428	CG5177
5.16937214369065	-0.780791001323801	3.47068295446834	0.0624655153786261	0.697701915164428	iotaTry
1.53571645954439	2.29903967958645	3.47025222306531	0.0624817828535129	0.697701915164428	Spn42Dc
1.05722014556967	5.09880759382931	3.46730571372798	0.0625931850780367	0.697701915164428	Syx18
1.02527896437557	4.45127231995759	3.46683903430506	0.0626108487937264	0.697701915164428	CG10139
0.765201158572451	5.90841953610385	3.46645386192938	0.0626254314860192	0.697701915164428	Fip1
0.700632649851209	6.55633226946151	3.46639487333869	0.0626276651237363	0.697701915164428	rngo
-2.62948925475641	0.261638577443332	3.4663073501011	0.0626309793990703	0.697701915164428	CG12519
1.93630003820233	1.81600615266336	3.46436674498093	0.0627045130535699	0.697701915164428	Srpk79D
-2.29230297510322	3.93832729196286	3.46335208028976	0.0627429974765359	0.697701915164428	CG43965
-0.856585441371374	5.67002035639044	3.46169109797538	0.0628060499084855	0.697701915164428	CG33932
-0.993846238152269	5.21179984405355	3.46132637320222	0.0628199042389427	0.697701915164428	phr
-1.56806127316746	1.99006109633939	3.45502309036816	0.0630598541653322	0.697732840880354	CG1468
-0.740579825988991	5.51355726883233	3.45387525925962	0.0631036542103207	0.697732840880354	CG5191
-5.649306157304	-3.03051151674645	3.45360287782614	0.0631140527629981	0.697732840880354	CG13643
0.904099723241534	4.72669268778469	3.45328380373337	0.0631262361979504	0.697732840880354	Zip89B
0.812219382313566	5.56842993107033	3.45233288390294	0.0631625607222807	0.697732840880354	Nup43
-2.46962441353428	2.40906375153258	3.45208818929931	0.0631719115020377	0.697732840880354	CG4186
3.20627406976969	3.75460040448075	3.4520777038746	0.0631723122258904	0.697732840880354	CG45088
0.777637175535141	7.34868368258256	3.44957200820045	0.0632681506989597	0.697732840880354	CG4572
-1.58943525519515	2.55099112483034	3.4495696825695	0.0632682397222288	0.697732840880354	CG34008
1.04142264090251	4.46185533313702	3.44819215977844	0.0633209936497346	0.697768635261422	CG1789
0.809836605386917	7.87300461009538	3.4450242227232	0.0634424916907531	0.698550204639607	Rpt5
0.8020747501385	5.617853761144	3.44376000908667	0.0634910466967033	0.698550204639607	E(z)
-1.47387084666593	3.9695334601512	3.43916048521298	0.0636680364576244	0.699576821304549	Kmn2
-0.89208298029033	6.36717913737763	3.43794922701115	0.0637147331511524	0.699576821304549	myo
-1.07589677250418	5.93071499296817	3.43640001667562	0.0637745118815904	0.699576821304549	CG15019
-0.883367104865575	4.34591168618022	3.43562581074567	0.0638044082506751	0.699576821304549	Archease
-1.65189977845064	1.95155436830389	3.43358784927313	0.0638831766750564	0.699576821304549	Cyt-c1L
-1.32885996661742	4.10127509799479	3.43287949231125	0.0639105793737759	0.699576821304549	CG11825
-1.51574469098274	6.51599004063161	3.43233087665783	0.0639318111139675	0.699576821304549	l(3)80Fj
-0.93965282226893	4.86977489703758	3.43101592294502	0.0639827312037894	0.699590856156872	CG14931
-1.17660447565702	6.02632855300491	3.42825591481679	0.0640897501089083	0.700217781422445	conu
6.43137126486096	-3.26401842055906	3.42645804098224	0.0641595650735942	0.700437575636899	CG8329
-1.67450696651842	2.45456541797001	3.41977043808362	0.0644199707257128	0.702591562335944	Urm1
-1.0320728918681	5.89222296909006	3.41883283996416	0.0644565694693043	0.702591562335944	CG10470
-0.987775924838489	8.69207199753859	3.41623118778375	0.0645582400755693	0.703004106168765	CycG
1.24265614000399	3.80065841472128	3.41531266604242	0.0645941760670179	0.703004106168765	CG32537
-4.34633939746538	-2.60272717302057	3.41289213036153	0.0646889787036849	0.703492643402573	CG15082
0.914288173862921	4.16898683624258	3.40682882596186	0.0649271062544114	0.705232288955197	IntS12
1.16654066958555	3.19770356979445	3.40627199986746	0.0649490216449443	0.705232288955197	CR44003
0.865503963276995	7.50331426468381	3.40366263604542	0.0650518254115379	0.705804793957055	Spt6
-4.89552195327631	-2.54485201692219	3.40131778261585	0.06514435614606	0.706265042709669	CG2016
1.21395374798256	6.94966854119874	3.39818311804103	0.0652682732553306	0.707064598970507	Catsup
-1.21257699455155	3.94705955684855	3.39161520127746	0.0655287276212514	0.709144544340739	CG11753
1.05605694260151	5.56136461765816	3.39080581012563	0.0655609011831973	0.709144544340739	Pfrx
0.965184799279561	4.71340436726682	3.38844532473994	0.0656548275936069	0.709563318751739	wac
-2.8683172082544	1.13822524336545	3.38588681309414	0.0657567959706994	0.709563318751739	CG13248
1.01792514120145	4.59458657308106	3.3854849277411	0.0657728282979661	0.709563318751739	p53
-5.00381574835648	-2.99997376589165	3.38477906040395	0.0658009974179454	0.709563318751739	Sgs1
0.784719408705375	5.36840633066391	3.38301923586997	0.0658712830234402	0.709778182670005	CG8993
5.97384998775924	-3.33551104733279	3.37771845201253	0.0660834757945669	0.711034787936941	CG6421
0.889991316525504	6.05782698110608	3.37758563776552	0.0660888017736195	0.711034787936941	Arpc5
0.768056899848994	7.19240200311062	3.37588510870467	0.0661570351504548	0.711225975141503	CG3226
0.913298090357839	5.43570202291884	3.36595941823201	0.0665568056876488	0.714515287204752	Efr
0.690600049268412	5.63623771184342	3.36577162308478	0.0665643942173861	0.714515287204752	TfIIFbeta
-1.82808814583288	1.92458937800202	3.35938068584525	0.0668231945101885	0.715991200362211	Hayan
0.768657211157415	6.57119448136992	3.35913611142382	0.0668331198572651	0.715991200362211	CenB1A
-0.767731044732521	5.83693290954584	3.35861448057086	0.0668542940028856	0.715991200362211	CG3368
0.708197510572948	5.97500337434608	3.35150241402772	0.067143704695935	0.717253505129665	CG9471
0.694669052056802	6.85524314740622	3.3512293739709	0.0671548421429771	0.717253505129665	stck
1.17552500159191	7.54344201641391	3.34932852608416	0.0672324334639819	0.717253505129665	e(r)
-1.53730911747556	3.7594556585589	3.34843803704056	0.0672688155739592	0.717253505129665	Wnt4
-0.865352026696605	6.73362113839376	3.34730736647415	0.0673150409417231	0.717253505129665	CycB3
-1.4228669570147	6.16175877077783	3.34642537458565	0.0673511231142571	0.717253505129665	pgc
-0.977185211261193	3.72721737321208	3.34602380995806	0.0673675579185343	0.717253505129665	CG7420
-4.72490808521388	-2.76069244638912	3.34485547132078	0.0674153988062304	0.717253505129665	CG17387
0.831586539999309	6.89714365878994	3.34125877540293	0.0675629036791079	0.717253505129665	CG2924
1.19084596678404	4.59666187673488	3.33990431996603	0.0676185409343754	0.717253505129665	CG6833
-1.37041095561135	4.07301555721218	3.33922187631917	0.0676465923721157	0.717253505129665	CG34117
3.80078657329936	-2.15586571015383	3.33878082199259	0.0676647282643457	0.717253505129665	OS9
0.664993515323101	5.93127231320065	3.33797470497509	0.0676978887513931	0.717253505129665	FBXO11
0.757330430330708	6.16965144115249	3.335729039965	0.0677903582364365	0.717253505129665	CG14442
0.829291525372508	6.5019378497146	3.33530158525906	0.0678079747820796	0.717253505129665	CG3061
-0.673411599246942	6.34067758186081	3.33435295325892	0.0678470879174785	0.717253505129665	Ugt317A1
5.07883919249575	-1.85872968072032	3.33384472049316	0.0678680528336448	0.717253505129665	CG33509
-1.00965669073646	5.28153376417167	3.33335666744479	0.0678881918435486	0.717253505129665	CG17163
-0.794455955347372	5.54297408152337	3.32713587964193	0.0681454468381131	0.718558351941913	CG43078
0.698110188694299	5.47458675784431	3.32629589028634	0.0681802636356999	0.718558351941913	RtGEF
-0.88288050959405	4.86593302561541	3.32399932019839	0.0682755515282544	0.718558351941913	sm
-1.2910155919618	10.5308072452477	3.32181985694751	0.0683661122228899	0.718558351941913	pAbp
-1.01227880830067	4.62073610080334	3.3209478752138	0.0684023806382814	0.718558351941913	Cyp9c1
0.681544727818418	6.95446431792436	3.32080890763777	0.0684081626302214	0.718558351941913	aay
-1.07726508577553	4.62137734857362	3.32070432028159	0.06841251451703	0.718558351941913	CG11360
0.836118969516716	7.79510222279661	3.32053496318829	0.0684195621048706	0.718558351941913	Rpn10
0.80727291383071	5.29555111992923	3.31600754594426	0.0686082531848868	0.719717853946656	Bub1
-0.781717482710129	5.9619477621274	3.31445983734866	0.0686728852983878	0.719717853946656	Dad1
0.82492770329371	5.36652570450129	3.31421384248376	0.0686831640100931	0.719717853946656	CG43394
-1.5312808163434	5.84029445133763	3.31102518465672	0.0688165487371466	0.720350404074208	Zyx
-1.62063657649196	2.51785337826745	3.31032800023363	0.0688457495592421	0.720350404074208	Npc2h
-1.34307525840948	3.05191947600968	3.30892393788717	0.0689045974457225	0.720431302967368	Cyp313b1
0.774018712324616	6.29893973661726	3.30640177226001	0.0690104431511075	0.721003102870059	Usp8
-0.783067624841533	5.51604137370308	3.30408843863179	0.0691076779436016	0.721043144193739	GstE11
-3.70369853975942	0.850766374381048	3.30387646899937	0.0691165948492793	0.721043144193739	CG4318
0.694691685008882	6.6667896888926	3.30257444252402	0.0691713940839545	0.721081085960987	CG31689
0.678734830797378	6.93458142099718	3.29840172503259	0.0693473274575802	0.722380807972754	RanBP3
0.780314376238049	6.18237861702216	3.29415767192419	0.0695267598961061	0.722477538869577	RNaseX25
1.12243219936544	4.00298842831765	3.29314416513635	0.0695696829627467	0.722477538869577	Orc6
-1.39460277164684	2.2240160646771	3.29261950830356	0.0695919138667055	0.722477538869577	tsl
6.18755512067876	-3.27226644466813	3.29213454302619	0.0696124697121814	0.722477538869577	CG13705
-1.22856860983114	3.59768580121979	3.29212391576267	0.0696129202344888	0.722477538869577	CG5013
-0.838085499638002	5.6806163633351	3.29014958995676	0.0696966721389682	0.722814493838571	rtet
1.55920167012517	2.43724723844395	3.28771678597229	0.0698000212967203	0.723067883040539	Or43b
1.08126174517881	5.32052049894099	3.28705723153036	0.0698280684173836	0.723067883040539	Elp3
0.782425542484432	5.08711272229008	3.28511186806455	0.0699108640241776	0.723067883040539	CG5776
-2.34876862090431	4.04957127135656	3.28427917508251	0.0699463359564951	0.723067883040539	CG42711
-1.44588947370789	3.2502771184216	3.28354513971647	0.0699776211485238	0.723067883040539	CG9410
1.24318857586583	3.64125072688855	3.2819632695497	0.0700450927038378	0.723234825324461	Spt
0.825071357620536	8.40064907107655	3.28008890238246	0.0701251303228067	0.723395425101043	Hel25E
1.0828599005802	4.45971061558884	3.27758045081532	0.0702323973331336	0.723395425101043	CG13025
0.756073334802223	5.10610947501056	3.27474998297864	0.0703536455117215	0.723395425101043	C3G
1.16438126193891	3.47511722248586	3.27474254566324	0.0703539643976244	0.723395425101043	Fmo-2
0.991576454933142	8.01792607193891	3.27428589498322	0.0703735469369572	0.723395425101043	l(1)G0289
5.84431204589448	-3.34547957821732	3.27404316659724	0.0703839582280779	0.723395425101043	Osi17
4.94625305970302	-0.115622471974696	3.27312729250174	0.0704232574563193	0.723395425101043	Cpr64Ac
-1.69805013888915	3.65461607110408	3.27192281068624	0.0704749763290163	0.723395425101043	nvd
0.851787765991036	7.98478598681687	3.26989925456459	0.0705619567855061	0.723395425101043	Pax
-0.941506492319911	4.06870425154179	3.26962134168478	0.0705739115590985	0.723395425101043	Mctp
-0.730595736432711	6.62030262231229	3.26832679619231	0.0706296266648833	0.72344037660964	Tom20
-2.39702019948376	4.34636236150614	3.26553460594055	0.0707499584030122	0.723912963672847	eater
0.793344296692459	6.02870548782931	3.26373218053323	0.0708277520355145	0.723912963672847	CG10492
-1.10425033709153	3.49447506109526	3.2616049949208	0.070919680398972	0.723912963672847	CG14830
-1.42214370838706	5.5475332605572	3.26081634847735	0.0709537949840397	0.723912963672847	Pur-alpha
-1.58853936551864	2.63151035358534	3.26064709190345	0.0709611188296565	0.723912963672847	CG30428
0.818454666437834	4.64576391473342	3.25995259350621	0.070991178722683	0.723912963672847	CG31915
-3.3021319269962	-1.6715571162398	3.25788710871127	0.0710806595128861	0.723912963672847	TpnC41C
1.03951322777495	5.20533802155738	3.25729823143003	0.0711061929463741	0.723912963672847	cmb
-1.04141861163875	5.0305519772729	3.25656419323634	0.0711380342476865	0.723912963672847	CG7800
0.759090795787488	6.14895663859999	3.24923384611354	0.0714568514379798	0.725838940754241	Cap-G
1.15016910820519	6.16531884869589	3.24823839689356	0.0715002642463275	0.725838940754241	Glt
0.884623328962022	5.70233064633326	3.24686193620886	0.0715603400238955	0.725838940754241	CG6330
-0.73092547011657	5.81827118130586	3.24635063094207	0.0715826697771943	0.725838940754241	glec
-1.37503336485113	2.44938962892669	3.246301932911	0.0715847969099188	0.725838940754241	CG18622
-1.75407994773456	1.7611958346371	3.24353696800034	0.0717056819307443	0.726541970619634	CG30151
-2.21741437118951	0.560402930530668	3.24009860356781	0.07185631349465	0.726861303118239	CG31516
-0.986150589832	6.19534057290085	3.24005585540812	0.0718581883854455	0.726861303118239	Paip2
5.94795548569073	-3.2918462924778	3.23811226156005	0.0719434878565307	0.726861303118239	MFS1
5.94795548569073	-3.2918462924778	3.23811226156005	0.0719434878565307	0.726861303118239	CG30060
2.07708638520348	1.92682531752397	3.23610839982227	0.0720315460000833	0.727229662840383	CG13012
5.7949491339278	-3.34385545847624	3.23352511112173	0.072145237158667	0.727285813578146	Arr2
-5.06520520658806	-3.12175032789508	3.23299796233715	0.0721684607316713	0.727285813578146	CG13857
0.695714031988917	6.27168732539838	3.23246575647697	0.0721919152260413	0.727285813578146	Osbp
-0.714299082303625	6.52181746642195	3.22637814195932	0.0724607807190127	0.728824864350817	wap
5.77901672443122	-3.35045276363722	3.22312426007414	0.0726049318349299	0.728824864350817	CR43734
-0.807164975724675	6.09893465677789	3.2224655671175	0.072634150187867	0.728824864350817	Mhcl
-0.956934807137574	6.58550969594002	3.22158548402916	0.0726732086650273	0.728824864350817	ImpL2
5.98454310094014	-2.75469220110171	3.22137291206699	0.0726826460802266	0.728824864350817	Ir8a
1.00998163867192	8.76857370693045	3.2211520354856	0.072692453582624	0.728824864350817	Nlp
-4.62524833445204	-1.49456876414746	3.22001778912327	0.0727428394764368	0.728824864350817	CG6696
0.706801839929263	5.29904200627096	3.21887357820978	0.0727937059773961	0.728824864350817	Gle1
-1.11690119006938	4.45065461749739	3.2185052113479	0.0728100900387364	0.728824864350817	pan
-0.954853947776674	11.4391418005979	3.21587830869697	0.0729270430251652	0.72947746231134	RpLP0
0.701451040039504	5.50681810979142	3.21330406633239	0.0730418470395328	0.730107654024947	CG4570
4.74041996893911	-1.76728764583636	3.2087390692688	0.0732459102257316	0.730148614005688	CR43087
-0.771944691915538	5.02923660434375	3.20858519611257	0.0732527992672856	0.730148614005688	CG17272
-1.01892854734834	5.2581580875017	3.20852931917709	0.0732553011007223	0.730148614005688	CG4949
-0.948692829779793	3.86590618523722	3.20465072819991	0.0734291853657297	0.730148614005688	CG3337
-0.871994098263783	4.81734576472175	3.20420675349333	0.0734491177902123	0.730148614005688	CG11180
-1.15409024398085	6.347769416516	3.20353475258183	0.0734792985899415	0.730148614005688	AP-1sigma
-0.777470152544271	6.59068515769546	3.20344983703123	0.0734831132508659	0.730148614005688	Tfb1
0.898405558968497	4.52683462103861	3.20285928190099	0.0735096486358648	0.730148614005688	CG12118
-2.24227127966673	0.38958352495845	3.20280261266231	0.073512195492697	0.730148614005688	NimB3
-1.06753220384594	4.4335568897311	3.20050853628619	0.0736153765573474	0.730603366681208	CG17278
-3.04160967580352	1.00546177826319	3.19937940532571	0.0736662187417137	0.730603366681208	Jhe
-1.49434626059544	5.15771216709011	3.19833023609863	0.0737134942117694	0.730603366681208	PlexB
-2.31256290952202	15.0744915515666	3.19651151685684	0.0737955227045095	0.730692080958207	28SrRNA-Psi:CR45862
0.795335566348449	8.08053772977939	3.19583337992503	0.0738261333393278	0.730692080958207	sqh
0.694343532530349	5.78592607981982	3.19401809899929	0.0739081409663412	0.730990413178676	Arl1
0.914354095490675	4.94219565080813	3.19247968251044	0.0739777174444057	0.73116546259569	CG32354
2.52227091243491	1.70585942389242	3.19018417654675	0.0740816648429497	0.731679736717963	Gat
0.69002904865118	6.27138888217327	3.18857607347233	0.0741545779716625	0.731886990148887	Srrm1
1.27387078040167	10.8378656073407	3.18601076060901	0.0742710515632005	0.732417636916283	betaTub56D
0.890345967703744	5.90851531515131	3.18421961632343	0.0743524918170639	0.732417636916283	mRpL3
-1.10616122831609	6.78969998010283	3.18396134609196	0.0743642428286648	0.732417636916283	Tif-IA
-2.77322936824377	2.82983047008147	3.18138955499682	0.0744813653577089	0.732940685872125	pre-mod(mdg4)-I
-0.776322822413774	5.31765888187398	3.18051241219864	0.0745213568081989	0.732940685872125	CG14657
-3.65451863328209	-2.04124180031719	3.17658787936958	0.0747005701087671	0.733886916825574	CG33177
-3.40951949724432	-0.382593969379233	3.17612569621008	0.0747217060908684	0.733886916825574	gas
-0.689754009536481	6.30066345164718	3.17188948558972	0.0749157306902369	0.735280159016851	CycK
-0.941185563662221	5.08081231746917	3.16735460493516	0.0751240347268916	0.736756473681332	Coq8
0.888852787486938	5.08152151522302	3.16634058769727	0.0751706973998691	0.736756473681332	esc
0.997555391879412	5.47528630175571	3.16379005410113	0.0752882046411864	0.737395383052732	CG4407
0.894890298076651	5.96108702361784	3.15947246457974	0.0754875731068533	0.738834621783326	CG7839
5.35448984812362	-2.71354350796213	3.15801472885937	0.0755550133668798	0.738981511722973	CG13308
-2.66779600514955	1.05547524761075	3.15472989065727	0.0757072196190279	0.739956694390138	BomT2
-1.44084651217326	4.65175221885483	3.15220200151581	0.0758245762528003	0.740305220224399	Tango6
-4.25107221005753	-2.78305516465524	3.14933383282832	0.0759579671091623	0.740305220224399	Spn100A
-0.727446403195778	6.4978989744155	3.14627082722298	0.0761006978836497	0.740305220224399	Trf2
-1.18413125533152	4.27187907046218	3.14184721551264	0.0763073396710071	0.740305220224399	CG30008
3.08477014269732	-0.944258795935984	3.13998429124491	0.076394543581938	0.740305220224399	hoe2
0.712722887294184	7.08349117478493	3.13943254883615	0.0764203913325865	0.740305220224399	Klc
0.783806909466596	5.50674514522987	3.13833519897064	0.0764718273806945	0.740305220224399	CG12375
0.812757493793904	4.71736399248833	3.13773352195316	0.0765000455699018	0.740305220224399	Ing5
-0.652541522519826	6.28111113249115	3.13726906093913	0.0765218360916072	0.740305220224399	Baldspot
1.2207689150282	3.46727375634636	3.13697491045723	0.0765356398244027	0.740305220224399	CG11638
-1.16488450934331	3.26213079954712	3.13523482746861	0.0766173522769436	0.740305220224399	Hr3
1.12556693253786	4.9138161147049	3.13474343727696	0.0766404444227561	0.740305220224399	CG5569
-1.00171803285495	4.21357250055197	3.13432307502872	0.0766602046568074	0.740305220224399	CG33964
0.79153064961901	5.7648922740488	3.133053298048	0.0767199271453434	0.740305220224399	Pcd
5.66541119206303	-3.35379645345383	3.1329332982028	0.076725573786226	0.740305220224399	CG34305
-4.63576581578486	-2.60893361242673	3.13223635868945	0.0767583773920902	0.740305220224399	CG31606
0.677475676082045	6.84585386242945	3.13091007088616	0.0768208448868138	0.740305220224399	BicD
0.887297314245176	6.58591819365367	3.13051970562837	0.076839241308947	0.740305220224399	Urod
0.86638580866546	6.05189916211457	3.12924021774514	0.0768995719053629	0.740305220224399	Su(P)
-1.99135385745725	2.53532309079398	3.128781000125	0.0769212374231507	0.740305220224399	CG43051
-1.23929788346317	4.00260894902469	3.12850968525599	0.0769340409256358	0.740305220224399	CG15387
0.803905374527902	5.49251581060419	3.12701171568705	0.0770047722371049	0.740305220224399	Fcp1
-1.09793580004949	3.45811924172284	3.12617108633819	0.0770444958151097	0.740305220224399	CG15531
-0.905475834018661	4.42634109297632	3.12599437452599	0.077052849059221	0.740305220224399	MrgBP
-1.48263574031813	4.75247530989695	3.12576746442211	0.0770635766270436	0.740305220224399	CG18213
0.888963500748175	4.10233691785348	3.12481631549718	0.0771085613232168	0.740305220224399	imd
-6.55738568564587	0.743804731987809	3.12057657873969	0.0773094240315551	0.741363241363841	inaF-B
0.940714430384445	5.98111623470278	3.12027011028142	0.0773239651486339	0.741363241363841	eIF4G2
-1.10143715136786	7.1293640870176	3.11894906560431	0.0773866789099281	0.74137099126883	Arf102F
-0.728128864309941	7.12252859562492	3.11803767265319	0.0774299772348317	0.74137099126883	HINT1
0.795289706688802	6.7663013646392	3.1128807061722	0.0776754652014055	0.741628865932299	CG1578
0.818004182485992	5.57036684547859	3.11112237621229	0.0777593586445387	0.741628865932299	sina
-4.08578681355786	-2.14609202931197	3.11103411078353	0.0777635725343711	0.741628865932299	CG4830
0.832890349525725	4.66956907700433	3.11002407178445	0.0778118104211561	0.741628865932299	holn1
0.806875334750663	5.64522100725565	3.10940516370241	0.0778413844169137	0.741628865932299	tsu
0.942820636597024	5.9075487632939	3.10711787421975	0.0779507856094783	0.741628865932299	Sf3b2
-1.24807597697471	3.00682075740279	3.10700578773073	0.0779561509646896	0.741628865932299	spn-B
6.04954130599766	-2.33469889032145	3.1044919820864	0.0780765862784246	0.741628865932299	CG10140
3.56471652393204	-0.783288106801404	3.10437958370985	0.0780819759102536	0.741628865932299	CG5246
-0.967561239062341	6.03178414387415	3.10406170402604	0.0780972207758404	0.741628865932299	caps
1.01606880850817	6.08310406217967	3.10309302735102	0.0781436963074905	0.741628865932299	SmD3
-1.72356935312112	2.01021338580765	3.10166827049539	0.0782121079313875	0.741628865932299	CR31032
1.17793060700849	5.50171601374551	3.10157312513763	0.0782166787601254	0.741628865932299	CG43074
-2.13216568513614	-0.0919436300846006	3.10117909624951	0.0782356111590166	0.741628865932299	CG9961
0.989152798548893	7.93989298956381	3.10084100884825	0.0782518595997228	0.741628865932299	Art1
-1.00575649657731	8.76616647282515	3.09896346581264	0.0783421602297835	0.741628865932299	path
-0.817958067007268	4.66231662880984	3.09772754506149	0.0784016631942011	0.741628865932299	mtTFB2
-1.76608937796005	2.16434005511413	3.09767750496454	0.0784040733815188	0.741628865932299	BomS1
-4.62107204473017	-3.22716169536395	3.09402699254969	0.0785801161244395	0.742500459072305	CR42490
-4.80234981340328	-2.11808038188003	3.09262823161104	0.0786476828797208	0.742500459072305	CG14535
-1.42560024096444	3.34289616493553	3.09130779916159	0.0787115234047134	0.742500459072305	CG30105
-0.6708418850286	6.74666385116103	3.08973005778687	0.078787877535968	0.742500459072305	CG2233
5.80763173198909	-1.17429489157281	3.08954956372199	0.0787966175535274	0.742500459072305	pre-mod(mdg4)-AA
-2.4991436792877	1.23840578260891	3.08922556118379	0.0788123092643797	0.742500459072305	Tsp42Eo
-3.90016313848347	-2.37516224155491	3.08403605944827	0.0790641002968841	0.743700817745997	CG32712
5.60011587059978	-3.35875581668233	3.08354025092619	0.0790882018870751	0.743700817745997	bsh
-3.90015071820548	-2.50803251309856	3.08099208146344	0.0792121950581184	0.743700817745997	Teh4
-3.45132726374361	-2.37302740027828	3.08068986608743	0.0792269146532605	0.743700817745997	CG30356
4.86811423982844	-3.01266804108082	3.08003783955335	0.0792586820639949	0.743700817745997	oc
-1.44139282884145	3.77504136742565	3.07946324469228	0.0792866882973449	0.743700817745997	Cyp318a1
-0.941765813155167	5.19913955467379	3.07900377228855	0.0793090910367698	0.743700817745997	Grx1
-1.40653138640961	2.46945861585221	3.07643279739142	0.0794345713212207	0.743719656366386	CG12947
-3.48253562533745	-2.40161165784601	3.07631176085205	0.079440483960263	0.743719656366386	salm
-0.713434403190222	6.42049865191363	3.07519197146377	0.0794952082010183	0.743719656366386	Rae1
0.772854908789074	7.00619111145163	3.0746404892789	0.0795221741268727	0.743719656366386	pont
-0.82040916243287	5.04998562873195	3.07325193035617	0.0795901144059369	0.743861453870872	Ufm1
0.754159148185125	4.96186497192197	3.07205723159356	0.0796486194293295	0.743914938526819	pall
5.66843883382906	-2.34180499929971	3.07082880788737	0.0797088243043596	0.743984218374598	Orcokinin
-1.402635909376	2.98119728351641	3.06433796303203	0.0800277549214492	0.746466696136933	nAChRalpha4
-2.41685087709377	-0.196910266076462	3.06316277782313	0.0800856450836699	0.746512620244209	CG1835
0.676750700955059	6.05026719100624	3.0574143884126	0.0803694645167203	0.748149442719016	Slbp
-4.72997992504531	-3.22782634353766	3.05695626309325	0.0803921304768593	0.748149442719016	HHEX
1.27563597872133	2.81377467626454	3.05638322713308	0.0804204913948708	0.748149442719016	Dlip3
-4.53260011749546	-2.38434457408651	3.0468605723906	0.0808933728451674	0.752052240685877	fest
0.664922533936723	5.58967600386272	3.041650336886	0.0811533740999573	0.752878703470697	dsd
1.00113758613464	4.42451644883593	3.04141212639433	0.081165282809326	0.752878703470697	IP3K2
-6.04504943885634	-2.33955625156511	3.04121262054523	0.0811752580318781	0.752878703470697	Cyp28c1
-1.87437719441732	0.859359270886042	3.03990046473556	0.081240898320608	0.752878703470697	CG15358
-1.25365584992255	5.71551865931885	3.03879807486766	0.0812960893731222	0.752878703470697	Nipped-A
0.778821274902993	4.44137688513632	3.03866448309813	0.081302780380474	0.752878703470697	CG8435
0.848773268207622	4.85674292028999	3.03534451127595	0.0814692537222454	0.753745814033891	CG4880
-0.965785307980938	10.0935903828309	3.03466486027924	0.0815033787844224	0.753745814033891	cib
-1.5221447891044	2.99109155228042	3.03253535433341	0.081610400499035	0.754240645661246	CG9386
2.63929899748936	-0.693912789012145	3.03109811802097	0.081682716791646	0.754414292569764	CG5866
-1.37424038730681	4.27706658831132	3.02717224031309	0.0818806047179415	0.754943468068987	CG30440
-2.36059430751705	0.724276111279014	3.02695819609904	0.0818914086988877	0.754943468068987	CG17684
0.85241994910639	4.92631562827725	3.02677400872038	0.0819007068736683	0.754943468068987	ebd1
-2.11605296069565	2.41199169930716	3.0254390418483	0.0819681329335036	0.755071153963921	CG33143
-1.94887113021804	2.28826893795362	3.02312525031317	0.0820851390769763	0.755437308245625	CG1894
-1.02079912373643	4.53847659535341	3.02253371553921	0.0821150813276783	0.755437308245625	bcn92
4.53963211989054	-2.91505897558911	3.01910486054836	0.0822888751535891	0.75654233947468	CG13965
-1.60766850302394	2.02306954934224	3.01767923183258	0.0823612509223714	0.756643259998082	CG31922
1.15363357794131	3.18517248572252	3.01598524373625	0.0824473400028079	0.756643259998082	CG5846
0.906378222303473	5.99071325157863	3.01571842439607	0.0824609087098804	0.756643259998082	Madm
1.03171702341566	3.32233124357903	3.00808142219756	0.0828503011186641	0.759414794797995	CG17568
-1.44152912978618	7.26824207125243	3.00768198750023	0.0828707218957937	0.759414794797995	Tim17b
0.693430053918195	6.7945365329835	3.00661165863115	0.0829254683962836	0.759422710576492	Diap1
0.908740183117208	7.32249228477995	3.00456599247723	0.0830302113360221	0.759888180889543	Dp
-0.747143329461095	4.8913509099714	3.0022967740464	0.0831465678547685	0.760044693717849	MFS18
1.99679203403944	0.961688472483329	3.00148865533837	0.083188047489994	0.760044693717849	IFT52
-4.7941669596687	-2.89224110789244	2.99973314711583	0.0832782323721124	0.760044693717849	ttm2
0.69913518444281	6.8346635802221	2.99865361321288	0.0833337431815818	0.760044693717849	Snx6
-3.29982342747326	-1.29847050082166	2.99809108874495	0.0833626846405555	0.760044693717849	Nach
-1.49679137331559	3.86187388516486	2.99655377950936	0.0834418334332233	0.760044693717849	CG42239
0.70473067285088	6.0848782854992	2.99606570663255	0.0834669789748547	0.760044693717849	TM9SF3
3.87824310918112	0.283324667281303	2.9953075975257	0.0835060530314568	0.760044693717849	CG8299
0.632540150081607	6.17525333373154	2.99479170164287	0.0835326543613557	0.760044693717849	bys
0.693164959697179	8.02731140180114	2.99264857597365	0.0836432591875807	0.76039445370785	eIF2gamma
-4.75030401760375	-3.07340684968814	2.99195674026103	0.0836789979921155	0.76039445370785	Alp11
-1.13888603890621	3.54086033963461	2.98998813143774	0.0837807825537796	0.760828833320213	Blos3
-1.35338285913257	5.81130212243566	2.98861548238921	0.0838518328796609	0.760983729945873	CG5708
-1.30730781281426	4.94423695688932	2.98473854493446	0.0840528607140133	0.762317257981533	mthl3
0.711112043687994	6.34145019485042	2.98158552637058	0.0842167357713892	0.763312330522161	Cortactin
0.643434173280185	7.02403228738342	2.97970878294209	0.0843144415864281	0.763706773598404	drongo
5.36112470815222	-3.02635283927497	2.97566398149029	0.0845254362945333	0.764407140578023	CG17994
0.805038657184405	6.4888096728364	2.97515164707275	0.084552202619899	0.764407140578023	DCTN2-p50
-0.752349232278991	7.78229124958803	2.97510821176512	0.0845544722691314	0.764407140578023	Ip259
-5.64597598431335	-2.21304878894643	2.97129371292201	0.0847540504995827	0.764821333358538	CG11384
-4.20141129481094	-2.6185345038798	2.96996591795063	0.0848236414496032	0.764821333358538	CG42266
-0.726849006110746	5.6051263734691	2.96941674374064	0.0848524422308111	0.764821333358538	Idgf3
-3.64044815286243	-0.988081954018037	2.96936825868749	0.0848549854790313	0.764821333358538	Cyp49a1
0.992477357648307	3.67342991177552	2.96905123663401	0.0848716166718287	0.764821333358538	CG5613
-0.758444141861138	4.88144196607948	2.96400618329043	0.085136758507035	0.765015049655293	CG31229
0.687246229365305	7.47201115100384	2.96229193393179	0.0852270543374235	0.765015049655293	CG8223
-1.09835735621376	7.23994248816983	2.96134382414999	0.0852770392509905	0.765015049655293	alpha-Cat
0.756417314210771	6.84178288154984	2.96025757662102	0.0853343458437413	0.765015049655293	Hydr2
-2.39412989668661	0.633548026220659	2.95990436338648	0.0853529891023396	0.765015049655293	CG17716
0.627460784442943	6.08918837304294	2.95955561099662	0.0853714012314771	0.765015049655293	Cen
0.761216198625216	7.57074758995888	2.9595346348396	0.0853725087894052	0.765015049655293	scf
-1.42215942389838	2.8378886673691	2.95844662675279	0.0854299778043981	0.765015049655293	CG34242
-0.699642730452106	5.80332765046183	2.95746120118117	0.0854820644835964	0.765015049655293	CG14629
-5.05683483000648	-2.97977963911945	2.95656247690408	0.085529598340299	0.765015049655293	CG11626
0.95114814984948	3.7010329477291	2.95556757149502	0.0855822526000251	0.765015049655293	TTLL15
3.59648984695866	-2.54204410492967	2.95443237751744	0.0856423743099418	0.765015049655293	Lrp4
0.807070536825703	5.87513153755662	2.9541374492574	0.0856580016639013	0.765015049655293	ttm50
0.719362384650954	7.57058919653891	2.95306879759099	0.0857146521192684	0.765015049655293	Gpdh1
1.13579196685192	4.62478794171362	2.95297420883071	0.0857196683305746	0.765015049655293	Arfip
-3.08029624555416	-0.445762693166909	2.95210195416431	0.0857659405277817	0.765015049655293	sff
0.770277629388538	4.85339088011726	2.94936622169713	0.0859112436532238	0.765015049655293	CAH7
1.38573849407915	6.18175544872478	2.94927547248804	0.0859160681833167	0.765015049655293	Femcoat
0.704668084587172	6.14356524239573	2.94911832398079	0.085924423414526	0.765015049655293	Mtr4
2.28250368466436	2.4823806118524	2.94596322788151	0.0860923589064225	0.76540091939273	Shaw
-3.69246443525952	0.516751447591955	2.94560455534425	0.0861114723485536	0.76540091939273	CG43326
0.857385005310155	9.29277759449361	2.94506480327549	0.0861402440641888	0.76540091939273	vig2
-2.37011489769775	-0.131713341668831	2.94211687904313	0.0862975681118195	0.76540091939273	CG18823
-1.40108317459548	3.09040671456055	2.94188047505948	0.086310197919132	0.76540091939273	CG14511
-0.895950925439912	10.4660874031375	2.94067953170671	0.0863743888359981	0.76540091939273	RpL6
-3.73743256052078	-1.03312983306341	2.9401749447061	0.0864013746327726	0.76540091939273	CG31988
3.34176746299255	1.22982408672228	2.93990509490062	0.0864158102040759	0.76540091939273	Corin
0.726756985175683	5.66307658881806	2.93914425958256	0.0864565250229336	0.76540091939273	CG5068
0.823826946541	6.34650652534809	2.93405824135628	0.0867292286199582	0.765401935402229	Tret1-1
-1.10865226017684	3.1647883575457	2.93362218270151	0.086752652640616	0.765401935402229	CG30503
-0.689778804151284	6.23551499405904	2.93334532466637	0.0867675283420018	0.765401935402229	CG8460
0.709817889530972	5.22178716205505	2.93243205870742	0.0868166180971151	0.765401935402229	ken
-0.814596754970151	4.65820223985241	2.93162280269136	0.0868601422499851	0.765401935402229	IleRS-m
3.87710314819657	0.338422193002283	2.92714983230293	0.0871011382264973	0.765401935402229	CG5945
1.09794348194245	3.56222977078934	2.92709027698484	0.0871043518448797	0.765401935402229	CG7130
-2.52764176792662	0.927585327712954	2.92521995571521	0.087205340160439	0.765401935402229	ETHR
4.82703561728792	-2.01357563631703	2.92389893487498	0.0872767453061453	0.765401935402229	eys
-5.53911762133113	-3.08745448624683	2.92289718261976	0.0873309352379029	0.765401935402229	CG43109
-2.46283009976507	4.36751773153248	2.92252609283888	0.087351018641192	0.765401935402229	CG31743
1.00877147332951	5.61832447807878	2.91975247017087	0.0875012857902592	0.765401935402229	wb
-2.65158533983344	2.08248186215711	2.9193458717113	0.0875233376820132	0.765401935402229	lectin-28C
0.706039744424865	8.33241596949985	2.91885327956255	0.087550061510742	0.765401935402229	Spn88Ea
-2.40008840240034	1.74677081046957	2.91826156833405	0.0875821743766773	0.765401935402229	disco
0.688711661286988	7.44655952240059	2.91801513809739	0.0875955521991697	0.765401935402229	Rpt3
3.76847271790013	1.08513978607044	2.91707052556209	0.0876468523665344	0.765401935402229	sca
1.02007753403452	4.84910593120834	2.91599659149473	0.0877052152837303	0.765401935402229	CG4098
-5.07663693838983	-3.48976070797017	2.91270034048868	0.0878846130261522	0.765401935402229	GstD8
0.745860506418544	4.88652453010316	2.91227851390436	0.0879075995231059	0.765401935402229	Neos
2.27564083996877	0.492587028655952	2.91208426683813	0.0879181867731279	0.765401935402229	SmydA-5
-1.75416579223994	2.19503291559909	2.91201564357721	0.087921927348357	0.765401935402229	cnir
0.666158148983854	5.41143115206561	2.91084952673885	0.0879855174065734	0.765401935402229	LBR
-4.97587032069627	-3.09541269962551	2.90937305861622	0.0880661028729439	0.765401935402229	Klp54D
0.938352886505559	10.9629107469874	2.90903972417323	0.0880843072930869	0.765401935402229	Gapdh2
-1.21515130640078	5.8487483929939	2.90884837873324	0.0880947590987009	0.765401935402229	UQCR-6.4
0.763007960145239	5.00019580941714	2.90872725721345	0.0881013757783255	0.765401935402229	CG9590
-0.916769746002658	3.93699774273123	2.90757259880097	0.088164480008461	0.765401935402229	CG30403
0.719959545327131	7.46455507937284	2.90726775209157	0.0881811486193622	0.765401935402229	Khc
0.780312856877627	5.32095316612715	2.90692570544542	0.0881998553386064	0.765401935402229	mRpL4
-0.699455136098934	5.17884422372137	2.90612151135467	0.0882438540988588	0.765401935402229	CG4278
0.870427942398202	4.84176160226883	2.90549062653669	0.0882783874768278	0.765401935402229	cdc14
5.0522006283512	-1.35200331971607	2.90441132139454	0.0883375004536272	0.765401935402229	Acbp6
3.73258621175046	-1.56415193357296	2.90403129787929	0.0883583243521968	0.765401935402229	dpr17
-1.43087980478093	2.94870129146839	2.90357397602778	0.0883833909701752	0.765401935402229	His1:CG31617
0.666377884077641	6.42590813490187	2.90305786049575	0.0884116894305966	0.765401935402229	CG33523
-3.19084526884908	-0.802597931713198	2.90193482795468	0.0884732989050791	0.765465116493668	CG15864
-0.848235774911579	5.0512879775568	2.89977540579008	0.0885918954288427	0.765625058286911	wash
-0.680057217030297	6.97481189229455	2.89820120629616	0.0886784598268656	0.765625058286911	CG9705
-0.660558384217043	6.59497724697986	2.89707487787197	0.0887404522979707	0.765625058286911	vlc
0.881245063594977	6.01414194010291	2.89601011895961	0.0887990992162248	0.765625058286911	gbb
-3.00030838415201	1.69962677762151	2.89578656204414	0.0888114180667139	0.765625058286911	CG34398
-0.728280752845	7.01052149917052	2.89567217871678	0.0888177217467788	0.765625058286911	Mtch
-3.76603767697655	-1.16553259919703	2.892344542017	0.0890013207218375	0.76576226068767	His-Psi:CR31614
-2.08721293174068	1.13140526588381	2.89191097198258	0.0890252727904352	0.76576226068767	CG15484
0.667647999326814	7.17613822083891	2.89187373761662	0.0890273300851999	0.76576226068767	Spase22-23
-1.80030579268685	2.8662116522559	2.89144598603369	0.0890509681614227	0.76576226068767	CG34183
-1.29145888837054	5.64479368659846	2.89020598783656	0.0891195304446192	0.765842774665394	Dyrk3
0.683024084912686	7.62908835393331	2.88757115434051	0.0892654064049626	0.765842774665394	Rpn12
0.840859197270351	5.93899841401448	2.88638069383943	0.0893314004321902	0.765842774665394	AIMP2
-0.919279959608465	5.61850969228277	2.88572277971503	0.0893678950695057	0.765842774665394	SmydA-1
-0.866158517579889	9.36780435136751	2.88510858441998	0.0894019792068246	0.765842774665394	chic
1.09531049794022	3.9595873966766	2.8847202851343	0.089423534750473	0.765842774665394	CG9154
0.882165689290176	7.62330545113984	2.8844111686318	0.0894406986731402	0.765842774665394	eIF3g1
-0.778676904065588	6.66901855378505	2.88235739897006	0.0895548265226192	0.766354417127987	emc
0.934464930761427	5.51954156959507	2.88089622908175	0.0896361197974201	0.766408519843979	fand
-0.724134232900583	4.76136822370165	2.88028938431647	0.0896699055784533	0.766408519843979	CG8202
-0.700385858468016	6.18179713562535	2.87637148482109	0.0898883654441515	0.76781007428477	CG10465
-1.9008919338247	4.01221753578617	2.87527368493041	0.0899496816502667	0.767868451350005	CG4456
4.1169290943219	-2.27661481097858	2.87421704454419	0.0900087418031197	0.767907510274315	CG12239
0.721897858930977	7.14198092228856	2.87307870354049	0.0900724156333439	0.767948732540855	apt
-4.46700197611055	-2.53145722711206	2.8707605446387	0.0902022344824793	0.767948732540855	Iyd
-2.02718961612708	0.999308147546179	2.87052322754741	0.0902155358902968	0.767948732540855	CG1607
-0.891334945711859	7.77453489471013	2.87023802358078	0.09023152412996	0.767948732540855	Bsg
2.58397848718755	-0.653594397353629	2.86745605684992	0.0903876396765176	0.768813152444683	CG14120
0.620982360241277	5.91378750540349	2.86592080255661	0.0904739189895237	0.768959361446524	Orc1
-1.04315165646479	3.26877572020393	2.8651907981412	0.090514975646765	0.768959361446524	CG2225
4.45738341630761	-2.7859051553559	2.86423952504669	0.0905685071662573	0.768959361446524	CG17450
0.819433370604641	5.08052542630302	2.86314055732674	0.0906303927678595	0.768962452540443	Psf3
-0.709534635151223	5.59833538108427	2.86149618684653	0.0907230770854092	0.768962452540443	CG5381
-2.71412658484651	1.05648357802275	2.86132822606998	0.0907325499201616	0.768962452540443	CR43309
0.715146352094911	6.56764402666118	2.85945152860567	0.0908384669954047	0.769268529522134	CG6907
0.834306261519513	8.15855241272914	2.85875472156065	0.0908778275616825	0.769268529522134	PCNA
0.646063746552411	6.1845329490248	2.85293148961291	0.0912074895311863	0.770477809535745	Graf
-1.96030600849629	1.03529028973075	2.85264067290951	0.0912239871089333	0.770477809535745	CG18335
1.01132932572012	3.36419266228667	2.85191898901648	0.0912649411085672	0.770477809535745	CG17187
-1.03215084560852	6.51622419848789	2.85167881386142	0.0912785749561393	0.770477809535745	alpha-Man-Ia
0.793412395698885	6.00766192733117	2.85117178462423	0.0913073643774636	0.770477809535745	mEFTs
-0.818028676318092	5.20674057819094	2.85044429692909	0.0913486887848893	0.770477809535745	CG34347
1.01696997044548	3.97111774042793	2.84677460697015	0.0915574526971923	0.771776757364969	CG6654
2.06304393873921	1.67890710603171	2.84390474880533	0.091721076264096	0.772693872603807	CG6484
-1.21816683609147	4.11995515035955	2.84152820672885	0.0918568140663746	0.773375111978186	140up
0.689520526037162	5.49499318336535	2.83924821587928	0.091987242387658	0.774010862215912	Acf
0.805956833586041	4.52866212416632	2.83721703530419	0.0921036068216355	0.774527586243514	ERR
1.18567615233093	4.19506837430229	2.83444103975172	0.0922628997258524	0.774587455071997	GstD2
-0.806247819692924	4.63485525451322	2.83442775422376	0.0922636627988222	0.774587455071997	Cdc2rk
-0.779262665751166	6.61659569036893	2.834219898527	0.0922756021758112	0.774587455071997	CG33095
-1.14090274762224	3.30088549356439	2.83209934701672	0.0923975041158479	0.774691795001393	l(1)G0469
-0.812018446802926	4.17528418744547	2.83198192154062	0.0924042595434722	0.774691795001393	Cap-H2
1.08996528433366	4.61752071217551	2.83014358092141	0.0925100883425019	0.774691795001393	Syx16
1.0436880261775	5.70624049774108	2.82957387769601	0.0925429114998018	0.774691795001393	key
-0.712372098252675	5.14378137157787	2.82922770212297	0.0925628624082834	0.774691795001393	mRpL50
2.77008051935745	-0.162063655837657	2.82823236164753	0.0926202522553817	0.774712068419792	Cyp301a1
0.791202283064176	4.92044345168853	2.82712117665552	0.0926843672121612	0.77478853587675	Smyd5
0.648837854901912	5.72231714855088	2.82484854212096	0.0928156476407267	0.775417611273056	Roe1
3.37946507625906	0.0719709770121017	2.82391460621431	0.0928696557278926	0.775417611273056	CG32333
0.859373809393938	4.08151274510859	2.8190840323432	0.0931495462849246	0.777197776272708	CG4813
-0.762026740501486	7.36370768032544	2.81833292287368	0.0931931489925413	0.777197776272708	Imp
-0.99014199545015	11.1258027972951	2.81319217582472	0.0934921712166831	0.777880244263843	RpS3A
-2.46946484446072	1.3491191427129	2.81205000056798	0.0935587497620627	0.777880244263843	Rph
-0.812151249585798	4.83336017034426	2.80966943118323	0.0936976813327941	0.777880244263843	CG9586
-3.47966053159093	-0.701082991987688	2.80958193389273	0.093702792004374	0.777880244263843	CanA1
-0.645077827643288	7.79493408658291	2.80827495372703	0.0937791681397537	0.777880244263843	Stt3A
2.89887985781649	0.0192013605061498	2.80814871494137	0.0937865487537045	0.777880244263843	dpn
1.79902627644175	1.46727887368344	2.80673867650366	0.0938690303117764	0.777880244263843	Sdr
-4.33027036764206	-0.299552843301261	2.80566850257101	0.0939316838338527	0.777880244263843	CG7912
-0.701403991742417	5.79432732847323	2.80560695684223	0.0939352884223782	0.777880244263843	Ect3
-1.25433060330044	3.48780984882149	2.80517537234818	0.0939605695381212	0.777880244263843	Ca-beta
0.787533434374554	7.50040414456684	2.80480843755686	0.0939820694608824	0.777880244263843	Mlf
0.870582474365469	6.73686293488976	2.80266180819473	0.0941079548531652	0.777880244263843	zetaCOP
-0.788026123024368	6.98415226273534	2.80238731628131	0.0941240651829587	0.777880244263843	mahe
-0.666816238952346	6.71336804715556	2.80203279353735	0.0941448770787917	0.777880244263843	CG13124
5.00963476281539	-1.92159736382529	2.80122363108454	0.0941923968900157	0.777880244263843	CG34007
-2.75320192707899	-0.804588120181144	2.80077803217986	0.0942185767886678	0.777880244263843	CG34057
3.10203100577014	-0.851682578584738	2.7993491782636	0.0943025784508885	0.777880244263843	CG1441
-0.779765766432723	4.47188872322387	2.79879286418404	0.0943353059343257	0.777880244263843	CG13599
-0.870702475681987	4.06754749668397	2.79564036625309	0.0945209983005769	0.777880244263843	dgt2
-2.06182250381501	1.03040461372209	2.79532483125639	0.0945396062223466	0.777880244263843	CG8249
-4.71707375616379	-3.26350515995433	2.79481789321837	0.0945695100281067	0.777880244263843	CG32847
-0.627194697132349	5.79531803742936	2.79448973982798	0.0945888729809515	0.777880244263843	Ubc7
-3.05836856958495	-1.21173920561082	2.79419483251299	0.0946062779034019	0.777880244263843	CG13154
-0.678006560482426	6.01461383396187	2.79337971163905	0.094654403067328	0.777880244263843	CG2736
-1.0596983059792	4.1690838676877	2.79299064740109	0.0946773830163354	0.777880244263843	CG2211
-3.62709536491179	-2.54416222208327	2.79243888800956	0.0947099829116471	0.777880244263843	CG31626
0.762249922790725	5.28744636869885	2.78783554215111	0.0949824414947852	0.779663675263542	CG9636
0.728144245962374	5.53081055737643	2.7861271315581	0.0950837742873132	0.779845596824077	HP5
-1.84569629569817	2.81277037218696	2.78559657745216	0.0951152675564487	0.779845596824077	TfIIA-S-2
0.671035963074346	6.41318537237663	2.78248058310295	0.0953004598450265	0.780613799503826	CG10126
-3.04445536224438	2.68657465811615	2.78215663889718	0.0953197352735976	0.780613799503826	CG34437
1.80754571351773	2.27380192117071	2.77975303375056	0.0954628879949119	0.781332139024558	GluRIIA
0.610791758841385	6.28797285688468	2.77732668994557	0.0956076324315397	0.782062664823053	CG1316
-0.95414834993409	5.04932710224833	2.77455809046813	0.0957730862581905	0.78239259078257	GAPsec
1.10051931362495	4.12487807945851	2.7736697511302	0.0958262402197168	0.78239259078257	CG9123
-0.842378900669653	5.86335219480013	2.77148345062646	0.0959571948414031	0.78239259078257	cta
0.669067359489881	5.33335335706524	2.77101834570239	0.0959850787464614	0.78239259078257	Tbce
4.54729618368881	-2.33982443175364	2.77041043801447	0.0960215372500298	0.78239259078257	cd
-2.88304741209744	0.562050256644991	2.76917088037065	0.0960959249165551	0.78239259078257	Obp57c
-0.67698179296516	6.13304051472756	2.7690405913134	0.096103747398467	0.78239259078257	Rac2
-0.702699584670761	5.06879434131619	2.76856001262794	0.0961326070717394	0.78239259078257	CG7457
0.825463973803941	5.17163904807972	2.76831077136556	0.0961475782060034	0.78239259078257	Nup37
-0.915584686735458	4.83837700047394	2.76677933911053	0.0962396222635619	0.78268969196921	Lapsyn
0.816536336401402	4.70924251810058	2.76169307972471	0.0965460125380793	0.784497698183105	CG10973
0.601359715660704	6.43677928333911	2.76124163120056	0.0965732585744066	0.784497698183105	TfIIS
-1.25513345026521	3.06643837890715	2.7576926112722	0.0967877427918835	0.785405469864038	CG13919
-2.73639200868504	0.379485218249069	2.75754855811141	0.0967964595681732	0.785405469864038	zfh2
-1.02673047952589	9.76069392757634	2.75640474548914	0.0968657029938823	0.785515085152922	RpS28b
0.813018089942979	4.50064112609008	2.7550472690306	0.0969479511316328	0.785729973116292	Gk2
-0.893787670272801	10.8847263483124	2.75290689529186	0.0970777888985979	0.786314812565301	RpL23A
0.768586599213038	6.0878614860747	2.75201919462009	0.0971316935345671	0.786314812565301	homer
2.45215812858189	-0.705959907841005	2.74891785442077	0.0973202752472264	0.787037469294946	CG43630
-0.865629871432865	5.15717864132881	2.74842317890041	0.0973503916381925	0.787037469294946	mal
-1.33474953139317	3.02742452532633	2.74779767164434	0.097388487757229	0.787037469294946	CG15317
-0.793036042823377	8.25928755527953	2.74467867950314	0.0975786907285128	0.788122674571724	yps
-1.43637140263563	5.75915509961278	2.74229838345333	0.0977241189043103	0.788586917320299	Arl4
0.661182744247363	5.22936096002638	2.74190668098149	0.0977480732622792	0.788586917320299	slpr
5.23908254831366	-3.42001036297431	2.7396420550253	0.0978866908579782	0.788967916535574	P5CDh2
-1.75764114908779	1.73140024431303	2.73919030827387	0.0979143678846272	0.788967916535574	CG10799
5.23800040491381	-3.42008256804587	2.73839301206829	0.0979632364082059	0.788967916535574	mAChR-B
-3.60683386862947	-2.8632121092454	2.73273167897165	0.0983110014783363	0.791229150550998	Gr5a
-2.26527200170433	1.62196753101831	2.73199611824481	0.0983562843596813	0.791229150550998	twit
-0.990821528255307	7.76878371676018	2.73069812895654	0.0984362472069378	0.791420689181165	RhoGDI
0.777100256042279	5.35795091461256	2.72727002832641	0.0986477771619601	0.792669196876092	l(3)73Ah
-0.914955177944858	5.42396147962957	2.72483188004639	0.0987985242076618	0.793264544346223	Zir
0.787274539113715	5.61328572186395	2.72425165092781	0.0988344359210989	0.793264544346223	Gclc
-4.00296079628637	-2.87224420860983	2.7221999800025	0.0989615328365096	0.793832580419901	CG16957
-0.755518372061381	5.09642012942474	2.7188569494647	0.0991690092015727	0.794581700307989	CG13369
-1.09971613077625	5.34849533931895	2.7182521588981	0.0992065946235738	0.794581700307989	dnc
-4.235013390246	-1.23883111353883	2.71797133149795	0.0992240522592635	0.794581700307989	HP1Lcsd
-1.66780453652586	2.79756368471901	2.71316856925364	0.099523135692868	0.796524176294879	CG30059
0.691516735395628	5.27329884332556	2.71032936265932	0.0997004050180146	0.796964318615416	HP4
2.34145669946151	0.509618988718019	2.70992736506732	0.0997255320788612	0.796964318615416	Tsp
1.06426357598687	4.72336172188649	2.70589274893263	0.0999781011282856	0.796964318615416	CG2063
3.23137560570374	1.35812261895649	2.70551894462206	0.100001536806316	0.796964318615416	CG9164
1.15740666482968	4.63307768520426	2.70342498111816	0.100132928935319	0.796964318615416	pll
0.647919621225566	6.67841776408703	2.70328380866565	0.100141794013824	0.796964318615416	drpr
-3.58922810489419	-1.12464094539419	2.70299962551023	0.100159642205672	0.796964318615416	CG15482
4.6155073066121	-1.93773184051206	2.70298089946241	0.100160818421654	0.796964318615416	CG8245
-0.71503657137145	5.84159332122315	2.70217947473052	0.100211171460683	0.796964318615416	CG2698
0.835593738452794	6.2840801449163	2.70171698888952	0.100240241752649	0.796964318615416	CG17233
0.669734005320308	5.16786001869164	2.70028282948582	0.100330446739565	0.796964318615416	Six4
0.735362060381299	6.45851267651959	2.70015863651129	0.100338262333352	0.796964318615416	Crag
-1.30130531855318	2.65694122761515	2.69990132773887	0.100354457160048	0.796964318615416	Hsc20
2.24029114318735	-0.543954587812201	2.69859808249497	0.100436526336167	0.796964318615416	CG43050
-0.779271601652339	5.09675376974294	2.69820276131981	0.100461435361849	0.796964318615416	alpha4GT1
0.810480607844041	4.8667324857596	2.69451307504209	0.100694246731982	0.796964318615416	Lint-1
-1.8645451840369	2.75118559332161	2.69332087861411	0.100769597755091	0.796964318615416	CG42857
0.702177416306376	4.98439100477465	2.68844989342559	0.101078102017702	0.796964318615416	Poc1
-4.4144830902968	-3.20543911842678	2.68798318272772	0.101107715323761	0.796964318615416	CG9686
-4.73453535365273	-3.50291416802238	2.68705944951841	0.10116635517149	0.796964318615416	Sox100B
-4.73453535365273	-3.50291416802238	2.68705944951841	0.10116635517149	0.796964318615416	CG9222
-4.73453535365273	-3.50291416802238	2.68705944951841	0.10116635517149	0.796964318615416	CG14752
-4.73453535365273	-3.50291416802238	2.68705944951841	0.10116635517149	0.796964318615416	CG13679
-4.73453535365273	-3.50291416802238	2.68705944951841	0.10116635517149	0.796964318615416	Tim13
-4.73453535365273	-3.50291416802238	2.68705944951841	0.10116635517149	0.796964318615416	CG33257
-4.73453535365273	-3.50291416802238	2.68705944951841	0.10116635517149	0.796964318615416	CG34375
0.657396840446582	6.06728252671838	2.68418481382331	0.101349078951489	0.796964318615416	by
-0.980702655311781	3.59904336756226	2.6835033202903	0.101392450390856	0.796964318615416	CG11755
2.02439545596799	1.65479916619077	2.68274865865626	0.101440502051831	0.796964318615416	serp
2.24282834255346	-0.253509221887115	2.68066756525167	0.101573140798856	0.796964318615416	E(spl)m2-BFM
0.892028518754533	3.75143822171108	2.68056680812309	0.101579567377451	0.796964318615416	Cdk8
-4.09598934855359	-2.33545299431689	2.68030743417094	0.101596113037186	0.796964318615416	gom
-2.19811747649495	1.46517943502265	2.68030216984153	0.10159644888323	0.796964318615416	CG13794
-0.762945135302718	6.40339598245967	2.67994523789469	0.101619222740804	0.796964318615416	fok
-0.993281592067644	4.65138962546921	2.67961632482739	0.101640213809869	0.796964318615416	CG3038
0.693144350254928	6.18819986434483	2.67909790302015	0.101673308858568	0.796964318615416	Lasp
-1.64479161340333	4.11412402427295	2.67784947076564	0.10175305472821	0.796964318615416	Sema1a
3.75692763154054	-1.08765282685725	2.67768328556924	0.101763675265245	0.796964318615416	sisA
0.85387434413145	4.3726380626118	2.67674885045903	0.101823415569273	0.796964318615416	Spps
-2.71106496933211	2.10087650740587	2.67648979585855	0.101839984236297	0.796964318615416	CG43156
5.15292679795265	-2.88866451964656	2.67242775692	0.102100170887474	0.797684002788667	CG16719
-3.93709066439984	-1.79351898020463	2.67217473943889	0.10211640150501	0.797684002788667	org-1
0.824714345651731	5.22419978968011	2.67171303262093	0.102146026442746	0.797684002788667	TBC1D23
-0.78950145168637	7.78867651186245	2.67151718508597	0.102158595635334	0.797684002788667	Zasp66
-0.652928658268345	5.72577804364171	2.66797483694299	0.102386230341444	0.797684002788667	tth
-0.767167680820966	6.22751555977243	2.66668494461399	0.102469257820126	0.797684002788667	Hipk
4.21069130283369	-2.01333156948573	2.66628507036616	0.102495011783165	0.797684002788667	fkh
-0.792287761557102	5.78734258433634	2.66616956743313	0.102502452085536	0.797684002788667	CG12880
-1.54825227496784	1.02697252682483	2.66567893378796	0.102534063606827	0.797684002788667	Hez
1.06204009959775	4.65054032091408	2.66297918584083	0.10270819926909	0.797684002788667	beag
0.855617485255534	5.00315088570212	2.66243719566929	0.102743197005479	0.797684002788667	LpR1
-1.68484511162615	1.73360345725473	2.66083879241625	0.102846486132111	0.797684002788667	CG14932
1.00778852248583	4.60817871241448	2.66034682174253	0.102878300235628	0.797684002788667	primo-1
-0.671806859636463	5.75540755270177	2.65939526443857	0.102939864837151	0.797684002788667	Cdc45
0.92719047625048	5.22384420272723	2.65931286380721	0.10294519795433	0.797684002788667	Prx2540-2
0.831524920716594	5.2652517593489	2.65755231920616	0.103059215844228	0.797684002788667	CG7384
-0.895361083418124	4.97754626953372	2.65653124989868	0.103125406519728	0.797684002788667	Grip75
0.607864106554442	6.9423622734731	2.65620482356903	0.103146576874483	0.797684002788667	Tsp42Ea
-3.71865329270745	-0.547357918759018	2.65571123035757	0.10317859785932	0.797684002788667	Mtk
0.803410651253317	5.66058423523689	2.65393174279602	0.103294129311089	0.797684002788667	Gga
2.4714628946883	1.04277163490816	2.65271583779612	0.103373152155651	0.797684002788667	sr
5.09537107043339	-3.42919721181501	2.65245351893993	0.103390209189205	0.797684002788667	Uch-L5R
5.09537107043339	-3.42919721181501	2.65245351893993	0.103390209189205	0.797684002788667	CG43707
4.36418723519681	-2.95031815464992	2.65178604981444	0.10343362462757	0.797684002788667	Gr97a
0.591469300932231	7.19133876216216	2.65171155255936	0.103438471529254	0.797684002788667	oys
-0.886057674048026	4.21494644759168	2.65117836853211	0.103473168529837	0.797684002788667	CG3781
0.833301292252862	5.138922658762	2.65086642396152	0.103493474259524	0.797684002788667	CG11655
1.2829779532141	3.603153525241	2.65029027252461	0.103530989749257	0.797684002788667	CG7849
0.746511303274832	4.58346835624787	2.64612383730601	0.103802726292432	0.797684002788667	insv
-1.65573633506476	1.40212269083558	2.6434217879584	0.103979372415068	0.797684002788667	Vago
5.09629425249576	-3.42849750810896	2.64287544760471	0.104015129337049	0.797684002788667	CG13021
5.09629425249576	-3.42849750810896	2.64287544760471	0.104015129337049	0.797684002788667	CG14370
5.09629425249576	-3.42849750810896	2.64287544760471	0.104015129337049	0.797684002788667	CG30471
-4.16255811833372	-2.84708530677343	2.64262066651727	0.104031808871441	0.797684002788667	CG31975
0.796975814620579	4.0446368758811	2.6425966432569	0.104033381732677	0.797684002788667	CG14618
4.56610252024127	-3.00538686351662	2.64246704948857	0.104041867000798	0.797684002788667	CG15306
0.651622819810021	6.65908337251345	2.64181978354235	0.104084258666502	0.797684002788667	scramb2
0.965702517498687	3.5079265333482	2.64100068837803	0.104137931133949	0.797684002788667	CG9119
0.796748186390373	5.25537317125145	2.64098059337134	0.104139248270977	0.797684002788667	Sos
0.764067374451779	9.01672605506234	2.63884791034388	0.104279139800016	0.798321671016525	Idh
1.65446966284377	7.84252793176254	2.63730945975411	0.104380180945606	0.798447378275824	Hsp70Bb
-2.4119592247165	-0.433449974157032	2.63687304128468	0.104408863215719	0.798447378275824	CG31174
2.51989084525875	0.4700748654167	2.6343225110407	0.104576661786127	0.798821372453302	CG17350
1.52796231506864	2.15574133655027	2.63418412124529	0.104585774852346	0.798821372453302	AhcyL2
0.942256259673968	5.26021109619612	2.63354606044723	0.104627802862835	0.798821372453302	CG3566
-1.00051994523847	6.42927232115454	2.6319093091281	0.104735697601864	0.798956661574096	CaMKI
-0.710652650721845	4.72802277039298	2.63155760062244	0.104758898154458	0.798956661574096	mRpS28
-0.815851282011316	6.794788299651	2.63029366826315	0.104842320305812	0.799004837861303	GstO2
0.802258161438462	7.94132651531592	2.62912914327426	0.104919245795628	0.799004837861303	ATPsyndelta
0.866702251945042	4.91881356744256	2.62801655744074	0.104992798094797	0.799004837861303	CG5199
-0.985217036510343	4.72519431880325	2.62772248363913	0.105012248555286	0.799004837861303	CG32280
-1.11230827002653	3.52466270488685	2.62523382685805	0.105177010060819	0.799004837861303	PGAP2
-0.900524833813476	6.19838405962152	2.62284216761601	0.105335616842971	0.799004837861303	IntS3
-0.64794680588113	5.81817682334047	2.61819778802056	0.10564436584917	0.799004837861303	Pi3K68D
0.803289114624669	3.98402422986481	2.61798373316468	0.105658619680533	0.799004837861303	CG14667
-0.827183969639377	6.12293480708027	2.6177889395146	0.105671592747906	0.799004837861303	msi
0.808468882769276	6.44593747786327	2.61773314592709	0.105675308868209	0.799004837861303	miple2
-1.47833163573124	6.76143427610479	2.61657762897744	0.105752304054408	0.799004837861303	Nipped-B
0.717683020130442	5.65997700802907	2.61590185944302	0.10579736088794	0.799004837861303	Sap130
1.00472297800209	3.55496455182732	2.61514552912771	0.105847814062368	0.799004837861303	CG3397
0.648165990999674	6.00380693199262	2.61480724991234	0.105870388481668	0.799004837861303	sgl
-1.00471344108972	4.96168547156864	2.61448255285858	0.105892061486652	0.799004837861303	Pten
0.824809515478137	4.65848663112344	2.61361152384766	0.105950225302702	0.799004837861303	arr
0.72475088585547	6.12771700113385	2.61354632556995	0.105954580390625	0.799004837861303	CG5446
0.578214435238937	6.46837338585757	2.61339658641131	0.105964583348917	0.799004837861303	CG42542
-1.27563270714889	3.03621545697245	2.61214189669827	0.106048440530041	0.799004837861303	CG15536
-1.33857415158349	2.93650286063881	2.61190731265826	0.106064127026644	0.799004837861303	CG32202
-0.719554553085349	5.6844190816192	2.60989181104574	0.106199007331036	0.799004837861303	Mms19
-0.754557899247615	5.21870853314769	2.60979515254355	0.106205480584081	0.799004837861303	Pits
0.815361041900427	5.7864372404792	2.60948651553599	0.1062261530074	0.799004837861303	CG14200
0.59867683944954	6.24343951590134	2.60897069805469	0.106260712174437	0.799004837861303	Tina-1
3.4893563623182	-1.78695682757784	2.60880459300889	0.106271843642616	0.799004837861303	CG31624
1.15523862075764	2.9876755438359	2.60854161874387	0.106289469380954	0.799004837861303	Spat
4.97611777062728	-2.42299991174244	2.60773969365024	0.106343237868916	0.799004837861303	CG7213
0.760915994955567	6.02381418175259	2.60655302578032	0.106422857822235	0.799004837861303	Ctr1A
0.789132300423617	6.20621663052178	2.60642712574315	0.10643130897122	0.799004837861303	DENR
0.96988981099816	3.97349779087397	2.6037606005071	0.106610474808068	0.799004837861303	Nf-YB
-2.57973931405244	4.44132784387468	2.60374956714464	0.106611216834973	0.799004837861303	CG33941
-4.66930554394587	-3.02786480367641	2.60259193521573	0.10668910256619	0.799004837861303	CG14490
0.762089213366352	4.5698568323618	2.60156897997347	0.106757979174967	0.799004837861303	Ets97D
-1.81169148179577	1.60074866865653	2.60106466117939	0.106791953420909	0.799004837861303	CG17977
-0.793738381484927	4.64176233994479	2.60098915408786	0.106797041098342	0.799004837861303	CG33969
1.19086310762816	10.7676696384636	2.60085478112984	0.106806095823095	0.799004837861303	RpL26
3.55306113038033	-0.283536535604197	2.59768005670934	0.107020269932355	0.799856349251831	VhaAC39-2
0.669418745704156	6.90467443304913	2.59582397101738	0.107145703954772	0.799856349251831	cl
-0.620925255853866	6.70657190416502	2.59559018973331	0.107161514299319	0.799856349251831	ND-30
-0.935414954433717	7.04510714509174	2.59524709172662	0.1071847222373	0.799856349251831	Marf1
0.589225690351831	6.30485641837389	2.59428978603065	0.107249505767078	0.799856349251831	nonA
0.861053237441184	4.51547638776494	2.5941284216104	0.107260429976299	0.799856349251831	vers
-1.0986411902061	3.24957080958858	2.59283311399528	0.107348165261527	0.800087277205694	TotM
0.683320464988128	7.87242610275551	2.59176246941072	0.107420742868376	0.800205047561783	Usp14
-1.0092971221711	7.62880466728854	2.58968622863895	0.107561642084305	0.800353307241188	scyl
4.34954021103478	8.16395276481501	2.58868994297626	0.107629324695778	0.800353307241188	Hsp70Ab
0.828779424879526	4.88743685403457	2.58830634732254	0.107655396710076	0.800353307241188	CG5235
0.630991708346932	7.73969675169553	2.58648048876557	0.107779590721253	0.800353307241188	Ndf
-0.813256004078591	10.766749536444	2.58551005657068	0.107845663058459	0.800353307241188	RpL19
-0.916564525191953	4.33889404277059	2.5839925338234	0.10794907347932	0.800353307241188	alpha-Est5
-1.32005525460329	4.44763207109277	2.58308307962885	0.108011099709604	0.800353307241188	CG18586
-1.16268811086041	3.48742478966259	2.58218808039812	0.108072178296454	0.800353307241188	CG6574
3.09723558987093	-2.05365039336241	2.58214443438272	0.108075157857502	0.800353307241188	brp
4.21521120905592	-2.62408873453062	2.58103859214854	0.108150679949887	0.800353307241188	CG15468
5.0119696203084	-2.5827910815691	2.58081658175742	0.108165848852176	0.800353307241188	CG46439
0.91550175433713	9.04275617804401	2.58029818239416	0.108201277685566	0.800353307241188	CCT5
-1.68138124704716	5.51837574741903	2.57922621588691	0.108274579244745	0.800353307241188	Pa1
0.652330285440991	5.23327573302941	2.57868184064367	0.108311824751119	0.800353307241188	dah
-2.84071683090059	0.568248483458927	2.57814288180277	0.10834871353615	0.800353307241188	CG42568
0.921991397057056	5.06331425894884	2.57813527262775	0.108349234441336	0.800353307241188	Mink
-0.61505608119295	5.86702433610123	2.57147849872626	0.10880599624253	0.803019816565112	Tsp74F
-3.07234413788043	11.627421069822	2.57121427503307	0.108824169833927	0.803019816565112	28SrRNA-Psi:CR45855
1.09601380207593	3.53075965323401	2.56934088228259	0.108953119504799	0.803174601668608	fh
-3.96031798367657	-1.80522785375771	2.56905885697395	0.108972546451158	0.803174601668608	CG30043
-2.72961577483489	-0.402375080744342	2.56822141638106	0.10903025489063	0.803174601668608	mGluR
1.34345539396699	10.6556600896389	2.5676000673819	0.109073094053762	0.803174601668608	RpL36A
-0.704191198383432	5.22251176069415	2.56631899359566	0.109161476605554	0.803405666464063	Glut4EF
0.903057775994269	3.78665627167825	2.56362255348895	0.1093477639623	0.804225392689078	Ldh
-4.50668250491048	-3.21894607622942	2.56305557801962	0.109386978699089	0.804225392689078	Ugt35E2
0.923553140784214	5.71300027537323	2.56012394154017	0.109589991457409	0.804653695217458	CG12608
-3.41385308693688	-2.17854414759491	2.55992954549795	0.109603467813863	0.804653695217458	tfc
-2.96483221951929	-0.543856901020849	2.55974143442162	0.109616510204166	0.804653695217458	CG8870
0.808191819647819	6.5005782311929	2.55775167548634	0.10975457157441	0.805247752092521	RpI1
3.34128095239314	-0.291795096403067	2.5557751409308	0.109891904643589	0.805447148158539	Ugt305A1
-1.11131629062497	3.37781755102963	2.55571558614698	0.109896045544833	0.805447148158539	CG11409
-0.982919035240533	4.43346172934248	2.55407160208294	0.11001042109419	0.805866359096418	CG42359
4.8419982556053	-3.13911862682063	2.55190839281309	0.110161119742831	0.806551076184656	alphaTub85E
-0.800925135573296	5.41805530390371	2.54947204111872	0.110331118562062	0.806672297945657	Hexo1
-1.86199116800879	1.71817254915009	2.54832663708845	0.110411139932496	0.806672297945657	CG32719
-0.995046936371375	3.07427540925284	2.54750184024284	0.110468802252782	0.806672297945657	Hn
0.586026427616502	6.11668174975197	2.54744734782637	0.110472613034937	0.806672297945657	CG6398
1.88192798833804	3.08766345644421	2.54603052713223	0.110571745391412	0.806672297945657	Con
0.772799177232844	5.86607439468761	2.54596895269315	0.110576055860487	0.806672297945657	C1GalTA
0.705201901835405	6.898097056477	2.54593657278127	0.110578322664326	0.806672297945657	lama
-0.934835963389593	5.26617997194714	2.54459467823431	0.110672308954613	0.806719440447107	CG9416
-0.901048889141179	4.02944873643711	2.54421008670825	0.110699261943005	0.806719440447107	frtz
0.992229319236829	5.6338461894322	2.54202325272544	0.110852657230613	0.80741981964251	CG2116
-3.40048497818105	0.108512376011895	2.5390249043716	0.111063356385705	0.808297571937916	CG7365
4.86863031648727	-2.95760214595229	2.53839620467196	0.111107592068579	0.808297571937916	CG32052
-1.26996842313603	2.33028869708248	2.53728442791285	0.111185864802067	0.808297571937916	Adat1
0.630036253741626	5.22701958704766	2.53704729056092	0.111202567900356	0.808297571937916	Taf5
-0.896962625189855	3.55267667038539	2.53532091130071	0.111324251076858	0.808764945709914	CG11275
-4.02031658741164	-0.806762602023959	2.53417345434919	0.111405210200574	0.808797191675106	CG43191
-3.60750366401349	-2.42274480779795	2.53363162702313	0.111443461489503	0.808797191675106	CG14110
0.727809529336915	6.82090221637044	2.53071041938801	0.111649938693896	0.809278508822061	Aldh-III
-1.33127851285631	2.66792568399374	2.53046016090296	0.11166764707151	0.809278508822061	CR43670
-0.845312795582491	3.95092205140414	2.53025676124895	0.111682041979488	0.809278508822061	Ilp6
0.739130306597486	6.1373632285909	2.52750368119462	0.111877082788966	0.810275233724405	Pmp70
-1.27177923621507	3.16477378422035	2.52570480038306	0.112004726298915	0.810783057245456	Sdhaf3
0.989857527586823	6.08047807029311	2.5246099960718	0.112082489009095	0.810921579420208	CG6769
2.3984999542176	-0.775104914529471	2.5238158205903	0.112138935595997	0.810921579420208	CG9121
-4.02261416995209	-2.0186088679673	2.52057437485431	0.112369648499001	0.811713224601947	CG31091
-1.44814635708853	3.2554439023114	2.52027112590172	0.112391259248759	0.811713224601947	slo
-4.25280367701216	-3.28991728838332	2.51985127133021	0.112421187343763	0.811713224601947	nan
-0.804219454561566	4.34106839694357	2.5182142053876	0.112537964622852	0.812140334559382	CG1265
0.567530058693341	5.93932572060451	2.51546178083256	0.112734605367633	0.813143054274008	Pngl
-0.790278004373742	4.0555358010494	2.51327401271719	0.112891175507868	0.813159285646908	CG43345
-0.890239702260344	6.25209319014589	2.51244516840625	0.11295055526207	0.813159285646908	jagn
-1.5815084207023	3.13930563326764	2.51174005581504	0.113001097764193	0.813159285646908	Twdlbeta
0.778351004439	5.9796393151328	2.51142621894016	0.113023601618598	0.813159285646908	RfC38
0.872470079199044	8.34709447793832	2.51140207878277	0.113025332807031	0.813159285646908	CG7920
0.777070647393535	4.39925202948854	2.50743420468829	0.113310282614704	0.814282454312182	kin17
0.947917768647619	5.6131026552424	2.50722301191459	0.113325471433567	0.814282454312182	Nab2
-1.08401441650778	2.91351834242558	2.50662912815602	0.113368195115693	0.814282454312182	NaCP60E
0.604062462632354	6.58683590527017	2.50601285221947	0.113412548447198	0.814282454312182	Rab6
3.24401364330597	-0.798633503544673	2.50482013937713	0.113498442230099	0.814484238691964	CG34357
0.64686215973468	5.14733122708628	2.49978195381707	0.113862061540807	0.816570022350939	Hexim
0.732106587611155	5.79098427600311	2.49861765344122	0.113946274763328	0.816570022350939	Usp39
-2.19355875593112	1.33049801285536	2.498387792309	0.113962908611061	0.816570022350939	Tsp42Ek
4.13092406272011	-2.29399250903851	2.4975469648985	0.114023777703801	0.816591017762891	CR46155
0.637075844970002	5.56424100808819	2.49565034450948	0.114161209316332	0.817160022399383	Khc-73
0.663178013217581	6.02682593854594	2.49249820133544	0.114390021984582	0.817844611723619	mbc
-4.26319008411846	-2.87196787394733	2.49233793120445	0.114401669425236	0.817844611723619	Tektin-C
0.836520376314914	5.36826889912331	2.4909536279706	0.114502326466798	0.817844611723619	Dim1
-0.846943193812021	4.36313623850413	2.49023695270632	0.114554476550462	0.817844611723619	Mpcp1
-2.38714099854641	0.0464120029640878	2.48957302873966	0.114602811473329	0.817844611723619	Fbxl7
-1.01025971895554	4.72630506253783	2.48876219539006	0.114661872191766	0.817844611723619	NK7.1
-1.26633227051797	2.89861856372863	2.48874610216775	0.114663044754213	0.817844611723619	CG34148
-2.19138803522135	-1.05456922978344	2.48685214963214	0.114801131763033	0.818415352083049	CG13545
-4.17474965545068	-2.67546536383624	2.48454850296301	0.114969336660534	0.819199143367839	CG42366
-0.807630535806899	4.28722500653655	2.48320640830496	0.1150674574453	0.819199143367839	DNAlig3
-0.837425038845458	4.83847238748706	2.48296047097998	0.11508544798271	0.819199143367839	HPS4
1.93737255154135	1.06339469582136	2.48137388872293	0.115201582525901	0.819611864775387	PCNA2
0.701504904511837	5.54583065751289	2.47892706450294	0.11538093858379	0.82047373784053	Rrp47
-0.691859173551506	4.91306989821464	2.47730239868863	0.115500199366161	0.820561737282243	CG2794
-3.4223434770859	-1.83553253542462	2.4771723045146	0.115509754985666	0.820561737282243	CG33468
3.60361245478002	-1.4530452279785	2.47462999296198	0.115696666970777	0.821181025833801	ADPS
3.43402848639977	0.929183655146068	2.47250304402184	0.115853297795786	0.821181025833801	Hesr
1.08846111590113	3.07209583783988	2.47227372957006	0.11587019873453	0.821181025833801	escl
2.27737207022178	-0.956449897364181	2.47140888717515	0.11593396386187	0.821181025833801	CG18745
-0.724764530874005	6.0559200028464	2.4704490659843	0.116004777167542	0.821181025833801	Cyp4e2
-1.35256475579575	6.57953479133209	2.46985037240029	0.116048971526485	0.821181025833801	Alg-2
0.701185869289956	6.11436122409771	2.46931186757185	0.116088738752344	0.821181025833801	MBD-R2
0.680808979890964	5.83182536941406	2.46894655038393	0.11611572507256	0.821181025833801	Scm
0.673182525504024	5.64617477065907	2.46868789110466	0.116134836662242	0.821181025833801	Arl5
0.870325519637109	5.25175073441408	2.46808254506263	0.116179577516149	0.821181025833801	CG7275
-0.832000114743904	4.65584712598717	2.46676891721199	0.116276732637111	0.821455774329542	CG14812
-0.656220383900472	6.05948133186113	2.46337687376387	0.116528021320563	0.822818603452914	zfh1
0.676133122537025	5.45889025953769	2.46051691429505	0.116740358338507	0.823905162955891	CG2200
-0.778692085065062	5.73009032789342	2.45782150456409	0.116940869668894	0.824886271784073	mbl
0.680569520159388	7.11017444504669	2.45707555391969	0.116996428075519	0.824886271784073	milt
[truncated: 12,095 more rows]
