# Supplementary material for: TORC1-dependent translation drives chromatin remodeling during the germ-cell-to-maternal transition in Drosophila
Source: EMBO J. 2026 Jan 26;45(5):1648–71. doi: 10.1038/s44318-026-00697-0 (PMC12953698; doi:10.1038/s44318-026-00697-0)
Supplement: Supplementary file 9 — Source data Fig. 4 [file 44318_2026_697_MOESM9_ESM.zip › Figure 4/4D/README.txt]

This dataset contains the translationally up- and down-regulated genes that were used to generate the GO term analysis in Fig. 4D
