# Supplementary material for: TORC1-dependent translation drives chromatin remodeling during the germ-cell-to-maternal transition in Drosophila
Source: EMBO J. 2026 Jan 26;45(5):1648–71. doi: 10.1038/s44318-026-00697-0 (PMC12953698; doi:10.1038/s44318-026-00697-0)
Supplement: Supplementary file 9 — Source data Fig. 4 [file 44318_2026_697_MOESM9_ESM.zip › Figure 4/4B/Wildtype 1/Chart.dat]

1.411	24.516	1
1.622	24.516	1
1.820	24.516	1
2.028	24.516	1
2.226	24.516	1
2.432	24.516	1
2.632	24.516	1
2.839	24.516	1
3.039	24.516	1
3.247	24.516	1
3.444	24.516	1
3.653	24.516	1
3.854	24.516	1
4.057	24.516	1
4.256	24.516	1
4.465	24.516	1
4.664	24.516	1
4.864	24.516	1
5.068	24.516	1
5.276	24.516	1
5.474	24.516	1
5.676	24.516	1
5.880	24.516	1
6.090	24.516	1
6.290	24.516	1
6.491	24.516	1
6.696	24.516	1
6.895	24.516	1
7.102	24.516	1
7.309	24.516	1
7.507	24.516	1
7.713	24.515	1
7.911	24.515	1
8.122	24.515	1
8.317	24.515	1
8.528	24.515	1
8.726	24.515	1
8.933	24.516	1
9.130	24.515	1
9.339	24.515	1
9.537	24.515	1
9.743	24.515	1
9.946	24.515	1
10.151	24.515	1
10.349	24.515	1
10.558	24.515	1
10.756	24.515	1
10.964	24.515	1
11.165	24.515	1
11.372	24.516	1
11.567	24.516	1
11.777	24.515	1
11.973	24.515	1
12.184	24.515	1
12.381	24.516	1
12.582	24.515	1
12.785	24.515	1
12.994	24.516	1
13.195	24.516	1
13.401	24.516	1
13.601	24.516	1
13.808	24.516	1
14.005	24.516	1
14.213	24.516	1
14.412	24.516	1
14.621	24.516	1
14.818	24.516	1
15.026	24.516	1
15.230	24.516	1
15.432	24.516	1
15.630	24.516	1
15.839	24.516	1
16.039	24.516	1
16.245	24.516	1
16.441	24.516	1
16.652	24.516	1
16.847	24.516	1
17.061	24.516	1
17.255	24.516	1
17.463	24.516	1
17.662	24.516	1
17.870	24.516	1
18.066	24.516	1
18.274	24.516	1
18.475	24.516	1
18.685	24.516	1
18.879	24.516	1
19.091	24.516	1
19.286	24.516	1
19.490	24.516	1
19.691	24.516	1
19.902	24.516	1
20.101	24.516	1
20.306	24.516	1
20.507	24.516	1
20.717	24.516	1
20.913	24.516	1
21.116	24.516	1
21.320	24.516	1
21.527	24.516	1
21.724	24.516	1
21.935	24.516	1
22.132	24.516	1
22.342	24.516	1
22.536	24.516	1
22.745	24.516	1
22.944	24.516	1
23.153	24.516	1
23.350	24.516	1
23.558	24.516	1
23.756	24.516	1
23.959	24.516	1
24.162	24.516	1
24.372	24.516	1
24.567	24.516	1
24.777	24.516	1
24.975	24.516	1
25.183	24.516	1
25.378	24.516	1
25.582	24.516	1
25.788	24.516	1
25.990	24.516	1
26.192	24.516	1
26.402	24.516	1
26.604	24.516	1
26.801	24.516	1
27.004	24.516	1
27.215	24.516	1
27.414	24.516	1
27.622	24.516	1
27.818	24.516	1
28.027	24.516	1
28.228	24.516	1
28.435	24.516	1
28.630	24.516	1
28.837	24.516	1
29.039	24.516	1
29.242	24.516	1
29.444	24.516	1
29.651	24.516	1
29.852	24.516	1
30.060	24.516	1
30.255	24.516	1
30.457	24.516	1
30.662	24.516	1
30.870	24.516	1
31.069	24.516	1
31.277	24.516	1
31.475	24.516	1
31.682	24.516	1
31.879	24.516	1
32.089	24.516	1
32.287	24.516	1
32.491	24.516	1
32.695	24.516	1
32.901	24.516	1
33.100	24.516	1
33.310	24.516	1
33.505	24.516	1
33.711	24.516	1
33.916	24.516	1
34.114	24.516	1
34.320	24.516	1
34.528	24.516	1
34.727	24.516	1
34.932	24.516	1
35.131	24.516	1
35.336	24.516	1
35.536	24.516	1
35.738	24.516	1
35.944	24.516	1
36.151	24.516	1
36.353	24.516	1
36.559	24.516	1
36.756	24.516	1
36.965	24.516	1
37.162	24.516	1
37.371	24.516	1
37.566	24.516	1
37.778	24.516	1
37.974	24.516	1
38.176	24.516	1
38.380	24.516	1
38.592	24.516	1
38.789	24.516	1
38.998	24.516	1
39.195	24.516	1
39.403	24.516	1
39.597	24.516	1
39.808	24.516	1
40.006	24.516	1
40.215	24.516	1
40.414	24.516	1
40.622	24.516	1
40.817	24.516	1
41.020	24.516	1
41.223	24.516	1
41.435	24.516	1
41.631	24.516	1
41.842	24.516	1
42.037	24.516	1
42.244	24.516	1
42.445	24.516	1
42.651	24.516	1
42.851	24.516	1
43.061	24.516	1
43.254	24.516	1
43.464	24.516	1
43.661	24.516	1
43.866	24.516	1
44.071	24.516	1
44.277	24.516	1
44.478	24.517	1
44.684	24.517	1
44.882	24.516	1
45.091	24.516	1
45.288	24.516	1
45.498	24.517	1
45.694	24.517	1
45.902	24.516	1
46.103	24.516	1
46.307	24.516	1
46.507	24.516	1
46.709	24.516	1
46.910	24.516	1
47.122	24.516	1
47.318	24.516	1
47.526	24.516	1
47.724	24.516	1
47.932	24.516	1
48.131	24.516	1
48.341	24.516	1
48.539	24.516	1
48.747	24.516	1
48.942	24.516	1
49.151	24.516	1
49.349	24.517	1
49.551	24.516	1
49.756	24.517	1
49.962	24.516	1
50.165	24.516	1
50.363	24.517	1
50.571	24.516	1
50.778	24.516	1
50.979	24.516	1
51.184	24.516	1
51.381	24.516	1
51.591	24.516	1
51.787	24.516	1
51.991	24.516	1
52.196	24.516	1
52.400	24.516	1
52.601	24.516	1
52.807	24.516	1
53.005	24.516	1
53.215	24.516	1
53.413	24.516	1
53.619	24.516	1
53.821	24.517	1
54.029	24.516	1
54.225	24.516	1
54.436	24.516	1
54.629	24.516	1
54.838	24.516	1
55.043	24.517	1
55.243	24.517	1
55.444	24.516	1
55.652	24.517	1
55.853	24.517	1
56.059	24.516	1
56.254	24.516	1
56.463	24.517	1
56.666	24.517	1
56.873	24.517	1
57.068	24.517	1
57.278	24.517	1
57.475	24.517	1
57.683	24.516	1
57.881	24.517	1
58.084	24.517	1
58.286	24.517	1
58.496	24.516	1
58.693	24.516	1
58.902	24.516	1
59.100	24.516	1
59.311	24.517	1
59.505	24.517	1
59.707	24.517	1
59.914	24.517	1
60.113	24.517	1
60.319	24.517	1
60.526	24.517	1
60.731	24.517	1
60.926	24.517	1
61.129	24.517	1
61.341	24.517	1
61.536	24.517	2
61.747	24.517	2
61.941	24.517	2
62.152	24.517	2
62.349	24.517	2
62.561	24.517	2
62.756	24.516	2
62.965	24.516	2
63.162	24.516	2
63.367	24.516	2
63.571	24.517	2
63.769	24.517	2
63.976	24.517	2
64.176	24.517	2
64.379	24.517	2
64.588	24.517	2
64.788	24.517	2
64.995	24.517	2
65.195	24.517	2
65.402	24.517	2
65.599	24.517	2
65.809	24.516	2
66.005	24.517	2
66.213	24.517	2
66.410	24.517	2
66.618	24.517	2
66.820	24.517	2
67.025	24.517	2
67.224	24.517	2
67.434	24.517	2
67.629	24.517	2
67.842	24.517	2
68.039	24.517	2
68.248	24.517	2
68.444	24.517	2
68.652	24.517	2
68.850	24.517	2
69.057	24.517	2
69.257	24.517	2
69.458	24.517	2
69.663	24.517	2
69.871	24.517	2
70.069	24.517	2
70.275	24.517	2
70.476	24.516	2
70.682	24.517	2
70.881	24.517	2
71.088	24.517	2
71.287	24.517	2
71.499	24.517	2
71.693	24.517	2
71.902	24.517	2
72.098	24.517	2
72.301	24.517	2
72.507	24.517	2
72.714	24.517	2
72.911	24.517	2
73.123	24.517	2
73.316	24.517	2
73.529	24.517	2
73.724	24.517	2
73.934	24.517	2
74.130	24.517	2
74.340	24.517	2
74.538	24.517	2
74.744	24.517	2
74.941	24.517	2
75.146	24.517	2
75.351	24.517	2
75.550	24.517	2
75.754	24.516	2
75.966	24.517	2
76.163	24.517	2
76.371	24.517	2
76.569	24.517	2
76.778	24.517	2
76.975	24.517	2
77.184	24.517	2
77.381	24.517	2
77.592	24.517	2
77.786	24.517	2
77.993	24.517	2
78.193	24.517	2
78.403	24.517	2
78.603	24.517	2
78.809	24.517	2
79.005	24.517	2
79.213	24.517	2
79.416	24.517	2
79.620	24.517	2
79.818	24.517	2
80.029	24.517	2
80.226	24.517	2
80.432	24.517	2
80.629	24.517	2
80.834	24.517	2
81.039	24.517	2
81.243	24.517	2
81.445	24.517	2
81.653	24.517	2
81.848	24.517	2
82.050	24.517	2
82.255	24.517	2
82.465	24.517	2
82.664	24.517	2
82.871	24.517	2
83.068	24.517	2
83.278	24.517	2
83.480	24.517	2
83.678	24.517	2
83.880	24.517	2
84.088	24.517	2
84.287	24.517	2
84.488	24.517	2
84.693	24.517	2
84.903	24.517	2
85.103	24.517	2
85.307	24.517	2
85.504	24.517	2
85.714	24.517	2
85.911	24.517	2
86.116	24.517	2
86.317	24.517	2
86.520	24.517	2
86.728	24.517	2
86.934	24.517	2
87.132	24.517	2
87.339	24.517	2
87.537	24.517	2
87.738	24.517	2
87.943	24.517	2
88.153	24.517	2
88.351	24.517	2
88.551	24.517	2
88.755	24.517	2
88.962	24.517	2
89.162	24.517	2
89.365	24.517	2
89.570	24.517	2
89.778	24.517	2
89.976	24.517	2
90.185	24.517	2
90.380	24.517	2
90.592	24.517	2
90.785	24.517	2
90.997	24.517	2
91.195	24.517	2
91.403	24.517	2
91.599	24.517	2
91.808	24.517	2
92.006	24.517	2
92.213	24.517	2
92.412	24.517	2
92.621	24.517	2
92.819	24.517	2
93.026	24.517	2
93.225	24.517	2
93.434	24.517	2
93.631	24.517	2
93.842	24.517	2
94.035	24.517	2
94.248	24.517	2
94.444	24.517	2
94.652	24.517	2
94.855	24.517	2
95.052	24.517	2
95.255	24.517	2
95.467	24.517	2
95.663	24.517	2
95.871	24.517	2
96.066	24.517	2
96.277	24.517	2
96.474	24.517	2
96.686	24.517	2
96.881	24.517	2
97.089	24.517	2
97.289	24.517	2
97.494	24.517	2
97.692	24.517	2
97.900	24.517	2
98.099	24.517	2
98.301	24.517	2
98.505	24.517	2
98.716	24.517	2
98.913	24.517	2
99.119	24.517	2
99.319	24.517	2
99.526	24.517	2
99.724	24.517	2
99.936	24.517	2
100.129	24.517	2
100.338	24.517	2
100.536	24.517	2
100.744	24.517	2
100.945	24.517	2
101.154	24.517	2
101.351	24.517	2
101.558	24.517	2
101.754	24.517	2
101.966	24.517	2
102.163	24.517	2
102.370	24.517	2
102.571	24.517	2
102.779	24.517	2
102.975	24.517	2
103.184	24.517	2
103.380	24.517	2
103.582	24.517	2
103.787	24.517	2
103.996	24.517	2
104.195	24.517	2
104.401	24.517	2
104.601	24.517	2
104.801	24.517	2
105.005	24.517	2
105.217	24.517	2
105.412	24.517	2
105.620	24.517	2
105.818	24.517	2
106.026	24.517	2
106.226	24.517	2
106.432	24.517	2
106.630	24.517	2
106.842	24.517	2
107.040	24.517	2
107.246	24.517	2
107.446	24.517	2
107.653	24.517	2
107.848	24.517	2
108.051	24.517	2
108.255	24.517	2
108.466	24.517	2
108.662	24.517	2
108.866	24.517	2
109.066	24.517	2
109.276	24.517	2
109.478	24.517	2
109.685	24.517	2
109.880	24.517	2
110.088	24.517	2
110.288	24.517	2
110.489	24.517	2
110.695	24.517	2
110.904	24.517	2
111.101	24.517	2
111.300	24.517	2
111.507	24.516	2
111.716	24.517	2
111.910	24.517	2
112.117	24.517	2
112.320	24.517	2
112.529	24.517	2
112.725	24.517	2
112.934	24.517	2
113.129	24.517	2
113.342	24.517	2
113.541	24.517	2
113.748	24.517	2
113.945	24.517	2
114.154	24.517	2
114.350	24.517	2
114.557	24.517	2
114.756	24.517	2
114.958	24.517	2
115.161	24.517	2
115.372	24.517	2
115.570	24.517	2
115.779	24.517	2
115.975	24.517	2
116.177	24.517	2
116.382	24.517	2
116.589	24.517	2
116.787	24.517	2
116.995	24.517	2
117.194	24.517	2
117.402	24.517	2
117.604	24.517	2
117.806	24.517	2
118.005	24.517	2
118.207	24.517	2
118.413	24.517	2
118.623	24.517	2
118.817	24.517	2
119.027	24.517	2
119.229	24.517	2
119.435	24.517	2
119.630	24.517	2
119.840	24.517	2
120.037	24.517	2
120.241	24.517	2
120.442	24.517	2
120.650	24.517	2
120.853	24.517	2
121.051	24.517	2
121.257	24.517	2
121.467	24.517	2
121.663	24.517	3
121.869	24.517	3
122.070	24.517	3
122.277	24.517	3
122.476	24.517	3
122.686	24.517	3
122.881	24.517	3
123.088	24.517	3
123.285	24.516	3
123.491	24.517	3
123.691	24.517	3
123.900	24.517	3
124.099	24.517	3
124.309	24.517	3
124.507	24.517	3
124.716	24.517	3
124.916	24.517	3
125.122	24.517	3
125.321	24.517	3
125.527	24.517	3
125.724	24.517	3
125.935	24.517	3
126.130	24.517	3
126.332	24.517	3
126.535	24.517	3
126.738	24.517	3
126.943	24.517	3
127.151	24.517	3
127.352	24.517	3
127.558	24.517	3
127.755	24.517	3
127.967	24.517	3
128.164	24.517	3
128.373	24.517	3
128.568	24.517	3
128.776	24.517	3
128.980	24.517	3
129.176	24.517	3
129.380	24.517	3
129.591	24.517	3
129.788	24.517	3
129.995	24.517	3
130.196	24.517	3
130.401	24.517	3
130.599	24.517	3
130.811	24.517	3
131.004	24.518	3
131.213	24.517	3
131.414	24.518	3
131.619	24.518	3
131.820	24.518	3
132.020	24.518	3
132.225	24.518	3
132.434	24.518	3
132.632	24.518	3
132.840	24.518	3
133.040	24.518	3
133.238	24.518	3
133.445	24.518	3
133.652	24.518	3
133.849	24.518	3
134.057	24.518	3
134.257	24.518	3
134.464	24.518	3
134.661	24.519	3
134.870	24.519	3
135.068	24.519	3
135.277	24.519	3
135.479	24.519	3
135.685	24.519	3
135.882	24.519	3
136.088	24.519	3
136.291	24.519	3
136.496	24.519	3
136.692	24.519	3
136.901	24.520	3
137.100	24.520	3
137.308	24.520	3
137.505	24.520	3
137.707	24.520	3
137.911	24.520	3
138.121	24.520	3
138.317	24.521	3
138.526	24.521	3
138.725	24.521	3
138.926	24.521	3
139.131	24.521	3
139.341	24.521	3
139.539	24.521	3
139.746	24.521	3
139.942	24.521	3
140.152	24.521	3
140.355	24.521	3
140.551	24.521	3
140.757	24.521	3
140.967	24.521	3
141.164	24.521	3
141.364	24.521	3
141.570	24.521	3
141.775	24.521	3
141.978	24.521	3
142.185	24.521	3
142.381	24.521	3
142.590	24.521	3
142.787	24.521	3
142.990	24.521	3
143.192	24.522	3
143.399	24.522	3
143.603	24.522	3
143.808	24.522	3
144.004	24.522	3
144.213	24.522	3
144.413	24.522	3
144.619	24.522	3
144.818	24.522	3
145.027	24.522	3
145.225	24.522	3
145.425	24.522	3
145.630	24.522	3
145.839	24.522	3
146.042	24.522	3
146.239	24.522	3
146.445	24.522	3
146.651	24.522	3
146.850	24.522	3
147.060	24.521	3
147.255	24.522	3
147.457	24.522	3
147.660	24.522	3
147.872	24.522	3
148.070	24.522	3
148.279	24.522	3
148.474	24.522	3
148.682	24.522	3
148.881	24.522	3
149.088	24.522	3
149.287	24.522	3
149.489	24.522	3
149.692	24.522	3
149.903	24.522	3
150.101	24.522	3
150.308	24.522	3
150.504	24.522	3
150.714	24.522	3
150.911	24.521	3
151.121	24.521	3
151.318	24.521	3
151.529	24.521	3
151.729	24.521	3
151.929	24.521	3
152.130	24.521	3
152.340	24.521	3
152.539	24.521	3
152.749	24.521	3
152.941	24.521	3
153.152	24.521	3
153.348	24.521	3
153.559	24.521	3
153.755	24.521	3
153.967	24.521	3
154.165	24.521	3
154.370	24.521	3
154.568	24.521	3
154.774	24.521	3
154.973	24.521	3
155.176	24.521	3
155.380	24.521	3
155.582	24.521	3
155.787	24.521	3
155.989	24.521	3
156.191	24.521	3
156.401	24.521	3
156.602	24.521	3
156.809	24.521	3
157.007	24.521	3
157.213	24.521	3
157.416	24.521	3
157.617	24.521	3
157.816	24.521	3
158.026	24.521	3
158.229	24.521	3
158.433	24.521	3
158.629	24.521	3
158.841	24.521	3
159.038	24.521	3
159.247	24.521	3
159.446	24.521	3
159.654	24.521	3
159.851	24.521	3
160.052	24.521	3
160.256	24.521	3
160.459	24.521	3
160.664	24.521	3
160.872	24.521	3
161.070	24.520	3
161.277	24.521	3
161.477	24.520	3
161.676	24.520	3
161.882	24.520	3
162.089	24.520	3
162.289	24.520	3
162.498	24.520	3
162.692	24.520	3
162.903	24.520	3
163.099	24.520	3
163.305	24.520	3
163.507	24.520	3
163.717	24.520	3
163.913	24.520	3
164.113	24.520	3
164.321	24.520	3
164.526	24.520	3
164.722	24.520	3
164.936	24.520	3
165.129	24.520	3
165.340	24.520	3
165.538	24.520	3
165.742	24.519	3
165.944	24.519	3
166.151	24.520	3
166.352	24.520	3
166.558	24.520	3
166.756	24.519	3
166.964	24.519	3
167.163	24.519	3
167.369	24.519	3
167.570	24.519	3
167.776	24.519	3
167.976	24.519	3
168.176	24.519	3
168.379	24.519	3
168.592	24.519	3
168.785	24.519	3
168.991	24.519	3
169.194	24.519	3
169.400	24.519	3
169.600	24.519	3
169.810	24.519	3
170.005	24.519	3
170.215	24.519	3
170.414	24.519	3
170.619	24.519	3
170.816	24.519	3
171.028	24.519	3
171.224	24.519	3
171.432	24.519	3
171.630	24.519	3
171.837	24.519	3
172.039	24.519	3
172.246	24.519	3
172.445	24.519	3
172.651	24.519	3
172.850	24.519	3
173.051	24.519	3
173.254	24.519	3
173.466	24.519	3
173.662	24.518	3
173.864	24.518	3
174.067	24.518	3
174.277	24.518	3
174.483	24.518	3
174.681	24.518	3
174.882	24.518	3
175.092	24.518	3
175.288	24.518	3
175.498	24.518	3
175.692	24.518	3
175.903	24.518	3
176.101	24.518	3
176.311	24.518	3
176.507	24.518	3
176.717	24.518	3
176.912	24.518	3
177.115	24.518	3
177.318	24.518	3
177.520	24.518	3
177.728	24.518	3
177.934	24.518	3
178.132	24.518	3
178.338	24.518	3
178.537	24.518	3
178.745	24.518	3
178.945	24.518	3
179.152	24.518	3
179.350	24.518	3
179.559	24.518	3
179.757	24.518	3
179.957	24.518	3
180.161	24.518	3
180.369	24.518	3
180.569	24.518	3
180.778	24.517	3
180.976	24.517	3
181.185	24.517	3
181.380	24.517	3
181.590	24.517	4
181.790	24.517	4
181.997	24.517	4
182.193	24.517	4
182.401	24.517	4
182.601	24.517	4
182.808	24.517	4
183.004	24.517	4
183.208	24.517	4
183.412	24.517	4
183.621	24.517	4
183.821	24.517	4
184.026	24.517	4
184.224	24.517	4
184.426	24.517	4
184.630	24.517	4
184.842	24.516	4
185.037	24.516	4
185.240	24.516	4
185.442	24.516	4
185.653	24.516	4
185.848	24.516	4
186.052	24.516	4
186.254	24.516	4
186.465	24.516	4
186.665	24.516	4
186.871	24.516	4
187.067	24.516	4
187.276	24.516	4
187.475	24.516	4
187.676	24.516	4
187.882	24.516	4
188.090	24.516	4
188.290	24.516	4
188.490	24.516	4
188.693	24.516	4
188.895	24.516	4
189.100	24.516	4
189.301	24.516	4
189.504	24.516	4
189.714	24.516	4
189.912	24.516	4
190.121	24.515	4
190.316	24.515	4
190.527	24.515	4
190.725	24.515	4
190.935	24.515	4
191.129	24.515	4
191.340	24.515	4
191.537	24.515	4
191.744	24.515	4
191.941	24.515	4
192.152	24.515	4
192.352	24.515	4
192.561	24.515	4
192.756	24.515	4
192.965	24.515	4
193.167	24.515	4
193.372	24.515	4
193.566	24.515	4
193.779	24.515	4
193.976	24.515	4
194.183	24.515	4
194.380	24.515	4
194.582	24.515	4
194.787	24.515	4
194.996	24.515	4
195.195	24.515	4
195.402	24.515	4
195.600	24.515	4
195.806	24.514	4
196.006	24.514	4
196.213	24.514	4
196.415	24.515	4
196.622	24.515	4
196.816	24.514	4
197.028	24.514	4
197.231	24.514	4
197.429	24.514	4
197.631	24.514	4
197.841	24.514	4
198.035	24.514	4
198.246	24.514	4
198.444	24.514	4
198.652	24.514	4
198.848	24.514	4
199.059	24.514	4
199.254	24.514	4
199.465	24.514	4
199.662	24.514	4
199.867	24.514	4
200.067	24.513	4
200.276	24.513	4
200.478	24.513	4
200.686	24.513	4
200.879	24.513	4
201.089	24.513	4
201.288	24.513	4
201.490	24.513	4
201.694	24.513	4
201.902	24.513	4
202.099	24.513	4
202.311	24.513	4
202.505	24.513	4
202.717	24.513	4
202.911	24.513	4
203.115	24.513	4
203.316	24.513	4
203.528	24.513	4
203.725	24.513	4
203.933	24.513	4
204.132	24.513	4
204.340	24.513	4
204.539	24.513	4
204.748	24.513	4
204.943	24.513	4
205.151	24.513	4
205.353	24.513	4
205.559	24.513	4
205.754	24.513	4
205.959	24.513	4
206.162	24.513	4
206.373	24.513	4
206.568	24.512	4
206.776	24.512	4
206.979	24.512	4
207.184	24.512	4
207.380	24.512	4
207.588	24.512	4
207.786	24.512	4
207.989	24.512	4
208.192	24.512	4
208.402	24.512	4
208.605	24.512	4
208.802	24.512	4
209.005	24.512	4
209.215	24.512	4
209.413	24.512	4
209.623	24.512	4
209.821	24.512	4
210.029	24.512	4
210.228	24.512	4
210.434	24.512	4
210.631	24.512	4
210.841	24.512	4
211.039	24.512	4
211.247	24.512	4
211.441	24.511	4
211.650	24.511	4
211.850	24.511	4
212.051	24.511	4
212.254	24.511	4
212.463	24.511	4
212.663	24.511	4
212.870	24.511	4
213.071	24.511	4
213.276	24.511	4
213.475	24.511	4
213.685	24.511	4
213.882	24.511	4
214.082	24.511	4
214.292	24.511	4
214.494	24.510	4
214.693	24.510	4
214.903	24.510	4
215.104	24.510	4
215.307	24.510	4
215.505	24.510	4
215.714	24.510	4
215.911	24.510	4
216.123	24.510	4
216.320	24.510	4
216.527	24.510	4
216.729	24.510	4
216.928	24.510	4
217.132	24.510	4
217.334	24.510	4
217.537	24.510	4
217.739	24.510	4
217.945	24.510	4
218.152	24.510	4
218.351	24.510	4
218.551	24.510	4
218.757	24.510	4
218.965	24.510	4
219.162	24.510	4
219.370	24.510	4
219.568	24.510	4
219.779	24.509	4
219.973	24.509	4
220.178	24.509	4
220.381	24.509	4
220.591	24.509	4
220.788	24.509	4
220.997	24.509	4
221.195	24.509	4
221.403	24.509	4
221.602	24.509	4
221.811	24.509	4
222.006	24.509	4
222.213	24.509	4
222.411	24.509	4
222.616	24.509	4
222.816	24.509	4
223.026	24.509	4
223.224	24.509	4
223.432	24.508	4
223.631	24.509	4
223.838	24.509	4
224.038	24.509	4
224.246	24.509	4
224.444	24.508	4
224.651	24.508	4
224.850	24.508	4
225.051	24.508	4
225.256	24.508	4
225.465	24.508	4
225.665	24.508	4
225.868	24.508	4
226.069	24.508	4
226.278	24.508	4
226.475	24.508	4
226.684	24.508	4
226.879	24.508	4
227.092	24.508	4
227.285	24.508	4
227.494	24.508	4
227.694	24.508	4
227.900	24.508	4
228.098	24.508	4
228.302	24.508	4
228.506	24.508	4
228.714	24.508	4
228.912	24.508	4
229.120	24.508	4
229.319	24.507	4
229.527	24.507	4
229.725	24.507	4
229.926	24.507	4
230.130	24.507	4
230.341	24.507	4
230.538	24.507	4
230.748	24.507	4
230.942	24.507	4
231.154	24.507	4
231.349	24.507	4
231.557	24.507	4
231.754	24.507	4
231.966	24.507	4
232.160	24.506	4
232.365	24.506	4
232.567	24.506	4
232.779	24.506	4
232.974	24.506	4
233.184	24.506	4
233.379	24.506	4
233.591	24.506	4
233.790	24.506	4
233.990	24.506	4
234.191	24.506	4
234.400	24.506	4
234.597	24.506	4
234.811	24.506	4
235.006	24.506	4
235.213	24.506	4
235.410	24.506	4
235.622	24.505	4
235.820	24.505	4
236.027	24.506	4
236.225	24.505	4
236.432	24.505	4
236.631	24.505	4
236.839	24.505	4
237.036	24.505	4
237.245	24.505	4
237.441	24.505	4
237.654	24.505	4
237.851	24.505	4
238.060	24.505	4
238.254	24.505	4
238.464	24.505	4
238.666	24.505	4
238.873	24.505	4
239.066	24.505	4
239.279	24.505	4
239.476	24.505	4
239.685	24.505	4
239.880	24.505	4
240.083	24.505	4
240.287	24.505	4
240.489	24.505	4
240.695	24.504	4
240.903	24.504	4
241.101	24.504	4
241.311	24.504	4
241.505	24.504	5
241.716	24.504	5
241.914	24.504	5
242.121	24.504	5
242.317	24.504	5
242.527	24.504	5
242.730	24.504	5
242.927	24.504	5
243.130	24.504	5
243.340	24.504	5
243.540	24.503	5
243.747	24.503	5
243.942	24.503	5
244.150	24.503	5
244.347	24.503	5
244.561	24.503	5
244.754	24.503	5
244.967	24.503	5
245.163	24.503	5
245.370	24.503	5
245.571	24.503	5
245.771	24.503	5
245.975	24.503	5
246.184	24.503	5
246.379	24.503	5
246.589	24.503	5
246.788	24.503	5
246.995	24.503	5
247.194	24.503	5
247.403	24.503	5
247.601	24.502	5
247.810	24.502	5
248.005	24.503	5
248.213	24.502	5
248.411	24.502	5
248.618	24.502	5
248.819	24.502	5
249.028	24.502	5
249.228	24.502	5
249.435	24.502	5
249.631	24.502	5
249.840	24.502	5
250.042	24.502	5
250.245	24.502	5
250.445	24.502	5
250.654	24.501	5
250.854	24.500	5
251.058	24.499	5
251.256	24.497	5
251.458	24.497	5
251.664	24.496	5
251.872	24.496	5
252.066	24.496	5
252.277	24.496	5
252.475	24.496	5
252.676	24.496	5
252.879	24.496	5
253.092	24.496	5
253.288	24.496	5
253.495	24.496	5
253.695	24.496	5
253.903	24.497	5
254.106	24.497	5
254.301	24.498	5
254.505	24.499	5
254.715	24.499	5
254.915	24.500	5
255.124	24.502	5
255.319	24.503	5
255.526	24.504	5
255.723	24.505	5
255.934	24.506	5
256.128	24.507	5
256.339	24.508	5
256.537	24.508	5
256.742	24.509	5
256.946	24.510	5
257.146	24.510	5
257.351	24.511	5
257.558	24.512	5
257.755	24.513	5
257.963	24.514	5
258.165	24.515	5
258.363	24.517	5
258.569	24.519	5
258.776	24.525	5
258.975	24.532	5
259.183	24.548	5
259.381	0.019	5
259.591	0.033	5
259.785	0.091	5
259.991	0.141	5
260.195	0.201	5
260.402	0.273	5
260.600	0.349	5
260.808	0.427	5
261.005	0.501	5
261.217	0.566	5
261.414	0.619	5
261.621	0.663	5
261.816	0.701	5
262.029	0.735	5
262.227	0.764	5
262.428	0.790	5
262.631	0.814	5
262.833	0.836	5
263.039	0.856	5
263.249	0.875	5
263.442	0.893	5
263.651	0.910	5
263.853	0.925	5
264.060	0.940	5
264.257	0.954	5
264.468	0.968	5
264.661	0.981	5
264.872	0.993	5
265.067	1.004	5
265.276	1.016	5
265.481	1.027	5
265.679	1.031	5
265.880	1.031	5
266.093	1.031	5
266.287	1.031	5
266.495	1.031	5
266.695	1.031	5
266.901	1.031	5
267.097	1.031	5
267.309	1.031	5
267.506	1.031	5
267.714	1.031	5
267.912	1.031	5
268.119	1.031	5
268.316	1.031	5
268.519	1.031	5
268.724	1.031	5
268.935	1.031	5
269.132	1.031	5
269.332	1.031	5
269.537	1.031	5
269.749	1.031	5
269.945	1.031	5
270.151	1.031	5
270.352	1.031	5
270.559	1.031	5
270.757	1.031	5
270.963	1.031	5
271.161	1.031	5
271.368	1.031	5
271.569	1.031	5
271.778	1.031	5
271.975	1.031	5
272.184	1.031	5
272.382	1.031	5
272.592	1.031	5
272.787	1.031	5
272.997	1.031	5
273.194	1.031	5
273.404	1.031	5
273.602	1.031	5
273.808	1.031	5
274.005	1.031	5
274.209	1.031	5
274.411	1.031	5
274.621	1.031	5
274.819	1.031	5
275.029	1.031	5
275.225	1.031	5
275.426	1.031	5
275.631	1.031	5
275.842	1.031	5
276.039	1.031	5
276.248	1.031	5
276.443	1.031	5
276.650	1.031	5
276.848	1.031	5
277.053	1.031	5
277.256	1.031	5
277.457	1.031	5
277.662	1.031	5
277.873	1.031	5
278.067	1.031	5
278.279	1.031	5
278.479	1.031	5
278.683	1.031	5
278.879	1.031	5
279.089	1.031	5
279.287	1.031	5
279.492	1.031	5
279.692	1.031	5
279.900	1.031	5
280.103	1.031	5
280.310	1.031	5
280.504	1.031	5
280.717	1.031	5
280.912	1.031	5
281.114	1.031	5
281.320	1.031	5
281.526	1.031	5
281.725	1.031	5
281.935	1.031	5
282.129	1.031	5
282.332	1.031	5
282.543	1.031	5
282.744	1.031	5
282.946	1.031	5
283.151	1.031	5
283.349	1.031	5
283.557	1.031	5
283.755	1.031	5
283.965	1.031	5
284.166	1.031	5
284.369	1.031	5
284.571	1.031	5
284.776	1.031	5
284.974	1.031	5
285.184	1.031	5
285.381	1.031	5
285.583	1.031	5
285.789	1.031	5
285.998	1.031	5
286.194	1.031	5
286.403	1.031	5
286.600	1.031	5
286.807	1.031	5
287.005	1.031	5
287.215	1.031	5
287.412	1.031	5
287.615	1.031	5
287.817	1.031	5
288.026	1.031	5
288.230	1.031	5
288.431	1.031	5
288.632	1.031	5
288.842	1.031	5
289.036	1.031	5
289.246	1.031	5
289.441	1.031	5
289.653	1.031	5
289.852	1.031	5
290.060	1.031	5
290.255	1.031	5
290.457	1.031	5
290.661	1.031	5
290.865	1.031	5
291.068	1.031	5
291.270	1.031	5
291.477	1.031	5
291.684	1.031	5
291.879	1.031	5
292.089	1.031	5
292.288	1.031	5
292.497	1.031	5
292.693	1.031	5
292.901	1.031	5
293.097	1.031	5
293.310	1.031	5
293.504	1.031	5
293.707	1.031	5
293.910	1.031	5
294.118	1.031	5
294.319	1.031	5
294.527	1.031	5
294.727	1.031	5
294.935	1.031	5
295.132	1.031	5
295.341	1.031	5
295.535	1.031	5
295.746	1.031	5
295.943	1.031	5
296.152	1.031	5
296.353	1.031	5
296.557	1.031	5
296.756	1.031	5
296.959	1.031	5
297.163	1.031	5
297.371	1.031	5
297.566	1.031	5
297.777	1.031	5
297.977	1.031	5
298.183	1.031	5
298.382	1.031	5
298.582	1.031	5
298.789	1.031	5
298.990	1.031	5
299.195	1.031	5
299.402	1.031	5
299.598	1.031	5
299.801	1.031	5
300.005	1.031	5
300.216	1.031	5
300.411	1.031	5
300.620	1.031	5
300.817	1.031	5
301.026	1.031	5
301.225	1.031	5
301.426	1.031	5
301.630	1.031	6
301.838	1.031	6
302.039	1.031	6
302.242	1.031	6
302.443	1.031	6
302.645	1.031	6
302.851	1.031	6
303.058	1.031	6
303.255	1.031	6
303.466	1.031	6
303.662	1.031	6
303.869	1.031	6
304.068	1.031	6
304.277	1.031	6
304.476	1.031	6
304.682	1.031	6
304.882	1.031	6
305.089	1.031	6
305.287	1.031	6
305.494	1.031	6
305.694	1.031	6
305.900	1.031	6
306.104	1.031	6
306.307	1.031	6
306.507	1.031	6
306.717	1.031	6
306.913	1.031	6
307.121	1.031	6
307.320	1.031	6
307.528	1.031	6
307.728	1.031	6
307.928	1.031	6
308.130	1.031	6
308.334	1.031	6
308.538	1.031	6
308.746	1.031	6
308.946	1.031	6
309.153	1.031	6
309.350	1.031	6
309.561	1.031	6
309.754	1.031	6
309.967	1.031	6
310.164	1.031	6
310.364	1.031	6
310.569	1.031	6
310.777	1.031	6
310.981	1.031	6
311.176	1.031	6
311.379	1.031	6
311.591	1.031	6
311.789	1.031	6
311.998	1.031	6
312.195	1.031	6
312.403	1.031	6
312.603	1.031	6
312.809	1.031	6
313.004	1.031	6
313.217	1.031	6
313.410	1.031	6
313.616	1.031	6
313.817	1.031	6
314.025	1.031	6
314.228	1.031	6
314.435	1.031	6
314.632	1.031	6
314.840	1.031	6
315.037	1.031	6
315.245	1.031	6
315.444	1.031	6
315.650	1.031	6
315.850	1.031	6
316.058	1.031	6
316.255	1.031	6
316.457	1.031	6
316.666	1.031	6
316.867	1.031	6
317.066	1.031	6
317.278	1.031	6
317.476	1.031	6
317.685	1.031	6
317.880	1.031	6
318.091	1.031	6
318.285	1.031	6
318.498	1.031	6
318.696	1.031	6
318.902	1.031	6
319.103	1.031	6
319.303	1.031	6
319.507	1.031	6
319.708	1.031	6
319.913	1.031	6
320.121	1.031	6
320.319	1.031	6
320.529	1.031	6
320.725	1.031	6
320.934	1.031	6
321.131	1.031	6
321.341	1.031	6
321.536	1.031	6
321.746	1.031	6
321.941	1.031	6
322.151	1.031	6
322.356	1.031	6
322.551	1.031	6
322.756	1.031	6
322.965	1.031	6
323.165	1.031	6
323.371	1.031	6
323.570	1.031	6
323.777	1.031	6
323.973	1.031	6
324.176	1.031	6
324.379	1.031	6
324.590	1.031	6
324.787	1.031	6
324.995	1.031	6
325.193	1.031	6
325.400	1.031	6
325.599	1.031	6
325.810	1.031	6
326.006	1.031	6
326.212	1.031	6
326.413	1.031	6
326.620	1.031	6
326.820	1.031	6
327.027	1.031	6
327.226	1.031	6
327.434	1.031	6
327.629	1.031	6
327.838	1.031	6
328.036	1.031	6
328.240	1.031	6
328.443	1.031	6
328.652	1.031	6
328.849	1.031	6
329.057	1.031	6
329.255	1.031	6
329.467	1.031	6
329.663	1.031	6
329.864	1.031	6
330.069	1.031	6
330.277	1.031	6
330.475	1.031	6
330.677	1.031	6
330.881	1.031	6
331.083	1.031	6
331.288	1.031	6
331.496	1.031	6
331.694	1.031	6
331.900	1.031	6
332.102	1.031	6
332.300	1.031	6
332.505	1.031	6
332.715	1.031	6
332.913	1.031	6
333.122	1.031	6
333.317	1.031	6
333.528	1.016	6
333.724	0.991	6
333.929	0.966	6
334.129	0.942	6
334.332	0.918	6
334.539	0.895	6
334.747	0.872	6
334.943	0.850	6
335.151	0.828	6
335.348	0.807	6
335.559	0.786	6
335.756	0.765	6
335.964	0.746	6
336.161	0.726	6
336.368	0.707	6
336.567	0.688	6
336.775	0.670	6
336.978	0.652	6
337.182	0.635	6
337.379	0.610	6
337.592	0.602	6
337.788	0.579	6
337.995	0.564	6
338.193	0.549	6
338.401	0.535	6
338.601	0.521	6
338.801	0.508	6
339.007	0.495	6
339.213	0.483	6
339.416	0.471	6
339.618	0.460	6
339.820	0.449	6
340.021	0.438	6
340.224	0.428	6
340.434	0.418	6
340.629	0.409	6
340.842	0.400	6
341.040	0.391	6
341.248	0.382	6
341.445	0.374	6
341.653	0.366	6
341.848	0.358	6
342.057	0.350	6
342.254	0.343	6
342.459	0.336	6
342.663	0.329	6
342.864	0.322	6
343.070	0.316	6
343.277	0.310	6
343.478	0.304	6
343.677	0.298	6
343.882	0.292	6
344.090	0.284	6
344.290	0.278	6
344.497	0.273	6
344.691	0.268	6
344.902	0.263	6
345.106	0.259	6
345.302	0.254	6
345.504	0.249	6
345.715	0.245	6
345.912	0.240	6
346.123	0.236	6
346.317	0.232	6
346.527	0.228	6
346.724	0.224	6
346.934	0.220	6
347.130	0.216	6
347.338	0.212	6
347.537	0.209	6
347.745	0.205	6
347.945	0.201	6
348.150	0.198	6
348.353	0.195	6
348.560	0.191	6
348.755	0.188	6
348.957	0.185	6
349.164	0.181	6
349.372	0.178	6
349.570	0.175	6
349.777	0.172	6
349.973	0.169	6
350.184	0.166	6
350.381	0.162	6
350.591	0.159	6
350.791	0.157	6
350.990	0.154	6
351.191	0.151	6
351.401	0.149	6
351.601	0.146	6
351.811	0.144	6
352.004	0.141	6
352.215	0.139	6
352.413	0.136	6
352.620	0.134	6
352.817	0.132	6
353.028	0.129	6
353.227	0.127	6
353.434	0.124	6
353.631	0.122	6
353.833	0.120	6
354.038	0.118	6
354.240	0.115	6
354.445	0.114	6
354.652	0.111	6
354.853	0.109	6
355.061	0.107	6
355.256	0.105	6
355.463	0.103	6
355.662	0.101	6
355.872	0.099	6
356.069	0.097	6
356.278	0.095	6
356.481	0.093	6
356.678	0.091	6
356.880	0.090	6
357.091	0.087	6
357.289	0.085	6
357.496	0.084	6
357.695	0.082	6
357.901	0.080	6
358.100	0.078	6
358.309	0.076	6
358.504	0.075	6
358.714	0.073	6
358.913	0.072	6
359.115	0.070	6
359.318	0.069	6
359.526	0.067	6
359.725	0.065	6
359.934	0.064	6
360.131	0.062	6
360.341	0.061	6
360.538	0.059	6
360.739	0.058	6
360.945	0.056	6
361.151	0.055	6
361.351	0.054	6
361.557	0.052	7
361.755	0.051	7
361.963	0.049	7
362.162	0.048	7
362.369	0.047	7
362.570	0.045	7
362.778	0.044	7
362.974	0.043	7
363.185	0.042	7
363.378	0.040	7
363.592	0.039	7
363.790	0.037	7
363.996	0.036	7
364.195	0.035	7
364.401	0.034	7
364.604	0.033	7
364.808	0.031	7
365.005	0.030	7
365.208	0.029	7
365.412	0.028	7
365.620	0.027	7
365.820	0.026	7
366.026	0.025	7
366.223	0.024	7
366.432	0.022	7
366.631	0.021	7
366.840	0.021	7
367.040	0.019	7
367.246	0.018	7
367.443	0.018	7
367.653	0.016	7
367.854	0.016	7
368.053	0.015	7
368.254	0.014	7
368.463	0.013	7
368.662	0.012	7
368.873	0.011	7
369.066	0.010	7
369.277	0.009	7
369.473	0.008	7
369.683	0.007	7
369.881	0.006	7
370.090	0.006	7
370.286	0.004	7
370.491	0.004	7
370.691	0.002	7
370.900	0.001	7
371.099	0.000	7
371.310	0.000	7
371.507	24.563	7
371.717	24.562	7
371.915	24.561	7
372.120	24.561	7
372.320	24.560	7
372.527	24.559	7
372.726	24.558	7
372.936	24.558	7
373.132	24.557	7
373.338	24.556	7
373.541	24.556	7
373.739	24.555	7
373.946	24.554	7
374.151	24.554	7
374.348	24.552	7
374.559	24.552	7
374.756	24.551	7
374.967	24.550	7
375.165	24.549	7
375.372	24.549	7
375.568	24.548	7
375.778	24.547	7
375.977	24.546	7
376.184	24.546	7
376.381	24.545	7
376.583	24.544	7
376.787	24.544	7
376.997	24.543	7
377.194	24.542	7
377.400	24.542	7
377.602	24.541	7
377.810	24.540	7
378.004	24.539	7
378.214	24.539	7
378.413	24.538	7
378.623	24.537	7
378.818	24.537	7
379.029	24.536	7
379.224	24.536	7
379.427	24.535	7
379.630	24.534	7
379.840	24.534	7
380.039	24.533	7
380.249	24.533	7
380.441	24.532	7
380.654	24.531	7
380.853	24.531	7
381.061	24.530	7
381.255	24.530	7
381.465	24.529	7
381.664	24.529	7
381.871	24.528	7
382.067	24.528	7
382.276	24.527	7
382.474	24.527	7
382.676	24.526	7
382.881	24.525	7
383.087	24.525	7
383.287	24.524	7
383.488	24.524	7
383.694	24.523	7
383.901	24.522	7
384.103	24.522	7
384.311	24.522	7
384.506	24.521	7
384.713	24.521	7
384.920	24.520	7
385.118	24.520	7
385.320	24.519	7
385.526	24.519	7
385.727	24.518	7
385.932	24.518	7
386.130	24.517	7
386.342	24.517	7
386.536	24.516	7
386.746	24.516	7
386.941	24.515	7
387.154	24.515	7
387.349	24.515	7
387.554	24.514	7
387.757	24.514	7
387.959	24.513	7
388.162	24.513	7
388.371	24.512	7
388.568	24.512	7
388.779	24.512	7
388.976	24.511	7
389.186	24.510	7
389.379	24.510	7
389.582	24.510	7
389.786	24.509	7
389.998	24.509	7
390.193	24.508	7
390.400	24.508	7
390.600	24.508	7
390.801	24.507	7
391.005	24.507	7
391.216	24.506	7
391.413	24.506	7
391.621	24.505	7
391.817	24.505	7
392.027	24.505	7
392.228	24.504	7
392.426	24.504	7
392.630	24.503	7
392.842	24.503	7
393.037	24.503	7
393.246	24.502	7
393.445	24.502	7
393.650	24.502	7
393.851	24.501	7
394.061	24.501	7
394.254	24.500	7
394.464	24.500	7
394.661	24.500	7
394.870	24.499	7
395.070	24.499	7
395.276	24.499	7
395.475	24.498	7
395.683	24.498	7
395.882	24.497	7
396.088	24.497	7
396.286	24.497	7
396.492	24.496	7
396.693	24.496	7
396.904	24.496	7
397.103	24.495	7
397.310	24.495	7
397.506	24.494	7
397.716	24.494	7
397.915	24.494	7
398.123	24.493	7
398.321	24.493	7
398.528	24.493	7
398.725	24.492	7
398.933	24.492	7
399.129	24.491	7
399.333	24.491	7
399.538	24.491	7
399.745	24.491	7
399.945	24.490	7
400.151	24.490	7
400.351	24.490	7
400.551	24.489	7
400.754	24.489	7
400.966	24.489	7
401.162	24.488	7
401.373	24.488	7
401.567	24.488	7
401.778	24.487	7
401.981	24.487	7
402.176	24.487	7
402.380	24.486	7
402.592	24.486	7
402.789	24.485	7
402.988	24.485	7
403.196	24.485	7
403.401	24.485	7
403.603	24.484	7
403.811	24.484	7
404.005	24.484	7
404.213	24.483	7
404.413	24.483	7
404.619	24.482	7
404.817	24.482	7
405.019	24.482	7
405.227	24.482	7
405.433	24.481	7
405.629	24.481	7
405.842	24.481	7
406.036	24.480	7
406.246	24.480	7
406.445	24.480	7
406.652	24.479	7
406.848	24.479	7
407.061	24.479	7
407.254	24.479	7
407.457	24.478	7
[truncated: 3,715 more rows]
