# Supplementary material for: TORC1-dependent translation drives chromatin remodeling during the germ-cell-to-maternal transition in Drosophila
Source: EMBO J. 2026 Jan 26;45(5):1648–71. doi: 10.1038/s44318-026-00697-0 (PMC12953698; doi:10.1038/s44318-026-00697-0)
Supplement: Supplementary file 9 — Source data Fig. 4 [file 44318_2026_697_MOESM9_ESM.zip › Figure 4/4B/Zfrp8 GKD 1/Chart.xlsx]

## Sheet: Sheet1
1.416	0.081	1
1.621	0.081	1
1.831	0.081	1
2.028	0.081	1
2.238	0.081	1
2.435	0.081	1
2.643	0.081	1
2.841	0.08	1
3.047	0.081	1
3.251	0.081	1
3.449	0.08	1
3.655	0.08	1
3.861	0.08	1
4.062	0.08	1
4.269	0.08	1
4.464	0.08	1
4.675	0.08	1
4.874	0.08	1
5.08	0.08	1
5.278	0.08	1
5.488	0.08	1
5.683	0.08	1
5.893	0.08	1
6.088	0.08	1
6.292	0.08	1
6.497	0.08	1
6.705	0.08	1
6.905	0.08	1
7.11	0.08	1
7.311	0.079	1
7.517	0.079	1
7.715	0.079	1
7.923	0.079	1
8.122	0.079	1
8.323	0.079	1
8.528	0.079	1
8.738	0.079	1
8.932	0.079	1
9.134	0.079	1
9.338	0.079	1
9.549	0.079	1
9.747	0.079	1
9.954	0.079	1
10.151	0.079	1
10.36	0.079	1
10.56	0.079	1
10.767	0.079	1
10.964	0.079	1
11.173	0.079	1
11.373	0.08	1
11.574	0.08	1
11.78	0.08	1
11.983	0.08	1
12.186	0.08	1
12.394	0.08	1
12.588	0.08	1
12.799	0.08	1
12.998	0.08	1
13.203	0.08	1
13.404	0.08	1
13.612	0.08	1
13.81	0.08	1
14.019	0.08	1
14.215	0.08	1
14.416	0.08	1
14.619	0.08	1
14.828	0.08	1
15.028	0.08	1
15.237	0.08	1
15.434	0.08	1
15.645	0.08	1
15.838	0.08	1
16.051	0.08	1
16.25	0.08	1
16.457	0.08	1
16.65	0.08	1
16.862	0.08	1
17.059	0.08	1
17.261	0.08	1
17.465	0.08	1
17.666	0.08	1
17.872	0.08	1
18.081	0.08	1
18.276	0.08	1
18.486	0.08	1
18.683	0.08	1
18.885	0.08	1
19.091	0.08	1
19.297	0.08	1
19.496	0.08	1
19.704	0.08	1
19.901	0.08	1
20.109	0.08	1
20.308	0.08	1
20.51	0.08	1
20.713	0.08	1
20.924	0.08	1
21.122	0.08	1
21.323	0.08	1
21.529	0.08	1
21.735	0.08	1
21.933	0.08	1
22.142	0.08	1
22.341	0.08	1
22.551	0.08	1
22.744	0.08	1
22.951	0.08	1
23.154	0.08	1
23.353	0.08	1
23.562	0.08	1
23.77	0.08	1
23.963	0.08	1
24.175	0.08	1
24.37	0.08	1
24.578	0.08	1
24.778	0.08	1
24.987	0.08	1
25.184	0.08	1
25.394	0.08	1
25.588	0.08	1
25.798	0.08	1
25.996	0.08	1
26.198	0.08	1
26.405	0.08	1
26.61	0.08	1
26.809	0.08	1
27.018	0.08	1
27.214	0.08	1
27.426	0.08	1
27.626	0.08	1
27.832	0.08	1
28.03	0.08	1
28.235	0.08	1
28.435	0.08	1
28.636	0.08	1
28.841	0.08	1
29.043	0.08	1
29.248	0.08	1
29.456	0.08	1
29.654	0.081	1
29.86	0.08	1
30.063	0.081	1
30.268	0.081	1
30.465	0.081	1
30.666	0.081	1
30.872	0.081	1
31.073	0.081	1
31.278	0.081	1
31.485	0.081	1
31.69	0.081	1
31.887	0.08	1
32.088	0.08	1
32.3	0.08	1
32.497	0.081	1
32.705	0.081	1
32.9	0.081	1
33.111	0.081	1
33.307	0.081	1
33.52	0.081	1
33.716	0.081	1
33.924	0.081	1
34.123	0.081	1
34.331	0.081	1
34.527	0.081	1
34.729	0.081	1
34.934	0.081	1
35.145	0.081	1
35.338	0.081	1
35.548	0.081	1
35.746	0.081	1
35.954	0.081	1
36.153	0.081	1
36.359	0.081	1
36.559	0.081	1
36.769	0.081	1
36.966	0.081	1
37.171	0.081	1
37.37	0.081	1
37.578	0.081	1
37.776	0.081	1
37.985	0.081	1
38.186	0.081	1
38.392	0.081	1
38.588	0.081	1
38.798	0.081	1
38.994	0.081	1
39.207	0.081	1
39.404	0.081	1
39.613	0.081	1
39.812	0.081	1
40.012	0.081	1
40.213	0.081	1
40.421	0.081	1
40.624	0.081	1
40.822	0.081	1
41.028	0.081	1
41.235	0.081	1
41.435	0.081	1
41.636	0.081	1
41.841	0.081	1
42.05	0.081	1
42.246	0.081	1
42.456	0.081	1
42.652	0.081	1
42.86	0.081	1
43.059	0.081	1
43.26	0.081	1
43.465	0.081	1
43.676	0.081	1
43.871	0.081	1
44.083	0.081	1
44.276	0.081	1
44.488	0.081	1
44.687	0.081	1
44.891	0.081	1
45.088	0.081	1
45.298	0.081	1
45.499	0.081	1
45.699	0.081	1
45.904	0.081	1
46.109	0.081	1
46.311	0.081	1
46.518	0.081	1
46.713	0.081	1
46.923	0.081	1
47.122	0.081	1
47.329	0.081	1
47.53	0.081	1
47.738	0.081	1
47.935	0.081	1
48.145	0.081	1
48.34	0.081	1
48.547	0.081	1
48.751	0.081	1
48.953	0.081	1
49.153	0.081	1
49.363	0.081	1
49.563	0.081	1
49.76	0.081	1
49.963	0.081	1
50.173	0.081	1
50.375	0.081	1
50.581	0.081	1
50.778	0.081	1
50.986	0.081	1
51.185	0.081	1
51.391	0.081	1
51.588	0.081	1
51.794	0.081	1
51.995	0.081	1
52.208	0.081	1
52.402	0.081	1
52.613	0.081	1
52.809	0.081	1
53.017	0.081	1
53.213	0.082	1
53.424	0.082	1
53.624	0.082	1
53.833	0.082	1
54.029	0.082	1
54.236	0.082	1
54.433	0.082	1
54.635	0.082	1
54.839	0.082	1
55.049	0.082	1
55.245	0.082	1
55.447	0.082	1
55.652	0.082	1
55.86	0.082	1
56.057	0.082	1
56.268	0.082	1
56.463	0.082	1
56.675	0.082	1
56.872	0.082	1
57.075	0.082	1
57.279	0.082	1
57.485	0.082	1
57.684	0.082	1
57.894	0.082	1
58.091	0.082	1
58.291	0.082	1
58.496	0.082	1
58.705	0.082	1
58.903	0.082	1
59.11	0.082	1
59.307	0.082	1
59.519	0.082	1
59.715	0.082	1
59.922	0.082	1
60.125	0.082	1
60.328	0.082	1
60.529	0.082	1
60.737	0.082	1
60.935	0.082	1
61.143	0.082	1
61.339	0.082	1
61.55	0.082	2
61.748	0.082	2
61.957	0.082	2
62.154	0.082	2
62.36	0.082	2
62.559	0.082	2
62.767	0.082	2
62.963	0.082	2
63.166	0.082	2
63.37	0.082	2
63.573	0.082	2
63.776	0.082	2
63.985	0.082	2
64.186	0.082	2
64.385	0.082	2
64.59	0.082	2
64.8	0.082	2
64.996	0.082	2
65.205	0.082	2
65.402	0.082	2
65.611	0.082	2
65.813	0.082	2
66.011	0.082	2
66.213	0.082	2
66.425	0.082	2
66.621	0.082	2
66.831	0.082	2
67.029	0.082	2
67.234	0.082	2
67.432	0.082	2
67.645	0.082	2
67.838	0.082	2
68.048	0.082	2
68.247	0.082	2
68.454	0.082	2
68.651	0.082	2
68.86	0.082	2
69.062	0.082	2
69.269	0.082	2
69.463	0.082	2
69.675	0.082	2
69.872	0.082	2
70.08	0.082	2
70.278	0.082	2
70.487	0.082	2
70.684	0.082	2
70.892	0.082	2
71.091	0.082	2
71.291	0.082	2
71.497	0.082	2
71.698	0.082	2
71.905	0.082	2
72.11	0.082	2
72.312	0.082	2
72.52	0.082	2
72.713	0.082	2
72.925	0.082	2
73.12	0.082	2
73.332	0.082	2
73.528	0.082	2
73.738	0.082	2
73.937	0.082	2
74.137	0.082	2
74.34	0.082	2
74.543	0.082	2
74.748	0.082	2
74.956	0.082	2
75.153	0.082	2
75.36	0.082	2
75.559	0.082	2
75.76	0.082	2
75.964	0.082	2
76.176	0.082	2
76.373	0.082	2
76.573	0.082	2
76.777	0.082	2
76.985	0.082	2
77.189	0.082	2
77.386	0.082	2
77.588	0.082	2
77.801	0.082	2
77.996	0.082	2
78.203	0.082	2
78.405	0.082	2
78.611	0.082	2
78.808	0.082	2
79.019	0.082	2
79.213	0.082	2
79.424	0.082	2
79.62	0.082	2
79.827	0.082	2
80.028	0.082	2
80.229	0.082	2
80.437	0.082	2
80.635	0.082	2
80.838	0.082	2
81.041	0.082	2
81.246	0.082	2
81.448	0.082	2
81.654	0.082	2
81.863	0.082	2
82.059	0.082	2
82.266	0.082	2
82.464	0.082	2
82.673	0.082	2
82.87	0.082	2
83.079	0.082	2
83.275	0.082	2
83.486	0.082	2
83.684	0.082	2
83.891	0.082	2
84.09	0.082	2
84.3	0.082	2
84.5	0.082	2
84.707	0.082	2
84.903	0.082	2
85.112	0.082	2
85.312	0.082	2
85.516	0.082	2
85.713	0.082	2
85.921	0.082	2
86.121	0.082	2
86.329	0.082	2
86.529	0.082	2
86.738	0.082	2
86.934	0.082	2
87.142	0.082	2
87.338	0.082	2
87.55	0.082	2
87.746	0.082	2
87.955	0.083	2
88.152	0.083	2
88.363	0.083	2
88.565	0.083	2
88.76	0.083	2
88.964	0.083	2
89.172	0.083	2
89.373	0.083	2
89.572	0.083	2
89.778	0.083	2
89.987	0.083	2
90.187	0.083	2
90.385	0.083	2
90.588	0.083	2
90.799	0.083	2
90.995	0.083	2
91.206	0.083	2
91.4	0.083	2
91.609	0.083	2
91.808	0.083	2
92.02	0.083	2
92.213	0.083	2
92.423	0.083	2
92.622	0.083	2
92.828	0.083	2
93.03	0.083	2
93.235	0.083	2
93.434	0.083	2
93.643	0.083	2
93.838	0.083	2
94.048	0.083	2
94.246	0.083	2
94.453	0.083	2
94.653	0.083	2
94.86	0.083	2
95.063	0.083	2
95.268	0.083	2
95.465	0.083	2
95.671	0.083	2
95.873	0.083	2
96.081	0.083	2
96.279	0.083	2
96.488	0.083	2
96.685	0.083	2
96.893	0.083	2
97.09	0.083	2
97.294	0.083	2
97.498	0.083	2
97.706	0.083	2
97.903	0.083	2
98.111	0.083	2
98.311	0.083	2
98.511	0.083	2
98.714	0.083	2
98.926	0.083	2
99.121	0.083	2
99.331	0.083	2
99.526	0.083	2
99.736	0.083	2
99.933	0.083	2
100.134	0.083	2
100.339	0.084	2
100.548	0.083	2
100.746	0.083	2
100.947	0.084	2
101.155	0.084	2
101.362	0.083	2
101.561	0.083	2
101.769	0.083	2
101.965	0.084	2
102.176	0.084	2
102.372	0.084	2
102.576	0.084	2
102.775	0.084	2
102.985	0.084	2
103.185	0.084	2
103.393	0.084	2
103.588	0.084	2
103.802	0.084	2
103.997	0.084	2
104.206	0.084	2
104.403	0.084	2
104.611	0.084	2
104.808	0.084	2
105.019	0.084	2
105.214	0.084	2
105.416	0.084	2
105.627	0.084	2
105.828	0.084	2
106.029	0.084	2
106.235	0.084	2
106.434	0.084	2
106.644	0.084	2
106.839	0.084	2
107.049	0.084	2
107.25	0.084	2
107.454	0.084	2
107.653	0.084	2
107.862	0.084	2
108.059	0.084	2
108.263	0.084	2
108.463	0.083	2
108.668	0.083	2
108.873	0.083	2
109.083	0.084	2
109.278	0.083	2
109.487	0.084	2
109.685	0.084	2
109.892	0.083	2
110.09	0.083	2
110.298	0.083	2
110.499	0.083	2
110.704	0.083	2
110.903	0.083	2
111.109	0.083	2
111.314	0.083	2
111.516	0.084	2
111.714	0.083	2
111.922	0.083	2
112.119	0.084	2
112.322	0.083	2
112.529	0.083	2
112.736	0.084	2
112.933	0.084	2
113.145	0.084	2
113.34	0.084	2
113.541	0.084	2
113.747	0.084	2
113.951	0.084	2
114.155	0.084	2
114.354	0.084	2
114.563	0.084	2
114.769	0.084	2
114.966	0.084	2
115.172	0.084	2
115.372	0.084	2
115.581	0.084	2
115.779	0.084	2
115.987	0.084	2
116.185	0.084	2
116.395	0.084	2
116.591	0.084	2
116.799	0.084	2
116.995	0.084	2
117.2	0.084	2
117.405	0.084	2
117.611	0.084	2
117.812	0.084	2
118.018	0.084	2
118.214	0.084	2
118.424	0.084	2
118.623	0.084	2
118.833	0.084	2
119.028	0.084	2
119.237	0.084	2
119.438	0.084	2
119.643	0.084	2
119.839	0.085	2
120.041	0.084	2
120.247	0.084	2
120.448	0.084	2
120.653	0.085	2
120.862	0.085	2
121.063	0.085	2
121.26	0.085	2
121.464	0.085	3
121.676	0.085	3
121.872	0.085	3
122.081	0.085	3
122.277	0.085	3
122.486	0.085	3
122.69	0.085	3
122.887	0.085	3
123.088	0.085	3
123.299	0.085	3
123.499	0.085	3
123.704	0.085	3
123.9	0.085	3
124.111	0.085	3
124.308	0.085	3
124.51	0.085	3
124.713	0.085	3
124.923	0.085	3
125.12	0.085	3
125.327	0.085	3
125.526	0.085	3
125.728	0.085	3
125.934	0.085	3
126.142	0.085	3
126.339	0.085	3
126.548	0.085	3
126.747	0.085	3
126.947	0.085	3
127.153	0.085	3
127.363	0.085	3
127.561	0.085	3
127.769	0.085	3
127.963	0.085	3
128.173	0.085	3
128.371	0.086	3
128.577	0.086	3
128.778	0.086	3
128.987	0.086	3
129.185	0.086	3
129.395	0.086	3
129.589	0.086	3
129.799	0.086	3
129.998	0.086	3
130.206	0.087	3
130.405	0.087	3
130.612	0.087	3
130.812	0.087	3
131.011	0.087	3
131.214	0.087	3
131.417	0.087	3
131.624	0.087	3
131.828	0.087	3
132.03	0.087	3
132.235	0.087	3
132.434	0.088	3
132.636	0.088	3
132.839	0.088	3
133.05	0.088	3
133.247	0.088	3
133.455	0.088	3
133.652	0.088	3
133.862	0.088	3
134.063	0.088	3
134.261	0.088	3
134.464	0.088	3
134.674	0.088	3
134.872	0.088	3
135.083	0.088	3
135.276	0.088	3
135.485	0.088	3
135.685	0.088	3
135.894	0.088	3
136.089	0.088	3
136.298	0.088	3
136.494	0.088	3
136.701	0.088	3
136.903	0.088	3
137.108	0.088	3
137.311	0.088	3
137.519	0.088	3
137.714	0.088	3
137.927	0.088	3
138.124	0.088	3
138.33	0.088	3
138.53	0.088	3
138.737	0.088	3
138.934	0.088	3
139.142	0.088	3
139.338	0.088	3
139.541	0.088	3
139.745	0.088	3
139.949	0.088	3
140.155	0.088	3
140.361	0.088	3
140.56	0.088	3
140.768	0.088	3
140.966	0.089	3
141.175	0.089	3
141.374	0.089	3
141.582	0.089	3
141.776	0.089	3
141.985	0.089	3
142.184	0.089	3
142.392	0.089	3
142.59	0.089	3
142.791	0.089	3
142.997	0.089	3
143.198	0.089	3
143.403	0.089	3
143.61	0.089	3
143.812	0.089	3
144.017	0.089	3
144.213	0.089	3
144.424	0.089	3
144.62	0.089	3
144.829	0.089	3
145.027	0.09	3
145.236	0.09	3
145.441	0.09	3
145.635	0.09	3
145.839	0.09	3
146.05	0.09	3
146.248	0.09	3
146.455	0.09	3
146.652	0.09	3
146.86	0.09	3
147.057	0.09	3
147.269	0.09	3
147.463	0.09	3
147.673	0.09	3
147.872	0.09	3
148.08	0.09	3
148.278	0.09	3
148.484	0.09	3
148.681	0.09	3
148.895	0.09	3
149.091	0.09	3
149.3	0.09	3
149.497	0.09	3
149.708	0.09	3
149.902	0.09	3
150.109	0.09	3
150.309	0.09	3
150.52	0.09	3
150.713	0.09	3
150.922	0.09	3
151.119	0.09	3
151.327	0.09	3
151.529	0.09	3
151.737	0.09	3
151.935	0.091	3
152.141	0.09	3
152.339	0.09	3
152.55	0.09	3
152.744	0.091	3
152.956	0.091	3
153.154	0.091	3
153.363	0.091	3
153.559	0.091	3
153.767	0.091	3
153.966	0.091	3
154.168	0.091	3
154.373	0.091	3
154.572	0.091	3
154.778	0.091	3
154.985	0.091	3
155.186	0.091	3
155.386	0.091	3
155.591	0.091	3
155.802	0.091	3
155.996	0.091	3
156.207	0.091	3
156.402	0.091	3
156.612	0.091	3
156.809	0.091	3
157.01	0.091	3
157.213	0.091	3
157.425	0.091	3
157.623	0.091	3
157.831	0.091	3
158.03	0.092	3
158.235	0.092	3
158.438	0.092	3
158.643	0.092	3
158.839	0.092	3
159.048	0.092	3
159.248	0.092	3
159.449	0.092	3
159.651	0.092	3
159.859	0.092	3
160.062	0.092	3
160.267	0.092	3
160.463	0.092	3
160.672	0.092	3
160.872	0.092	3
161.079	0.092	3
161.278	0.092	3
161.484	0.092	3
161.684	0.092	3
161.891	0.093	3
162.09	0.093	3
162.301	0.093	3
162.494	0.093	3
162.701	0.093	3
162.903	0.093	3
163.111	0.093	3
163.308	0.093	3
163.517	0.093	3
163.715	0.093	3
163.926	0.093	3
164.119	0.093	3
164.332	0.093	3
164.528	0.093	3
164.738	0.093	3
164.933	0.093	3
165.142	0.093	3
165.34	0.093	3
165.545	0.093	3
165.748	0.093	3
165.957	0.093	3
166.153	0.093	3
166.36	0.093	3
166.56	0.093	3
166.766	0.093	3
166.964	0.094	3
167.174	0.094	3
167.374	0.094	3
167.579	0.094	3
167.776	0.094	3
167.986	0.094	3
168.181	0.094	3
168.385	0.094	3
168.588	0.094	3
168.8	0.094	3
168.996	0.094	3
169.206	0.094	3
169.404	0.094	3
169.61	0.094	3
169.808	0.094	3
170.018	0.094	3
170.215	0.094	3
170.423	0.094	3
170.624	0.094	3
170.83	0.094	3
171.028	0.094	3
171.229	0.094	3
171.433	0.094	3
171.644	0.094	3
171.839	0.094	3
172.051	0.094	3
172.245	0.094	3
172.455	0.094	3
172.653	0.094	3
172.86	0.094	3
173.06	0.095	3
173.269	0.095	3
173.465	0.095	3
173.666	0.095	3
173.876	0.095	3
174.075	0.095	3
174.278	0.095	3
174.485	0.095	3
174.687	0.095	3
174.893	0.095	3
175.089	0.095	3
175.301	0.095	3
175.498	0.095	3
175.705	0.095	3
175.901	0.095	3
176.111	0.095	3
176.31	0.095	3
176.518	0.095	3
176.714	0.095	3
176.918	0.095	3
177.12	0.096	3
177.33	0.095	3
177.53	0.095	3
177.737	0.095	3
177.935	0.096	3
178.141	0.096	3
178.338	0.096	3
178.541	0.096	3
178.747	0.096	3
178.956	0.096	3
179.153	0.096	3
179.362	0.096	3
179.557	0.096	3
179.765	0.096	3
179.965	0.096	3
180.174	0.096	3
180.374	0.096	3
180.579	0.096	3
180.78	0.096	3
180.986	0.096	3
181.182	0.096	3
181.393	0.096	3
181.589	0.096	4
181.798	0.096	4
181.998	0.096	4
182.204	0.096	4
182.404	0.096	4
182.603	0.096	4
182.813	0.096	4
183.018	0.096	4
183.216	0.096	4
183.424	0.096	4
183.621	0.096	4
183.824	0.096	4
184.028	0.097	4
184.235	0.096	4
184.437	0.097	4
184.643	0.096	4
184.841	0.096	4
185.041	0.096	4
185.245	0.096	4
185.452	0.096	4
185.654	0.096	4
185.859	0.096	4
186.059	0.096	4
186.27	0.096	4
186.463	0.097	4
186.675	0.097	4
186.869	0.097	4
187.082	0.097	4
187.28	0.097	4
187.488	0.097	4
187.685	0.097	4
187.892	0.097	4
188.091	0.097	4
188.292	0.097	4
188.498	0.097	4
188.703	0.097	4
188.905	0.097	4
189.109	0.097	4
189.307	0.097	4
189.517	0.097	4
189.715	0.097	4
189.922	0.097	4
190.121	0.097	4
190.332	0.097	4
190.527	0.097	4
190.736	0.097	4
190.932	0.097	4
191.141	0.097	4
191.34	0.097	4
191.55	0.097	4
191.749	0.097	4
191.947	0.097	4
192.154	0.097	4
192.363	0.097	4
192.559	0.097	4
192.767	0.097	4
192.966	0.097	4
193.174	0.097	4
193.371	0.097	4
193.575	0.097	4
193.776	0.097	4
193.984	0.097	4
194.187	0.097	4
194.394	0.097	4
194.588	0.097	4
194.797	0.097	4
194.998	0.097	4
195.197	0.097	4
195.404	0.097	4
195.61	0.097	4
195.809	0.098	4
196.018	0.098	4
196.215	0.098	4
196.424	0.098	4
196.62	0.098	4
196.823	0.098	4
197.03	0.098	4
197.236	0.098	4
197.434	0.098	4
197.644	0.098	4
197.839	0.098	4
198.049	0.098	4
198.25	0.098	4
198.447	0.098	4
198.653	0.098	4
198.86	0.098	4
199.063	0.098	4
199.262	0.098	4
199.466	0.098	4
199.666	0.098	4
199.873	0.098	4
200.08	0.098	4
200.279	0.098	4
200.484	0.098	4
200.687	0.098	4
200.893	0.098	4
201.088	0.098	4
201.3	0.098	4
201.497	0.098	4
201.706	0.098	4
201.901	0.098	4
202.11	0.098	4
202.315	0.098	4
202.513	0.098	4
202.714	0.098	4
202.927	0.098	4
203.122	0.098	4
203.333	0.098	4
203.526	0.098	4
203.738	0.098	4
203.933	0.098	4
204.145	0.098	4
204.34	0.098	4
204.547	0.098	4
204.745	0.099	4
204.954	0.098	4
205.153	0.098	4
205.354	0.098	4
205.559	0.098	4
205.77	0.098	4
205.965	0.098	4
206.175	0.098	4
206.371	0.098	4
206.578	0.098	4
206.775	0.098	4
206.986	0.098	4
207.184	0.098	4
207.391	0.098	4
207.59	0.098	4
207.801	0.099	4
207.995	0.099	4
208.201	0.099	4
208.403	0.099	4
208.61	0.099	4
208.807	0.099	4
209.016	0.099	4
209.216	0.099	4
209.425	0.099	4
209.621	0.099	4
209.823	0.099	4
210.03	0.099	4
210.235	0.099	4
210.434	0.099	4
210.642	0.099	4
210.84	0.099	4
211.042	0.099	4
211.248	0.099	4
211.455	0.099	4
211.653	0.099	4
211.862	0.099	4
212.058	0.099	4
212.261	0.099	4
212.463	0.099	4
212.676	0.099	4
212.871	0.099	4
213.078	0.099	4
213.278	0.099	4
213.487	0.099	4
213.685	0.099	4
213.888	0.099	4
214.088	0.099	4
214.301	0.099	4
214.496	0.099	4
214.704	0.099	4
214.905	0.099	4
215.11	0.099	4
215.308	0.099	4
215.519	0.099	4
215.713	0.099	4
215.924	0.099	4
216.123	0.099	4
216.325	0.099	4
216.526	0.099	4
216.73	0.099	4
216.935	0.099	4
217.143	0.099	4
217.34	0.099	4
217.551	0.099	4
217.747	0.099	4
217.954	0.099	4
218.154	0.099	4
218.36	0.099	4
218.56	0.099	4
218.768	0.099	4
218.966	0.099	4
219.174	0.099	4
219.374	0.099	4
219.579	0.099	4
219.779	0.099	4
219.985	0.099	4
220.183	0.099	4
220.394	0.099	4
220.59	0.099	4
220.8	0.099	4
221	0.099	4
221.204	0.099	4
221.405	0.099	4
221.613	0.099	4
221.809	0.099	4
222.012	0.099	4
222.213	0.099	4
222.417	0.099	4
222.621	0.099	4
222.823	0.099	4
223.027	0.099	4
223.237	0.099	4
223.436	0.099	4
223.634	0.099	4
223.839	0.099	4
224.046	0.099	4
224.247	0.099	4
224.454	0.099	4
224.653	0.099	4
224.86	0.099	4
225.064	0.099	4
225.26	0.099	4
225.463	0.099	4
225.666	0.099	4
225.869	0.099	4
226.073	0.099	4
226.278	0.099	4
226.485	0.099	4
226.682	0.099	4
226.892	0.099	4
227.089	0.099	4
227.298	0.099	4
227.497	0.099	4
227.699	0.099	4
227.904	0.099	4
228.104	0.099	4
228.309	0.099	4
228.519	0.099	4
228.714	0.099	4
228.926	0.099	4
229.121	0.099	4
229.33	0.099	4
229.525	0.098	4
229.735	0.099	4
229.932	0.099	4
230.142	0.098	4
230.338	0.098	4
230.551	0.098	4
230.746	0.098	4
230.951	0.099	4
231.151	0.098	4
231.36	0.098	4
231.561	0.099	4
231.769	0.099	4
231.965	0.099	4
232.172	0.099	4
232.373	0.098	4
232.581	0.098	4
232.775	0.098	4
232.987	0.098	4
233.183	0.098	4
233.39	0.098	4
233.588	0.098	4
233.792	0.099	4
233.996	0.098	4
234.205	0.098	4
234.405	0.098	4
234.612	0.098	4
234.811	0.098	4
235.01	0.098	4
235.213	0.098	4
235.426	0.098	4
235.621	0.098	4
235.83	0.098	4
236.025	0.098	4
236.238	0.098	4
236.44	0.098	4
236.637	0.098	4
236.839	0.098	4
237.049	0.098	4
237.248	0.098	4
237.456	0.098	4
237.651	0.098	4
237.861	0.098	4
238.059	0.098	4
238.269	0.098	4
238.466	0.098	4
238.673	0.098	4
238.873	0.098	4
239.075	0.098	4
239.279	0.098	4
239.485	0.098	4
239.683	0.098	4
239.895	0.098	4
240.089	0.098	4
240.299	0.098	4
240.496	0.098	4
240.704	0.098	4
240.903	0.098	4
241.113	0.098	4
241.309	0.098	4
241.516	0.098	5
241.715	0.098	5
241.923	0.098	5
242.12	0.098	5
242.326	0.098	5
242.528	0.098	5
242.736	0.098	5
242.937	0.098	5
243.135	0.098	5
243.338	0.098	5
243.55	0.098	5
243.749	0.098	5
243.957	0.098	5
244.151	0.098	5
244.36	0.098	5
244.562	0.098	5
244.767	0.098	5
244.966	0.098	5
245.168	0.098	5
245.374	0.098	5
245.581	0.098	5
245.778	0.098	5
245.985	0.098	5
246.182	0.098	5
246.395	0.097	5
246.589	0.097	5
246.8	0.097	5
246.998	0.097	5
247.205	0.097	5
247.403	0.097	5
247.61	0.097	5
247.814	0.098	5
248.01	0.098	5
248.215	0.099	5
248.424	0.099	5
248.624	0.099	5
248.823	0.099	5
249.03	0.099	5
249.236	0.099	5
249.433	0.1	5
249.644	0.1	5
249.839	0.1	5
250.047	0.1	5
250.247	0.101	5
250.45	0.102	5
250.652	0.103	5
250.854	0.104	5
251.06	0.105	5
251.269	0.106	5
251.465	0.108	5
251.674	0.11	5
251.872	0.111	5
252.078	0.113	5
252.278	0.115	5
252.486	0.117	5
252.684	0.12	5
252.894	0.122	5
253.09	0.126	5
253.298	0.13	5
253.501	0.135	5
253.704	0.141	5
253.903	0.15	5
254.113	0.163	5
254.309	0.179	5
254.519	0.201	5
254.713	0.231	5
254.916	0.271	5
255.125	0.324	5
255.333	0.386	5
255.529	0.458	5
255.738	0.537	5
255.932	0.617	5
256.136	0.687	5
256.34	0.747	5
256.541	0.797	5
256.748	0.84	5
256.955	0.876	5
257.153	0.908	5
257.361	0.936	5
257.559	0.961	5
257.769	0.984	5
257.966	1.014	5
258.166	1.031	5
258.369	1.031	5
258.574	1.031	5
258.777	1.031	5
258.987	1.031	5
259.188	1.031	5
259.386	1.031	5
259.589	1.031	5
259.791	1.031	5
259.996	1.031	5
260.205	1.031	5
260.401	1.031	5
260.613	1.031	5
260.809	1.031	5
261.01	1.031	5
261.216	1.031	5
261.424	1.031	5
261.622	1.031	5
261.829	1.031	5
262.025	1.031	5
262.235	1.031	5
262.434	1.031	5
262.644	1.031	5
262.838	1.031	5
263.047	1.031	5
263.249	1.031	5
263.454	1.031	5
263.654	1.031	5
263.861	1.031	5
264.061	1.031	5
264.269	1.031	5
264.466	1.031	5
264.673	1.031	5
264.87	1.031	5
265.074	1.031	5
265.28	1.031	5
265.484	1.031	5
265.684	1.031	5
265.893	1.031	5
266.089	1.031	5
266.296	1.031	5
266.496	1.031	5
266.706	1.031	5
266.905	1.031	5
267.112	1.031	5
267.311	1.031	5
267.512	1.031	5
267.715	1.031	5
267.916	1.031	5
268.123	1.031	5
268.333	1.031	5
268.528	1.031	5
268.738	1.031	5
268.936	1.031	5
269.136	1.031	5
269.34	1.031	5
269.548	1.031	5
269.746	1.031	5
269.955	1.031	5
270.15	1.031	5
270.363	1.031	5
270.556	1.031	5
270.763	1.031	5
270.964	1.031	5
271.172	1.031	5
271.371	1.031	5
271.581	1.031	5
271.779	1.031	5
271.986	1.031	5
272.183	1.031	5
272.385	1.031	5
272.588	1.031	5
272.799	1.031	5
272.997	1.031	5
273.199	1.031	5
273.401	1.031	5
273.609	1.031	5
273.813	1.031	5
274.017	1.031	5
274.213	1.031	5
274.416	1.031	5
274.619	1.031	5
274.824	1.031	5
275.028	1.031	5
275.235	1.031	5
275.434	1.031	5
275.645	1.031	5
275.838	1.031	5
276.048	1.031	5
276.252	1.031	5
276.451	1.031	5
276.654	1.031	5
276.86	1.031	5
277.06	1.031	5
277.269	1.031	5
277.466	1.031	5
277.676	1.031	5
277.873	1.031	5
278.081	1.031	5
278.277	1.031	5
278.488	1.031	5
278.683	1.031	5
278.887	1.031	5
279.089	1.031	5
279.293	1.031	5
279.497	1.031	5
279.707	1.031	5
279.902	1.031	5
280.113	1.031	5
280.309	1.031	5
280.511	1.031	5
280.713	1.031	5
280.926	1.031	5
281.121	1.031	5
281.333	1.031	5
281.53	1.031	5
281.736	1.031	5
281.939	1.031	5
282.139	1.031	5
282.338	1.031	5
282.551	1.031	5
282.744	1.031	5
282.948	1.031	5
283.154	1.031	5
283.362	1.031	5
283.558	1.031	5
283.769	1.031	5
283.964	1.031	5
284.174	1.031	5
284.374	1.031	5
284.575	1.031	5
284.775	1.031	5
284.985	1.031	5
285.182	1.031	5
285.394	1.031	5
285.591	1.031	5
285.798	1.031	5
285.997	1.031	5
286.205	1.031	5
286.402	1.031	5
286.61	1.031	5
286.808	1.031	5
287.02	1.031	5
287.213	1.031	5
287.424	1.031	5
287.62	1.031	5
287.828	1.031	5
288.03	1.031	5
288.235	1.031	5
288.437	1.031	5
288.643	1.031	5
288.841	1.031	5
289.047	1.031	5
289.25	1.031	5
289.458	1.031	5
289.653	1.031	5
289.863	1.031	5
290.06	1.031	5
290.268	1.031	5
290.465	1.031	5
290.668	1.031	5
290.869	1.031	5
291.08	1.031	5
291.279	1.031	5
291.487	1.031	5
291.687	1.031	5
291.891	1.031	5
292.088	1.031	5
292.3	1.031	5
292.498	1.031	5
292.704	1.031	5
292.902	1.031	5
293.11	1.031	5
293.313	1.031	5
293.51	1.031	5
293.716	1.031	5
293.926	1.031	5
294.121	1.031	5
294.331	1.031	5
294.525	1.031	5
294.737	1.031	5
294.934	1.031	5
295.144	1.031	5
295.341	1.031	5
295.548	1.031	5
295.746	1.031	5
295.954	1.031	5
296.155	1.031	5
296.353	1.031	5
296.559	1.031	5
296.76	1.031	5
296.966	1.031	5
297.173	1.031	5
297.373	1.031	5
297.578	1.031	5
297.778	1.031	5
297.985	1.031	5
298.186	1.031	5
298.392	1.031	5
298.591	1.031	5
298.797	1.031	5
298.995	1.031	5
299.203	1.031	5
299.404	1.031	5
299.61	1.031	5
299.813	1.031	5
300.02	1.031	5
300.214	1.031	5
300.422	1.031	5
300.624	1.031	5
300.832	1.031	5
301.025	1.031	5
301.236	1.031	5
301.433	1.031	5
301.636	1.031	6
301.838	1.031	6
302.043	1.031	6
302.248	1.031	6
302.456	1.031	6
302.655	1.031	6
302.863	1.031	6
303.058	1.031	6
303.26	1.031	6
303.464	1.031	6
303.676	1.031	6
303.872	1.031	6
304.081	1.031	6
304.275	1.031	6
304.483	1.031	6
304.682	1.031	6
304.891	1.031	6
305.09	1.031	6
305.299	1.031	6
305.498	1.031	6
305.708	1.031	6
305.901	1.031	6
306.11	1.031	6
306.307	1.031	6
306.518	1.031	6
306.713	1.031	6
306.922	1.031	6
307.122	1.031	6
307.327	1.031	6
307.527	1.031	6
307.733	1.031	6
307.936	1.031	6
308.145	1.031	6
308.34	1.031	6
308.548	1.031	6
308.749	1.031	6
308.948	1.031	6
309.155	1.031	6
309.362	1.031	6
309.559	1.031	6
309.76	1.031	6
309.963	1.031	6
310.174	1.031	6
310.376	1.031	6
310.574	1.031	6
310.778	1.031	6
310.986	1.031	6
311.182	1.031	6
311.392	1.031	6
311.588	1.031	6
311.801	1.031	6
311.999	1.031	6
312.205	1.031	6
312.4	1.031	6
312.61	1.031	6
312.808	1.031	6
313.012	1.031	6
313.216	1.031	6
313.417	1.031	6
313.622	1.031	6
313.823	1.031	6
314.026	1.031	6
314.235	1.031	6
314.437	1.031	6
314.641	1.031	6
314.841	1.031	6
315.051	1.031	6
315.245	1.031	6
315.456	1.031	6
315.651	1.031	6
315.862	1.031	6
316.067	1.028	6
316.259	0.998	6
316.464	0.988	6
316.675	0.969	6
316.871	0.942	6
317.073	0.924	6
317.278	0.907	6
317.486	0.89	6
317.688	0.874	6
317.885	0.858	6
318.09	0.842	6
318.298	0.827	6
318.498	0.812	6
318.705	0.797	6
318.901	0.783	6
319.105	0.769	6
319.309	0.755	6
319.519	0.742	6
319.713	0.729	6
319.922	0.717	6
320.122	0.705	6
320.324	0.693	6
320.529	0.682	6
320.735	0.671	6
320.933	0.66	6
321.143	0.649	6
321.341	0.639	6
321.541	0.629	6
321.752	0.62	6
321.949	0.611	6
322.152	0.602	6
322.362	0.593	6
322.563	0.584	6
322.766	0.576	6
322.963	0.564	6
323.173	0.56	6
323.371	0.549	6
323.583	0.542	6
323.779	0.536	6
323.987	0.529	6
324.183	0.522	6
324.385	0.516	6
324.589	0.51	6
324.791	0.504	6
324.998	0.499	6
325.198	0.493	6
325.403	0.488	6
325.611	0.484	6
325.81	0.48	6
326.011	0.476	6
326.216	0.472	6
326.422	0.467	6
326.622	0.462	6
326.831	0.457	6
327.028	0.452	6
327.238	0.448	6
327.434	0.443	6
327.641	0.439	6
327.84	0.435	6
328.041	0.431	6
328.248	0.428	6
328.448	0.425	6
328.65	0.421	6
328.86	0.418	6
329.057	0.415	6
329.27	0.412	6
329.463	0.407	6
329.672	0.406	6
329.872	0.401	6
330.075	0.399	6
330.278	0.396	6
330.484	0.393	6
330.687	0.391	6
330.894	0.388	6
331.089	0.386	6
331.3	0.383	6
331.497	0.381	6
331.704	0.378	6
331.903	0.376	6
332.112	0.374	6
332.309	0.371	6
332.519	0.37	6
332.714	0.367	6
332.916	0.365	6
333.125	0.363	6
333.325	0.361	6
333.53	0.359	6
333.738	0.357	6
333.938	0.355	6
334.144	0.353	6
334.339	0.351	6
334.549	0.349	6
334.744	0.347	6
334.953	0.346	6
335.15	0.344	6
335.362	0.342	6
335.557	0.34	6
335.767	0.338	6
335.963	0.336	6
336.171	0.334	6
336.373	0.332	6
336.572	0.331	6
336.779	0.329	6
336.988	0.328	6
337.185	0.326	6
337.395	0.325	6
337.588	0.323	6
337.797	0.322	6
337.998	0.32	6
338.204	0.319	6
338.4	0.317	6
338.612	0.316	6
338.815	0.314	6
339.016	0.313	6
339.214	0.311	6
339.425	0.31	6
339.621	0.308	6
339.822	0.307	6
340.025	0.306	6
340.237	0.305	6
340.432	0.303	6
340.642	0.302	6
340.838	0.301	6
341.047	0.299	6
341.248	0.298	6
341.451	0.297	6
341.655	0.296	6
341.854	0.295	6
342.062	0.293	6
342.269	0.292	6
342.464	0.29	6
342.676	0.289	6
342.872	0.288	6
343.078	0.287	6
343.279	0.286	6
343.485	0.284	6
343.684	0.283	6
343.894	0.283	6
344.091	0.281	6
344.301	0.28	6
344.494	0.279	6
344.7	0.278	6
344.901	0.277	6
345.11	0.276	6
345.309	0.275	6
345.509	0.274	6
345.715	0.273	6
345.926	0.272	6
346.12	0.271	6
346.33	0.27	6
346.526	0.269	6
346.735	0.268	6
346.934	0.268	6
347.142	0.266	6
347.339	0.266	6
347.541	0.265	6
347.744	0.263	6
347.955	0.262	6
348.154	0.262	6
348.363	0.261	6
348.562	0.259	6
348.761	0.258	6
348.965	0.257	6
349.176	0.257	6
349.371	0.256	6
349.574	0.255	6
349.776	0.254	6
349.986	0.253	6
350.189	0.252	6
350.385	0.251	6
350.588	0.251	6
350.8	0.25	6
350.996	0.249	6
351.204	0.248	6
351.4	0.247	6
351.611	0.247	6
351.809	0.246	6
352.01	0.245	6
352.215	0.244	6
352.425	0.244	6
352.622	0.243	6
352.824	0.242	6
353.027	0.241	6
353.235	0.241	6
353.433	0.24	6
353.643	0.239	6
353.838	0.238	6
354.05	0.238	6
354.246	0.237	6
354.455	0.236	6
354.651	0.235	6
354.862	0.235	6
355.059	0.234	6
355.267	0.233	6
355.463	0.232	6
355.676	0.232	6
355.872	0.231	6
356.076	0.23	6
356.28	0.229	6
356.485	0.229	6
356.683	0.228	6
356.893	0.228	6
357.09	0.227	6
357.3	0.226	6
357.494	0.226	6
357.708	0.225	6
357.903	0.225	6
358.112	0.224	6
358.309	0.223	6
358.516	0.222	6
358.716	0.222	6
358.918	0.221	6
359.122	0.221	6
359.33	0.22	6
359.529	0.22	6
359.735	0.219	6
359.934	0.218	6
360.135	0.218	6
360.341	0.217	6
360.548	0.217	6
360.749	0.216	6
360.958	0.216	6
361.153	0.215	6
361.361	0.215	6
361.563	0.214	7
361.762	0.214	7
361.964	0.213	7
362.174	0.213	7
362.373	0.212	7
362.573	0.212	7
362.779	0.212	7
362.986	0.211	7
363.188	0.211	7
363.391	0.21	7
363.588	0.209	7
363.798	0.209	7
363.995	0.208	7
364.199	0.208	7
364.401	0.207	7
364.609	0.207	7
364.811	0.206	7
365.02	0.206	7
365.213	0.205	7
365.423	0.205	7
365.622	0.204	7
365.828	0.204	7
366.028	0.204	7
366.236	0.203	7
366.435	0.203	7
366.644	0.202	7
366.841	0.202	7
367.051	0.201	7
367.251	0.201	7
367.448	0.201	7
367.655	0.2	7
367.861	0.2	7
368.06	0.199	7
368.267	0.199	7
368.466	0.199	7
368.677	0.198	7
368.874	0.198	7
369.082	0.198	7
369.277	0.197	7
369.485	0.197	7
369.683	0.196	7
369.887	0.196	7
370.089	0.196	7
370.291	0.195	7
370.499	0.195	7
370.705	0.195	7
370.902	0.194	7
371.11	0.194	7
371.307	0.193	7
371.517	0.193	7
371.713	0.193	7
371.925	0.192	7
372.122	0.192	7
372.331	0.192	7
372.526	0.192	7
372.738	0.191	7
372.941	0.191	7
373.137	0.191	7
373.338	0.19	7
373.55	0.19	7
373.749	0.19	7
373.955	0.189	7
374.154	0.189	7
374.363	0.189	7
374.557	0.189	7
374.76	0.189	7
374.965	0.188	7
375.173	0.188	7
375.374	0.187	7
375.579	0.187	7
375.779	0.187	7
375.985	0.187	7
376.183	0.186	7
376.384	0.186	7
376.591	0.186	7
376.796	0.186	7
376.996	0.186	7
377.198	0.185	7
377.404	0.185	7
377.61	0.185	7
377.81	0.184	7
378.018	0.184	7
378.215	0.184	7
378.426	0.184	7
378.63	0.184	7
378.823	0.184	7
379.029	0.184	7
379.238	0.183	7
379.434	0.183	7
379.643	0.183	7
379.841	0.183	7
380.051	0.183	7
380.247	0.183	7
380.456	0.182	7
380.652	0.182	7
380.861	0.182	7
381.058	0.182	7
381.268	0.182	7
381.465	0.181	7
381.669	0.181	7
381.872	0.181	7
382.082	0.181	7
382.278	0.181	7
382.485	0.18	7
382.688	0.18	7
382.892	0.18	7
383.09	0.18	7
383.297	0.18	7
383.497	0.18	7
383.703	0.18	7
383.901	0.18	7
384.111	0.18	7
384.309	0.179	7
384.511	0.179	7
384.715	0.179	7
384.926	0.179	7
385.123	0.179	7
385.33	0.179	7
385.525	0.178	7
385.736	0.178	7
385.938	0.178	7
386.145	0.178	7
386.341	0.178	7
386.545	0.178	7
386.748	0.178	7
386.951	0.178	7
387.151	0.178	7
387.359	0.178	7
387.563	0.177	7
387.77	0.177	7
387.966	0.177	7
388.173	0.177	7
388.372	0.177	7
388.572	0.177	7
388.778	0.177	7
388.985	0.177	7
389.188	0.177	7
389.394	0.177	7
389.59	0.177	7
389.791	0.176	7
389.994	0.176	7
390.202	0.176	7
390.403	0.176	7
390.613	0.176	7
390.812	0.176	7
391.019	0.175	7
391.216	0.175	7
391.425	0.175	7
391.625	0.175	7
391.829	0.175	7
392.028	0.175	7
392.237	0.175	7
392.435	0.175	7
392.641	0.175	7
392.839	0.175	7
393.043	0.175	7
393.249	0.174	7
393.448	0.174	7
393.654	0.174	7
393.861	0.174	7
394.061	0.174	7
394.262	0.174	7
394.464	0.174	7
394.673	0.174	7
394.871	0.173	7
395.073	0.173	7
395.278	0.173	7
395.486	0.173	7
395.69	0.172	7
395.886	0.172	7
396.088	0.172	7
396.299	0.172	7
396.496	0.172	7
396.704	0.172	7
396.904	0.172	7
397.112	0.171	7
397.31	0.171	7
397.517	0.171	7
397.714	0.171	7
397.926	0.171	7
398.122	0.171	7
398.329	0.171	7
398.528	0.17	7
398.734	0.17	7
398.935	0.17	7
399.143	0.169	7
399.34	0.169	7
399.541	0.169	7
399.746	0.169	7
399.955	0.169	7
400.155	0.168	7
400.36	0.168	7
400.557	0.168	7
400.768	0.168	7
400.966	0.168	7
401.173	0.167	7
401.371	0.167	7
401.574	0.167	7
401.78	0.166	7
401.984	0.166	7
402.187	0.166	7
402.393	0.166	7
402.589	0.166	7
402.799	0.165	7
402.999	0.165	7
403.206	0.165	7
403.405	0.165	7
403.612	0.164	7
403.812	0.164	7
404.017	0.164	7
404.214	0.163	7
404.418	0.163	7
404.621	0.163	7
404.831	0.163	7
405.03	0.162	7
405.237	0.162	7
405.436	0.162	7
405.635	0.161	7
405.838	0.161	7
406.051	0.161	7
406.246	0.16	7
406.454	0.16	7
406.651	0.16	7
406.862	0.159	7
407.062	0.159	7
407.261	0.159	7
407.466	0.159	7
[truncated: 3,319 more rows]
