# Supplementary material for: TORC1-dependent translation drives chromatin remodeling during the germ-cell-to-maternal transition in Drosophila
Source: EMBO J. 2026 Jan 26;45(5):1648–71. doi: 10.1038/s44318-026-00697-0 (PMC12953698; doi:10.1038/s44318-026-00697-0)
Supplement: Supplementary file 9 — Source data Fig. 4 [file 44318_2026_697_MOESM9_ESM.zip › Figure 4/4B/Zfrp8 GKD 3/Chart.dat]

1.423	0.074	1
1.620	0.074	1
1.828	0.074	1
2.029	0.074	1
2.230	0.074	1
2.431	0.074	1
2.636	0.074	1
2.839	0.074	1
3.049	0.074	1
3.244	0.074	1
3.455	0.074	1
3.653	0.074	1
3.859	0.074	1
4.057	0.074	1
4.268	0.074	1
4.467	0.074	1
4.673	0.074	1
4.869	0.074	1
5.079	0.074	1
5.283	0.074	1
5.479	0.074	1
5.683	0.074	1
5.892	0.074	1
6.088	0.074	1
6.299	0.074	1
6.493	0.074	1
6.705	0.074	1
6.905	0.074	1
7.112	0.074	1
7.306	0.074	1
7.516	0.074	1
7.715	0.074	1
7.920	0.074	1
8.122	0.074	1
8.327	0.074	1
8.528	0.073	1
8.727	0.073	1
8.932	0.074	1
9.133	0.074	1
9.340	0.073	1
9.541	0.073	1
9.743	0.073	1
9.954	0.074	1
10.150	0.074	1
10.362	0.073	1
10.557	0.074	1
10.764	0.074	1
10.968	0.074	1
11.168	0.074	1
11.371	0.074	1
11.577	0.074	1
11.776	0.074	1
11.985	0.074	1
12.184	0.074	1
12.392	0.074	1
12.591	0.074	1
12.799	0.074	1
12.995	0.074	1
13.201	0.074	1
13.401	0.074	1
13.604	0.074	1
13.805	0.074	1
14.010	0.074	1
14.214	0.074	1
14.416	0.074	1
14.620	0.075	1
14.830	0.075	1
15.030	0.075	1
15.237	0.075	1
15.431	0.075	1
15.642	0.074	1
15.839	0.075	1
16.049	0.074	1
16.245	0.075	1
16.453	0.075	1
16.658	0.075	1
16.853	0.075	1
17.057	0.074	1
17.266	0.074	1
17.466	0.074	1
17.666	0.074	1
17.870	0.074	1
18.078	0.074	1
18.275	0.074	1
18.487	0.074	1
18.680	0.074	1
18.891	0.074	1
19.090	0.074	1
19.293	0.074	1
19.496	0.075	1
19.701	0.075	1
19.904	0.075	1
20.113	0.075	1
20.307	0.075	1
20.519	0.074	1
20.714	0.075	1
20.921	0.075	1
21.122	0.075	1
21.327	0.075	1
21.527	0.074	1
21.738	0.074	1
21.933	0.074	1
22.140	0.075	1
22.337	0.074	1
22.542	0.075	1
22.745	0.075	1
22.953	0.075	1
23.152	0.075	1
23.352	0.075	1
23.556	0.075	1
23.766	0.075	1
23.967	0.075	1
24.175	0.075	1
24.371	0.075	1
24.579	0.075	1
24.776	0.075	1
24.978	0.075	1
25.182	0.075	1
25.384	0.075	1
25.590	0.075	1
25.795	0.075	1
25.996	0.075	1
26.202	0.075	1
26.405	0.075	1
26.611	0.075	1
26.807	0.075	1
27.018	0.075	1
27.215	0.075	1
27.416	0.075	1
27.618	0.075	1
27.830	0.075	1
28.024	0.075	1
28.233	0.075	1
28.431	0.075	1
28.642	0.075	1
28.840	0.075	1
29.040	0.075	1
29.243	0.075	1
29.452	0.075	1
29.654	0.075	1
29.861	0.075	1
30.056	0.075	1
30.265	0.075	1
30.464	0.075	1
30.666	0.075	1
30.869	0.075	1
31.077	0.075	1
31.280	0.075	1
31.483	0.075	1
31.682	0.075	1
31.891	0.075	1
32.086	0.075	1
32.290	0.075	1
32.497	0.075	1
32.704	0.075	1
32.903	0.075	1
33.112	0.075	1
33.307	0.075	1
33.515	0.075	1
33.719	0.075	1
33.919	0.075	1
34.122	0.075	1
34.328	0.075	1
34.526	0.075	1
34.734	0.075	1
34.930	0.075	1
35.142	0.075	1
35.338	0.075	1
35.548	0.075	1
35.743	0.075	1
35.954	0.075	1
36.152	0.075	1
36.358	0.075	1
36.557	0.075	1
36.759	0.075	1
36.966	0.075	1
37.173	0.075	1
37.372	0.075	1
37.579	0.075	1
37.778	0.075	1
37.979	0.075	1
38.180	0.075	1
38.394	0.075	1
38.588	0.075	1
38.790	0.075	1
38.996	0.075	1
39.205	0.075	1
39.406	0.075	1
39.602	0.075	1
39.809	0.075	1
40.016	0.075	1
40.215	0.075	1
40.422	0.075	1
40.619	0.075	1
40.829	0.075	1
41.025	0.075	1
41.237	0.075	1
41.432	0.075	1
41.640	0.075	1
41.839	0.075	1
42.043	0.075	1
42.246	0.075	1
42.446	0.075	1
42.653	0.075	1
42.861	0.075	1
43.057	0.075	1
43.264	0.075	1
43.465	0.075	1
43.666	0.075	1
43.868	0.075	1
44.079	0.075	1
44.277	0.075	1
44.486	0.075	1
44.681	0.075	1
44.890	0.075	1
45.088	0.075	1
45.295	0.075	1
45.495	0.075	1
45.705	0.075	1
45.901	0.075	1
46.112	0.075	1
46.306	0.075	1
46.517	0.075	1
46.717	0.075	1
46.921	0.075	1
47.120	0.075	1
47.329	0.075	1
47.526	0.075	1
47.734	0.075	1
47.933	0.075	1
48.134	0.075	1
48.340	0.075	1
48.548	0.075	1
48.746	0.075	1
48.955	0.075	1
49.153	0.075	1
49.353	0.075	1
49.555	0.075	1
49.769	0.075	1
49.965	0.075	1
50.166	0.075	1
50.370	0.075	1
50.578	0.075	1
50.780	0.075	1
50.977	0.075	1
51.182	0.075	1
51.393	0.075	1
51.590	0.075	1
51.799	0.075	1
51.996	0.075	1
52.204	0.075	1
52.400	0.075	1
52.612	0.075	1
52.807	0.075	1
53.017	0.075	1
53.216	0.075	1
53.417	0.075	1
53.618	0.075	1
53.821	0.075	1
54.029	0.075	1
54.237	0.075	1
54.433	0.075	1
54.639	0.075	1
54.841	0.075	1
55.048	0.075	1
55.247	0.075	1
55.452	0.075	1
55.653	0.075	1
55.862	0.075	1
56.055	0.075	1
56.265	0.075	1
56.463	0.075	1
56.667	0.075	1
56.872	0.075	1
57.077	0.075	1
57.277	0.075	1
57.485	0.075	1
57.683	0.075	1
57.892	0.075	1
58.086	0.075	1
58.298	0.075	1
58.495	0.075	1
58.703	0.075	1
58.903	0.075	1
59.109	0.075	1
59.306	0.075	1
59.509	0.075	1
59.714	0.075	1
59.923	0.075	1
60.121	0.075	1
60.326	0.075	1
60.528	0.075	1
60.736	0.075	1
60.931	0.075	1
61.144	0.075	1
61.341	0.075	1
61.540	0.075	2
61.745	0.075	2
61.954	0.075	2
62.150	0.075	2
62.355	0.075	2
62.556	0.075	2
62.767	0.075	2
62.966	0.075	2
63.166	0.075	2
63.368	0.075	2
63.579	0.075	2
63.776	0.075	2
63.987	0.075	2
64.181	0.075	2
64.390	0.075	2
64.590	0.075	2
64.792	0.075	2
64.994	0.075	2
65.197	0.075	2
65.402	0.075	2
65.610	0.075	2
65.808	0.075	2
66.018	0.075	2
66.213	0.075	2
66.416	0.075	2
66.622	0.075	2
66.828	0.075	2
67.025	0.075	2
67.234	0.075	2
67.432	0.075	2
67.640	0.075	2
67.837	0.075	2
68.046	0.075	2
68.245	0.075	2
68.453	0.075	2
68.655	0.075	2
68.859	0.075	2
69.056	0.075	2
69.264	0.075	2
69.466	0.075	2
69.673	0.075	2
69.872	0.075	2
70.080	0.075	2
70.280	0.075	2
70.479	0.075	2
70.681	0.075	2
70.889	0.075	2
71.088	0.075	2
71.290	0.075	2
71.497	0.075	2
71.703	0.075	2
71.904	0.075	2
72.112	0.075	2
72.306	0.075	2
72.517	0.075	2
72.715	0.075	2
72.923	0.075	2
73.119	0.075	2
73.329	0.075	2
73.526	0.075	2
73.727	0.075	2
73.931	0.075	2
74.143	0.075	2
74.338	0.075	2
74.541	0.075	2
74.743	0.075	2
74.954	0.075	2
75.150	0.075	2
75.363	0.075	2
75.556	0.075	2
75.766	0.075	2
75.965	0.075	2
76.168	0.075	2
76.368	0.075	2
76.576	0.075	2
76.778	0.075	2
76.986	0.075	2
77.182	0.075	2
77.390	0.075	2
77.591	0.075	2
77.796	0.075	2
77.995	0.075	2
78.202	0.075	2
78.402	0.075	2
78.611	0.075	2
78.806	0.075	2
79.015	0.075	2
79.213	0.075	2
79.417	0.075	2
79.619	0.075	2
79.829	0.075	2
80.026	0.075	2
80.238	0.075	2
80.434	0.075	2
80.633	0.075	2
80.842	0.075	2
81.049	0.075	2
81.245	0.075	2
81.453	0.075	2
81.654	0.075	2
81.859	0.075	2
82.056	0.075	2
82.260	0.075	2
82.466	0.075	2
82.666	0.075	2
82.871	0.075	2
83.080	0.075	2
83.280	0.075	2
83.478	0.075	2
83.682	0.075	2
83.893	0.075	2
84.092	0.075	2
84.299	0.075	2
84.494	0.075	2
84.705	0.075	2
84.900	0.075	2
85.102	0.075	2
85.307	0.075	2
85.517	0.075	2
85.715	0.075	2
85.922	0.075	2
86.119	0.075	2
86.328	0.075	2
86.525	0.075	2
86.736	0.075	2
86.932	0.075	2
87.141	0.075	2
87.341	0.075	2
87.543	0.075	2
87.743	0.075	2
87.952	0.075	2
88.151	0.075	2
88.363	0.075	2
88.558	0.075	2
88.765	0.075	2
88.964	0.075	2
89.171	0.075	2
89.372	0.075	2
89.577	0.075	2
89.778	0.075	2
89.986	0.075	2
90.182	0.075	2
90.389	0.075	2
90.588	0.075	2
90.795	0.075	2
90.996	0.075	2
91.204	0.075	2
91.404	0.075	2
91.603	0.075	2
91.807	0.075	2
92.014	0.075	2
92.215	0.075	2
92.423	0.075	2
92.621	0.075	2
92.830	0.075	2
93.030	0.075	2
93.235	0.075	2
93.432	0.075	2
93.635	0.075	2
93.838	0.075	2
94.049	0.075	2
94.245	0.075	2
94.456	0.075	2
94.650	0.075	2
94.853	0.075	2
95.057	0.075	2
95.269	0.075	2
95.463	0.075	2
95.666	0.075	2
95.870	0.075	2
96.079	0.075	2
96.280	0.075	2
96.480	0.075	2
96.681	0.075	2
96.894	0.075	2
97.089	0.075	2
97.297	0.075	2
97.494	0.075	2
97.705	0.075	2
97.905	0.075	2
98.103	0.075	2
98.306	0.075	2
98.516	0.075	2
98.713	0.075	2
98.918	0.075	2
99.118	0.075	2
99.327	0.075	2
99.525	0.075	2
99.737	0.075	2
99.930	0.075	2
100.141	0.075	2
100.339	0.075	2
100.548	0.075	2
100.747	0.075	2
100.953	0.075	2
101.150	0.075	2
101.360	0.075	2
101.555	0.075	2
101.766	0.075	2
101.961	0.075	2
102.168	0.075	2
102.369	0.075	2
102.578	0.075	2
102.776	0.076	2
102.983	0.075	2
103.182	0.075	2
103.391	0.075	2
103.592	0.075	2
103.797	0.075	2
103.993	0.076	2
104.204	0.075	2
104.405	0.075	2
104.609	0.075	2
104.809	0.075	2
105.009	0.076	2
105.215	0.075	2
105.422	0.075	2
105.620	0.076	2
105.829	0.076	2
106.024	0.075	2
106.228	0.076	2
106.432	0.076	2
106.644	0.076	2
106.841	0.076	2
107.049	0.076	2
107.243	0.076	2
107.453	0.075	2
107.650	0.075	2
107.855	0.075	2
108.056	0.075	2
108.267	0.075	2
108.465	0.075	2
108.665	0.075	2
108.868	0.075	2
109.077	0.076	2
109.279	0.075	2
109.488	0.075	2
109.681	0.075	2
109.891	0.075	2
110.091	0.075	2
110.293	0.075	2
110.497	0.076	2
110.701	0.076	2
110.904	0.076	2
111.109	0.076	2
111.305	0.076	2
111.518	0.076	2
111.715	0.076	2
111.915	0.076	2
112.122	0.076	2
112.328	0.076	2
112.528	0.075	2
112.736	0.075	2
112.930	0.075	2
113.143	0.076	2
113.343	0.076	2
113.546	0.075	2
113.747	0.075	2
113.955	0.075	2
114.151	0.076	2
114.362	0.075	2
114.555	0.076	2
114.767	0.075	2
114.961	0.075	2
115.175	0.075	2
115.372	0.076	2
115.581	0.076	2
115.778	0.075	2
115.984	0.076	2
116.182	0.075	2
116.386	0.075	2
116.587	0.075	2
116.799	0.075	2
116.997	0.075	2
117.205	0.075	2
117.402	0.076	2
117.602	0.076	2
117.807	0.076	2
118.017	0.076	2
118.216	0.076	2
118.423	0.076	2
118.619	0.076	2
118.827	0.075	2
119.033	0.076	2
119.229	0.076	2
119.431	0.076	2
119.642	0.076	2
119.838	0.076	2
120.048	0.076	2
120.242	0.076	2
120.455	0.075	2
120.653	0.076	2
120.862	0.076	2
121.055	0.076	2
121.265	0.076	2
121.463	0.076	2
121.667	0.076	3
121.870	0.076	3
122.077	0.076	3
122.276	0.076	3
122.487	0.076	3
122.683	0.076	3
122.883	0.076	3
123.089	0.076	3
123.296	0.076	3
123.496	0.076	3
123.704	0.076	3
123.902	0.076	3
124.109	0.076	3
124.307	0.076	3
124.518	0.076	3
124.712	0.076	3
124.920	0.076	3
125.121	0.076	3
125.329	0.076	3
125.526	0.076	3
125.736	0.076	3
125.932	0.076	3
126.142	0.076	3
126.336	0.076	3
126.549	0.076	3
126.745	0.076	3
126.954	0.076	3
127.152	0.076	3
127.355	0.076	3
127.558	0.076	3
127.759	0.076	3
127.966	0.076	3
128.172	0.076	3
128.372	0.076	3
128.580	0.076	3
128.777	0.076	3
128.978	0.076	3
129.183	0.076	3
129.393	0.076	3
129.591	0.076	3
129.796	0.076	3
129.994	0.076	3
130.204	0.076	3
130.406	0.076	3
130.602	0.076	3
130.806	0.076	3
131.019	0.076	3
131.212	0.076	3
131.415	0.076	3
131.622	0.076	3
131.830	0.076	3
132.029	0.076	3
132.235	0.076	3
132.430	0.076	3
132.641	0.076	3
132.838	0.076	3
133.043	0.076	3
133.243	0.076	3
133.451	0.076	3
133.653	0.076	3
133.860	0.076	3
134.057	0.076	3
134.265	0.076	3
134.465	0.076	3
134.671	0.076	3
134.872	0.076	3
135.078	0.076	3
135.277	0.076	3
135.477	0.076	3
135.683	0.076	3
135.894	0.076	3
136.088	0.076	3
136.294	0.076	3
136.494	0.076	3
136.702	0.076	3
136.904	0.076	3
137.110	0.076	3
137.308	0.076	3
137.514	0.076	3
137.711	0.076	3
137.925	0.076	3
138.122	0.076	3
138.329	0.076	3
138.526	0.076	3
138.734	0.076	3
138.930	0.076	3
139.136	0.076	3
139.339	0.076	3
139.541	0.076	3
139.743	0.076	3
139.955	0.076	3
140.155	0.076	3
140.352	0.076	3
140.559	0.076	3
140.768	0.076	3
140.966	0.076	3
141.173	0.076	3
141.369	0.076	3
141.578	0.076	3
141.774	0.076	3
141.978	0.076	3
142.182	0.076	3
142.393	0.076	3
142.589	0.076	3
142.799	0.076	3
142.997	0.076	3
143.205	0.076	3
143.400	0.076	3
143.610	0.076	3
143.808	0.076	3
144.017	0.076	3
144.214	0.076	3
144.420	0.076	3
144.619	0.076	3
144.822	0.076	3
145.030	0.076	3
145.237	0.076	3
145.431	0.076	3
145.640	0.076	3
145.838	0.076	3
146.047	0.076	3
146.244	0.076	3
146.453	0.076	3
146.655	0.076	3
146.852	0.076	3
147.058	0.076	3
147.258	0.076	3
147.462	0.076	3
147.671	0.076	3
147.870	0.076	3
148.079	0.076	3
148.279	0.076	3
148.486	0.076	3
148.682	0.076	3
148.889	0.076	3
149.091	0.076	3
149.298	0.076	3
149.496	0.076	3
149.705	0.076	3
149.901	0.076	3
150.108	0.076	3
150.307	0.076	3
150.510	0.076	3
150.715	0.076	3
150.925	0.076	3
151.121	0.076	3
151.330	0.076	3
151.527	0.076	3
151.734	0.076	3
151.931	0.076	3
152.144	0.076	3
152.338	0.076	3
152.549	0.076	3
152.744	0.076	3
152.954	0.076	3
153.157	0.076	3
153.353	0.076	3
153.558	0.076	3
153.769	0.076	3
153.963	0.076	3
154.166	0.076	3
154.368	0.076	3
154.580	0.076	3
154.780	0.076	3
154.986	0.076	3
155.182	0.076	3
155.390	0.076	3
155.591	0.076	3
155.793	0.076	3
155.996	0.076	3
156.196	0.076	3
156.403	0.076	3
156.610	0.076	3
156.806	0.076	3
157.015	0.076	3
157.213	0.076	3
157.421	0.076	3
157.619	0.076	3
157.827	0.076	3
158.026	0.076	3
158.236	0.076	3
158.432	0.076	3
158.642	0.076	3
158.843	0.076	3
159.045	0.076	3
159.246	0.076	3
159.452	0.076	3
159.652	0.076	3
159.863	0.076	3
160.058	0.076	3
160.267	0.076	3
160.467	0.076	3
160.673	0.076	3
160.870	0.076	3
161.078	0.076	3
161.276	0.076	3
161.479	0.076	3
161.683	0.076	3
161.883	0.076	3
162.088	0.076	3
162.296	0.076	3
162.497	0.076	3
162.703	0.076	3
162.904	0.076	3
163.103	0.076	3
163.308	0.076	3
163.508	0.076	3
163.715	0.076	3
163.923	0.076	3
164.119	0.076	3
164.328	0.076	3
164.531	0.076	3
164.730	0.076	3
164.932	0.076	3
165.143	0.076	3
165.339	0.076	3
165.540	0.076	3
165.743	0.076	3
165.952	0.076	3
166.151	0.076	3
166.352	0.076	3
166.559	0.076	3
166.767	0.076	3
166.965	0.076	3
167.167	0.076	3
167.369	0.076	3
167.571	0.076	3
167.778	0.076	3
167.986	0.076	3
168.181	0.076	3
168.390	0.076	3
168.588	0.076	3
168.790	0.076	3
168.997	0.076	3
169.203	0.076	3
169.401	0.076	3
169.610	0.076	3
169.808	0.076	3
170.008	0.076	3
170.213	0.076	3
170.419	0.076	3
170.622	0.076	3
170.827	0.076	3
171.030	0.076	3
171.235	0.076	3
171.431	0.076	3
171.644	0.076	3
171.842	0.076	3
172.049	0.076	3
172.247	0.076	3
172.454	0.076	3
172.652	0.076	3
172.859	0.076	3
173.059	0.076	3
173.258	0.076	3
173.465	0.076	3
173.666	0.076	3
173.870	0.076	3
174.081	0.076	3
174.280	0.076	3
174.479	0.076	3
174.681	0.076	3
174.892	0.076	3
175.088	0.076	3
175.299	0.076	3
175.495	0.076	3
175.704	0.076	3
175.907	0.076	3
176.102	0.076	3
176.307	0.076	3
176.516	0.076	3
176.713	0.076	3
176.915	0.076	3
177.118	0.076	3
177.329	0.076	3
177.524	0.076	3
177.737	0.076	3
177.934	0.076	3
178.141	0.076	3
178.339	0.076	3
178.546	0.076	3
178.744	0.076	3
178.946	0.076	3
179.155	0.076	3
179.362	0.076	3
179.557	0.076	3
179.766	0.076	3
179.965	0.076	3
180.164	0.076	3
180.372	0.076	3
180.578	0.076	3
180.776	0.076	3
180.987	0.076	3
181.183	0.076	3
181.391	0.076	3
181.592	0.076	4
181.793	0.076	4
181.996	0.076	4
182.202	0.076	4
182.402	0.076	4
182.611	0.076	4
182.807	0.076	4
183.018	0.076	4
183.216	0.076	4
183.425	0.076	4
183.622	0.076	4
183.830	0.076	4
184.029	0.076	4
184.234	0.076	4
184.434	0.076	4
184.636	0.076	4
184.839	0.076	4
185.041	0.076	4
185.246	0.076	4
185.453	0.076	4
185.651	0.076	4
185.859	0.076	4
186.056	0.076	4
186.268	0.076	4
186.465	0.076	4
186.673	0.076	4
186.869	0.076	4
187.079	0.076	4
187.283	0.076	4
187.482	0.076	4
187.683	0.076	4
187.891	0.076	4
188.088	0.076	4
188.299	0.076	4
188.497	0.076	4
188.702	0.076	4
188.900	0.076	4
189.112	0.076	4
189.305	0.076	4
189.516	0.076	4
189.714	0.076	4
189.919	0.076	4
190.121	0.076	4
190.326	0.076	4
190.528	0.076	4
190.727	0.076	4
190.932	0.076	4
191.133	0.076	4
191.339	0.076	4
191.546	0.076	4
191.746	0.076	4
191.954	0.076	4
192.152	0.076	4
192.360	0.076	4
192.558	0.076	4
192.758	0.076	4
192.968	0.076	4
193.169	0.076	4
193.369	0.076	4
193.578	0.076	4
193.779	0.076	4
193.986	0.076	4
194.182	0.076	4
194.393	0.076	4
194.593	0.076	4
194.796	0.076	4
194.997	0.076	4
195.203	0.076	4
195.402	0.076	4
195.608	0.076	4
195.808	0.076	4
196.010	0.076	4
196.215	0.076	4
196.423	0.076	4
196.620	0.076	4
196.829	0.076	4
197.028	0.076	4
197.228	0.076	4
197.431	0.076	4
197.639	0.076	4
197.839	0.076	4
198.040	0.076	4
198.244	0.076	4
198.456	0.076	4
198.657	0.076	4
198.852	0.076	4
199.059	0.076	4
199.267	0.076	4
199.464	0.076	4
199.666	0.076	4
199.872	0.076	4
200.077	0.076	4
200.274	0.076	4
200.488	0.076	4
200.680	0.076	4
200.891	0.076	4
201.090	0.076	4
201.292	0.076	4
201.497	0.076	4
201.696	0.076	4
201.903	0.076	4
202.111	0.076	4
202.307	0.076	4
202.519	0.076	4
202.716	0.076	4
202.916	0.076	4
203.122	0.076	4
203.329	0.076	4
203.526	0.076	4
203.736	0.076	4
203.932	0.076	4
204.144	0.076	4
204.338	0.076	4
204.545	0.076	4
204.746	0.076	4
204.954	0.076	4
205.155	0.076	4
205.360	0.076	4
205.555	0.076	4
205.764	0.076	4
205.966	0.076	4
206.173	0.076	4
206.372	0.076	4
206.579	0.076	4
206.776	0.076	4
206.985	0.076	4
207.180	0.076	4
207.384	0.076	4
207.590	0.076	4
207.797	0.076	4
207.994	0.076	4
208.203	0.076	4
208.404	0.076	4
208.602	0.076	4
208.808	0.076	4
209.017	0.076	4
209.214	0.076	4
209.416	0.076	4
209.618	0.076	4
209.828	0.076	4
210.033	0.076	4
210.228	0.076	4
210.433	0.076	4
210.641	0.076	4
210.839	0.076	4
211.039	0.076	4
211.243	0.076	4
211.453	0.076	4
211.649	0.076	4
211.852	0.076	4
212.056	0.076	4
212.266	0.076	4
212.467	0.076	4
212.667	0.076	4
212.868	0.076	4
213.076	0.076	4
213.280	0.076	4
213.485	0.076	4
213.683	0.076	4
213.890	0.076	4
214.089	0.076	4
214.298	0.076	4
214.496	0.076	4
214.704	0.076	4
214.901	0.076	4
215.111	0.076	4
215.308	0.076	4
215.519	0.076	4
215.711	0.076	4
215.920	0.076	4
216.120	0.076	4
216.329	0.076	4
216.529	0.076	4
216.728	0.076	4
216.933	0.076	4
217.143	0.076	4
217.342	0.076	4
217.549	0.076	4
217.742	0.076	4
217.954	0.076	4
218.151	0.076	4
218.359	0.076	4
218.556	0.076	4
218.761	0.076	4
218.966	0.076	4
219.166	0.076	4
219.369	0.076	4
219.581	0.076	4
219.779	0.076	4
219.978	0.076	4
220.181	0.076	4
220.393	0.076	4
220.591	0.076	4
220.799	0.076	4
220.993	0.077	4
221.203	0.076	4
221.406	0.076	4
221.603	0.076	4
221.807	0.076	4
222.017	0.076	4
222.215	0.077	4
222.423	0.077	4
222.619	0.077	4
222.827	0.076	4
223.025	0.076	4
223.234	0.077	4
223.432	0.077	4
223.642	0.077	4
223.839	0.077	4
224.043	0.077	4
224.244	0.077	4
224.446	0.077	4
224.653	0.077	4
224.861	0.077	4
225.058	0.077	4
225.266	0.077	4
225.465	0.077	4
225.671	0.077	4
225.872	0.077	4
226.078	0.077	4
226.277	0.077	4
226.486	0.077	4
226.681	0.077	4
226.883	0.077	4
227.088	0.077	4
227.295	0.077	4
227.497	0.077	4
227.705	0.077	4
227.899	0.077	4
228.111	0.077	4
228.306	0.077	4
228.515	0.077	4
228.718	0.077	4
228.923	0.077	4
229.121	0.077	4
229.327	0.077	4
229.527	0.077	4
229.730	0.077	4
229.932	0.077	4
230.134	0.077	4
230.338	0.077	4
230.549	0.077	4
230.746	0.077	4
230.953	0.077	4
231.154	0.077	4
231.358	0.077	4
231.556	0.077	4
231.768	0.078	4
231.966	0.078	4
232.172	0.077	4
232.369	0.078	4
232.577	0.078	4
232.780	0.077	4
232.978	0.078	4
233.182	0.078	4
233.392	0.078	4
233.591	0.078	4
233.798	0.078	4
233.997	0.078	4
234.204	0.078	4
234.404	0.078	4
234.611	0.078	4
234.807	0.078	4
235.008	0.078	4
235.216	0.078	4
235.418	0.078	4
235.618	0.078	4
235.821	0.078	4
236.029	0.078	4
236.236	0.078	4
236.431	0.078	4
236.639	0.078	4
236.840	0.078	4
237.039	0.078	4
237.247	0.078	4
237.453	0.078	4
237.653	0.078	4
237.862	0.078	4
238.058	0.078	4
238.265	0.078	4
238.463	0.079	4
238.668	0.079	4
238.872	0.079	4
239.077	0.079	4
239.279	0.079	4
239.486	0.079	4
239.683	0.079	4
239.890	0.079	4
240.090	0.079	4
240.298	0.079	4
240.496	0.079	4
240.705	0.079	4
240.905	0.079	4
241.105	0.079	4
241.308	0.079	4
241.514	0.079	5
241.711	0.080	5
241.915	0.080	5
242.118	0.080	5
242.329	0.080	5
242.529	0.080	5
242.728	0.080	5
242.932	0.080	5
243.141	0.081	5
243.340	0.081	5
243.540	0.081	5
243.744	0.081	5
243.954	0.081	5
244.157	0.081	5
244.358	0.081	5
244.557	0.081	5
244.764	0.081	5
244.966	0.081	5
245.166	0.081	5
245.372	0.081	5
245.579	0.081	5
245.779	0.081	5
245.978	0.081	5
246.180	0.081	5
246.392	0.081	5
246.589	0.081	5
246.792	0.081	5
246.995	0.081	5
247.202	0.080	5
247.403	0.080	5
247.612	0.080	5
247.806	0.080	5
248.015	0.080	5
248.215	0.079	5
248.421	0.079	5
248.621	0.079	5
248.829	0.079	5
249.027	0.079	5
249.237	0.078	5
249.431	0.078	5
249.640	0.079	5
249.837	0.079	5
250.043	0.079	5
250.245	0.079	5
250.453	0.079	5
250.655	0.079	5
250.862	0.080	5
251.056	0.080	5
251.269	0.081	5
251.467	0.081	5
251.672	0.081	5
251.868	0.081	5
252.079	0.082	5
252.280	0.083	5
252.485	0.084	5
252.682	0.085	5
252.885	0.086	5
253.088	0.087	5
253.297	0.088	5
253.496	0.089	5
253.703	0.090	5
253.904	0.091	5
254.102	0.093	5
254.307	0.094	5
254.516	0.096	5
254.715	0.099	5
254.924	0.102	5
255.118	0.105	5
255.328	0.110	5
255.532	0.116	5
255.729	0.124	5
255.931	0.136	5
256.139	0.151	5
256.341	0.174	5
256.546	0.206	5
256.744	0.250	5
256.952	0.309	5
257.152	0.380	5
257.362	0.461	5
257.556	0.550	5
257.767	0.637	5
257.964	0.711	5
258.170	0.773	5
258.368	0.825	5
258.576	0.868	5
258.779	0.922	5
258.985	0.952	5
259.181	0.979	5
259.394	1.003	5
259.587	1.024	5
259.797	1.031	5
259.992	1.031	5
260.204	1.031	5
260.401	1.031	5
260.612	1.031	5
260.809	1.031	5
261.016	1.031	5
261.213	1.031	5
261.418	1.031	5
261.621	1.031	5
261.829	1.031	5
262.030	1.031	5
262.236	1.031	5
262.430	1.031	5
262.641	1.031	5
262.837	1.031	5
263.048	1.031	5
263.247	1.031	5
263.456	1.031	5
263.655	1.031	5
263.854	1.031	5
264.056	1.031	5
264.264	1.031	5
264.466	1.031	5
264.665	1.031	5
264.872	1.031	5
265.079	1.031	5
265.279	1.031	5
265.483	1.031	5
265.682	1.031	5
265.883	1.031	5
266.091	1.031	5
266.298	1.031	5
266.493	1.031	5
266.704	1.031	5
266.907	1.031	5
267.102	1.031	5
267.307	1.031	5
267.519	1.031	5
267.713	1.031	5
267.916	1.031	5
268.118	1.031	5
268.330	1.031	5
268.529	1.031	5
268.728	1.031	5
268.932	1.031	5
269.141	1.031	5
269.340	1.031	5
269.542	1.031	5
269.747	1.031	5
269.950	1.031	5
270.153	1.031	5
270.361	1.031	5
270.556	1.031	5
270.766	1.031	5
270.965	1.031	5
271.165	1.031	5
271.367	1.031	5
271.579	1.031	5
271.776	1.031	5
271.983	1.031	5
272.180	1.031	5
272.390	1.031	5
272.592	1.031	5
272.793	1.031	5
272.997	1.031	5
273.204	1.031	5
273.404	1.031	5
273.611	1.031	5
273.807	1.031	5
274.015	1.031	5
274.217	1.031	5
274.424	1.031	5
274.622	1.031	5
274.829	1.031	5
275.027	1.031	5
275.231	1.031	5
275.431	1.031	5
275.639	1.031	5
275.838	1.031	5
276.041	1.031	5
276.243	1.031	5
276.455	1.031	5
276.654	1.031	5
276.852	1.031	5
277.056	1.031	5
277.268	1.031	5
277.466	1.031	5
277.673	1.031	5
277.869	1.031	5
278.078	1.031	5
278.281	1.031	5
278.478	1.031	5
278.682	1.031	5
278.892	1.031	5
279.088	1.031	5
279.300	1.031	5
279.493	1.031	5
279.705	1.031	5
279.903	1.031	5
280.102	1.031	5
280.305	1.031	5
280.517	1.031	5
280.716	1.031	5
280.918	1.031	5
281.118	1.031	5
281.321	1.031	5
281.529	1.031	5
281.736	1.031	5
281.933	1.031	5
282.141	1.031	5
282.339	1.031	5
282.541	1.031	5
282.745	1.031	5
282.952	1.031	5
283.151	1.031	5
283.360	1.031	5
283.555	1.031	5
283.766	1.031	5
283.962	1.031	5
284.171	1.031	5
284.371	1.031	5
284.579	1.031	5
284.777	1.031	5
284.986	1.031	5
285.181	1.031	5
285.394	1.031	5
285.592	1.031	5
285.798	1.031	5
285.996	1.031	5
286.204	1.031	5
286.402	1.031	5
286.610	1.031	5
286.806	1.031	5
287.014	1.031	5
287.213	1.031	5
287.422	1.031	5
287.621	1.031	5
287.827	1.031	5
288.030	1.031	5
288.229	1.031	5
288.430	1.031	5
288.633	1.031	5
288.841	1.031	5
289.040	1.031	5
289.244	1.031	5
289.455	1.031	5
289.649	1.031	5
289.853	1.031	5
290.059	1.031	5
290.269	1.031	5
290.463	1.031	5
290.665	1.031	5
290.872	1.031	5
291.079	1.031	5
291.279	1.031	5
291.487	1.031	5
291.682	1.031	5
291.890	1.031	5
292.088	1.031	5
292.291	1.031	5
292.493	1.031	5
292.702	1.031	5
292.903	1.031	5
293.112	1.031	5
293.308	1.031	5
293.515	1.031	5
293.714	1.031	5
293.921	1.031	5
294.122	1.031	5
294.327	1.031	5
294.526	1.031	5
294.734	1.031	5
294.931	1.031	5
295.143	1.031	5
295.346	1.031	5
295.545	1.031	5
295.745	1.031	5
295.953	1.031	5
296.155	1.031	5
296.362	1.031	5
296.556	1.031	5
296.769	1.031	5
296.962	1.031	5
297.165	1.031	5
297.367	1.031	5
297.579	1.031	5
297.776	1.031	5
297.984	1.031	5
298.182	1.031	5
298.384	1.031	5
298.591	1.031	5
298.798	1.031	5
298.997	1.031	5
299.203	1.031	5
299.400	1.031	5
299.612	1.031	5
299.806	1.031	5
300.018	1.031	5
300.216	1.031	5
300.416	1.031	5
300.618	1.031	5
300.828	1.031	5
301.025	1.031	5
301.229	1.031	5
301.430	1.031	5
301.643	1.031	6
301.840	1.031	6
302.049	1.031	6
302.243	1.031	6
302.454	1.031	6
302.649	1.031	6
302.862	1.031	6
303.057	1.031	6
303.266	1.031	6
303.463	1.031	6
303.668	1.031	6
303.872	1.031	6
304.077	1.031	6
304.278	1.031	6
304.487	1.031	6
304.680	1.031	6
304.891	1.031	6
305.088	1.031	6
305.296	1.031	6
305.496	1.031	6
305.705	1.031	6
305.903	1.031	6
306.111	1.031	6
306.307	1.031	6
306.515	1.031	6
306.718	1.031	6
306.920	1.031	6
307.122	1.031	6
307.330	1.031	6
307.530	1.031	6
307.736	1.031	6
307.932	1.031	6
308.141	1.031	6
308.342	1.031	6
308.541	1.031	6
308.745	1.031	6
308.954	1.031	6
309.152	1.031	6
309.358	1.031	6
309.556	1.031	6
309.761	1.031	6
309.963	1.031	6
310.172	1.031	6
310.371	1.031	6
310.580	1.031	6
310.778	1.031	6
310.983	1.031	6
311.181	1.031	6
311.389	1.031	6
311.589	1.031	6
311.797	1.031	6
311.994	1.031	6
312.204	1.031	6
312.407	1.031	6
312.604	1.031	6
312.806	1.031	6
313.017	1.031	6
313.214	1.031	6
313.425	1.031	6
313.617	1.031	6
313.826	1.031	6
314.025	1.031	6
314.236	1.031	6
314.430	1.031	6
314.640	1.031	6
314.841	1.031	6
315.042	1.031	6
315.244	1.031	6
315.446	1.031	6
315.653	1.031	6
315.861	1.031	6
316.055	1.031	6
316.266	1.031	6
316.463	1.031	6
316.671	1.031	6
316.872	1.031	6
317.080	1.031	6
317.277	1.031	6
317.488	1.031	6
317.683	1.031	6
317.891	1.031	6
318.093	1.031	6
318.295	1.031	6
318.495	1.031	6
318.704	1.031	6
318.902	1.031	6
319.102	1.031	6
319.308	1.031	6
319.518	1.031	6
319.716	1.031	6
319.922	1.031	6
320.118	1.031	6
320.330	1.031	6
320.526	1.031	6
320.730	1.031	6
320.932	1.031	6
321.134	1.031	6
321.340	1.031	6
321.547	1.031	6
321.747	1.031	6
321.954	1.031	6
322.155	1.031	6
322.358	1.031	6
322.559	1.031	6
322.766	1.031	6
322.966	1.031	6
323.174	1.031	6
323.370	1.031	6
323.578	1.031	6
323.783	1.031	6
323.977	1.031	6
324.181	1.031	6
324.390	1.031	6
324.591	1.031	6
324.799	1.031	6
324.997	1.031	6
325.204	1.031	6
325.400	1.031	6
325.610	1.031	6
325.809	1.031	6
326.016	1.031	6
326.214	1.031	6
326.416	1.031	6
326.619	1.031	6
326.826	1.031	6
327.030	1.031	6
327.237	1.031	6
327.431	1.031	6
327.640	1.031	6
327.839	1.031	6
328.040	1.031	6
328.245	1.031	6
328.453	1.031	6
328.652	1.031	6
328.862	1.031	6
329.058	1.031	6
329.266	1.031	6
329.463	1.031	6
329.670	1.031	6
329.872	1.031	6
330.077	1.031	6
330.280	1.031	6
330.486	1.031	6
330.681	1.031	6
330.891	1.031	6
331.092	1.031	6
331.299	1.031	6
331.495	1.031	6
331.705	1.031	6
331.904	1.031	6
332.110	1.031	6
332.307	1.031	6
332.510	1.031	6
332.715	1.031	6
332.924	1.031	6
333.122	1.031	6
333.331	1.031	6
333.530	1.031	6
333.734	1.031	6
333.931	1.031	6
334.142	1.031	6
334.340	1.031	6
334.550	1.031	6
334.744	1.031	6
334.954	1.031	6
335.156	1.031	6
335.356	1.031	6
335.557	1.031	6
335.767	1.031	6
335.966	1.031	6
336.166	1.031	6
336.367	1.031	6
336.580	1.031	6
336.774	1.031	6
336.985	1.031	6
337.180	1.031	6
337.390	1.031	6
337.591	1.031	6
337.793	1.031	6
337.996	1.031	6
338.202	1.031	6
338.403	1.031	6
338.612	1.031	6
338.806	1.031	6
339.018	1.031	6
339.216	1.031	6
339.415	1.031	6
339.618	1.031	6
339.829	1.031	6
340.027	1.031	6
340.237	1.031	6
340.431	1.031	6
340.641	1.031	6
340.844	1.031	6
341.044	1.031	6
341.247	1.031	6
341.455	1.031	6
341.652	1.031	6
341.860	1.031	6
342.056	1.031	6
342.267	1.031	6
342.467	1.031	6
342.674	1.031	6
342.871	1.031	6
343.079	1.031	6
343.277	1.031	6
343.484	1.031	6
343.681	1.031	6
343.884	1.031	6
344.089	1.031	6
344.296	1.031	6
344.496	1.031	6
344.704	1.031	6
344.903	1.031	6
345.102	1.031	6
345.306	1.031	6
345.515	1.031	6
345.715	1.031	6
345.915	1.031	6
346.118	1.031	6
346.329	1.031	6
346.530	1.031	6
346.728	1.031	6
346.931	1.031	6
347.142	1.031	6
347.339	1.028	6
347.550	1.023	6
347.747	1.019	6
347.952	1.015	6
348.153	1.012	6
348.361	1.010	6
348.556	1.008	6
348.766	1.006	6
348.966	1.004	6
349.172	1.001	6
349.369	0.996	6
349.576	0.993	6
349.776	0.985	6
349.977	0.979	6
350.181	0.973	6
350.390	0.968	6
350.588	0.963	6
350.790	0.958	6
350.996	0.954	6
351.204	0.949	6
351.402	0.944	6
351.610	0.940	6
351.806	0.935	6
352.018	0.930	6
352.213	0.925	6
352.417	0.919	6
352.622	0.913	6
352.828	0.907	6
353.030	0.901	6
353.235	0.896	6
353.434	0.891	6
353.633	0.887	6
353.841	0.883	6
354.049	0.879	6
354.243	0.875	6
354.456	0.871	6
354.651	0.867	6
354.860	0.863	6
355.057	0.859	6
355.261	0.856	6
355.463	0.853	6
355.674	0.850	6
355.870	0.846	6
356.081	0.844	6
356.277	0.840	6
356.477	0.837	6
356.680	0.833	6
356.892	0.829	6
357.091	0.825	6
357.298	0.821	6
357.495	0.817	6
357.703	0.813	6
357.908	0.810	6
358.108	0.806	6
358.307	0.803	6
358.517	0.799	6
358.713	0.796	6
358.925	0.792	6
359.119	0.788	6
359.330	0.783	6
359.530	0.778	6
359.735	0.774	6
359.933	0.770	6
360.142	0.767	6
360.340	0.766	6
360.543	0.764	6
360.745	0.763	6
360.948	0.762	6
361.152	0.760	6
361.360	0.758	6
361.556	0.755	7
361.769	0.753	7
361.965	0.750	7
362.172	0.748	7
362.368	0.745	7
362.576	0.743	7
362.777	0.740	7
362.984	0.737	7
363.184	0.734	7
363.390	0.731	7
363.587	0.729	7
363.791	0.727	7
363.997	0.725	7
364.204	0.722	7
364.401	0.719	7
364.602	0.716	7
364.806	0.713	7
365.014	0.708	7
365.217	0.704	7
365.423	0.700	7
365.620	0.696	7
365.828	0.692	7
366.028	0.689	7
366.234	0.685	7
366.433	0.681	7
366.638	0.678	7
366.840	0.674	7
367.047	0.670	7
367.246	0.666	7
367.454	0.662	7
367.653	0.658	7
367.852	0.654	7
368.056	0.651	7
368.268	0.648	7
368.465	0.645	7
368.666	0.642	7
368.868	0.639	7
369.078	0.635	7
369.283	0.632	7
369.480	0.627	7
369.681	0.624	7
369.893	0.621	7
370.090	0.618	7
370.296	0.616	7
370.496	0.613	7
370.704	0.610	7
370.901	0.607	7
371.112	0.604	7
371.307	0.601	7
371.508	0.598	7
371.717	0.595	7
371.916	0.593	7
372.117	0.590	7
372.326	0.588	7
372.528	0.585	7
372.733	0.583	7
372.932	0.581	7
373.133	0.579	7
373.340	0.578	7
373.540	0.577	7
373.746	0.576	7
373.952	0.574	7
374.152	0.573	7
374.359	0.571	7
374.559	0.570	7
374.767	0.568	7
374.963	0.566	7
375.170	0.564	7
375.371	0.562	7
375.577	0.560	7
375.780	0.558	7
375.987	0.557	7
376.184	0.557	7
376.383	0.556	7
376.592	0.555	7
376.799	0.555	7
376.995	0.554	7
377.202	0.553	7
377.402	0.552	7
377.610	0.551	7
377.806	0.549	7
378.011	0.548	7
378.214	0.547	7
378.415	0.546	7
378.618	0.545	7
378.828	0.545	7
379.029	0.544	7
379.233	0.543	7
379.434	0.543	7
379.641	0.542	7
379.840	0.541	7
380.048	0.540	7
380.244	0.538	7
380.454	0.537	7
380.656	0.536	7
380.854	0.534	7
381.056	0.533	7
381.267	0.531	7
381.466	0.530	7
381.664	0.529	7
381.868	0.528	7
382.078	0.527	7
382.280	0.525	7
382.485	0.523	7
382.681	0.521	7
382.891	0.519	7
383.088	0.516	7
383.293	0.515	7
383.497	0.512	7
383.698	0.510	7
383.903	0.509	7
384.112	0.506	7
384.307	0.504	7
384.515	0.503	7
384.712	0.500	7
384.916	0.499	7
385.121	0.496	7
385.328	0.494	7
385.527	0.492	7
385.734	0.490	7
385.933	0.488	7
386.143	0.485	7
386.343	0.484	7
386.542	0.482	7
386.747	0.481	7
386.953	0.479	7
387.155	0.478	7
387.360	0.477	7
387.558	0.476	7
387.767	0.475	7
387.961	0.474	7
388.174	0.473	7
388.372	0.473	7
388.578	0.473	7
388.777	0.473	7
388.981	0.472	7
389.180	0.472	7
389.386	0.471	7
389.591	0.470	7
389.799	0.469	7
389.995	0.468	7
390.204	0.467	7
390.403	0.465	7
390.604	0.463	7
390.807	0.461	7
391.017	0.458	7
391.215	0.455	7
391.416	0.453	7
391.619	0.451	7
391.829	0.449	7
392.033	0.448	7
392.229	0.448	7
392.432	0.449	7
392.643	0.450	7
392.840	0.452	7
393.039	0.454	7
393.244	0.456	7
393.454	0.458	7
393.654	0.458	7
393.861	0.458	7
394.056	0.456	7
394.267	0.454	7
394.463	0.451	7
394.667	0.449	7
394.869	0.446	7
395.077	0.444	7
395.278	0.441	7
395.485	0.439	7
395.681	0.436	7
395.893	0.434	7
396.091	0.432	7
396.297	0.430	7
396.495	0.428	7
396.703	0.427	7
396.902	0.426	7
397.103	0.425	7
397.306	0.424	7
397.508	0.422	7
397.718	0.421	7
397.919	0.419	7
398.118	0.418	7
398.327	0.416	7
398.528	0.415	7
398.727	0.413	7
398.930	0.412	7
399.142	0.410	7
399.337	0.408	7
399.550	0.406	7
399.747	0.404	7
399.956	0.401	7
400.152	0.399	7
400.358	0.397	7
400.557	0.395	7
400.765	0.393	7
400.962	0.392	7
401.165	0.392	7
401.370	0.391	7
401.579	0.391	7
401.780	0.392	7
401.985	0.393	7
402.181	0.393	7
402.392	0.394	7
402.590	0.394	7
402.791	0.395	7
402.995	0.395	7
403.202	0.395	7
403.407	0.394	7
403.604	0.394	7
403.807	0.394	7
404.018	0.392	7
404.216	0.391	7
404.416	0.390	7
404.622	0.388	7
404.829	0.386	7
405.024	0.385	7
405.238	0.383	7
405.432	0.380	7
405.640	0.379	7
405.838	0.377	7
406.043	0.375	7
406.245	0.374	7
406.452	0.373	7
406.655	0.373	7
406.859	0.372	7
407.057	0.371	7
407.258	0.371	7
407.466	0.370	7
[truncated: 1,388 more rows]
