# Supplementary material for: TORC1-dependent translation drives chromatin remodeling during the germ-cell-to-maternal transition in Drosophila
Source: EMBO J. 2026 Jan 26;45(5):1648–71. doi: 10.1038/s44318-026-00697-0 (PMC12953698; doi:10.1038/s44318-026-00697-0)
Supplement: Supplementary file 9 — Source data Fig. 4 [file 44318_2026_697_MOESM9_ESM.zip › Figure 4/4B/Zfrp8 GKD 2/Chart.xlsx]

## Sheet: Sheet1
1.415	0.075	1
1.622	0.075	1
1.821	0.075	1
2.031	0.075	1
2.231	0.075	1
2.433	0.075	1
2.634	0.075	1
2.84	0.075	1
3.04	0.075	1
3.249	0.075	1
3.445	0.075	1
3.656	0.075	1
3.85	0.075	1
4.062	0.075	1
4.26	0.075	1
4.467	0.075	1
4.663	0.075	1
4.873	0.075	1
5.068	0.075	1
5.273	0.075	1
5.477	0.075	1
5.678	0.075	1
5.885	0.075	1
6.091	0.075	1
6.292	0.075	1
6.497	0.075	1
6.695	0.075	1
6.904	0.075	1
7.101	0.075	1
7.311	0.075	1
7.507	0.075	1
7.718	0.075	1
7.919	0.075	1
8.115	0.074	1
8.319	0.074	1
8.532	0.074	1
8.729	0.074	1
8.938	0.074	1
9.131	0.074	1
9.341	0.074	1
9.542	0.074	1
9.75	0.074	1
9.944	0.074	1
10.153	0.074	1
10.351	0.074	1
10.555	0.074	1
10.76	0.074	1
10.964	0.074	1
11.165	0.074	1
11.374	0.074	1
11.569	0.074	1
11.778	0.074	1
11.978	0.074	1
12.179	0.074	1
12.383	0.074	1
12.591	0.073	1
12.791	0.073	1
12.999	0.073	1
13.196	0.073	1
13.403	0.073	1
13.6	0.073	1
13.808	0.074	1
14.01	0.073	1
14.216	0.073	1
14.418	0.073	1
14.622	0.073	1
14.819	0.073	1
15.032	0.073	1
15.229	0.073	1
15.437	0.073	1
15.631	0.073	1
15.842	0.073	1
16.039	0.073	1
16.247	0.073	1
16.444	0.073	1
16.648	0.073	1
16.853	0.073	1
17.06	0.073	1
17.259	0.073	1
17.466	0.073	1
17.668	0.073	1
17.871	0.073	1
18.07	0.073	1
18.281	0.073	1
18.479	0.073	1
18.687	0.073	1
18.881	0.073	1
19.09	0.073	1
19.295	0.073	1
19.493	0.073	1
19.695	0.073	1
19.906	0.073	1
20.103	0.073	1
20.303	0.073	1
20.51	0.073	1
20.716	0.073	1
20.913	0.073	1
21.125	0.073	1
21.32	0.073	1
21.528	0.073	1
21.728	0.073	1
21.931	0.073	1
22.131	0.073	1
22.334	0.073	1
22.543	0.074	1
22.749	0.075	1
22.943	0.075	1
23.153	0.075	1
23.352	0.075	1
23.559	0.075	1
23.76	0.075	1
23.964	0.075	1
24.164	0.075	1
24.365	0.075	1
24.571	0.075	1
24.771	0.075	1
24.975	0.075	1
25.182	0.075	1
25.384	0.075	1
25.59	0.075	1
25.789	0.075	1
25.997	0.075	1
26.196	0.075	1
26.406	0.075	1
26.606	0.075	1
26.812	0.075	1
27.01	0.075	1
27.216	0.075	1
27.415	0.075	1
27.617	0.075	1
27.819	0.075	1
28.022	0.075	1
28.225	0.075	1
28.435	0.075	1
28.635	0.075	1
28.84	0.075	1
29.038	0.075	1
29.242	0.075	1
29.443	0.075	1
29.656	0.075	1
29.852	0.075	1
30.06	0.075	1
30.257	0.075	1
30.466	0.075	1
30.663	0.075	1
30.866	0.075	1
31.071	0.075	1
31.282	0.075	1
31.479	0.075	1
31.678	0.075	1
31.885	0.075	1
32.091	0.075	1
32.287	0.075	1
32.499	0.075	1
32.693	0.075	1
32.905	0.075	1
33.103	0.075	1
33.308	0.075	1
33.509	0.075	1
33.715	0.076	1
33.917	0.076	1
34.122	0.076	1
34.321	0.076	1
34.531	0.076	1
34.727	0.076	1
34.928	0.076	1
35.135	0.076	1
35.341	0.076	1
35.539	0.076	1
35.751	0.076	1
35.945	0.076	1
36.153	0.076	1
36.356	0.076	1
36.557	0.076	1
36.76	0.076	1
36.967	0.076	1
37.168	0.076	1
37.373	0.076	1
37.572	0.076	1
37.781	0.076	1
37.98	0.076	1
38.179	0.076	1
38.384	0.076	1
38.59	0.076	1
38.792	0.076	1
38.997	0.075	1
39.195	0.076	1
39.399	0.075	1
39.605	0.075	1
39.804	0.075	1
40.01	0.075	1
40.217	0.075	1
40.416	0.075	1
40.616	0.075	1
40.821	0.075	1
41.032	0.075	1
41.229	0.075	1
41.437	0.075	1
41.633	0.075	1
41.843	0.075	1
42.038	0.075	1
42.243	0.075	1
42.444	0.075	1
42.655	0.076	1
42.854	0.076	1
43.06	0.076	1
43.26	0.076	1
43.466	0.076	1
43.664	0.076	1
43.865	0.076	1
44.072	0.076	1
44.28	0.076	1
44.48	0.076	1
44.679	0.076	1
44.881	0.076	1
45.088	0.076	1
45.287	0.076	1
45.499	0.076	1
45.694	0.076	1
45.903	0.076	1
46.103	0.076	1
46.31	0.076	1
46.508	0.076	1
46.716	0.076	1
46.914	0.076	1
47.124	0.076	1
47.321	0.076	1
47.53	0.076	1
47.732	0.076	1
47.934	0.076	1
48.135	0.076	1
48.342	0.076	1
48.538	0.076	1
48.749	0.076	1
48.944	0.076	1
49.155	0.076	1
49.355	0.076	1
49.553	0.076	1
49.756	0.076	1
49.968	0.076	1
50.165	0.076	1
50.373	0.076	1
50.568	0.076	1
50.777	0.076	1
50.977	0.076	1
51.185	0.076	1
51.383	0.076	1
51.589	0.076	1
51.791	0.076	1
51.996	0.076	1
52.195	0.076	1
52.406	0.076	1
52.601	0.076	1
52.811	0.076	1
53.006	0.076	1
53.215	0.076	1
53.413	0.076	1
53.618	0.076	1
53.82	0.076	1
54.031	0.076	1
54.227	0.076	1
54.429	0.076	1
54.631	0.076	1
54.841	0.076	1
55.037	0.076	1
55.24	0.076	1
55.443	0.076	1
55.655	0.076	1
55.853	0.076	1
56.056	0.076	1
56.258	0.076	1
56.465	0.076	1
56.665	0.076	1
56.875	0.076	1
57.069	0.076	1
57.278	0.076	1
57.476	0.076	1
57.678	0.076	1
57.883	0.076	1
58.09	0.076	1
58.29	0.076	1
58.49	0.076	1
58.696	0.076	1
58.896	0.076	1
59.106	0.076	1
59.307	0.076	1
59.509	0.076	1
59.715	0.076	1
59.913	0.076	1
60.122	0.076	1
60.319	0.076	1
60.527	0.076	1
60.724	0.076	1
60.936	0.076	1
61.134	0.076	1
61.343	0.076	1
61.543	0.076	2
61.741	0.076	2
61.945	0.076	2
62.151	0.076	2
62.352	0.076	2
62.561	0.076	2
62.756	0.076	2
62.967	0.076	2
63.163	0.076	2
63.367	0.076	2
63.57	0.076	2
63.777	0.076	2
63.978	0.076	2
64.179	0.076	2
64.383	0.076	2
64.593	0.076	2
64.795	0.076	2
64.991	0.076	2
65.193	0.076	2
65.406	0.076	2
65.601	0.076	2
65.804	0.076	2
66.009	0.076	2
66.216	0.076	2
66.413	0.076	2
66.625	0.076	2
66.819	0.076	2
67.028	0.076	2
67.228	0.076	2
67.43	0.076	2
67.63	0.076	2
67.84	0.076	2
68.039	0.076	2
68.247	0.076	2
68.446	0.076	2
68.653	0.076	2
68.852	0.076	2
69.054	0.076	2
69.259	0.076	2
69.465	0.076	2
69.663	0.076	2
69.875	0.076	2
70.072	0.076	2
70.271	0.076	2
70.481	0.076	2
70.682	0.076	2
70.884	0.076	2
71.092	0.076	2
71.289	0.076	2
71.501	0.076	2
71.694	0.076	2
71.905	0.076	2
72.103	0.076	2
72.312	0.076	2
72.507	0.076	2
72.717	0.076	2
72.914	0.076	2
73.123	0.076	2
73.319	0.076	2
73.521	0.076	2
73.726	0.076	2
73.935	0.076	2
74.135	0.076	2
74.34	0.076	2
74.542	0.076	2
74.741	0.076	2
74.945	0.076	2
75.155	0.076	2
75.353	0.076	2
75.563	0.076	2
75.758	0.076	2
75.968	0.076	2
76.171	0.076	2
76.368	0.076	2
76.568	0.076	2
76.771	0.076	2
76.975	0.076	2
77.187	0.076	2
77.38	0.076	2
77.592	0.076	2
77.787	0.076	2
77.997	0.076	2
78.194	0.076	2
78.405	0.076	2
78.602	0.076	2
78.808	0.076	2
79.006	0.076	2
79.211	0.076	2
79.415	0.076	2
79.615	0.076	2
79.82	0.076	2
80.026	0.076	2
80.229	0.076	2
80.435	0.076	2
80.632	0.076	2
80.844	0.076	2
81.039	0.076	2
81.249	0.076	2
81.444	0.076	2
81.653	0.076	2
81.857	0.076	2
82.057	0.076	2
82.255	0.076	2
82.466	0.076	2
82.666	0.076	2
82.874	0.076	2
83.07	0.076	2
83.28	0.076	2
83.479	0.076	2
83.686	0.076	2
83.884	0.076	2
84.091	0.076	2
84.289	0.076	2
84.491	0.076	2
84.694	0.076	2
84.903	0.076	2
85.101	0.076	2
85.303	0.076	2
85.509	0.076	2
85.718	0.076	2
85.917	0.076	2
86.116	0.076	2
86.321	0.076	2
86.53	0.076	2
86.728	0.076	2
86.935	0.076	2
87.131	0.076	2
87.339	0.076	2
87.544	0.076	2
87.742	0.076	2
87.943	0.077	2
88.157	0.076	2
88.353	0.076	2
88.554	0.076	2
88.76	0.076	2
88.966	0.077	2
89.167	0.076	2
89.374	0.076	2
89.571	0.076	2
89.779	0.076	2
89.98	0.076	2
90.18	0.077	2
90.381	0.076	2
90.589	0.077	2
90.792	0.076	2
91	0.077	2
91.194	0.077	2
91.404	0.077	2
91.601	0.077	2
91.804	0.077	2
92.01	0.077	2
92.216	0.077	2
92.415	0.077	2
92.623	0.077	2
92.82	0.076	2
93.026	0.076	2
93.232	0.077	2
93.432	0.077	2
93.63	0.077	2
93.842	0.077	2
94.039	0.077	2
94.25	0.077	2
94.443	0.077	2
94.646	0.077	2
94.855	0.077	2
95.062	0.076	2
95.26	0.077	2
95.468	0.077	2
95.667	0.077	2
95.871	0.077	2
96.071	0.077	2
96.278	0.077	2
96.476	0.077	2
96.688	0.077	2
96.885	0.077	2
97.092	0.077	2
97.292	0.076	2
97.496	0.076	2
97.695	0.076	2
97.905	0.077	2
98.1	0.077	2
98.311	0.077	2
98.506	0.076	2
98.716	0.077	2
98.92	0.077	2
99.118	0.077	2
99.319	0.077	2
99.527	0.077	2
99.727	0.076	2
99.937	0.076	2
100.135	0.076	2
100.341	0.076	2
100.542	0.077	2
100.748	0.077	2
100.944	0.077	2
101.154	0.076	2
101.353	0.076	2
101.557	0.077	2
101.758	0.076	2
101.959	0.076	2
102.167	0.077	2
102.365	0.076	2
102.568	0.077	2
102.778	0.077	2
102.979	0.077	2
103.178	0.077	2
103.384	0.076	2
103.592	0.077	2
103.789	0.077	2
103.992	0.077	2
104.193	0.077	2
104.404	0.077	2
104.605	0.077	2
104.808	0.077	2
105.008	0.077	2
105.217	0.077	2
105.414	0.077	2
105.615	0.077	2
105.818	0.077	2
106.03	0.077	2
106.229	0.077	2
106.435	0.077	2
106.634	0.077	2
106.841	0.076	2
107.039	0.076	2
107.242	0.077	2
107.444	0.077	2
107.652	0.077	2
107.853	0.077	2
108.061	0.076	2
108.259	0.077	2
108.466	0.077	2
108.664	0.077	2
108.872	0.077	2
109.07	0.077	2
109.277	0.077	2
109.476	0.077	2
109.686	0.077	2
109.882	0.076	2
110.091	0.077	2
110.295	0.077	2
110.49	0.077	2
110.696	0.077	2
110.906	0.077	2
111.105	0.077	2
111.304	0.077	2
111.51	0.077	2
111.716	0.077	2
111.918	0.077	2
112.123	0.077	2
112.322	0.077	2
112.528	0.077	2
112.728	0.077	2
112.933	0.077	2
113.132	0.077	2
113.338	0.077	2
113.543	0.077	2
113.751	0.077	2
113.946	0.077	2
114.152	0.077	2
114.353	0.077	2
114.553	0.077	2
114.758	0.077	2
114.965	0.077	2
115.165	0.077	2
115.373	0.077	2
115.571	0.077	2
115.78	0.077	2
115.981	0.077	2
116.181	0.077	2
116.381	0.077	2
116.59	0.077	2
116.788	0.076	2
116.998	0.077	2
117.194	0.077	2
117.404	0.076	2
117.604	0.077	2
117.813	0.076	2
118.009	0.077	2
118.216	0.076	2
118.413	0.076	2
118.622	0.076	2
118.819	0.077	2
119.024	0.077	2
119.226	0.077	2
119.434	0.076	2
119.635	0.076	2
119.841	0.077	2
120.043	0.077	2
120.248	0.077	2
120.443	0.077	2
120.655	0.076	2
120.853	0.076	2
121.06	0.076	2
121.257	0.076	2
121.467	0.077	2
121.67	0.077	3
121.865	0.077	3
122.069	0.077	3
122.282	0.077	3
122.476	0.077	3
122.688	0.076	3
122.885	0.077	3
123.092	0.077	3
123.292	0.076	3
123.501	0.077	3
123.693	0.077	3
123.903	0.077	3
124.104	0.077	3
124.305	0.077	3
124.506	0.077	3
124.711	0.077	3
124.917	0.077	3
125.123	0.077	3
125.318	0.077	3
125.527	0.077	3
125.728	0.077	3
125.928	0.077	3
126.131	0.077	3
126.34	0.077	3
126.539	0.077	3
126.747	0.077	3
126.946	0.077	3
127.154	0.077	3
127.357	0.077	3
127.555	0.077	3
127.756	0.077	3
127.966	0.077	3
128.165	0.077	3
128.365	0.077	3
128.568	0.077	3
128.781	0.077	3
128.979	0.077	3
129.187	0.077	3
129.385	0.077	3
129.593	0.077	3
129.789	0.077	3
129.996	0.077	3
130.194	0.077	3
130.398	0.077	3
130.601	0.077	3
130.812	0.077	3
131.009	0.077	3
131.218	0.077	3
131.413	0.077	3
131.616	0.077	3
131.819	0.077	3
132.031	0.077	3
132.228	0.077	3
132.429	0.077	3
132.635	0.077	3
132.842	0.077	3
133.044	0.077	3
133.241	0.077	3
133.444	0.077	3
133.656	0.077	3
133.853	0.077	3
134.052	0.077	3
134.26	0.077	3
134.466	0.077	3
134.663	0.077	3
134.876	0.077	3
135.068	0.077	3
135.277	0.077	3
135.479	0.077	3
135.681	0.077	3
135.881	0.077	3
136.089	0.077	3
136.291	0.077	3
136.49	0.077	3
136.694	0.077	3
136.896	0.077	3
137.103	0.077	3
137.31	0.077	3
137.506	0.077	3
137.717	0.077	3
137.912	0.077	3
138.123	0.077	3
138.321	0.077	3
138.531	0.077	3
138.725	0.077	3
138.934	0.077	3
139.133	0.077	3
139.34	0.077	3
139.539	0.077	3
139.75	0.077	3
139.945	0.077	3
140.146	0.077	3
140.356	0.077	3
140.563	0.077	3
140.755	0.077	3
140.967	0.077	3
141.168	0.077	3
141.372	0.077	3
141.57	0.077	3
141.773	0.077	3
141.978	0.077	3
142.185	0.077	3
142.383	0.077	3
142.59	0.077	3
142.791	0.077	3
142.991	0.077	3
143.197	0.077	3
143.405	0.077	3
143.602	0.077	3
143.813	0.077	3
144.007	0.077	3
144.218	0.077	3
144.419	0.077	3
144.616	0.077	3
144.819	0.077	3
145.021	0.077	3
145.227	0.077	3
145.429	0.077	3
145.632	0.077	3
145.842	0.077	3
146.038	0.077	3
146.248	0.077	3
146.444	0.077	3
146.655	0.077	3
146.852	0.077	3
147.057	0.077	3
147.257	0.077	3
147.459	0.077	3
147.666	0.077	3
147.873	0.077	3
148.068	0.077	3
148.279	0.077	3
148.476	0.077	3
148.684	0.077	3
148.885	0.077	3
149.091	0.077	3
149.29	0.077	3
149.498	0.077	3
149.696	0.077	3
149.904	0.077	3
150.1	0.077	3
150.308	0.077	3
150.507	0.077	3
150.716	0.077	3
150.914	0.077	3
151.124	0.077	3
151.319	0.077	3
151.531	0.077	3
151.731	0.077	3
151.937	0.077	3
152.133	0.077	3
152.342	0.077	3
152.539	0.077	3
152.748	0.077	3
152.945	0.077	3
153.151	0.077	3
153.353	0.077	3
153.554	0.077	3
153.759	0.077	3
153.967	0.077	3
154.168	0.077	3
154.367	0.077	3
154.57	0.077	3
154.78	0.077	3
154.979	0.077	3
155.185	0.077	3
155.381	0.077	3
155.592	0.077	3
155.794	0.077	3
155.992	0.077	3
156.193	0.077	3
156.406	0.077	3
156.603	0.077	3
156.803	0.077	3
157.006	0.077	3
157.218	0.077	3
157.412	0.077	3
157.626	0.077	3
157.819	0.077	3
158.029	0.077	3
158.226	0.077	3
158.43	0.077	3
158.632	0.077	3
158.835	0.077	3
159.043	0.077	3
159.24	0.077	3
159.445	0.077	3
159.653	0.077	3
159.852	0.077	3
160.052	0.077	3
160.259	0.077	3
160.467	0.077	3
160.664	0.077	3
160.874	0.077	3
161.069	0.077	3
161.282	0.077	3
161.482	0.077	3
161.684	0.077	3
161.883	0.077	3
162.092	0.077	3
162.29	0.077	3
162.5	0.077	3
162.693	0.077	3
162.902	0.077	3
163.105	0.077	3
163.311	0.077	3
163.508	0.077	3
163.716	0.077	3
163.914	0.077	3
164.125	0.077	3
164.32	0.077	3
164.522	0.077	3
164.729	0.077	3
164.935	0.077	3
165.132	0.077	3
165.341	0.077	3
165.543	0.077	3
165.742	0.077	3
165.946	0.077	3
166.152	0.077	3
166.353	0.077	3
166.561	0.077	3
166.76	0.077	3
166.965	0.077	3
167.169	0.077	3
167.365	0.077	3
167.571	0.077	3
167.781	0.077	3
167.977	0.077	3
168.186	0.077	3
168.385	0.077	3
168.59	0.077	3
168.792	0.077	3
168.998	0.077	3
169.195	0.077	3
169.405	0.077	3
169.601	0.077	3
169.805	0.077	3
170.006	0.077	3
170.21	0.077	3
170.417	0.077	3
170.623	0.077	3
170.82	0.077	3
171.026	0.077	3
171.227	0.077	3
171.437	0.077	3
171.633	0.077	3
171.84	0.077	3
172.039	0.077	3
172.249	0.077	3
172.443	0.077	3
172.653	0.077	3
172.857	0.077	3
173.057	0.077	3
173.257	0.077	3
173.468	0.077	3
173.665	0.077	3
173.875	0.077	3
174.068	0.077	3
174.28	0.077	3
174.475	0.077	3
174.685	0.077	3
174.885	0.077	3
175.093	0.078	3
175.292	0.078	3
175.492	0.077	3
175.694	0.077	3
175.898	0.077	3
176.101	0.077	3
176.31	0.077	3
176.507	0.077	3
176.719	0.077	3
176.914	0.077	3
177.116	0.077	3
177.32	0.077	3
177.529	0.078	3
177.726	0.077	3
177.927	0.077	3
178.132	0.077	3
178.343	0.077	3
178.546	0.077	3
178.742	0.077	3
178.944	0.077	3
179.152	0.077	3
179.353	0.077	3
179.553	0.077	3
179.757	0.077	3
179.966	0.077	3
180.162	0.077	3
180.375	0.077	3
180.57	0.077	3
180.779	0.077	3
180.979	0.077	3
181.181	0.077	3
181.381	0.077	3
181.59	0.077	4
181.792	0.078	4
181.997	0.078	4
182.196	0.078	4
182.403	0.078	4
182.601	0.078	4
182.804	0.077	4
183.01	0.077	4
183.214	0.078	4
183.415	0.078	4
183.622	0.078	4
183.821	0.078	4
184.021	0.077	4
184.225	0.077	4
184.432	0.078	4
184.634	0.078	4
184.842	0.078	4
185.04	0.077	4
185.247	0.078	4
185.446	0.078	4
185.656	0.078	4
185.855	0.078	4
186.054	0.078	4
186.256	0.078	4
186.468	0.078	4
186.665	0.078	4
186.868	0.078	4
187.07	0.078	4
187.271	0.078	4
187.477	0.078	4
187.686	0.078	4
187.884	0.077	4
188.092	0.077	4
188.291	0.077	4
188.496	0.077	4
188.694	0.077	4
188.903	0.077	4
189.1	0.077	4
189.311	0.077	4
189.51	0.078	4
189.717	0.077	4
189.922	0.077	4
190.117	0.077	4
190.319	0.077	4
190.53	0.078	4
190.726	0.077	4
190.937	0.077	4
191.134	0.077	4
191.341	0.077	4
191.537	0.077	4
191.748	0.077	4
191.945	0.077	4
192.153	0.077	4
192.353	0.078	4
192.559	0.078	4
192.76	0.078	4
192.964	0.078	4
193.166	0.078	4
193.366	0.078	4
193.571	0.077	4
193.778	0.078	4
193.979	0.077	4
194.177	0.078	4
194.381	0.078	4
194.592	0.078	4
194.792	0.078	4
194.998	0.078	4
195.194	0.077	4
195.403	0.077	4
195.599	0.078	4
195.807	0.077	4
196.01	0.077	4
196.218	0.078	4
196.416	0.078	4
196.623	0.078	4
196.821	0.078	4
197.03	0.078	4
197.23	0.078	4
197.437	0.078	4
197.633	0.078	4
197.84	0.078	4
198.039	0.078	4
198.246	0.078	4
198.445	0.078	4
198.647	0.078	4
198.851	0.078	4
199.061	0.078	4
199.258	0.078	4
199.468	0.078	4
199.665	0.078	4
199.872	0.078	4
200.07	0.078	4
200.28	0.078	4
200.478	0.078	4
200.678	0.078	4
200.882	0.078	4
201.091	0.078	4
201.295	0.078	4
201.492	0.078	4
201.693	0.078	4
201.905	0.078	4
202.102	0.078	4
202.303	0.078	4
202.509	0.078	4
202.715	0.078	4
202.913	0.078	4
203.126	0.078	4
203.32	0.078	4
203.53	0.078	4
203.729	0.078	4
203.935	0.078	4
204.131	0.078	4
204.34	0.078	4
204.543	0.078	4
204.748	0.078	4
204.944	0.078	4
205.153	0.078	4
205.351	0.078	4
205.56	0.078	4
205.759	0.078	4
205.966	0.078	4
206.165	0.078	4
206.365	0.078	4
206.569	0.078	4
206.771	0.078	4
206.976	0.078	4
207.18	0.078	4
207.385	0.078	4
207.592	0.078	4
207.789	0.078	4
207.998	0.078	4
208.194	0.078	4
208.403	0.078	4
208.6	0.078	4
208.811	0.078	4
209.006	0.078	4
209.216	0.078	4
209.413	0.078	4
209.621	0.078	4
209.822	0.078	4
210.023	0.078	4
210.229	0.078	4
210.436	0.078	4
210.634	0.078	4
210.843	0.078	4
211.041	0.078	4
211.241	0.078	4
211.446	0.078	4
211.656	0.078	4
211.852	0.078	4
212.061	0.078	4
212.257	0.078	4
212.466	0.078	4
212.67	0.078	4
212.866	0.078	4
213.068	0.078	4
213.28	0.078	4
213.477	0.078	4
213.678	0.078	4
213.885	0.078	4
214.091	0.078	4
214.293	0.078	4
214.5	0.078	4
214.696	0.078	4
214.904	0.078	4
215.101	0.078	4
215.305	0.078	4
215.506	0.078	4
215.71	0.078	4
215.914	0.078	4
216.124	0.078	4
216.32	0.078	4
216.529	0.078	4
216.726	0.078	4
216.936	0.078	4
217.135	0.078	4
217.341	0.078	4
217.54	0.078	4
217.748	0.078	4
217.947	0.078	4
218.154	0.078	4
218.357	0.078	4
218.558	0.078	4
218.758	0.078	4
218.965	0.078	4
219.164	0.078	4
219.374	0.078	4
219.569	0.078	4
219.781	0.078	4
219.981	0.078	4
220.186	0.078	4
220.384	0.078	4
220.59	0.078	4
220.79	0.078	4
220.996	0.078	4
221.195	0.078	4
221.397	0.078	4
221.603	0.078	4
221.809	0.078	4
222.009	0.078	4
222.215	0.078	4
222.417	0.078	4
222.615	0.078	4
222.818	0.078	4
223.021	0.078	4
223.227	0.078	4
223.435	0.078	4
223.632	0.078	4
223.841	0.078	4
224.044	0.078	4
224.246	0.078	4
224.445	0.078	4
224.655	0.078	4
224.851	0.078	4
225.054	0.078	4
225.256	0.078	4
225.466	0.078	4
225.663	0.078	4
225.874	0.078	4
226.07	0.078	4
226.278	0.078	4
226.478	0.078	4
226.681	0.078	4
226.881	0.078	4
227.09	0.078	4
227.293	0.078	4
227.493	0.078	4
227.695	0.078	4
227.904	0.078	4
228.104	0.078	4
228.312	0.078	4
228.51	0.078	4
228.719	0.078	4
228.913	0.078	4
229.115	0.078	4
229.32	0.078	4
229.528	0.078	4
229.726	0.078	4
229.932	0.078	4
230.132	0.078	4
230.342	0.078	4
230.542	0.078	4
230.748	0.078	4
230.945	0.078	4
231.156	0.078	4
231.356	0.078	4
231.562	0.078	4
231.755	0.078	4
231.968	0.078	4
232.164	0.078	4
232.368	0.078	4
232.571	0.078	4
232.771	0.078	4
232.978	0.078	4
233.185	0.078	4
233.385	0.078	4
233.59	0.078	4
233.793	0.078	4
233.991	0.078	4
234.196	0.078	4
234.406	0.078	4
234.603	0.079	4
234.811	0.079	4
235.006	0.079	4
235.217	0.079	4
235.412	0.079	4
235.615	0.079	4
235.818	0.079	4
236.03	0.079	4
236.226	0.079	4
236.437	0.079	4
236.632	0.079	4
236.842	0.079	4
237.037	0.079	4
237.25	0.079	4
237.444	0.079	4
237.653	0.079	4
237.855	0.079	4
238.054	0.079	4
238.256	0.079	4
238.465	0.079	4
238.665	0.079	4
238.875	0.079	4
239.07	0.079	4
239.278	0.079	4
239.479	0.08	4
239.684	0.08	4
239.885	0.08	4
240.091	0.08	4
240.287	0.08	4
240.498	0.08	4
240.693	0.081	4
240.905	0.081	4
241.108	0.081	4
241.308	0.081	4
241.509	0.081	5
241.716	0.081	5
241.914	0.081	5
242.122	0.082	5
242.322	0.082	5
242.531	0.082	5
242.725	0.082	5
242.937	0.082	5
243.13	0.082	5
243.341	0.082	5
243.541	0.083	5
243.746	0.083	5
243.947	0.083	5
244.152	0.083	5
244.353	0.084	5
244.554	0.084	5
244.758	0.084	5
244.966	0.084	5
245.168	0.084	5
245.366	0.085	5
245.571	0.085	5
245.778	0.085	5
245.978	0.085	5
246.186	0.085	5
246.383	0.086	5
246.592	0.086	5
246.796	0.086	5
246.991	0.086	5
247.195	0.087	5
247.406	0.087	5
247.603	0.087	5
247.803	0.087	5
248.01	0.088	5
248.218	0.088	5
248.412	0.088	5
248.623	0.089	5
248.821	0.089	5
249.029	0.09	5
249.227	0.09	5
249.431	0.09	5
249.634	0.09	5
249.834	0.091	5
250.041	0.091	5
250.249	0.091	5
250.443	0.091	5
250.646	0.092	5
250.852	0.093	5
251.053	0.094	5
251.258	0.095	5
251.465	0.096	5
251.667	0.098	5
251.865	0.101	5
252.072	0.104	5
252.281	0.109	5
252.48	0.114	5
252.682	0.123	5
252.883	0.134	5
253.09	0.16	5
253.29	0.187	5
253.497	0.226	5
253.696	0.278	5
253.906	0.343	5
254.105	0.417	5
254.31	0.501	5
254.507	0.589	5
254.716	0.67	5
254.914	0.738	5
255.122	0.793	5
255.32	0.84	5
255.526	0.879	5
255.726	0.912	5
255.936	0.941	5
256.134	0.966	5
256.342	0.989	5
256.542	1.009	5
256.74	1.028	5
256.946	1.031	5
257.155	1.031	5
257.353	1.031	5
257.562	1.031	5
257.758	1.031	5
257.966	1.031	5
258.171	1.031	5
258.367	1.031	5
258.568	1.031	5
258.781	1.031	5
258.976	1.031	5
259.187	1.031	5
259.382	1.031	5
259.591	1.031	5
259.788	1.031	5
259.997	1.031	5
260.196	1.031	5
260.404	1.031	5
260.601	1.031	5
260.804	1.031	5
261.006	1.031	5
261.213	1.031	5
261.416	1.031	5
261.625	1.031	5
261.821	1.031	5
262.029	1.031	5
262.227	1.031	5
262.435	1.031	5
262.635	1.031	5
262.841	1.031	5
263.041	1.031	5
263.249	1.031	5
263.446	1.031	5
263.646	1.031	5
263.855	1.031	5
264.054	1.031	5
264.256	1.031	5
264.467	1.031	5
264.667	1.031	5
264.873	1.031	5
265.072	1.031	5
265.28	1.031	5
265.481	1.031	5
265.688	1.031	5
265.885	1.031	5
266.092	1.031	5
266.289	1.031	5
266.491	1.031	5
266.695	1.031	5
266.9	1.031	5
267.104	1.031	5
267.312	1.031	5
267.51	1.031	5
267.716	1.031	5
267.917	1.031	5
268.122	1.031	5
268.32	1.031	5
268.531	1.031	5
268.73	1.031	5
268.935	1.031	5
269.132	1.031	5
269.343	1.031	5
269.544	1.031	5
269.742	1.031	5
269.944	1.031	5
270.156	1.031	5
270.353	1.031	5
270.553	1.031	5
270.759	1.031	5
270.967	1.031	5
271.166	1.031	5
271.373	1.031	5
271.568	1.031	5
271.779	1.031	5
271.98	1.031	5
272.182	1.031	5
272.382	1.031	5
272.584	1.031	5
272.792	1.031	5
272.99	1.031	5
273.194	1.031	5
273.403	1.031	5
273.604	1.031	5
273.809	1.031	5
274.007	1.031	5
274.215	1.031	5
274.414	1.031	5
274.624	1.031	5
274.82	1.031	5
275.028	1.031	5
275.226	1.031	5
275.433	1.031	5
275.635	1.031	5
275.84	1.031	5
276.038	1.031	5
276.25	1.031	5
276.445	1.031	5
276.655	1.031	5
276.854	1.031	5
277.063	1.031	5
277.259	1.031	5
277.466	1.031	5
277.665	1.031	5
277.868	1.031	5
278.07	1.031	5
278.274	1.031	5
278.477	1.031	5
278.685	1.031	5
278.883	1.031	5
279.092	1.031	5
279.287	1.031	5
279.496	1.031	5
279.693	1.031	5
279.906	1.031	5
280.103	1.031	5
280.304	1.031	5
280.507	1.031	5
280.719	1.031	5
280.919	1.031	5
281.117	1.031	5
281.32	1.031	5
281.53	1.031	5
281.728	1.031	5
281.937	1.031	5
282.13	1.031	5
282.341	1.031	5
282.538	1.031	5
282.741	1.031	5
282.946	1.031	5
283.152	1.031	5
283.354	1.031	5
283.559	1.031	5
283.76	1.031	5
283.964	1.031	5
284.168	1.031	5
284.375	1.031	5
284.569	1.031	5
284.778	1.031	5
284.978	1.031	5
285.178	1.031	5
285.38	1.031	5
285.592	1.031	5
285.79	1.031	5
285.99	1.031	5
286.196	1.031	5
286.404	1.031	5
286.605	1.031	5
286.807	1.031	5
287.006	1.031	5
287.215	1.031	5
287.412	1.031	5
287.623	1.031	5
287.821	1.031	5
288.027	1.031	5
288.231	1.031	5
288.438	1.031	5
288.63	1.031	5
288.842	1.031	5
289.039	1.031	5
289.248	1.031	5
289.446	1.031	5
289.647	1.031	5
289.853	1.031	5
290.06	1.031	5
290.258	1.031	5
290.469	1.031	5
290.665	1.031	5
290.872	1.031	5
291.069	1.031	5
291.279	1.031	5
291.478	1.031	5
291.688	1.031	5
291.882	1.031	5
292.091	1.031	5
292.296	1.031	5
292.49	1.031	5
292.694	1.031	5
292.906	1.031	5
293.103	1.031	5
293.302	1.031	5
293.507	1.031	5
293.715	1.031	5
293.913	1.031	5
294.115	1.031	5
294.32	1.031	5
294.528	1.031	5
294.727	1.031	5
294.936	1.031	5
295.135	1.031	5
295.334	1.031	5
295.541	1.031	5
295.75	1.031	5
295.945	1.031	5
296.152	1.031	5
296.351	1.031	5
296.553	1.031	5
296.759	1.031	5
296.966	1.031	5
297.165	1.031	5
297.375	1.031	5
297.568	1.031	5
297.78	1.031	5
297.982	1.031	5
298.184	1.031	5
298.384	1.031	5
298.593	1.031	5
298.789	1.031	5
298.998	1.031	5
299.193	1.031	5
299.402	1.031	5
299.6	1.031	5
299.812	1.031	5
300.01	1.031	5
300.216	1.031	5
300.414	1.031	5
300.623	1.031	5
300.82	1.031	5
301.023	1.031	5
301.228	1.031	5
301.428	1.031	5
301.635	1.031	6
301.843	1.031	6
302.043	1.031	6
302.25	1.031	6
302.444	1.031	6
302.657	1.031	6
302.854	1.031	6
303.06	1.031	6
303.256	1.031	6
303.465	1.031	6
303.664	1.031	6
303.866	1.031	6
304.069	1.031	6
304.279	1.031	6
304.475	1.031	6
304.688	1.031	6
304.881	1.031	6
305.091	1.031	6
305.293	1.031	6
305.5	1.031	6
305.695	1.031	6
305.904	1.031	6
306.103	1.031	6
306.306	1.031	6
306.506	1.031	6
306.709	1.031	6
306.917	1.031	6
307.125	1.031	6
307.32	1.031	6
307.531	1.031	6
307.727	1.031	6
307.929	1.031	6
308.131	1.031	6
308.34	1.031	6
308.541	1.031	6
308.75	1.031	6
308.945	1.031	6
309.156	1.031	6
309.357	1.031	6
309.559	1.031	6
309.76	1.031	6
309.967	1.031	6
310.163	1.031	6
310.375	1.031	6
310.571	1.031	6
310.781	1.031	6
310.981	1.031	6
311.186	1.031	6
311.381	1.031	6
311.59	1.031	6
311.789	1.031	6
311.991	1.031	6
312.196	1.031	6
312.398	1.031	6
312.6	1.031	6
312.811	1.031	6
313.008	1.031	6
313.215	1.031	6
313.413	1.031	6
313.615	1.031	6
313.819	1.031	6
314.031	1.031	6
314.226	1.031	6
314.436	1.031	6
314.632	1.031	6
314.843	1.031	6
315.044	1.031	6
315.242	1.031	6
315.444	1.031	6
315.653	1.031	6
315.852	1.031	6
316.06	1.031	6
316.257	1.031	6
316.466	1.031	6
316.669	1.031	6
316.875	1.031	6
317.069	1.031	6
317.278	1.031	6
317.478	1.031	6
317.681	1.031	6
317.885	1.031	6
318.084	1.031	6
318.288	1.031	6
318.49	1.031	6
318.696	1.031	6
318.904	1.031	6
319.101	1.031	6
319.303	1.031	6
319.508	1.031	6
319.714	1.031	6
319.917	1.031	6
320.125	1.031	6
320.321	1.031	6
320.529	1.031	6
320.725	1.031	6
320.931	1.031	6
321.133	1.031	6
321.34	1.031	6
321.542	1.031	6
321.748	1.031	6
321.945	1.031	6
322.146	1.031	6
322.356	1.031	6
322.562	1.031	6
322.759	1.031	6
322.968	1.031	6
323.162	1.031	6
323.372	1.031	6
323.572	1.031	6
323.772	1.031	6
323.976	1.031	6
324.187	1.031	6
324.38	1.031	6
324.593	1.031	6
324.79	1.031	6
324.99	1.031	6
325.194	1.031	6
325.404	1.031	6
325.604	1.031	6
325.803	1.031	6
326.007	1.031	6
326.218	1.031	6
326.419	1.031	6
326.617	1.031	6
326.821	1.031	6
327.032	1.031	6
327.227	1.031	6
327.437	1.031	6
327.63	1.031	6
327.841	1.031	6
328.041	1.031	6
328.248	1.031	6
328.443	1.031	6
328.651	1.031	6
328.854	1.031	6
329.056	1.031	6
329.26	1.031	6
329.465	1.031	6
329.665	1.031	6
329.865	1.031	6
330.069	1.031	6
330.281	1.031	6
330.478	1.031	6
330.686	1.031	6
330.885	1.031	6
331.092	1.031	6
331.29	1.031	6
331.497	1.031	6
331.697	1.031	6
331.904	1.031	6
332.106	1.031	6
332.306	1.031	6
332.507	1.031	6
332.716	1.031	6
332.916	1.031	6
333.122	1.031	6
333.321	1.031	6
333.531	1.031	6
333.724	1.031	6
333.936	1.031	6
334.135	1.031	6
334.343	1.031	6
334.539	1.031	6
334.748	1.031	6
334.945	1.031	6
335.148	1.031	6
335.353	1.031	6
335.553	1.031	6
335.758	1.031	6
335.965	1.031	6
336.165	1.031	6
336.365	1.031	6
336.569	1.031	6
336.771	1.031	6
336.978	1.031	6
337.187	1.031	6
337.381	1.031	6
337.59	1.031	6
337.794	1.031	6
337.99	1.031	6
338.194	1.031	6
338.406	1.031	6
338.603	1.031	6
338.802	1.031	6
339.009	1.031	6
339.217	1.031	6
339.414	1.031	6
339.623	1.031	6
339.818	1.031	6
340.029	1.031	6
340.227	1.031	6
340.431	1.026	6
340.632	1.02	6
340.835	1.015	6
341.043	1.01	6
341.24	1.006	6
341.443	1.003	6
341.653	0.999	6
341.854	0.997	6
342.053	0.994	6
342.256	0.991	6
342.467	0.988	6
342.664	0.985	6
342.875	0.983	6
343.071	0.981	6
343.282	0.98	6
343.475	0.981	6
343.682	0.982	6
343.885	0.983	6
344.091	0.982	6
344.292	0.98	6
344.499	0.977	6
344.695	0.973	6
344.906	0.967	6
345.105	0.96	6
345.311	0.953	6
345.509	0.947	6
345.717	0.942	6
345.914	0.939	6
346.121	0.937	6
346.319	0.937	6
346.522	0.937	6
346.727	0.937	6
346.937	0.936	6
347.134	0.934	6
347.343	0.931	6
347.541	0.927	6
347.741	0.921	6
347.944	0.916	6
348.154	0.91	6
348.354	0.904	6
348.56	0.896	6
348.757	0.888	6
348.968	0.879	6
349.169	0.871	6
349.371	0.865	6
349.568	0.861	6
349.782	0.858	6
349.976	0.855	6
350.186	0.854	6
350.381	0.853	6
350.593	0.853	6
350.792	0.853	6
350.991	0.853	6
351.193	0.853	6
351.402	0.852	6
351.61	0.851	6
351.809	0.85	6
352.006	0.848	6
352.215	0.847	6
352.414	0.845	6
352.625	0.843	6
352.819	0.84	6
353.021	0.837	6
353.228	0.834	6
353.435	0.831	6
353.631	0.828	6
353.84	0.825	6
354.041	0.822	6
354.249	0.82	6
354.443	0.817	6
354.652	0.815	6
354.85	0.813	6
355.058	0.81	6
355.258	0.808	6
355.465	0.807	6
355.664	0.805	6
355.875	0.802	6
356.07	0.801	6
356.271	0.798	6
356.475	0.796	6
356.686	0.793	6
356.883	0.79	6
357.091	0.786	6
357.29	0.783	6
357.492	0.78	6
357.693	0.777	6
357.898	0.773	6
358.101	0.769	6
358.31	0.766	6
358.508	0.763	6
358.715	0.76	6
358.916	0.757	6
359.126	0.754	6
359.319	0.751	6
359.531	0.749	6
359.728	0.746	6
359.937	0.742	6
360.132	0.737	6
360.341	0.731	6
360.546	0.724	6
360.74	0.718	6
360.944	0.713	6
361.154	0.708	6
361.351	0.704	6
361.56	0.701	7
361.76	0.697	7
361.966	0.693	7
362.167	0.69	7
362.365	0.686	7
362.57	0.683	7
362.778	0.68	7
362.977	0.677	7
363.184	0.674	7
363.382	0.672	7
363.59	0.669	7
363.793	0.666	7
363.999	0.664	7
364.194	0.662	7
364.402	0.66	7
364.601	0.659	7
364.809	0.657	7
365.006	0.656	7
365.217	0.655	7
365.416	0.653	7
365.616	0.651	7
365.818	0.649	7
366.031	0.646	7
366.225	0.644	7
366.434	0.641	7
366.633	0.638	7
366.842	0.635	7
367.042	0.632	7
367.249	0.63	7
367.445	0.628	7
367.655	0.626	7
367.855	0.623	7
368.054	0.621	7
368.259	0.619	7
368.469	0.617	7
368.668	0.615	7
368.872	0.613	7
369.072	0.611	7
369.272	0.609	7
369.476	0.607	7
369.678	0.606	7
369.88	0.605	7
370.091	0.603	7
370.293	0.602	7
370.492	0.601	7
370.696	0.6	7
370.903	0.599	7
371.101	0.597	7
371.31	0.596	7
371.507	0.595	7
371.714	0.594	7
371.918	0.593	7
372.118	0.593	7
372.321	0.593	7
372.529	0.593	7
372.728	0.594	7
372.936	0.595	7
373.131	0.596	7
373.341	0.596	7
373.538	0.595	7
373.75	0.594	7
373.944	0.593	7
374.153	0.591	7
374.353	0.59	7
374.561	0.587	7
374.757	0.585	7
374.963	0.582	7
375.166	0.579	7
375.365	0.577	7
375.569	0.575	7
375.771	0.573	7
375.98	0.571	7
376.184	0.57	7
376.384	0.569	7
376.59	0.567	7
376.79	0.567	7
377.001	0.566	7
377.196	0.566	7
377.404	0.566	7
377.6	0.567	7
377.806	0.567	7
378.009	0.567	7
378.218	0.566	7
378.415	0.564	7
378.615	0.562	7
378.819	0.56	7
379.031	0.557	7
379.229	0.554	7
379.436	0.551	7
379.632	0.548	7
379.844	0.546	7
380.042	0.544	7
380.247	0.542	7
380.446	0.54	7
380.649	0.538	7
380.853	0.536	7
381.061	0.534	7
381.256	0.531	7
381.466	0.53	7
381.666	0.528	7
381.865	0.526	7
382.07	0.524	7
382.282	0.523	7
382.478	0.522	7
382.686	0.521	7
382.883	0.52	7
383.092	0.52	7
383.295	0.519	7
383.49	0.518	7
383.696	0.517	7
383.906	0.516	7
384.1	0.515	7
384.303	0.515	7
384.51	0.513	7
384.717	0.512	7
384.917	0.511	7
385.125	0.51	7
385.32	0.508	7
385.528	0.507	7
385.727	0.505	7
385.93	0.503	7
386.135	0.501	7
386.34	0.5	7
386.543	0.498	7
386.749	0.496	7
386.946	0.495	7
387.153	0.493	7
387.352	0.492	7
387.559	0.491	7
387.759	0.491	7
387.965	0.49	7
388.165	0.49	7
388.365	0.49	7
388.572	0.49	7
388.782	0.489	7
388.975	0.489	7
389.182	0.488	7
389.382	0.487	7
389.592	0.487	7
389.789	0.486	7
389.999	0.485	7
390.195	0.484	7
390.405	0.482	7
390.6	0.481	7
390.812	0.479	7
391.01	0.478	7
391.218	0.477	7
391.416	0.475	7
391.617	0.474	7
391.818	0.473	7
392.027	0.472	7
392.225	0.472	7
392.434	0.47	7
392.633	0.469	7
392.843	0.469	7
393.043	0.467	7
393.25	0.466	7
393.443	0.466	7
393.655	0.465	7
393.855	0.464	7
394.053	0.463	7
394.256	0.462	7
394.467	0.461	7
394.669	0.461	7
394.865	0.46	7
395.069	0.459	7
395.281	0.459	7
395.479	0.458	7
395.678	0.458	7
395.881	0.457	7
396.091	0.457	7
396.291	0.456	7
396.498	0.455	7
396.694	0.455	7
396.905	0.454	7
397.103	0.454	7
397.306	0.453	7
397.506	0.452	7
397.709	0.451	7
397.916	0.45	7
398.124	0.449	7
398.32	0.448	7
398.528	0.447	7
398.726	0.446	7
398.929	0.445	7
399.135	0.444	7
399.341	0.443	7
399.539	0.442	7
399.75	0.441	7
399.945	0.44	7
400.154	0.439	7
400.35	0.437	7
400.556	0.436	7
400.758	0.435	7
400.965	0.434	7
401.167	0.433	7
401.374	0.433	7
401.569	0.433	7
401.771	0.433	7
401.979	0.432	7
402.187	0.431	7
402.385	0.429	7
402.591	0.428	7
402.789	0.428	7
402.993	0.427	7
403.193	0.426	7
403.397	0.425	7
403.603	0.424	7
403.812	0.423	7
404.009	0.422	7
404.217	0.421	7
404.417	0.42	7
404.625	0.419	7
404.819	0.418	7
405.028	0.416	7
405.229	0.415	7
405.428	0.414	7
405.632	0.413	7
405.84	0.413	7
406.044	0.413	7
406.242	0.412	7
406.446	0.412	7
406.655	0.412	7
406.854	0.412	7
407.053	0.411	7
407.257	0.41	7
407.467	0.409	7
[truncated: 2,512 more rows]
