# Supplementary material for: TORC1-dependent translation drives chromatin remodeling during the germ-cell-to-maternal transition in Drosophila
Source: EMBO J. 2026 Jan 26;45(5):1648–71. doi: 10.1038/s44318-026-00697-0 (PMC12953698; doi:10.1038/s44318-026-00697-0)
Supplement: Supplementary file 10 — Source data Fig. 5 [file 44318_2026_697_MOESM10_ESM.zip]

Archive with 22 entries (16 files):
- Figure 5/
- Figure 5/5A/
- Figure 5/5F/
- Figure 5/.DS_Store
- __MACOSX/Figure 5/._.DS_Store
- Figure 5/5C/
- Figure 5/5D/
- Figure 5/5B/
- Figure 5/5A/rps19b-gfp control.tif
- __MACOSX/Figure 5/5A/._rps19b-gfp control.tif
- Figure 5/5A/rps19b-NG4 x nup44a RNAi.tif
- __MACOSX/Figure 5/5A/._rps19b-NG4 x nup44a RNAi.tif
- Figure 5/5F/5F_ChromHMM_emissions.txt
- __MACOSX/Figure 5/5F/._5F_ChromHMM_emissions.txt
- Figure 5/5C/5D_deseq_comparison_Nup44a_vs_WT_all_genes.csv
- __MACOSX/Figure 5/5C/._5D_deseq_comparison_Nup44a_vs_WT_all_genes.csv
- Figure 5/5D/5E_common_640_up.txt
- __MACOSX/Figure 5/5D/._5E_common_640_up.txt
- Figure 5/5B/rps19b expansion nup44a RNAi quantification.csv
- __MACOSX/Figure 5/5B/._rps19b expansion nup44a RNAi quantification.csv
- Figure 5/5B/README.txt
- __MACOSX/Figure 5/5B/._README.txt
