# Supplementary material for: TORC1-dependent translation drives chromatin remodeling during the germ-cell-to-maternal transition in Drosophila
Source: EMBO J. 2026 Jan 26;45(5):1648–71. doi: 10.1038/s44318-026-00697-0 (PMC12953698; doi:10.1038/s44318-026-00697-0)
Supplement: Supplementary file 10 — Source data Fig. 5 [file 44318_2026_697_MOESM10_ESM.zip › Figure 5/5C/5D_deseq_comparison_Nup44a_vs_WT_all_genes.csv]

baseMean	log2FoldChange	lfcSE	pvalue	padj	gene_id	gene_name	status
9668.30355644066	2.22344049192088	0.0503826908471124	0	0	FBgn0033717	CG8839	up_regulated
32633.4179232213	2.24655433450789	0.0568056228831305	0	0	FBgn0003888	betaTub60D	up_regulated
22648.9656316966	2.32704224242599	0.0516129055106159	0	0	FBgn0041789	Pax	up_regulated
37605.4259967176	2.41537037128427	0.0643901856142951	0	0	FBgn0035499	Chd64	up_regulated
14393.7977816767	2.66782897483459	0.0453242639181027	0	0	FBgn0034420	CG10737	up_regulated
7289.56170121241	2.7520410820656	0.0658726612891842	0	0	FBgn0023095	caps	up_regulated
7943.33378203269	2.84129575146558	0.0504455613853437	0	0	FBgn0038720	CG6231	up_regulated
6130.73941272744	2.85834671313664	0.0710581161672056	0	0	FBgn0014396	tim	up_regulated
11064.3349433125	2.94881223295832	0.0544846344060223	0	0	FBgn0032006	Pvr	up_regulated
4587.08429875439	2.98791106830746	0.0793575980159594	0	0	FBgn0050104	NT5E-2	up_regulated
39992.7058096568	3.03247995578871	0.0643382044989408	0	0	FBgn0264975	Nrg	up_regulated
26386.843276936	3.05671254777196	0.066988278242528	0	0	FBgn0000083	AnxB9	up_regulated
19399.0744070885	3.06681004163469	0.0732368025461375	0	0	FBgn0001297	kay	up_regulated
30003.2748278439	3.06983186350101	0.049262904649756	0	0	FBgn0265991	Zasp52	up_regulated
146716.846129982	3.15854134985941	0.0818143201440879	0	0	FBgn0016075	vkg	up_regulated
206138.089553999	3.16502285779659	0.0837436308703489	0	0	FBgn0000299	Col4a1	up_regulated
10120.1359935336	3.21448434366964	0.0737248541302696	0	0	FBgn0031975	Tg	up_regulated
59805.7638517892	3.42778054382797	0.0728705808433497	0	0	FBgn0261258	rgn	up_regulated
3130.36609494526	3.49755325648091	0.0859705220639419	0	0	FBgn0004858	elB	up_regulated
43213.9399758804	3.65655925246852	0.055228501741796	0	0	FBgn0010434	cora	up_regulated
5755.41724922642	3.65676903462642	0.0808442857951392	0	0	FBgn0010225	Gel	up_regulated
2250.95782467322	3.67020143630926	0.0900657676607368	0	0	FBgn0031322	CG5001	up_regulated
7355.82026038199	3.68222748301896	0.0777844861379612	0	0	FBgn0000244	by	up_regulated
16956.601155672	3.72637413897809	0.0848339939437353	0	0	FBgn0026061	Mipp1	up_regulated
2798.03653318953	3.80281228198525	0.0915093526999438	0	0	FBgn0035656	CG10479	up_regulated
25570.5668484944	3.87291135900435	0.0839007088130469	0	0	FBgn0002789	Mp20	up_regulated
6391.29209897337	3.92144817883698	0.0851966337954878	0	0	FBgn0033438	Mmp2	up_regulated
3102.32757247045	3.94751702928386	0.0989664667695251	0	0	FBgn0029932	CG4607	up_regulated
3688.72709159237	3.95498601397224	0.100126427650832	0	0	FBgn0020299	stumps	up_regulated
18560.6891706994	3.96798001538328	0.0901160444822467	0	0	FBgn0033875	CG6357	up_regulated
14397.9657813519	3.97511336836852	0.0893974257727403	0	0	FBgn0030309	CG1572	up_regulated
27629.648657806	4.01021421559749	0.0614058602261559	0	0	FBgn0000636	Fas3	up_regulated
12251.0745231408	4.05015115156266	0.107462502863474	0	0	FBgn0004859	ci	up_regulated
15035.6252709001	4.10091060035561	0.0971885698131255	0	0	FBgn0030362	regucalcin	up_regulated
2361.90264521625	4.15406987190164	0.0870221727274432	0	0	FBgn0027585	CG8740	up_regulated
31028.084116216	4.15947276468349	0.106322506848383	0	0	FBgn0000635	Fas2	up_regulated
6169.77502627874	4.16766548896182	0.0986665960051594	0	0	FBgn0001145	Gs2	up_regulated
10704.8836555301	4.19151301157227	0.0764957067794773	0	0	FBgn0266451	fau	up_regulated
10859.5603867882	4.2079365794551	0.0866151009699502	0	0	FBgn0038774	CG5023	up_regulated
8160.47464700507	4.23158117683267	0.111410923078921	0	0	FBgn0266492	SclB	up_regulated
4861.60951127472	4.23471955482186	0.104944595538278	0	0	FBgn0259736	CG42390	up_regulated
4914.03906843614	4.25422529460416	0.106213851238211	0	0	FBgn0010263	Rbp9	up_regulated
8441.38473670264	4.26526975552116	0.0839347794414815	0	0	FBgn0265413	CG44325	up_regulated
5596.78637627629	4.30321092261218	0.103911527214024	0	0	FBgn0010389	htl	up_regulated
1071.47842590238	4.32301986763309	0.11362917819343	0	0	FBgn0035976	PGRP-LC	up_regulated
58149.9413881551	4.33689335563328	0.108722021419685	0	0	FBgn0016123	Alp4	up_regulated
4668.7868481297	4.34325986177844	0.114689884970246	0	0	FBgn0051374	sals	up_regulated
10991.4425289082	4.36114029884811	0.112293235055161	0	0	FBgn0037565	CG9626	up_regulated
6545.6419803431	4.42247058227982	0.0931944520762602	0	0	FBgn0030976	CG7378	up_regulated
7353.78792670539	4.42323083909939	0.0836183092522401	0	0	FBgn0038638	CG7702	up_regulated
25090.6621692789	4.43871382166108	0.115648452779722	0	0	FBgn0035917	Zasp66	up_regulated
5824.71856452145	4.4701456570933	0.0970669970191137	0	0	FBgn0040091	Ugt317A1	up_regulated
18642.5259796542	4.50381724696508	0.113485878413852	0	0	FBgn0035710	SP1173	up_regulated
8079.71162650917	4.52671809301297	0.109167357655337	0	0	FBgn0011274	Dif	up_regulated
7912.31112056686	4.53932686678311	0.106846617130997	0	0	FBgn0265356	tn	up_regulated
1225.22137154846	4.54539974394857	0.114657239905277	0	0	FBgn0262057	Spn77Ba	up_regulated
13792.911563611	4.57179286504982	0.11153767239429	0	0	FBgn0032129	jp	up_regulated
1828.40806796199	4.59782730145979	0.119446404746723	0	0	FBgn0033304	Cyp6a13	up_regulated
4897.31483865851	4.60418352299295	0.0820002197738413	0	0	FBgn0032899	CG9338	up_regulated
2083.46090008431	4.61042962661136	0.116444922236917	0	0	FBgn0029507	Tsp42Ed	up_regulated
18930.9981726144	4.63210615527936	0.11519873148657	0	0	FBgn0026562	SPARC	up_regulated
3456.05478683977	4.65625196751333	0.0959312862526623	0	0	FBgn0034438	CG9416	up_regulated
42368.7155286976	4.6614862661026	0.12412769443312	0	0	FBgn0261015	Pif1A	up_regulated
2234.00086020557	4.68584242139943	0.105145551957719	0	0	FBgn0259977	Tdc1	up_regulated
8550.89423122262	4.70417745392696	0.0832382071546725	0	0	FBgn0266448	CG45078	up_regulated
2829.34138091912	4.73003648494456	0.115936593751556	0	0	FBgn0038037	Cyp9f2	up_regulated
1734.65959445009	4.74979110879299	0.120085383706838	0	0	FBgn0033134	Tsp42El	up_regulated
4460.679805387	4.78045832884709	0.119370671418224	0	0	FBgn0052354	CG32354	up_regulated
8302.25265025899	4.80070711765845	0.0761670109014811	0	0	FBgn0266758	Esyt2	up_regulated
4511.44657918764	4.80741618170397	0.0976103502770136	0	0	FBgn0085400	side-V	up_regulated
6229.57255540219	4.81910329279573	0.11925928570525	0	0	FBgn0034761	CG4250	up_regulated
66415.0720223407	4.82307566728552	0.0980915670245836	0	0	FBgn0041180	Tep4	up_regulated
14453.9742705699	4.89406809070775	0.102411563429357	0	0	FBgn0032156	CG13124	up_regulated
2859.46491017493	4.91747238319217	0.0918060919124784	0	0	FBgn0033128	Tsp42Eg	up_regulated
4105.64059184559	4.96551065194211	0.0788123510573714	0	0	FBgn0032593	Trpgamma	up_regulated
3155.64912684258	4.97288311500371	0.131431743107179	0	0	FBgn0032683	kon	up_regulated
5628.67399934444	5.04158924427661	0.128830323225015	0	0	FBgn0260228	CG42502	up_regulated
53987.0923111045	5.06480506354358	0.123385251270344	0	0	FBgn0264894	CG44085	up_regulated
11154.7445888181	5.06764700160086	0.0807662123894892	0	0	FBgn0032666	CG5758	up_regulated
1208.50910722927	5.0756353162574	0.133497342872467	0	0	FBgn0003129	Poxm	up_regulated
2402.8765635127	5.13431352127166	0.110947541376288	0	0	FBgn0050296	RIC-3	up_regulated
6831.77177075691	5.22021896945818	0.115018538075182	0	0	FBgn0027586	CG5867	up_regulated
1703.04824189124	5.26456261711866	0.131941378039414	0	0	FBgn0051826	CG31826	up_regulated
5437.92910842972	5.49683591221458	0.110097749011657	0	0	FBgn0033652	ths	up_regulated
1946.82644087411	5.56141329347627	0.120950043131529	0	0	FBgn0263131	CG43373	up_regulated
4467.18224932881	5.58213567611671	0.115674729673498	0	0	FBgn0030304	Cyp4g15	up_regulated
5660.96980470066	5.67565826576075	0.111892528596849	0	0	FBgn0032629	beat-IIIc	up_regulated
2459.56246663196	5.6776052221466	0.140017831953046	0	0	FBgn0031327	CG5397	up_regulated
70213.6370532743	5.75973670327216	0.116906730976653	0	0	FBgn0011828	Pxn	up_regulated
6643.56794901272	5.84843881514954	0.147431189149976	0	0	FBgn0031313	CG5080	up_regulated
1936.28767444982	5.86166362109004	0.138084723324421	0	0	FBgn0026721	fat-spondin	up_regulated
20522.3628617831	5.92873544011439	0.0951010590104722	0	0	FBgn0259994	OtopLa	up_regulated
1582.87295926436	6.47600140537589	0.17175067227328	0	0	FBgn0037228	CG1092	up_regulated
2222.26737547199	6.61867714112633	0.176586474219215	0	0	FBgn0014033	Sr-CI	up_regulated
4580.58950898546	6.67803531916746	0.116827578348698	0	0	FBgn0035770	pst	up_regulated
21256.6615705963	6.98046717166758	0.156279981231948	0	0	FBgn0029167	Hml	up_regulated
2328.92038569057	6.92688167304767	0.185031572698817	2.53202600543296e-307	2.01782995509888e-305	FBgn0243514	eater	up_regulated
1505.61167528213	4.56582488128324	0.122369197243671	2.50762578845302e-305	1.98450718647296e-303	FBgn0266346	CngB	up_regulated
7903.19613011148	5.75247275742169	0.155586650763231	5.26692078233367e-300	4.08311763506629e-298	FBgn0039927	CG11155	up_regulated
1585.45514967618	6.61104950618361	0.178601703138917	6.6697428862413e-300	5.1357020224058e-298	FBgn0035076	Ance-5	up_regulated
1484.74974768336	3.99949125395372	0.108243592253375	1.14144957256614e-299	8.73017404628437e-298	FBgn0085474	CG34445	up_regulated
1016.84570960704	5.1285281600029	0.139179933781522	6.29035353881078e-298	4.74734231313163e-296	FBgn0037853	CG14696	up_regulated
65191.4116798593	2.42904114132053	0.0660649255554999	1.28745803325337e-296	9.58945865814079e-295	FBgn0014163	fax	up_regulated
9032.71246794951	2.48041158913267	0.0675130862375814	1.4018313892599e-296	1.03735522805232e-294	FBgn0027590	GstE12	up_regulated
4420.88911598684	3.60188086731394	0.0981512782620527	6.1360982181942e-296	4.51141776093814e-294	FBgn0012037	Ance	up_regulated
2030.48815821096	4.4426121486939	0.12105669462956	9.51477638875706e-296	6.90639437746977e-294	FBgn0028496	CG30116	up_regulated
12018.5664459745	4.78148665502208	0.130396763562286	2.1114276980176e-295	1.5229006358613e-293	FBgn0033919	CG8547	up_regulated
4786.29233796413	3.06605161969391	0.0837841483775904	3.77153446165303e-294	2.68627542031237e-292	FBgn0038842	hdly	up_regulated
3355.3829652252	5.09629401889117	0.139321905208895	5.89500697992955e-294	4.17263972318491e-292	FBgn0034920	CG5597	up_regulated
37522.6883060042	2.57950186711962	0.0705636649444425	2.13060285889304e-293	1.49878704814476e-291	FBgn0022382	Pka-R2	up_regulated
48593.8064851106	3.07662084030063	0.0842600222866043	3.53805277127413e-293	2.47359812156074e-291	FBgn0029506	Tsp42Ee	up_regulated
4438.31367744138	3.47161078330846	0.095232184962763	3.398078759019e-292	2.36125033766955e-290	FBgn0062978	CG31808	up_regulated
2036.19000490662	5.41728868216227	0.148999207865287	1.792907554022e-290	1.23830148397786e-288	FBgn0033159	Dscam1	up_regulated
1114.3625219439	5.24866231757031	0.145597993767358	4.61298545595435e-285	3.07424457637753e-283	FBgn0032774	CG17549	up_regulated
39633.5721741529	4.46481633600272	0.124042779384013	1.61587108484564e-284	1.07060853970354e-282	FBgn0038294	Mf	up_regulated
8569.9694310465	3.06931687377648	0.0855744740385471	1.25473907672285e-282	8.26532168689807e-281	FBgn0263397	Ih	up_regulated
1914.91619246544	6.26981931430383	0.174847595112258	4.19214368463377e-282	2.74561318563715e-280	FBgn0030334	Karl	up_regulated
3183.7002816883	6.99125353364002	0.195256055827062	2.43014838639218e-281	1.58251262921859e-279	FBgn0036587	CG4950	up_regulated
10625.4787810786	5.01935409006143	0.140443396753937	1.3905953154737e-280	9.00410466769221e-279	FBgn0039897	CG1674	up_regulated
1108.78971029394	4.88408059676345	0.137162091937569	2.30712310219105e-278	1.4854223091847e-276	FBgn0034985	CG3328	up_regulated
6010.32200418781	2.70490227812593	0.0770237062451516	4.53810631464537e-271	2.87312553120548e-269	FBgn0033987	ckn	up_regulated
2064.00077773778	4.34628119083711	0.123936342217165	2.17879796001051e-270	1.37180008576131e-268	FBgn0263220	Hk	up_regulated
16548.1668032334	4.57972251995428	0.130978691402627	7.17509311961856e-269	4.46816181372531e-267	FBgn0266446	CG45076	up_regulated
1905.25318240319	3.15124864280004	0.0903088075508251	1.23825232298952e-267	7.62763430961541e-266	FBgn0036821	CG3961	up_regulated
1915.91576310911	2.6179390755359	0.0753257704807755	1.58886445116021e-265	9.58026417218081e-264	FBgn0024732	Drep1	up_regulated
1967.99916547286	5.27007893086052	0.151649524625681	2.7500556986993e-265	1.64945446012512e-263	FBgn0051690	CG31690	up_regulated
2478.42027795851	4.79557053880121	0.13805027458048	2.79431511019786e-265	1.66722591601124e-263	FBgn0040398	CG14629	up_regulated
2360.26410984197	2.46596333661111	0.0711150463015216	2.82613812965396e-264	1.67743073570503e-262	FBgn0035085	CG3770	up_regulated
1094.49722126537	4.95717402890595	0.143103572526147	1.33763868154927e-263	7.85759299738945e-262	FBgn0031081	Nep3	up_regulated
10782.4417877499	4.66652121918101	0.134851531784938	2.18828977030412e-263	1.27885898576337e-261	FBgn0000014	abd-A	up_regulated
3522.65032032145	3.7875450673637	0.109637118935202	1.79631651932185e-262	1.03912807381684e-260	FBgn0028956	mthl3	up_regulated
8289.58895137291	3.79918803955435	0.110140036907524	1.41614416821857e-261	8.10973816131602e-260	FBgn0032897	CG9336	up_regulated
4729.28349431382	4.51164104411105	0.130978190416169	5.4183517321306e-261	3.08737681696802e-259	FBgn0250819	CG33521	up_regulated
4249.32674435846	2.7224837517825	0.0790214035184997	5.72161168562521e-261	3.24395456564104e-259	FBgn0035132	mthl10	up_regulated
8850.23273110408	2.63928177073306	0.0766495507720614	1.17582582763984e-260	6.63352036226914e-259	FBgn0284221	Sema5c	up_regulated
91688.3683081171	4.78960829979021	0.13948422548188	1.06049300330883e-259	5.95338830823029e-258	FBgn0002773	Mlc2	up_regulated
1153.53266376813	5.56296101052625	0.16186964372669	1.20239503307392e-259	6.71690872397571e-258	FBgn0053494	CG33494	up_regulated
2501.49376522775	5.06611003216515	0.147770907284179	1.39381923141519e-258	7.71066211709103e-257	FBgn0039620	wat	up_regulated
1513.96861438891	5.24742257596916	0.153129375896192	4.59280010901968e-258	2.51632452126867e-256	FBgn0000473	Cyp6a2	up_regulated
2862.33143756238	7.32791810460776	0.213614204968751	5.12597416932326e-258	2.79500486285205e-256	FBgn0029147	NtR	up_regulated
13719.5987404708	4.1609930157685	0.121596742191722	1.47292443418975e-257	7.9930699295364e-256	FBgn0034723	CG13506	up_regulated
3895.52102709207	5.20246908358632	0.152518579827855	6.59180812501221e-256	3.56020120344262e-254	FBgn0265726	Nna1	up_regulated
1972.83894690093	5.54025589204456	0.162642727879889	4.67161842649423e-255	2.49942552057879e-253	FBgn0036923	CG17732	up_regulated
8452.68741734326	4.66372811481613	0.137415691529668	1.57107535204459e-253	8.32743009855822e-252	FBgn0262509	nrm	up_regulated
10839.2715118374	2.00489557251995	0.0592444591065199	1.13755923703269e-251	5.97402076738458e-250	FBgn0034709	Swim	up_regulated
1231.21633711456	5.86228267670422	0.173583734222204	1.69827135574074e-250	8.83721478083173e-249	FBgn0051201	GluRIIE	up_regulated
1159.13630370748	4.5247737910906	0.134334576872771	2.08850048799153e-249	1.08184325277961e-247	FBgn0051547	NKCC	up_regulated
1362.15459420353	3.75889431033881	0.111938317379144	4.17571352230203e-248	2.13392068610556e-246	FBgn0050269	CG30269	up_regulated
2372.24577265575	4.90254385262312	0.146150650945836	1.0687797196415e-247	5.43741682367614e-246	FBgn0259680	Pkcdelta	up_regulated
10469.447833985	4.25218890503132	0.126883144277918	3.07077845969069e-247	1.54843324454138e-245	FBgn0011746	ana	up_regulated
1450.0166087862	3.30451529735573	0.0987072696115693	1.15836225094777e-246	5.7897790402635e-245	FBgn0031220	CG4822	up_regulated
3553.87543047944	3.52343233190339	0.10525359671393	1.393053728199e-246	6.93241933910736e-245	FBgn0033654	Sobp	up_regulated
11504.4368143461	4.10694502341189	0.123060473553684	4.23165040278762e-245	2.08761419870856e-243	FBgn0260964	Vmat	up_regulated
1618.43356426069	4.94723804222936	0.148481755888031	3.14120742561673e-244	1.54298275096242e-242	FBgn0035113	pyx	up_regulated
1267.14947000736	5.83425845677603	0.175251432229978	1.44359839647665e-243	7.06062117006349e-242	FBgn0038832	CG15695	up_regulated
1480.20737591357	4.70250043600052	0.141380086610878	1.78463152379067e-243	8.69130805346943e-242	FBgn0011695	EbpIII	up_regulated
1033.43708172926	4.19097239787529	0.126125044365544	8.29285097447755e-243	4.00446312309941e-241	FBgn0036101	NijA	up_regulated
19487.9637010638	2.72965233083452	0.0824439893085426	3.16736083952436e-241	1.52300608131728e-239	FBgn0035696	Best2	up_regulated
13394.5899544778	4.42128125419209	0.134237906925373	7.23133148491417e-239	3.44804408376912e-237	FBgn0063649	CG6006	up_regulated
3170.94994176647	4.76288051984303	0.144920681721088	7.62439035725922e-238	3.59039473187298e-236	FBgn0039756	CG9743	up_regulated
1732.96607143387	5.09069501247737	0.154924481429338	8.92889511387354e-238	4.18739459743633e-236	FBgn0037601	Cyp313b1	up_regulated
2638.33415218955	3.94744150266995	0.120212022294388	2.23817156448702e-237	1.0453361946268e-235	FBgn0000928	fs(1)Yb	up_regulated
49900.0742302873	4.31135126773887	0.131350205596941	9.21464884606415e-237	4.28612809182641e-235	FBgn0004117	Tm2	up_regulated
10633.5438711863	2.40221614568015	0.0732363672428995	1.1431472314424e-236	5.29565278435675e-235	FBgn0037016	CG13252	up_regulated
4555.94113017794	3.0294660309325	0.0928675990720814	2.32611399895264e-234	1.06888690048646e-232	FBgn0050460	CG30460	up_regulated
15911.9639524762	4.35206278312582	0.133438842132839	2.40594230859648e-234	1.10112925898656e-232	FBgn0262508	CG43078	up_regulated
6100.57686067143	4.76712681639759	0.146395072083775	1.52722947735417e-233	6.96172284957126e-232	FBgn0264001	bru3	up_regulated
3473.77435344106	2.81155961315519	0.0863242140613995	1.75524141718434e-233	7.96921561363856e-232	FBgn0034142	CG8306	up_regulated
76164.9039793567	2.16909080477933	0.0666987391250101	1.22870276086939e-232	5.55646692970936e-231	FBgn0000043	Act42A	up_regulated
7553.12617000398	4.16326322036229	0.128162386166446	1.76609314659061e-232	7.95509782551247e-231	FBgn0031908	CG5177	up_regulated
1439.49645120876	4.42217928193688	0.136301165428954	8.99090060520575e-232	4.01805110968332e-230	FBgn0032612	CG13282	up_regulated
3410.39140120537	2.90409605912246	0.0895895412879817	2.33058649611986e-231	1.03747514491336e-229	FBgn0035888	CG7120	up_regulated
16991.0828970298	2.77008004652789	0.0854827592942094	3.39268331999836e-231	1.49278066079928e-229	FBgn0261113	Xrp1	up_regulated
5840.14041282931	5.01607334984412	0.155228758655119	3.70621595835348e-230	1.62446296389986e-228	FBgn0050026	CG30026	up_regulated
15697.4384805897	2.20417623449113	0.0682504423724897	4.31770737154567e-229	1.87803790863109e-227	FBgn0082582	tmod	up_regulated
4046.51846665589	2.81473740256481	0.0876642294415921	4.3838439682574e-227	1.88521833442496e-225	FBgn0032218	CG5381	up_regulated
56828.9961209119	4.23145707929467	0.131945392081239	1.77437304205185e-226	7.6017876643695e-225	FBgn0003149	Prm	up_regulated
1216.13785056478	6.07555999051035	0.189315155358022	2.33940177360345e-226	9.98495228913294e-225	FBgn0036547	CG17032	up_regulated
7004.55140974042	3.6765595370563	0.114910097546612	1.64135572386694e-225	6.876797731319e-224	FBgn0266377	Pde8	up_regulated
11881.9446897914	3.04503987909932	0.09544893323481	3.0992415143948e-224	1.28901300357822e-222	FBgn0004456	mew	up_regulated
2572.74824413922	3.66475935686669	0.115177562252095	3.43809000400127e-223	1.42474449765813e-221	FBgn0031489	CG17224	up_regulated
3924.78942772938	3.03600143318782	0.095435553423837	5.29030567228631e-223	2.18435954497735e-221	FBgn0085354	CG34325	up_regulated
2996.21436415619	2.3788991571999	0.0751660832308307	1.47430758516795e-220	6.04360044624963e-219	FBgn0038981	CG5346	up_regulated
1366.88413817966	4.24234022335568	0.134305996622907	6.64212253345663e-220	2.69372343029437e-218	FBgn0030997	CG7990	up_regulated
2342.71211897735	2.84677515628966	0.0902845126641319	3.88345435468691e-219	1.56935623496496e-217	FBgn0028527	CG18507	up_regulated
4029.98463909778	4.52602468561775	0.143641139067846	6.74163705814449e-219	2.70520056037375e-217	FBgn0051999	CG31999	up_regulated
1772.65170746406	5.20911395814351	0.165389205662586	7.36839647360711e-219	2.94632442853427e-217	FBgn0031630	CG15629	up_regulated
10035.5395388501	3.98184957202306	0.126404555944214	9.91064136398528e-219	3.94900940503414e-217	FBgn0261563	wb	up_regulated
3689.38247952943	4.22347969627571	0.134089274141467	1.13495815142193e-218	4.50661431832904e-217	FBgn0019643	AANAT1	up_regulated
2410.10960909805	2.89694192881994	0.0927084434197726	3.63391902725542e-215	1.43294606348107e-213	FBgn0025631	moody	up_regulated
2563.55766599399	5.54155859088078	0.17760623460865	8.90530911915488e-215	3.49947940420307e-213	FBgn0031935	CG13793	up_regulated
2170.86643538393	7.77515009603329	0.249031052242313	1.38299882716542e-214	5.41603252040451e-213	FBgn0263219	Dscam4	up_regulated
2979.22361347388	3.41437228097341	0.109626944838313	6.6462817633354e-214	2.58501798549386e-212	FBgn0032213	CG5390	up_regulated
1064.63019560348	4.4631493395489	0.143313568065063	8.72409692222698e-214	3.38162614032989e-212	FBgn0034605	Ugt49C1	up_regulated
1041.80469201541	5.45803721482167	0.17545583499851	4.84379533755427e-213	1.85858221100231e-211	FBgn0036891	CG9372	up_regulated
2203.59431717373	3.96793259348549	0.127673605273737	5.11789201620474e-213	1.95716434284125e-211	FBgn0264815	Pde1c	up_regulated
863.354518149935	6.02855730050666	0.193567020733103	6.46489219985075e-213	2.4640104183779e-211	FBgn0039807	CG15546	up_regulated
2070.94416465853	5.20787012107618	0.168036424528949	8.39173490612123e-212	3.18774036633859e-210	FBgn0035625	Blimp-1	up_regulated
1120.99063716667	7.08808144622846	0.228215053403766	1.11719127754608e-211	4.22973813917446e-210	FBgn0040102	lectin-24Db	up_regulated
4470.23387148703	5.77158370167265	0.186343147057122	1.45912903214325e-211	5.48786615521601e-210	FBgn0039297	CG11852	up_regulated
1281.28674208585	3.72369730745896	0.120298373885951	2.89400521323126e-211	1.08487116480209e-209	FBgn0034219	mthl4	up_regulated
2316.83535576339	4.55985915586412	0.147449575060023	5.10488642325677e-211	1.90738641571915e-209	FBgn0035427	ckd	up_regulated
1146.28558029758	5.35141500370451	0.173023407879	9.2461296837613e-211	3.44342790444914e-209	FBgn0029608	CG3091	up_regulated
27354.925432807	2.87351500659153	0.0934287629244804	3.35619867050053e-210	1.24583843807896e-208	FBgn0036279	Ncc69	up_regulated
17302.938035556	2.62427348772418	0.0851368976622117	1.84329808786789e-209	6.79813107098462e-208	FBgn0036147	Plod	up_regulated
58928.8785548787	2.75308060798853	0.0898017306564809	2.39901481616809e-209	8.79073081834456e-208	FBgn0250788	beta-Spec	up_regulated
2753.03648251376	5.5118139189615	0.179226343771517	1.11041108209611e-208	4.0558476575536e-207	FBgn0264386	Ca-alpha1T	up_regulated
2575.42842174852	4.35241850632072	0.142078878312631	5.07148225415615e-207	1.84059273147654e-205	FBgn0031002	CG14196	up_regulated
1728.41558452329	4.34805860425463	0.142457803214748	1.26826853320691e-205	4.57379373557784e-204	FBgn0003460	so	up_regulated
14336.1476305792	3.5601601980449	0.116709759376847	9.06549629724453e-205	3.23857040136046e-203	FBgn0000320	eya	up_regulated
73404.7557948491	4.24657131907857	0.139743726925887	1.22554970496716e-203	4.35089234822609e-202	FBgn0004169	up	up_regulated
3847.80886207897	3.42937227767177	0.112974451504352	2.55926383412293e-203	9.0575685259829e-202	FBgn0041184	Socs36E	up_regulated
829.70142478382	4.11566116321166	0.135610326828706	4.94350318600533e-203	1.74415363181786e-201	FBgn0053143	CG33143	up_regulated
1661.29622296716	6.55134505986209	0.216265539272439	1.38684322287563e-202	4.87792140984279e-201	FBgn0285958	Fuca	up_regulated
11023.824180933	2.87394539382282	0.094885030903984	2.67889980177193e-202	9.33600677094586e-201	FBgn0086408	stl	up_regulated
156809.345187454	5.29485016317459	0.174685045363455	3.95005739632489e-202	1.37240408806459e-200	FBgn0003137	Ppn	up_regulated
6844.58331546755	2.88615346260066	0.0955235461931989	1.80385674823646e-201	6.19179262135624e-200	FBgn0000542	ec	up_regulated
1378.01509321493	2.32774137846941	0.0770090520282843	2.08052234751315e-201	7.12000981148944e-200	FBgn0038290	CG6912	up_regulated
1471.96478757736	4.66178407976807	0.154552684810493	1.248211374367e-200	4.24615427530934e-199	FBgn0265048	cv-d	up_regulated
1161.80091722116	3.96901310542955	0.13168016593856	1.89421452803804e-200	6.40548034466514e-199	FBgn0031473	CG3104	up_regulated
2344.314369737	7.43394693005254	0.246992011209076	4.64857994020983e-200	1.56731411238554e-198	FBgn0033268	Obp44a	up_regulated
2749.57189138705	4.23856330733949	0.141083828902557	2.40515359918506e-199	8.03786815727653e-198	FBgn0015774	NetB	up_regulated
11965.9151513465	3.65367058770029	0.121594046487514	2.70622322670312e-199	9.01757891564584e-198	FBgn0033504	CAP	up_regulated
67110.5687803994	3.3295043042389	0.110779692578822	4.52541406086527e-199	1.50354573287524e-197	FBgn0261800	LanB1	up_regulated
16326.4505445016	3.18338379160306	0.106077687254454	8.19311104672799e-199	2.7142062060614e-197	FBgn0030052	CG12065	up_regulated
2796.80290582558	5.07310567056205	0.169113767684922	1.17700314982605e-198	3.88786315809208e-197	FBgn0038761	CG17190	up_regulated
9484.25369396786	4.54703390981647	0.151701797949606	2.40949201191677e-198	7.91313284374741e-197	FBgn0039486	CAH9	up_regulated
6420.03343255152	3.91149280502346	0.130529960725593	2.6538432069204e-198	8.69057390404162e-197	FBgn0052687	CG32687	up_regulated
4033.48857885238	4.99650324346497	0.166914064073203	6.61673943073506e-198	2.16058345423085e-196	FBgn0085387	shakB	up_regulated
2546.74426008475	3.21039246033543	0.107295901083213	1.35476737340185e-197	4.41112256779642e-196	FBgn0025680	cry	up_regulated
734.203519467428	4.49420129630252	0.150671785859625	2.05619608461813e-196	6.6569348239512e-195	FBgn0033658	Twdlbeta	up_regulated
18317.1514590295	2.37759421788914	0.0799947737535845	6.63235644823427e-195	2.1290798333543e-193	FBgn0261552	ps	up_regulated
30185.240933259	4.69594389392872	0.15861220723552	3.78874858269491e-194	1.20604968850255e-192	FBgn0010424	TpnC73F	up_regulated
270248.63386166	4.66078625592491	0.157330007206482	6.27034970586059e-194	1.99044304311942e-192	FBgn0264695	Mhc	up_regulated
2507.79046604716	5.18685606482789	0.175415370338009	3.57261563895285e-193	1.1246830889919e-191	FBgn0026077	Gasp	up_regulated
1538.15003396923	4.33600850836955	0.146639650211209	3.8404675419253e-193	1.20567405255594e-191	FBgn0259173	corn	up_regulated
2169.42254052712	6.61494237181779	0.22397916355763	1.22766113340593e-192	3.84352370227856e-191	FBgn0260011	NimC4	up_regulated
27572.8055004452	4.40196933041597	0.149058539269565	1.3232066232087e-192	4.13130484331134e-191	FBgn0002772	Mlc1	up_regulated
2793.60634425895	4.95240131136891	0.168319288365274	2.80129924489529e-191	8.69853029831791e-190	FBgn0038181	CG9297	up_regulated
1801.12763036748	2.72862973152906	0.09272131252344	3.19492566865367e-191	9.89385133695034e-190	FBgn0035868	CG7194	up_regulated
39985.1040226999	4.45048360050472	0.151460406227855	7.30880480231068e-191	2.25111187911169e-189	FBgn0283471	wupA	up_regulated
15643.5671836327	2.23195743892261	0.0760288319623167	3.67884242417809e-190	1.13002933331357e-188	FBgn0024320	Npc1a	up_regulated
1229.61726925702	4.58098722336107	0.156314542599925	1.24475500749092e-189	3.79284172870762e-188	FBgn0039028	CG13840	up_regulated
46456.2249491605	2.97782115878046	0.101670514501156	2.16326394112293e-189	6.55653081729707e-188	FBgn0267348	LanB2	up_regulated
4199.9396188883	4.4234143436106	0.151340394345978	8.73447903747149e-189	2.62633570213787e-187	FBgn0031869	CG18304	up_regulated
5665.34128277728	2.72845351586209	0.0933443600389526	1.07686041084261e-188	3.22944769525327e-187	FBgn0262475	bru2	up_regulated
4693.73097725886	3.23508745046789	0.11122473193967	6.27396071780496e-187	1.86192855052358e-185	FBgn0004893	bowl	up_regulated
5697.42842012766	5.35287337915143	0.184130693412413	7.03099842203198e-187	2.08117553292147e-185	FBgn0039529	CG5612	up_regulated
13577.53434421	2.81159017282015	0.0966705326797603	7.9119697781782e-187	2.33587584435541e-185	FBgn0263930	dally	up_regulated
1330.17044898278	3.45062836704489	0.118806235554002	2.55070918363018e-186	7.51108058311357e-185	FBgn0031245	CG3625	up_regulated
4226.61565681336	2.7148433483108	0.0936572051200441	1.13820677831776e-185	3.33444844362704e-184	FBgn0001123	Galphas	up_regulated
1943.73803260177	5.33263709254538	0.184155684918473	2.37513780271884e-185	6.92252439892172e-184	FBgn0260642	Antp	up_regulated
6222.05631057646	2.91970568331404	0.100966619097509	2.46852401686484e-185	7.17635196331422e-184	FBgn0261703	gce	up_regulated
14051.8907235678	4.47345569793498	0.154510965225042	5.54916596736424e-185	1.60911693038379e-183	FBgn0265180	CG44245	up_regulated
4615.0225880212	4.83932311337699	0.167364259242787	6.53024467773892e-185	1.88879868902317e-183	FBgn0010473	tutl	up_regulated
1529.00690541859	4.71268682500402	0.163127993655143	2.36625179711767e-184	6.80954683837195e-183	FBgn0034756	Cyp6d2	up_regulated
1488.79832995605	4.02536282852381	0.139447539606272	4.37962908133231e-184	1.25718521437942e-182	FBgn0037448	CG15186	up_regulated
866.851592641489	5.36860871003556	0.185870051743187	4.54247815932603e-184	1.30065530411255e-182	FBgn0030257	SmydA-4	up_regulated
7584.00084481121	3.27650641041199	0.113551306317119	6.84032433782493e-184	1.95369263543491e-182	FBgn0060296	pain	up_regulated
926.398266526928	5.1982832080799	0.180393808083084	2.25265411966687e-183	6.41781158693091e-182	FBgn0034137	CG4945	up_regulated
7106.04700477206	4.61781556520432	0.160390795391784	2.63589199112944e-183	7.47229480868436e-182	FBgn0036589	CG13067	up_regulated
797.309864012889	6.45272355354219	0.223622565384822	4.59881982261523e-183	1.29723145293374e-181	FBgn0028936	NimB5	up_regulated
4517.47980560601	2.3131149162543	0.0804619781748423	1.95447131241543e-182	5.48599878726261e-181	FBgn0029508	Tsp42Ea	up_regulated
865.560718674397	2.81832145159969	0.0981881240284951	5.92701480673078e-182	1.65956414588462e-180	FBgn0259111	Ndae1	up_regulated
3314.42992822207	3.63606585209034	0.126813802999105	9.51905653613732e-182	2.65880314426032e-180	FBgn0052813	CG32813	up_regulated
2067.93957657097	4.48183338853997	0.156410069211665	1.62772845323368e-181	4.53535292250635e-180	FBgn0035090	CG2736	up_regulated
28754.6055092105	3.4587944654673	0.120763060764636	2.37910499996248e-181	6.61275136087132e-180	FBgn0262160	CG9932	up_regulated
2035.58664290715	4.6223840326643	0.16154629354491	4.22699081190846e-181	1.16919386632303e-179	FBgn0035410	CG14964	up_regulated
667.013866128465	5.84918362934158	0.205114790683992	4.20814394054381e-179	1.15835768952747e-177	FBgn0037275	CG14655	up_regulated
2129.02591046441	3.58712718347457	0.126116612320571	6.95699804727946e-179	1.91040842763366e-177	FBgn0037989	ATP8B	up_regulated
1566.05077089003	4.1597654349688	0.146400593293226	1.55134540428124e-178	4.2497914007666e-177	FBgn0013771	Cyp6a9	up_regulated
7691.89543272039	3.78065125935164	0.133097195795274	1.96483164753693e-178	5.36959747130237e-177	FBgn0259209	Mlp60A	up_regulated
860.016196393344	4.3259007986336	0.152212935561495	2.18805758051253e-178	5.9653359300289e-177	FBgn0085425	CG34396	up_regulated
2692.27391517099	4.46975758910063	0.157652448831966	7.84076061210229e-178	2.13253718223193e-176	FBgn0053556	form3	up_regulated
812.079907284205	4.78638719714482	0.168747618708194	1.1753246835513e-177	3.1890476413692e-176	FBgn0032178	Spn31A	up_regulated
1376.41244333324	4.07559115170947	0.144229168399654	9.12146553770603e-177	2.46907888996907e-175	FBgn0033872	CG6329	up_regulated
3258.00854227695	4.58127992085019	0.16235839220066	2.91662885718322e-176	7.85766015519148e-175	FBgn0045852	ham	up_regulated
833.14711433618	5.79243584047896	0.205103809047516	4.563291565532e-176	1.2264922330378e-174	FBgn0038198	Npc2b	up_regulated
8698.21655902366	4.05234360697295	0.143722017098123	6.53544607036393e-176	1.75242219806747e-174	FBgn0033446	CG1648	up_regulated
6352.18973037389	2.57402269177046	0.0913602695031275	1.76665179459746e-175	4.72600090404524e-174	FBgn0029881	pigs	up_regulated
4226.3056009129	2.86726366772477	0.10225367926995	7.01863362463428e-174	1.86443703464644e-172	FBgn0024234	gbb	up_regulated
1724.03657847286	5.18795912751168	0.18526698029403	1.20386816822072e-173	3.18312799188941e-172	FBgn0033679	CG8888	up_regulated
2208.01068775091	3.85793539709196	0.137771178127984	1.65191762601068e-173	4.35769751528188e-172	FBgn0035049	Mmp1	up_regulated
3155.7401969453	4.58793809880961	0.16414963603441	7.53935788202803e-173	1.98426148784276e-171	FBgn0020414	Idgf3	up_regulated
1980.76927445879	4.61054461865711	0.16514553196536	2.0682931406653e-172	5.43093747258566e-171	FBgn0023525	CG3191	up_regulated
3331.59755355156	4.22259430076901	0.15137850740405	2.82907563031943e-172	7.39452887227527e-171	FBgn0051140	CG31140	up_regulated
2784.61012111101	5.30015402825975	0.190410399855257	1.5439782426293e-171	4.0171634824209e-170	FBgn0025525	bab2	up_regulated
1049.55450304259	4.94138960583627	0.177679064973572	6.37007063608667e-171	1.65360649131762e-169	FBgn0039747	AdoR	up_regulated
674.633793658781	4.94694695047194	0.178496381779915	9.4248910158163e-170	2.44104677309642e-168	FBgn0261612	CngA	up_regulated
2772.8601795694	3.44626109316741	0.124702904735963	4.66449321678194e-169	1.20536427887635e-167	FBgn0011296	l(2)efl	up_regulated
4968.17029548662	2.07435890933161	0.075029093635856	6.3838653210262e-169	1.64593957462476e-167	FBgn0085408	Shrm	up_regulated
1574.17259441356	4.65591057940849	0.168671121899009	1.07156133215966e-168	2.75654919667979e-167	FBgn0029771	CG12730	up_regulated
588.684781403235	4.06407026001404	0.147193295868106	1.16235091931244e-168	2.9833673595686e-167	FBgn0039467	CG14253	up_regulated
7503.9961673748	3.63655435558352	0.131754954098011	1.21736278643643e-168	3.1175429919617e-167	FBgn0027596	Kank	up_regulated
1271.99170924501	3.43462902761863	0.124480954267251	1.86506231794655e-168	4.76552694513876e-167	FBgn0039075	CG4393	up_regulated
1915.26952220123	3.53473093716024	0.128191040357221	2.61380918551855e-168	6.66375156111172e-167	FBgn0014380	RhoL	up_regulated
9698.48089747165	2.21866787759127	0.0804273151760589	2.91167414923217e-168	7.40657111710933e-167	FBgn0003731	Egfr	up_regulated
1369.03332932111	7.11136503473218	0.257460028324832	3.9391587896104e-168	9.99791838895326e-167	FBgn0031261	nAChRbeta3	up_regulated
3768.41522630303	2.56991380724266	0.0932793154458091	6.67310245946684e-168	1.68992612506854e-166	FBgn0030941	wgn	up_regulated
1509.57414788562	2.57202575714594	0.0933737189473774	8.34729652264176e-168	2.10921931645289e-166	FBgn0259878	Fs	up_regulated
2913.83424101183	5.57705517258793	0.20282891587666	2.17241314077497e-167	5.44105937412562e-166	FBgn0004878	cas	up_regulated
1451.45294918887	4.18677753820015	0.152562063550343	8.04616515602774e-167	2.00205454406315e-165	FBgn0030077	CG15365	up_regulated
613.362094524563	4.68264585494904	0.170454016972089	1.16848895644674e-166	2.90111114328257e-165	FBgn0051721	Trim9	up_regulated
3685.3830648399	3.16026349294923	0.115284916565951	2.57406960650504e-166	6.37697765994162e-165	FBgn0024321	NK7.1	up_regulated
717.209131943279	3.97449068472581	0.145074653067924	3.20993510578852e-166	7.93501528537223e-165	FBgn0030332	CG9360	up_regulated
1048.64580849343	3.44516855584779	0.126313855214453	9.19671675816598e-165	2.24905116257638e-163	FBgn0045761	CHKov1	up_regulated
11007.2510227567	2.2838439644724	0.0837408727203995	1.55490964816205e-164	3.79437909003313e-163	FBgn0003206	Ras64B	up_regulated
1101.29280796258	6.97692436827919	0.255457401005608	1.70694334269367e-164	4.14761755508253e-163	FBgn0035623	mthl2	up_regulated
2286.0523298803	4.21251213727868	0.154651212124883	2.08654750122771e-164	5.05921177106191e-163	FBgn0266417	ringer	up_regulated
2760.60645262185	2.96793494591332	0.108937823359887	2.68978622669938e-164	6.4942381015818e-163	FBgn0034436	CG11961	up_regulated
988.660547136044	4.01109108109479	0.14751016920249	1.17476244404469e-163	2.82438666926863e-162	FBgn0039328	CHKov2	up_regulated
5716.60062617537	4.38014126962772	0.161428645329234	3.4284939851928e-163	8.20821795278512e-162	FBgn0053196	dpy	up_regulated
1125.27651977747	5.67884742164962	0.209416668820301	8.89875692993467e-163	2.12600071223345e-161	FBgn0035708	axed	up_regulated
4843.56086181593	5.33652727725907	0.197097868175915	1.61335977915852e-162	3.83038500901885e-161	FBgn0036262	CG6910	up_regulated
10810.7705734012	4.44231857731178	0.164385952208393	5.80988293024514e-162	1.37363954093514e-160	FBgn0014863	Mlp84B	up_regulated
1581.83536242614	4.21958247474696	0.156220791592189	1.10576338418196e-161	2.60357015002844e-160	FBgn0046763	CG17278	up_regulated
622.620765889535	4.1159148803979	0.152324782881749	1.81417711181688e-161	4.26275512706499e-160	FBgn0050195	CG30195	up_regulated
1532.26882923063	5.12544559161928	0.190422692217069	2.01423204309547e-161	4.72308402533251e-160	FBgn0039612	Nepl19	up_regulated
336270.590304809	4.48658900381935	0.166316287469103	2.48124732149951e-161	5.80622063158285e-160	FBgn0000044	Act57B	up_regulated
1756.54832866575	4.60061071725897	0.170699467152973	4.80489589143084e-161	1.12206134382676e-159	FBgn0085410	TrissinR	up_regulated
2213.37033671634	3.32230879790776	0.123250543492705	5.92497816508474e-161	1.38079859241934e-159	FBgn0032022	CG14275	up_regulated
8737.37116089841	4.75986535573131	0.176763343864398	1.03804536660309e-160	2.41419693832834e-159	FBgn0035490	CG1136	up_regulated
1324.32503492636	6.28934394964487	0.233213347971972	1.21040517444965e-160	2.8036132861846e-159	FBgn0028543	NimB2	up_regulated
877.299461100466	4.76657662250901	0.177160661119585	1.79999885307725e-160	4.16080870784347e-159	FBgn0038603	PKD	up_regulated
9924.910271896	2.82102045571263	0.104808497320994	2.293755776473e-160	5.29142526896484e-159	FBgn0039431	plum	up_regulated
5212.75509962038	5.12824959030465	0.190809463812346	3.50375286647586e-160	8.06641771037555e-159	FBgn0285879	disco-r	up_regulated
1022.5028924199	3.77688011516385	0.140514744949036	3.73345125940361e-160	8.57790535325878e-159	FBgn0035914	CG6282	up_regulated
1718.97103529226	5.01887847141912	0.187250178682712	2.56898332856239e-159	5.89057022380221e-158	FBgn0010453	Wnt4	up_regulated
3338.59128010069	3.42888783170454	0.128292100938719	2.53138772989373e-158	5.79270975298574e-157	FBgn0260866	dnr1	up_regulated
2341.56848722797	3.68204019688122	0.13797253413851	7.86851729771337e-158	1.78981283682119e-156	FBgn0262867	Ptr	up_regulated
665.96412159847	4.25832233710709	0.159945501083372	4.32062607212493e-157	9.75007024117538e-156	FBgn0020372	TM4SF	up_regulated
3236.8531433267	2.23986792436161	0.0841387310460448	7.39878121318535e-157	1.66633420366522e-155	FBgn0033649	pyr	up_regulated
1724.28555944775	4.317704139128	0.162483485229178	1.63045756456682e-156	3.66483124374823e-155	FBgn0034497	Mpcp1	up_regulated
2247.4983151652	5.05458627866942	0.190354242663533	1.97134840571882e-156	4.42233984873459e-155	FBgn0260004	Snmp1	up_regulated
2294.82864972188	5.28833050348338	0.199109690965336	2.39761510844206e-156	5.36801999524671e-155	FBgn0030369	Cyp318a1	up_regulated
3266.02490009496	3.02776369777203	0.114121890747936	5.30790909428639e-156	1.18142445387671e-154	FBgn0038744	CG4733	up_regulated
476.169098396886	4.47439087726787	0.168706065439031	1.39094623544855e-155	3.08990707586193e-154	FBgn0036993	CG5910	up_regulated
1205.61128291931	5.87794344990033	0.222004911895575	3.50944735300939e-155	7.76575961842622e-154	FBgn0028422	GluRIID	up_regulated
3332.17541848254	3.39613599620027	0.1284459191731	5.53493136060795e-155	1.21768489933375e-153	FBgn0036454	CG17839	up_regulated
1049.16445614374	6.44610691400173	0.243947740534717	1.88599269393231e-154	4.13322552693319e-153	FBgn0259715	CG42369	up_regulated
1240.58265952872	3.45579417603346	0.130938456662812	2.45050023303911e-154	5.36005770743066e-153	FBgn0259678	sqa	up_regulated
3538.00905910184	3.26879917340172	0.124049421109862	6.513301926384e-154	1.42194614469487e-152	FBgn0004583	ex	up_regulated
760.532766107968	4.15385515148964	0.157899540563898	2.14907845347347e-153	4.66493296300641e-152	FBgn0053653	Cadps	up_regulated
43858.1815360966	4.59256735687345	0.175291202398215	4.06367799964494e-153	8.8041206243258e-152	FBgn0052311	zormin	up_regulated
1033.22362117409	4.47523167230013	0.17048240284405	6.79551153729695e-153	1.46948101478247e-151	FBgn0020269	mspo	up_regulated
13467.9448888491	4.16726054022125	0.159554258166649	2.12696907604834e-151	4.58203016836425e-150	FBgn0030816	CG16700	up_regulated
730.198799338286	3.32915979805189	0.127729662245843	9.87032763060256e-151	2.11830986211576e-149	FBgn0032900	CG14401	up_regulated
8191.1192223527	4.37445481762539	0.168278381965482	5.12807052881045e-150	1.09232694852942e-148	FBgn0264089	sli	up_regulated
641.119546313984	4.77929505282148	0.184080461831353	2.55254505656011e-149	5.40684079266897e-148	FBgn0086680	vvl	up_regulated
6599.863553324	2.31858954371131	0.0893425446449044	3.45336693161589e-149	7.28788325049902e-148	FBgn0024754	Flo1	up_regulated
1137.78545036586	4.70010100328654	0.181600178819856	9.03957957368397e-149	1.90064665722698e-147	FBgn0031602	CG15431	up_regulated
2098.53390918251	4.51377633215405	0.174364336076869	9.86645302890447e-149	2.07068321763159e-147	FBgn0030251	CG2145	up_regulated
1449.02941067723	6.56275097080807	0.253481173449899	9.95783053205704e-149	2.08601905778165e-147	FBgn0029768	SPR	up_regulated
1173.1283596901	4.28542809834296	0.165582862685145	1.18123343275153e-148	2.46996994488741e-147	FBgn0003390	shf	up_regulated
60837.2656359534	2.56584629517033	0.0991189314970634	4.07381060225095e-148	8.48722954721239e-147	FBgn0013272	Gp150	up_regulated
3587.44227937905	5.83341781818153	0.22602283125044	4.91485423063794e-148	1.0220744308823e-146	FBgn0040732	CG16926	up_regulated
1040.7074313368	3.24286811595943	0.125567719330422	7.14477448109632e-148	1.48039727248316e-146	FBgn0037835	CG14687	up_regulated
1393.00368497882	4.74787605687257	0.184198169294361	1.32567506688514e-147	2.7368465692433e-146	FBgn0259216	RhoGAP102A	up_regulated
1294.50713099013	3.59989902545823	0.139696903843393	2.41429791722276e-147	4.97528735346665e-146	FBgn0015040	Cyp9c1	up_regulated
1627.22437223623	5.1309194613598	0.199506156303521	6.65763135233399e-147	1.36703363767925e-145	FBgn0035695	CG10226	up_regulated
1401.02932989005	8.60276971789973	0.332440565330395	8.22579878198551e-147	1.68599285826451e-145	FBgn0042201	Nplp3	up_regulated
3995.96240584758	4.72460169281532	0.184098144205026	2.64903191368783e-146	5.41981466577856e-145	FBgn0040832	CG8012	up_regulated
570.670310421665	3.04473885277338	0.118593720293338	3.79541101604378e-146	7.75134479190591e-145	FBgn0028988	Spn42Dd	up_regulated
689.956051421322	5.85593883108891	0.227801454789563	3.88065801570862e-146	7.91126632325857e-145	FBgn0030887	CG6867	up_regulated
2728.05613532126	3.73807453378492	0.145934031723509	1.25598918706846e-145	2.55593799568431e-144	FBgn0034408	sano	up_regulated
523.391160682072	5.175558836576	0.2019667600519	2.25920738325982e-145	4.58929186089642e-144	FBgn0031055	et	up_regulated
9143.17140363795	2.59485432944683	0.101611444441012	1.1525030660565e-144	2.33284634827352e-143	FBgn0286785	scb	up_regulated
4668.30757722538	4.23909038804781	0.166133326570122	1.2131744643622e-144	2.45130074394887e-143	FBgn0027106	Inx7	up_regulated
718.531401557923	4.12480024647397	0.161669094177194	1.77831713878285e-144	3.5868499316052e-143	FBgn0085427	CG34398	up_regulated
670.160823850569	4.93662601203567	0.193643327816271	4.20927976342165e-144	8.47507989115779e-143	FBgn0038173	Adgf-C	up_regulated
3880.16826797725	5.05841266401448	0.198661689046537	4.3807121340802e-144	8.80469056084267e-143	FBgn0261999	Ca-Ma2d	up_regulated
44554.0673731744	2.11983756153149	0.0832248896996411	8.44963800008447e-144	1.69230359664258e-142	FBgn0033635	Prip	up_regulated
878.260325573901	4.85641053333001	0.190976021785131	9.08691740232299e-144	1.8167458020504e-142	FBgn0085407	Pvf3	up_regulated
1074.16143103922	4.65701773823056	0.18303753294673	1.04175586450712e-143	2.07913307038934e-142	FBgn0031251	CG4213	up_regulated
3488.0869064917	3.86336616450473	0.152052265947731	2.03548027637488e-143	4.04822569451452e-142	FBgn0005631	robo1	up_regulated
7196.24077837495	5.99922204583155	0.23642848778388	4.63790884462469e-143	9.20794585249877e-142	FBgn0001114	Glt	up_regulated
778.32373668852	4.88116092485892	0.192389592677002	9.90078070905897e-143	1.95884196111868e-141	FBgn0035287	CG13937	up_regulated
1459.76455457447	4.46141068128858	0.176197619071853	2.16168009125961e-142	4.26202531487794e-141	FBgn0051997	CG31997	up_regulated
4245.14710673039	2.94556791934177	0.116541424506372	8.01786278080746e-142	1.5753717974152e-140	FBgn0011591	fng	up_regulated
10579.1371144399	5.08490970395927	0.201810757470742	1.23892022731031e-141	2.4300748554954e-140	FBgn0011286	RyR	up_regulated
25160.5836208336	2.51752098259846	0.099600475817661	1.2692630452084e-141	2.48531300054896e-140	FBgn0085446	CG34417	up_regulated
3977.71593178764	2.41923599710226	0.0958398331798844	1.75440280957001e-141	3.42936096361232e-140	FBgn0004055	uzip	up_regulated
3145.88748994258	4.31603109949125	0.171243056387291	3.57746259795614e-141	6.95712692257819e-140	FBgn0030884	CG6847	up_regulated
4586.60345725245	2.38184782335661	0.0944324587844848	3.65427771297744e-141	7.09440354635279e-140	FBgn0032694	MESR3	up_regulated
4467.79383360948	3.41675374159122	0.135687801581134	7.12082553416471e-141	1.3777407094625e-139	FBgn0001168	h	up_regulated
2572.66930434136	4.42415144578408	0.17577251940731	8.92732308210715e-141	1.71850969330563e-139	FBgn0002930	nec	up_regulated
10366.0924625439	3.26648951773685	0.129870699444499	1.70497084513083e-140	3.27653419074384e-139	FBgn0001250	if	up_regulated
884.206922356859	5.53967597264583	0.220536098454014	2.48790177154607e-140	4.74910026608694e-139	FBgn0001089	Gal	up_regulated
797.157324357284	3.46910230965721	0.138384772496995	1.05915133976224e-139	2.01840947624255e-138	FBgn0259740	CG42394	up_regulated
2683.09132896303	3.59021364371857	0.143236501252348	1.37839783136113e-139	2.62240762707704e-138	FBgn0040089	meso18E	up_regulated
617.35338918375	4.9868560907102	0.199047952061138	2.19251121329294e-139	4.16430963111439e-138	FBgn0039595	AstA-R2	up_regulated
1794.41389694605	2.36741557939715	0.0945096703035904	3.08544653361814e-139	5.85054054860439e-138	FBgn0261446	CG13377	up_regulated
812.409181139147	4.8374764179883	0.193293941829938	4.42189293490849e-139	8.34302845798298e-138	FBgn0026255	clumsy	up_regulated
11571.2718545199	4.64757613266338	0.185885581575706	5.05781930924216e-139	9.52709237159069e-138	FBgn0264489	CG43897	up_regulated
529.665728645054	4.37311547945368	0.174736348786335	6.19597321410845e-139	1.1651701443561e-137	FBgn0040532	CG8369	up_regulated
620.477607131923	6.29185873836703	0.250966898619651	9.84024817245533e-139	1.84439914758719e-137	FBgn0028939	NimC2	up_regulated
454.484012309002	4.16272243878302	0.166585491477265	1.86630323016937e-138	3.49234673415601e-137	FBgn0037817	Cyp12e1	up_regulated
1829.50023749802	4.35366288744122	0.174542543171667	2.26252908584628e-138	4.22684942004987e-137	FBgn0038088	CG10126	up_regulated
2174.12806836771	2.63855959677418	0.105911725555961	8.02967621433035e-138	1.49276003488595e-136	FBgn0037513	pyd3	up_regulated
4131.85000248368	4.07872402106752	0.163874320316995	1.02874536080661e-137	1.90937819735376e-136	FBgn0029930	CG12541	up_regulated
614.147528374546	5.1967221369138	0.208648118665163	1.24080841456421e-137	2.29177515273481e-136	FBgn0264753	Rgk1	up_regulated
722.585773251421	6.03156115245082	0.243205530272557	2.81244247545609e-136	5.16112632049881e-135	FBgn0052204	CG32204	up_regulated
1458.74012950262	4.98542279311016	0.201569463288501	4.48091822966333e-136	8.2097337854089e-135	FBgn0027556	CG4928	up_regulated
7154.59044142265	3.00766438100148	0.121777485573992	1.4590695797781e-135	2.6646725851204e-134	FBgn0050021	metro	up_regulated
1198.74691512159	5.93803351433479	0.241216506918403	8.95429659142974e-135	1.62230785303551e-133	FBgn0051676	CG31676	up_regulated
3193.35542316683	4.81677388263333	0.195821596521511	1.12164579035965e-134	2.02893260745057e-133	FBgn0001991	Ca-alpha1D	up_regulated
23002.7530137678	4.90335134682846	0.199810934889166	1.61432697455158e-134	2.91551033312041e-133	FBgn0053519	Unc-89	up_regulated
1668.64277148334	6.22345894216825	0.253123001454575	2.41433008805042e-134	4.35343444357953e-133	FBgn0041605	cpx	up_regulated
2081.37497938563	4.33057529958815	0.176328643657556	3.2897398807849e-134	5.91322960274839e-133	FBgn0265262	Vha68-1	up_regulated
6584.67073152637	2.91219538884704	0.118600502054745	5.48591387901416e-134	9.845271585078e-133	FBgn0026160	tna	up_regulated
1299.763586021	4.62260917996254	0.188377969384199	5.5713614090775e-134	9.98289852481875e-133	FBgn0267486	Ptp36E	up_regulated
527.638199277073	3.75541899704652	0.153080681027587	1.11089792516012e-133	1.98118822458917e-132	FBgn0030156	CG15247	up_regulated
814.415145814603	5.42405796690156	0.221371250320654	1.83521884392847e-133	3.26273852502478e-132	FBgn0004514	Oct-TyrR	up_regulated
1022.20296914401	4.25459782305772	0.173876652348612	3.16143966096718e-133	5.61180161625888e-132	FBgn0035241	CG12105	up_regulated
5123.526629084	2.55887436981503	0.104521199771059	3.63726803893129e-133	6.44639293493949e-132	FBgn0034606	ASPP	up_regulated
2512.05482190125	3.36596087110634	0.137663830796688	5.06413687451806e-133	8.96132046925588e-132	FBgn0038063	Octbeta2R	up_regulated
2260.74508877431	5.7259984172833	0.234540588667153	9.00174143030423e-133	1.58798522197751e-131	FBgn0260499	qvr	up_regulated
2279.88126105744	4.13721067955129	0.169457601479773	1.16348525194483e-132	2.04931652722771e-131	FBgn0051146	Nlg1	up_regulated
1084.44641788673	5.1095469290226	0.209593432268782	3.39124476455937e-132	5.94563466721825e-131	FBgn0003386	Shaw	up_regulated
1999.83677143547	9.69756182951101	0.394483824607263	4.31817901846346e-132	7.55913488393388e-131	FBgn0259896	NimC1	up_regulated
9637.81369840805	4.69532390321628	0.193276297462429	5.02754846143203e-132	8.77395746806729e-131	FBgn0010482	l(2)01289	up_regulated
4967.09127874211	5.48654167780167	0.225294086055832	5.12474955095362e-132	8.92991527257912e-131	FBgn0036742	CG7497	up_regulated
18455.1660330726	3.58514903057002	0.146873031043455	5.38972035792184e-132	9.37729056471409e-131	FBgn0050069	CG30069	up_regulated
2188.11895528345	2.83250398712277	0.116399742770134	9.87610245390765e-132	1.71567170068188e-130	FBgn0036121	CG6310	up_regulated
1724.03768979692	3.15018130630441	0.129519099840161	1.56022572612376e-131	2.70217817247818e-130	FBgn0052082	IRSp53	up_regulated
10506.5067575915	3.38106332760869	0.139071199018683	1.714287163498e-131	2.96449416012493e-130	FBgn0030955	CG6891	up_regulated
696.640205677561	3.54995166058382	0.146110046682435	2.95242107098463e-131	5.09784704923345e-130	FBgn0040507	ACXD	up_regulated
6502.64797754966	2.84383926804631	0.117240632010773	6.4647513929971e-131	1.11455834908616e-129	FBgn0025879	Timp	up_regulated
17984.9633987162	4.4689002922749	0.184472341528576	1.05352133976676e-130	1.81358446948369e-129	FBgn0285963	CG46339	up_regulated
2235.94414419507	4.22803105397693	0.175056584029275	7.72388144503984e-130	1.32762221640534e-128	FBgn0038419	CG14879	up_regulated
17741.6007027562	2.59851406774297	0.107598675402688	1.35804754204994e-129	2.32726462995505e-128	FBgn0265274	Inx3	up_regulated
1253.82076912023	3.58912718836419	0.148760557230988	1.52045934284228e-129	2.60167487553013e-128	FBgn0020415	Idgf2	up_regulated
1284.96586784851	4.29822817757484	0.178185168091722	1.73724893389801e-129	2.96816924298377e-128	FBgn0037433	CG17919	up_regulated
4541.46862768971	4.09201647197766	0.169800590307633	2.36375214983452e-129	4.03253285920871e-128	FBgn0039155	Kal1	up_regulated
1893.18742430419	2.96211023753176	0.123025461763535	6.09756930282384e-129	1.035587179955e-127	FBgn0052243	CG32243	up_regulated
4827.06372334596	2.21378375709854	0.0919987273320435	9.34584310592248e-129	1.58254425014996e-127	FBgn0050015	CG30015	up_regulated
1229.4641387203	3.45281310353829	0.143601999676337	1.16784242182265e-128	1.97166403542087e-127	FBgn0260458	PGRP-LD	up_regulated
1440.04799196307	3.35098880707541	0.139452293286027	1.3296566422759e-128	2.24153359399056e-127	FBgn0034758	CG13510	up_regulated
1054.74125094922	5.52826067570107	0.230416711588794	2.63014806451139e-128	4.42735115851874e-127	FBgn0035777	CG8563	up_regulated
877.11526210577	4.74564182397745	0.197929801286623	3.98398041277215e-128	6.69637769674799e-127	FBgn0031973	Spn28Dc	up_regulated
2154.80100355825	3.90090640244356	0.16273908907808	6.12718316638477e-128	1.02835610256437e-126	FBgn0039738	Mgat2	up_regulated
645.853709840308	6.78476143060084	0.282479273381909	2.2433386323632e-127	3.75405096246857e-126	FBgn0028542	NimB4	up_regulated
3773.90260396058	2.12450514621283	0.088853086284958	4.78638869161446e-127	7.98619114635993e-126	FBgn0051038	CG31038	up_regulated
4526.36536100502	2.81676096381977	0.118011821623735	9.01261887180374e-127	1.49938400967993e-125	FBgn0032713	Ugt36D1	up_regulated
8244.48905050405	5.00833107111197	0.210372973990782	2.22778210292841e-126	3.70084618731372e-125	FBgn0039257	tnc	up_regulated
1241.17244107022	4.59988807948368	0.19363450511506	9.91759692360128e-126	1.64036189464964e-124	FBgn0015033	Cyp4d8	up_regulated
2149.17330051444	2.20753944240806	0.0928667721405465	1.24676965072803e-125	2.05617756001399e-124	FBgn0033483	egr	up_regulated
1202.30922524261	4.62528852917559	0.195236746523755	4.50018650831459e-125	7.41100078739206e-124	FBgn0032798	CG10132	up_regulated
3843.51154419562	4.79657446648959	0.202612607291378	5.43437984981516e-125	8.93653575302938e-124	FBgn0266801	CG45263	up_regulated
5890.30194288609	4.18422226697888	0.176877476931898	8.94267790553703e-125	1.46845471774496e-123	FBgn0038465	Irc	up_regulated
1668.09181713608	4.59296402417676	0.194114958071477	9.66817602894974e-125	1.58530264785484e-123	FBgn0032075	Tsp29Fb	up_regulated
9818.84645413186	2.05010824741681	0.0867764698344695	1.54644461493573e-124	2.52844803899679e-123	FBgn0010435	emp	up_regulated
2083.52798944597	5.49121677461995	0.232531277541595	2.74498821919216e-124	4.46884082084484e-123	FBgn0034394	CG15096	up_regulated
545.566847686474	4.57987654937774	0.193817585085946	2.89416612553348e-124	4.70498105086727e-123	FBgn0016032	lbm	up_regulated
509.085427083623	3.62814945081807	0.153728007138932	5.79197443892129e-124	9.40247018603234e-123	FBgn0085475	CG34446	up_regulated
8262.09091904972	2.98378987270201	0.126539685925368	9.61123330399746e-124	1.55803150401643e-122	FBgn0015777	nrv2	up_regulated
807.318828060696	2.54592382002016	0.108024460446266	1.28909020404617e-123	2.08671476779974e-122	FBgn0039006	Cyp6d4	up_regulated
2213.91704038996	3.55962926071914	0.151183693948817	1.62350035414285e-123	2.62431348025701e-122	FBgn0029994	Ldsdh1	up_regulated
6756.8394064483	2.37895226790954	0.101126031959366	2.79785035703078e-123	4.51619017970577e-122	FBgn0265082	Cdep	up_regulated
893.549104141966	4.72361024821467	0.201298449887331	1.01241295718965e-122	1.62958447177024e-121	FBgn0285896	btl	up_regulated
5582.21878820888	3.27734771073122	0.139862552010137	2.17993204570354e-122	3.49894444969543e-121	FBgn0028550	Atf3	up_regulated
3786.10006383318	2.48995262398046	0.106207280327884	2.45058006519833e-122	3.92782143783406e-121	FBgn0020493	Dad	up_regulated
807.730592867762	5.77357779302302	0.246678706544237	4.53680360811832e-122	7.26143453906129e-121	FBgn0261046	Dscam3	up_regulated
479.890519836828	3.76312739975594	0.160824094812483	5.61895877172978e-122	8.96829890232949e-121	FBgn0033132	Tsp42Ej	up_regulated
2927.14864940004	2.8718951462454	0.12282219864274	7.59217627756098e-122	1.21007609593126e-120	FBgn0003463	sog	up_regulated
16972.2073919238	2.44045942111822	0.104396450660988	1.33249435127398e-121	2.11197574786068e-120	FBgn0039928	Cals	up_regulated
1312.27974038785	2.51476132666756	0.107630909252071	1.48023026844043e-121	2.34287557488155e-120	FBgn0015714	Cyp6a17	up_regulated
3984.38727437906	5.59699503419819	0.240393721164627	6.68461392871269e-121	1.05655839572274e-119	FBgn0015380	drl	up_regulated
1933.54680028641	4.91690314608234	0.21131609256704	6.90693885445997e-121	1.09018663691726e-119	FBgn0264006	dysc	up_regulated
687.270448447869	5.32943350742012	0.229081496329592	1.41561121573273e-120	2.2190241285406e-119	FBgn0038874	ETHR	up_regulated
3431.33227879678	2.29736088346288	0.0987652540861316	1.56958874340174e-120	2.45027853695976e-119	FBgn0052369	CG32369	up_regulated
830.757639147677	3.30401046601914	0.142072117938002	1.69540864491031e-120	2.64307481770149e-119	FBgn0036501	CG7272	up_regulated
1481.58132447442	3.0149279710775	0.130075305194345	9.94386119442072e-120	1.54387250915012e-118	FBgn0086450	su(r)	up_regulated
3616.90311696116	3.45693003714702	0.149253700921669	1.21236171339975e-119	1.87973797087123e-118	FBgn0050076	CG30076	up_regulated
10508.1582723311	4.38495950909964	0.190078637349131	5.08565940141166e-119	7.84251346934875e-118	FBgn0265045	Strn-Mlck	up_regulated
3227.50344040366	2.24385655973897	0.0971192000616081	7.50988497463523e-119	1.15496152727319e-117	FBgn0261545	CG42663	up_regulated
1398.79840385527	4.21691436971915	0.182692643146203	7.57924989675335e-119	1.16405838036929e-117	FBgn0038420	CG10311	up_regulated
830.213295818302	4.48720533746326	0.194407337950253	8.35971214081927e-119	1.28219757142364e-117	FBgn0262139	trh	up_regulated
1655.78627060666	4.05524642471109	0.175780917812925	9.25226364552026e-119	1.41718812505845e-117	FBgn0000592	Est-6	up_regulated
11759.4951905085	2.10422546895135	0.0912808327540994	1.04360424073114e-118	1.59636428555329e-117	FBgn0034724	babos	up_regulated
1374.66819155006	4.7137818592767	0.204513172038576	1.71129255583444e-118	2.61419436545433e-117	FBgn0039527	CG5639	up_regulated
6768.49827851397	3.69463884253467	0.160350308052278	1.76116281442812e-118	2.68677529226545e-117	FBgn0285955	cv-c	up_regulated
3086.59923356866	2.89279514724243	0.125585078967736	3.27405222880313e-118	4.98145516681448e-117	FBgn0030745	CG4239	up_regulated
932.026664097776	6.13399674214106	0.266477906373323	5.93367545596511e-118	9.01602206615712e-117	FBgn0051445	CG31445	up_regulated
6200.07100909553	3.89081137069388	0.169455185752148	1.12292072688487e-117	1.70396865560319e-116	FBgn0034638	CG10433	up_regulated
606.085515734716	4.62147088760538	0.201806312090617	4.90183456511773e-117	7.41850022630567e-116	FBgn0261341	verm	up_regulated
2407.69055301425	3.09060015137611	0.135041905218398	7.8698408530353e-117	1.18945233900783e-115	FBgn0030796	CG4829	up_regulated
3965.1143765451	2.3599023413538	0.103135027807944	1.30785251847614e-116	1.97407778815286e-115	FBgn0038881	CG16791	up_regulated
4169.98011410174	5.50925019304086	0.241467819425585	2.83268954743914e-116	4.2700172066953e-115	FBgn0083228	Frq2	up_regulated
906.998393425404	4.13880184781715	0.181645150071094	6.50127540001006e-116	9.77421298924995e-115	FBgn0040260	Ugt37D1	up_regulated
690.416209735236	4.78610586798413	0.210170704570329	9.77238589232979e-116	1.46727417165995e-114	FBgn0004620	GluRIIA	up_regulated
1731.82309795395	4.56132730560026	0.200492149793882	1.31291938786692e-115	1.96868807159624e-114	FBgn0039667	FipoQ	up_regulated
493.477804264837	4.42988320664649	0.194631346453767	1.9129968202475e-115	2.86471902280428e-114	FBgn0033130	Tsp42Ei	up_regulated
801.785901542664	4.79885391275717	0.211474340667742	6.87621672569304e-115	1.02567232730364e-113	FBgn0041181	Tep3	up_regulated
1954.01340776757	5.14469436447834	0.226979478639302	8.40728799839524e-115	1.25241116378709e-113	FBgn0034512	CG18067	up_regulated
537.409008893002	6.0194481656832	0.264673843660789	9.19159557989291e-115	1.36745983326971e-113	FBgn0085360	CG34331	up_regulated
1493.46746629865	2.59675894074766	0.114586205385624	1.50403680296243e-114	2.22308734196626e-113	FBgn0036732	Oatp74D	up_regulated
545.938529642479	3.62690343616881	0.160673142309379	9.71575086062154e-114	1.43049995875508e-112	FBgn0261799	dsx-c73A	up_regulated
20083.4952114462	3.606861421214	0.160333956031101	9.9477724500859e-114	1.46277180440231e-112	FBgn0261565	Lmpt	up_regulated
974.296550878725	3.70789504422547	0.164438562698093	1.73257414752928e-113	2.54438337438707e-112	FBgn0032010	CG8086	up_regulated
1673.87229394052	5.89742225593211	0.261751584692223	1.81692207812648e-113	2.66481904791884e-112	FBgn0003429	slo	up_regulated
48935.3788136723	2.09936209379087	0.09381081713459	1.99908577493151e-113	2.92822384204621e-112	FBgn0250789	alpha-Spec	up_regulated
3336.77190955524	5.12343879338894	0.228479038400781	1.45159551250221e-112	2.11539417653136e-111	FBgn0029761	SK	up_regulated
848.221075451637	3.67634105357438	0.163869688535866	2.02136492501304e-112	2.94195078996789e-111	FBgn0025712	CG13920	up_regulated
431.692150244854	6.28480952827595	0.279217000573578	4.2342743700726e-112	6.14697970972578e-111	FBgn0031389	CG4259	up_regulated
1029.95926923054	5.21154678794464	0.23285658780551	5.88959670980445e-112	8.52831564230388e-111	FBgn0038653	Octalpha2R	up_regulated
1154.00410975761	2.34435948945363	0.104893602853465	2.19967955966318e-111	3.17712905727777e-110	FBgn0002945	nkd	up_regulated
1200.46158687139	3.48582198361954	0.15664992536714	1.10054664190269e-110	1.58156740619459e-109	FBgn0003984	vn	up_regulated
12381.8395762328	2.22828923353642	0.100136160566794	2.35079296431982e-110	3.36553223886792e-109	FBgn0016694	Pdp1	up_regulated
671.080539246578	4.49612008746972	0.202502348781839	4.35255309430186e-110	6.22355019606825e-109	FBgn0035089	Phk-3	up_regulated
1549.58009805314	2.54662666766789	0.114767567353454	7.09625788222914e-110	1.01339542388325e-108	FBgn0036196	CG11658	up_regulated
4157.48435901512	4.11601487966939	0.185719110002064	7.39069862673026e-110	1.05412267271862e-108	FBgn0011722	Tig	up_regulated
636.61876335451	3.33694174845402	0.150570195653037	9.32952623712598e-110	1.32733184766901e-108	FBgn0033799	GLaz	up_regulated
3417.14545740179	3.30315464095335	0.149068350457682	1.03258244239054e-109	1.46724557524721e-108	FBgn0031745	rau	up_regulated
477.865798445254	3.55184103817215	0.160247484836799	1.25049485475937e-109	1.77467488976809e-108	FBgn0035484	CG11594	up_regulated
12568.8244265688	2.10193951308752	0.0949812963574428	1.77889361245769e-109	2.52142681686167e-108	FBgn0010238	Lac	up_regulated
16180.9244959105	3.7291659154018	0.168474420389341	1.84767311540694e-109	2.61566246250653e-108	FBgn0016797	fz2	up_regulated
4785.40525441182	4.41029801667008	0.201038015970529	1.06166828812376e-107	1.48633560337326e-106	FBgn0263980	Stacl	up_regulated
628.984695621355	4.57757141700169	0.208603003327948	1.32769244791811e-107	1.85648872840181e-106	FBgn0000459	disco	up_regulated
3149.39834950348	2.18822658046268	0.0998519044885802	3.23809802821814e-107	4.51669095833218e-106	FBgn0037956	CG6959	up_regulated
474.633393400955	6.37545916433264	0.290191893537854	3.4887786853379e-107	4.86040610001354e-106	FBgn0261989	CG42807	up_regulated
610.035002929868	3.57046210408496	0.163116444631773	4.66392562085111e-107	6.48171907014869e-106	FBgn0004956	upd1	up_regulated
8850.4561970124	3.69756750247972	0.169086841080368	5.20064819658853e-107	7.21004706183977e-106	FBgn0037447	Neurochondrin	up_regulated
805.813012792884	4.3171770233608	0.197510028005577	5.87155521499822e-107	8.13028471811904e-106	FBgn0039277	Nepl16	up_regulated
6509.90964786984	4.58408900177886	0.20977426785444	6.84637322799559e-107	9.4686006439609e-106	FBgn0260768	CG42566	up_regulated
2760.91388883903	3.44491793178929	0.157956770505036	2.0377515550123e-106	2.80461554600485e-105	FBgn0260400	elav	up_regulated
574.758583364568	3.03707682341727	0.140117677563674	5.26764478508507e-105	7.20649219337688e-104	FBgn0002306	sas	up_regulated
822.746994010876	4.20733705194493	0.194355694452051	6.88854702203396e-105	9.41269566703826e-104	FBgn0040359	CG11380	up_regulated
13693.8402991996	2.24719512561845	0.103767826488052	1.08264374030883e-104	1.47758180413885e-103	FBgn0000261	Cat	up_regulated
442.818611829708	4.75264375973504	0.219682332919335	1.29043871209522e-104	1.75907171806664e-103	FBgn0039321	CG10550	up_regulated
2327.2083526787	2.49664885202456	0.115527894244752	1.65065796916674e-104	2.24741914177111e-103	FBgn0024179	wit	up_regulated
1332.71228792266	4.53813328932685	0.211175724205773	1.66242823075087e-103	2.25000381444619e-102	FBgn0038076	Cyp313a4	up_regulated
1389.67407639787	3.5143663331171	0.163483445047864	1.84306595399108e-103	2.49152783056731e-102	FBgn0027578	Nepl21	up_regulated
356.113151471339	5.38052491998506	0.249535185859677	1.91520903713887e-103	2.58598604114154e-102	FBgn0031490	CG17264	up_regulated
1368.58213375139	5.09495704397846	0.237511123545921	4.28609436287033e-103	5.76674514277099e-102	FBgn0035192	galene	up_regulated
381.037837610568	3.56180737865107	0.166768228442153	4.1323603928021e-102	5.48223271669066e-101	FBgn0036934	sNPF-R	up_regulated
331.942846768269	5.40080338193501	0.25218851187796	4.97090179639217e-102	6.5793724589646e-101	FBgn0034387	Cyp12b2	up_regulated
1175.09056852019	4.45521466758986	0.208997184556406	7.04182630966491e-102	9.30958847157092e-101	FBgn0262593	Shab	up_regulated
629.831537548475	7.5847024430015	0.35330670504935	1.21646434438499e-101	1.6007884143893e-100	FBgn0261628	CG42711	up_regulated
356.55509025337	4.98225187586779	0.234015604581226	2.48284950510238e-101	3.25598998390642e-100	FBgn0028940	Cyp28a5	up_regulated
363.093550937979	4.41932248029811	0.207873456054393	3.39639715562953e-101	4.4437820878937e-100	FBgn0040805	CG12355	up_regulated
12803.3769221117	3.73193607631299	0.175769141791252	4.64660337397789e-101	6.06560046390057e-100	FBgn0263873	sick	up_regulated
4856.77279341028	4.30795411245286	0.203151426363245	7.2872567446043e-101	9.49092318417264e-100	FBgn0038975	Nrx-1	up_regulated
3800.28481400676	4.87096995812585	0.229978912102413	1.0902194913892e-100	1.41828097304468e-99	FBgn0033387	CG8008	up_regulated
573.957324232849	4.6271970115621	0.218337108982647	1.19548755274982e-100	1.55345224072258e-99	FBgn0025625	Sik2	up_regulated
1104.51265632404	3.10037986498961	0.146338606080396	1.48971659648839e-100	1.93357748674051e-99	FBgn0262004	CG42822	up_regulated
678.482143122216	3.91716591593195	0.185092774701619	2.78155428473377e-100	3.59802413494053e-99	FBgn0034085	Ptp52F	up_regulated
312.972132451013	4.03514018702648	0.190659083818753	4.3617612135011e-100	5.61656845074107e-99	FBgn0031515	CG9664	up_regulated
363.942301287409	5.60203206135362	0.26430294046439	4.65477291037293e-100	5.98710971632166e-99	FBgn0026592	Fie	up_regulated
1414.21850367833	2.3846464648246	0.112754793757933	5.08353068511458e-100	6.53121935598261e-99	FBgn0023076	Clk	up_regulated
666.467834141576	3.07270054021885	0.145419736363053	6.32276715527761e-100	8.10509049511177e-99	FBgn0025391	Scgdelta	up_regulated
377.105675558343	3.98602878015828	0.188957024990848	1.56199632128463e-99	1.99333819455316e-98	FBgn0033960	CG10151	up_regulated
2250.77586535244	3.71347440954382	0.176355400135079	2.13234256420661e-99	2.71814047670007e-98	FBgn0030828	CG5162	up_regulated
678.313099181484	5.07525045208187	0.240989344306309	2.5626864260586e-99	3.25578311163476e-98	FBgn0052088	sunn	up_regulated
2472.38562368824	3.61789091140721	0.172117324974422	4.70548325064297e-99	5.96481503051472e-98	FBgn0038839	Ktl	up_regulated
635.082406416593	2.53064671384928	0.120307104728805	5.35946108312401e-99	6.7862687225868e-98	FBgn0032800	CG10137	up_regulated
4946.72145125941	3.36695883554569	0.160264598841897	6.34430788824263e-99	8.01549142953581e-98	FBgn0003091	Pkc53E	up_regulated
980.999094747496	3.84496159660623	0.183239337571279	9.66841594740865e-99	1.22016908235514e-97	FBgn0032252	loh	up_regulated
7554.07662276264	8.68979047574143	0.414326910942429	1.04039654388225e-98	1.31154413872589e-97	FBgn0030569	CG9411	up_regulated
613.064784314772	3.56541490899126	0.170536048717037	5.97240369066887e-98	7.4547111126903e-97	FBgn0030347	CG15739	up_regulated
3142.88680252338	2.97767569839543	0.142575493194616	9.20532216039486e-98	1.1464901785777e-96	FBgn0000490	dpp	up_regulated
1458.30972920091	4.62225567611373	0.221531311866176	9.68243887291925e-98	1.20459687113305e-96	FBgn0031530	Pgant2	up_regulated
12815.4796188697	3.86367682827035	0.185276446260242	1.2857823954612e-97	1.5979036181762e-96	FBgn0265487	mbl	up_regulated
2433.24424811771	4.87331534195118	0.234516571903322	4.3512468355932e-97	5.38987053678479e-96	FBgn0039048	CG17111	up_regulated
650.104327507189	2.93157550386757	0.140887593988848	5.78529799718688e-97	7.15844255981995e-96	FBgn0033980	Cyp6a20	up_regulated
432.200459210712	6.33150294263633	0.303269009065649	7.20154347647257e-97	8.90117022319755e-96	FBgn0033949	Had2	up_regulated
29714.3807010937	3.35359500873701	0.161200502559173	7.64640353213903e-97	9.44078165246548e-96	FBgn0038826	Syp	up_regulated
1487.4073728432	4.24838341439498	0.204665749212655	8.86012306737023e-97	1.09274851164233e-95	FBgn0085426	Rgk3	up_regulated
1613.11387342064	2.37485246642608	0.114368762210667	1.4269506177934e-96	1.75610466958678e-95	FBgn0036433	CG9628	up_regulated
9232.27808522991	3.86153834415475	0.186468012496294	2.71748546111405e-96	3.32994239944685e-95	FBgn0015872	Drip	up_regulated
1423.58528638859	4.30751115541999	0.208128760830094	3.30155777561617e-96	4.04130530729558e-95	FBgn0002543	robo2	up_regulated
516.65089728223	4.24255218490296	0.205242496248588	9.50931291112186e-96	1.16025835048335e-94	FBgn0051217	modSP	up_regulated
514.582963102118	4.82399501576183	0.233703215715049	1.50436644246041e-95	1.82964354090489e-94	FBgn0003499	sr	up_regulated
3198.99762857308	2.86709016363486	0.139302393843707	5.2902603794756e-95	6.42042676086304e-94	FBgn0046258	CG12880	up_regulated
1233.77381293645	3.51578678388956	0.170973763644638	6.69186671888215e-95	8.09559587350117e-94	FBgn0004910	Eip63F-1	up_regulated
1745.39222459457	4.97549515684047	0.242174750887674	6.82292622728397e-95	8.24539419789269e-94	FBgn0001235	hth	up_regulated
551.29272580941	6.07906796440241	0.295911940730819	2.05230999089092e-94	2.46970693307212e-93	FBgn0024836	stan	up_regulated
472.333406997182	3.30170287170703	0.16103152212994	2.42368355949561e-94	2.91046341875784e-93	FBgn0266354	CG45002	up_regulated
360.143661644496	5.9261560814109	0.289066539481483	1.01608252233205e-93	1.21248967795771e-92	FBgn0052600	dpr8	up_regulated
368.012421616922	6.04517059838843	0.294900013577355	1.16489755913959e-93	1.38716536927427e-92	FBgn0030544	CG13403	up_regulated
1401.95957871701	2.25793968549958	0.11052230214582	1.52604345185506e-93	1.81342973694893e-92	FBgn0035767	Cln7	up_regulated
619.031494771932	2.52257359105661	0.123638599518388	2.78473702264078e-93	3.29884231912831e-92	FBgn0017482	T3dh	up_regulated
502.409935160577	5.18561723371707	0.254545515587974	5.52588706514839e-93	6.52570041393068e-92	FBgn0032322	CG16743	up_regulated
344.68134125587	5.45401789449394	0.267360108985203	5.8745764289099e-93	6.91597861403484e-92	FBgn0025697	santa-maria	up_regulated
531.276700973148	3.9774525919398	0.195605475676795	8.38727364726622e-93	9.86391852262599e-92	FBgn0037560	CR18228	up_regulated
1786.61870726867	4.32679285010234	0.2135588908464	2.71276532329679e-92	3.17725319879653e-91	FBgn0030234	CG15211	up_regulated
7664.40354830724	2.0805913654091	0.102566149945935	3.58197895055226e-92	4.18669047389677e-91	FBgn0004666	sim	up_regulated
2170.52540134916	2.01846651788794	0.0995449490834669	4.3984661997917e-92	5.13049343017668e-91	FBgn0051116	ClC-a	up_regulated
7694.72233957783	2.03291961238699	0.10039758516417	7.76282388730249e-92	9.02705520609175e-91	FBgn0051352	Unc-115a	up_regulated
479.687281538023	4.05416386895143	0.200454834253111	9.94414818335427e-92	1.15518361567284e-90	FBgn0040968	CG14933	up_regulated
1567.70917301906	3.59976618681641	0.178396286514046	1.58058342713835e-91	1.83052121297446e-90	FBgn0036368	CG10738	up_regulated
783.685342801967	3.52632666298665	0.17467655092859	1.59455410906895e-91	1.84482625654313e-90	FBgn0039774	CDase	up_regulated
2162.75053491409	3.5768665613365	0.177252029425065	1.65884549845041e-91	1.91531948331721e-90	FBgn0020257	Ppa	up_regulated
38654.076139761	3.0626658270985	0.151944934087864	2.04560054300978e-91	2.35471351395348e-90	FBgn0262608	CG43134	up_regulated
697.597456935285	4.44019950636041	0.220147534019483	2.15491004013035e-91	2.47803782213173e-90	FBgn0004513	Mdr65	up_regulated
339.070415973947	4.32169968835923	0.214109516617934	2.52539474664165e-91	2.89822744539056e-90	FBgn0032891	Oseg5	up_regulated
12802.0504681663	2.06344593637462	0.102413709748708	5.02110409690143e-91	5.75658976743347e-90	FBgn0003345	sd	up_regulated
2901.46885552214	2.80819003673687	0.139954594360578	2.02990820033518e-90	2.31791922354907e-89	FBgn0000723	FER	up_regulated
330.478255604048	5.93300369122906	0.294697184418199	2.11289186368491e-90	2.41026182968501e-89	FBgn0002939	ninaD	up_regulated
5103.57403156195	2.57639748018514	0.128430962395016	2.53212635752533e-90	2.87698025626707e-89	FBgn0034501	CG13868	up_regulated
319.757642605645	3.68441092025611	0.184164091209022	8.45885840687561e-90	9.57270609779091e-89	FBgn0039525	CG5646	up_regulated
1484.9960521014	3.18694582877173	0.159583459032638	1.16529459364753e-89	1.31612459754283e-88	FBgn0085397	Fili	up_regulated
1483.69090795909	4.44380183416558	0.222854709796384	1.89901484525092e-89	2.13423798584611e-88	FBgn0043783	CG32444	up_regulated
560.7497970283	3.88072224566447	0.194603244391861	2.1186889545514e-89	2.37877628828253e-88	FBgn0035975	PGRP-LA	up_regulated
396.374194075556	5.20372585806759	0.261071985142576	2.49889540273626e-89	2.80013884066691e-88	FBgn0036259	CG9760	up_regulated
2724.40562241869	2.69981383797353	0.135415822033573	2.66020123351313e-89	2.97796200953985e-88	FBgn0040765	luna	up_regulated
274821.004803629	3.65915890141854	0.183967855972515	5.07635664441358e-89	5.66602941427396e-88	FBgn0284408	trol	up_regulated
16366.3633386212	2.91356866352342	0.146352249973332	9.87621162356005e-89	1.0991143326376e-87	FBgn0004449	Ten-m	up_regulated
4751.7377221862	3.67193170543467	0.185858962008703	7.02179906157069e-88	7.75391687070345e-87	FBgn0050418	nord	up_regulated
631.249912237912	3.67064967461177	0.185785207803386	7.07156283848714e-88	7.80130978774437e-87	FBgn0260653	serp	up_regulated
1891.19595093756	2.52643698092163	0.127865589499722	1.14217761153652e-87	1.25760928126281e-86	FBgn0284230	CG46314	up_regulated
35923.2944985276	4.29330398833449	0.217274164371593	1.45588348604024e-87	1.60147183464426e-86	FBgn0037577	CG7443	up_regulated
369.258931001626	4.37547492388818	0.221633756704668	1.80222929397423e-87	1.9786324695694e-86	FBgn0260482	CG32599	up_regulated
5712.41897009801	2.45231984710207	0.124386946061193	2.77759545116529e-87	3.0406799002382e-86	FBgn0040297	Nhe2	up_regulated
1230.74516262828	3.79765911816457	0.193092986368052	4.07117723341109e-87	4.45250822955401e-86	FBgn0034356	Pepck2	up_regulated
2750.73741605129	4.75547294538752	0.242317174416484	7.71469809994604e-87	8.42113980335106e-86	FBgn0030102	SmydA-9	up_regulated
3659.70630511939	3.79619716632788	0.193377524391314	8.13717615518911e-87	8.87380473344834e-86	FBgn0259822	Ca-beta	up_regulated
1646.42987635387	3.99224465012998	0.204974278421095	1.80187296935509e-85	1.94268158550337e-84	FBgn0028482	bdl	up_regulated
675.257747186357	4.01145469937463	0.206743133859616	6.63501654922821e-85	7.11313721495811e-84	FBgn0030798	CG13003	up_regulated
2297.00172805593	2.24622777121471	0.11563604099083	8.99618774620984e-85	9.62634324467674e-84	FBgn0041096	rols	up_regulated
4363.32033322187	2.25331253944388	0.116092823193066	1.193116174208e-84	1.27310411247888e-83	FBgn0027364	Six4	up_regulated
790.221198238043	3.01308587257021	0.155398328820954	1.33028162455165e-84	1.41813745494767e-83	FBgn0040383	CG5254	up_regulated
449.22245526244	4.60379210581894	0.237607803397357	1.42259209943964e-84	1.51512706216955e-83	FBgn0036364	CG14109	up_regulated
6598.58976502018	2.47642575602375	0.127881073600798	2.46209748251737e-84	2.61735661481044e-83	FBgn0028572	qtc	up_regulated
2273.96448778888	3.276660733961	0.169851168811221	7.18096513952771e-84	7.598354571036e-83	FBgn0250871	pot	up_regulated
1034.41106389062	4.42940334830112	0.230231665149681	1.74558087216122e-83	1.84191107584716e-82	FBgn0004839	otk	up_regulated
483.558826769304	3.1024986503682	0.161092394043437	1.78625761828195e-83	1.88308897483267e-82	FBgn0027608	CG2082	up_regulated
291.263505924765	5.1678036343958	0.268097386486024	2.04375980246776e-83	2.15255884555661e-82	FBgn0038250	CG3505	up_regulated
1360.77990851749	5.21187971079895	0.271777754575041	5.88078494913172e-83	6.17672122399125e-82	FBgn0000451	ect	up_regulated
473.118448009041	4.97626714927402	0.259760509428044	8.5954179536496e-83	8.97831191565452e-82	FBgn0031879	uif	up_regulated
6131.93824164916	3.22636658516241	0.16853481562869	1.26194048245183e-82	1.31334006739918e-81	FBgn0043841	vir-1	up_regulated
997.425079237605	4.46819553290034	0.233715271814787	1.34086636206626e-82	1.39293646874267e-81	FBgn0033936	Achl	up_regulated
492.330496558722	3.81949110648704	0.199558304246458	1.55496229905162e-82	1.61387526047289e-81	FBgn0037206	CG12768	up_regulated
452.484870742167	5.53214431641542	0.288993500947208	2.02853145503753e-82	2.10347083363128e-81	FBgn0038541	TyrRII	up_regulated
1383.93805095976	4.58650970543444	0.24012915550802	2.64340383037653e-82	2.73359619337304e-81	FBgn0027844	CAH1	up_regulated
14990.1707820894	3.62393265426347	0.190138375224738	3.6014351579911e-82	3.72093880874583e-81	FBgn0286071	AdamTS-A	up_regulated
318.961926236775	4.32659876115905	0.226674806788505	5.81932399720564e-82	5.99069704355515e-81	FBgn0037553	CG18249	up_regulated
525.88688837952	3.1461340198875	0.165248029446704	8.62392100725341e-82	8.86187590610098e-81	FBgn0034198	CG11400	up_regulated
433.799329045354	4.83569666847658	0.253920857896261	9.86936693853038e-82	1.01325500568912e-80	FBgn0029799	CG15772	up_regulated
388.637446515412	3.61189678350038	0.19007861807636	2.21665501872431e-81	2.27167271523221e-80	FBgn0035431	CG14968	up_regulated
445.21388729427	3.96557384416547	0.208917584282886	2.57723278454583e-81	2.63882702719535e-80	FBgn0051675	CG31675	up_regulated
3323.70532809129	4.25833896606227	0.224563014416581	3.03910639984059e-81	3.10337424127091e-80	FBgn0000504	dsx	up_regulated
476.035865026036	6.56096733929497	0.345307934144766	5.46049560447839e-81	5.57097653613569e-80	FBgn0035452	CG10359	up_regulated
558.490039553663	3.25253359790096	0.172024386910584	1.35528197120803e-80	1.37776925458401e-79	FBgn0033079	Fmo-2	up_regulated
582.916886908441	5.0773792587436	0.268963824644649	1.78501767129264e-80	1.81301794848939e-79	FBgn0036377	CG10710	up_regulated
637.4440180145	3.6566702631514	0.19438318488343	7.15295400142797e-80	7.22651274825117e-79	FBgn0033710	CG17739	up_regulated
303.156217867831	4.05654017585955	0.215453059378759	7.24904450079095e-80	7.31710461745028e-79	FBgn0039681	CG7582	up_regulated
435.617489276223	5.49630898117477	0.292175758309939	8.15087345708062e-80	8.22011981565404e-79	FBgn0015773	NetA	up_regulated
1350.67508489536	3.51875588581052	0.187282501676072	9.82501115957084e-80	9.89097413202026e-79	FBgn0263830	CG40486	up_regulated
359.519477080139	4.26761716721271	0.226783840040092	1.76313988157803e-79	1.77028564673685e-78	FBgn0261788	Ank2	up_regulated
694.013918484934	6.18246230787511	0.32964480898877	2.54690594014599e-79	2.55272999946383e-78	FBgn0034693	CG11073	up_regulated
549.922580805366	3.43096730253034	0.183141360926614	3.21105659847242e-79	3.2155712650432e-78	FBgn0050046	CG30046	up_regulated
2093.43622726815	3.98640385239045	0.213048351552809	3.78350859433651e-79	3.77886625250297e-78	FBgn0004852	Ac76E	up_regulated
455.724707760302	3.53901462213209	0.189096103348504	5.12943812141977e-79	5.10970951326046e-78	FBgn0038260	CG14855	up_regulated
263.600790305333	4.92866227311952	0.263280211473401	9.20582922313743e-79	9.15441796046022e-78	FBgn0038405	CG8927	up_regulated
15256.1396972107	2.1176429163183	0.113806971583239	5.77326112641846e-78	5.68152709815758e-77	FBgn0024315	Picot	up_regulated
5965.16103191043	2.39970375310228	0.129121780490684	7.97303524214904e-78	7.83957805172826e-77	FBgn0029002	miple2	up_regulated
5079.41325391162	2.75098983362657	0.148357987661414	1.27197404609697e-77	1.24960484735527e-76	FBgn0013953	Esp	up_regulated
1593.78514754796	5.91694811871263	0.321130797940865	5.32253470684318e-77	5.2020244870656e-76	FBgn0031918	CG6055	up_regulated
260.435443762432	5.1394094133247	0.277816155964208	6.76582991880722e-77	6.60697495756016e-76	FBgn0039925	Kif3C	up_regulated
4763.00762766789	2.44812718811339	0.132831755418719	1.19019738636317e-76	1.16026427844266e-75	FBgn0250785	vari	up_regulated
565.322513951186	4.14418088299046	0.22536536251468	1.86087199430008e-76	1.81097329180561e-75	FBgn0034755	CG3746	up_regulated
416.864052035356	5.10144571980906	0.278128655061714	5.43226029715153e-76	5.26859900819905e-75	FBgn0037140	SLC22A	up_regulated
651.752845446988	4.47382627159852	0.244156904783596	5.77184814776177e-76	5.59319570509295e-75	FBgn0024293	Spn43Ab	up_regulated
262.439407358422	3.42958163719213	0.187079132511285	7.06004641518298e-76	6.83522985095032e-75	FBgn0038079	NijC	up_regulated
487.258870518979	4.8540183850635	0.26514060484885	7.06554998632807e-76	6.83522985095032e-75	FBgn0039161	CG13606	up_regulated
32704.7194250618	4.5194203006612	0.24776877308527	8.11735345296969e-76	7.83943728390191e-75	FBgn0000046	Act87E	up_regulated
3122.67003410217	5.57323250269833	0.304743016292709	9.48191205453185e-76	9.14952326616807e-75	FBgn0022355	Tsf1	up_regulated
262.141602385714	4.0890122882342	0.223626571756911	1.36549937338998e-75	1.31207680094033e-74	FBgn0035649	CG10483	up_regulated
17993.5442692812	2.07296534951366	0.113274803116267	1.80869622318431e-75	1.73209261843768e-74	FBgn0261802	CG42748	up_regulated
1245.05259861833	2.96298106054137	0.162260502283332	2.26082442580605e-75	2.16143919098034e-74	FBgn0026319	Traf4	up_regulated
677.971322436185	2.5087838692695	0.137366845343917	2.75672668775272e-75	2.63112707986851e-74	FBgn0036551	CG17029	up_regulated
1213.98384536424	2.0942398894432	0.114803251970713	5.07680546178375e-75	4.83335631098476e-74	FBgn0037092	M6	up_regulated
555.442417088914	4.63331382289066	0.255754280767661	2.47526069918254e-74	2.34091874920201e-73	FBgn0026064	KP78a	up_regulated
575.197923176038	5.26125232502987	0.290948402567853	3.83642254711167e-74	3.6102288478022e-73	FBgn0005775	Con	up_regulated
4466.65322835985	2.03867874457645	0.112594699953143	6.1693448277801e-74	5.80081300803482e-73	FBgn0039266	CG11791	up_regulated
270.582038736774	4.41150587851135	0.244136077136629	8.37512436100457e-74	7.86833612679374e-73	FBgn0052333	CG32333	up_regulated
249.549058315806	4.45000210285751	0.246175398533928	1.04547283337158e-73	9.81401022166604e-73	FBgn0034013	unc-5	up_regulated
395.343399106158	4.42980832161048	0.246152426264389	1.62149325388681e-73	1.51836788178258e-72	FBgn0052407	CG32407	up_regulated
869.087772579886	3.3359718196418	0.1851550255969	1.63768403290317e-73	1.53226988825653e-72	FBgn0037057	CG10512	up_regulated
1057.86891168832	4.10704340137168	0.2284688034149	2.75735912791402e-73	2.56932662483304e-72	FBgn0004360	Wnt2	up_regulated
574.347744020068	3.18283143821437	0.177245624235766	5.1977312222842e-73	4.83932557264304e-72	FBgn0035331	MsR1	up_regulated
2490.95517184837	2.35579571770724	0.13133279802817	1.03833989894941e-72	9.62808908741051e-72	FBgn0050089	CG30089	up_regulated
342.314047716349	6.69083464652436	0.371211174966797	1.28210490305176e-72	1.187875404486e-71	FBgn0038156	side-IV	up_regulated
11175.0383242991	2.55796990969709	0.142800448600514	1.39608224710034e-72	1.29032873381634e-71	FBgn0260486	Ziz	up_regulated
689.528225470771	4.73908648831689	0.265843659620271	3.6623017158207e-72	3.37393616438906e-71	FBgn0039129	RpS19b	up_regulated
301.802237190993	3.20330921774035	0.179468423603527	4.4169611352221e-72	4.06260606109694e-71	FBgn0038866	CG5810	up_regulated
459.550242693673	3.88149530154695	0.217826402194169	5.14990114877321e-72	4.73292528156609e-71	FBgn0028523	CG5888	up_regulated
1811.85303126534	2.15599256131	0.120766267002012	5.43776419389433e-72	4.99345372712488e-71	FBgn0022709	Adk1	up_regulated
600.020020471485	2.81037900796684	0.158271693981823	2.42152430377059e-71	2.20942281551398e-70	FBgn0025702	Srpk79D	up_regulated
9301.56291770284	3.91171199122734	0.221006996970657	3.24265734478865e-71	2.95390272591619e-70	FBgn0035612	frm	up_regulated
563.54896513552	3.65119028106235	0.206315149961069	4.26997749995953e-71	3.88353260890174e-70	FBgn0028886	CG15279	up_regulated
829.991970674098	2.01312987465079	0.113452263467306	4.27424937002402e-71	3.88431784854815e-70	FBgn0034312	CG10916	up_regulated
277.084212162664	5.2198780562303	0.295067205356688	7.50181070383425e-71	6.78497101435676e-70	FBgn0031548	CG8852	up_regulated
25830.4408067969	2.17533176701705	0.122952670877095	9.59742566574005e-71	8.65971994352918e-70	FBgn0000568	Eip75B	up_regulated
239.96272395009	3.64597833623446	0.206643852702516	1.58979656442066e-70	1.43219933977374e-69	FBgn0262598	mtsh	up_regulated
50769.0997034453	3.46633995266802	0.196851859303421	2.68380295509044e-70	2.41007937046266e-69	FBgn0267033	mamo	up_regulated
802.322803464329	5.15535091750212	0.293143571642166	7.77288703406275e-70	6.94743691295522e-69	FBgn0036857	Aldh7A1	up_regulated
294.289908955825	5.28340266169893	0.300702883283298	9.96211633275386e-70	8.89720044890776e-69	FBgn0032857	CG10947	up_regulated
522.259928934619	4.19769665483464	0.23986939754078	1.42107371513597e-69	1.2642120263614e-68	FBgn0032013	Scgalpha	up_regulated
319.597626150474	4.81596998242935	0.274881627826706	1.49086319372961e-69	1.32423047199865e-68	FBgn0032670	CG5783	up_regulated
284.950756096204	4.02200531260437	0.229602259758524	1.63060209580032e-69	1.44609661352065e-68	FBgn0031926	CG6739	up_regulated
333.280916280593	4.07060930375234	0.232672284518141	2.24228272528313e-69	1.98701819108294e-68	FBgn0038977	CG5376	up_regulated
563.054165871443	2.61434030698711	0.150206734236946	1.15415949001828e-68	1.01801869568485e-67	FBgn0037076	ebd2	up_regulated
1266.5375476504	3.42418514383119	0.197015154099111	1.19939740994506e-68	1.05710231119365e-67	FBgn0031857	LUBEL	up_regulated
1577.53173961088	4.26772968688618	0.245655755968543	1.20033634079158e-68	1.05711228281769e-67	FBgn0051323	CG31323	up_regulated
465.51504453502	2.46664804788459	0.141953471447992	2.13240402406889e-68	1.87217844825031e-67	FBgn0036759	CG5577	up_regulated
350.970411136872	5.71602825914064	0.329027850711503	2.23703775036638e-68	1.96253134743459e-67	FBgn0262029	d	up_regulated
1017.65947041739	5.19427829146222	0.299582550924384	2.39069472099977e-68	2.09571977234718e-67	FBgn0037386	CG1208	up_regulated
19419.2588743626	2.74570109844189	0.159070559047552	1.28789966253469e-67	1.12294602557347e-66	FBgn0015766	Msr-110	up_regulated
360.252591902569	5.41568192594714	0.313807471584501	1.52168558945023e-67	1.32476157199196e-66	FBgn0261588	pdm3	up_regulated
1680.78285417223	2.83690079633616	0.164674599684546	2.17458683082432e-67	1.88884081738369e-66	FBgn0032422	atilla	up_regulated
4275.49596658239	2.60245046226157	0.151218949908843	3.38213661771204e-67	2.93324420817705e-66	FBgn0003301	rut	up_regulated
640.546096631608	2.26544258968742	0.131537665839516	3.48337287071425e-67	3.01874655776879e-66	FBgn0040658	CG13516	up_regulated
370.210667100504	3.67239828361987	0.213854450374798	5.13600469872782e-67	4.44081256044781e-66	FBgn0034476	Toll-7	up_regulated
755.79035100429	4.47547402570484	0.260795395161912	5.30225093667378e-67	4.58108049085173e-66	FBgn0038237	Pde6	up_regulated
238.212346781773	4.49806943811939	0.261802784058404	6.718311024741e-67	5.79575113080609e-66	FBgn0034887	St1	up_regulated
11139.9540902104	2.24694765995413	0.13081184259667	7.79352107681167e-67	6.70807901747325e-66	FBgn0010246	Myo61F	up_regulated
309.126732374827	5.01603164138492	0.292710963249336	1.21630330284624e-66	1.04374943066534e-65	FBgn0043806	CG32032	up_regulated
285.223480823377	4.60721705792438	0.268717165277101	1.39299261939692e-66	1.19178257437292e-65	FBgn0029804	CG3097	up_regulated
539.789623346007	3.68042428808557	0.215321368825251	1.99403409665477e-66	1.70217322587848e-65	FBgn0038143	CG9813	up_regulated
209.121270117004	5.45847922934092	0.318626835305097	4.51190680418896e-66	3.83427963762397e-65	FBgn0038452	CG14905	up_regulated
748.654215307324	2.63349850454755	0.154840190448983	1.16637005467594e-65	9.84589121710151e-65	FBgn0037617	nom	up_regulated
190.754074887422	4.53438594069822	0.26638620345246	1.38874809943836e-65	1.16970978131556e-64	FBgn0041710	yellow-f	up_regulated
3771.46745489013	2.45218538857208	0.144285417407713	1.44283379760116e-65	1.21436735284068e-64	FBgn0022160	Gpo1	up_regulated
2186.37602836901	3.11007271123865	0.183426664474808	2.14507520234331e-65	1.80142056049406e-64	FBgn0050345	CG30345	up_regulated
387.481934666197	3.80645685971663	0.224660531244416	2.76885668666758e-65	2.32184626940866e-64	FBgn0032614	CG13284	up_regulated
356.615509179734	4.18767719415872	0.247108631410971	2.81449632820272e-65	2.35838236442634e-64	FBgn0035791	CG8539	up_regulated
3149.39175308685	3.05045521849155	0.181232208263923	1.73111747984122e-64	1.44103833457053e-63	FBgn0005771	noc	up_regulated
377.63368713049	4.31284882660803	0.256827042314128	3.37270292041315e-64	2.79733060269492e-63	FBgn0037067	Cpr78Ca	up_regulated
399.219079870962	4.52557580843293	0.269715927185554	3.77325535416019e-64	3.12727403752797e-63	FBgn0046113	GluRIIC	up_regulated
577.635768805096	7.36359912058752	0.438044200841171	4.81661034128129e-64	3.98331578006107e-63	FBgn0040099	lectin-28C	up_regulated
569.633912365793	3.3594449743748	0.201392442760308	1.92507222753726e-63	1.58283716486397e-62	FBgn0039008	CG6972	up_regulated
3356.37949534	2.02491914883705	0.121496630321062	4.79638077027084e-63	3.91824768874598e-62	FBgn0034399	CG15083	up_regulated
822.130950884183	4.75150204409383	0.285954947739566	4.80830015572704e-63	3.92517110133706e-62	FBgn0050106	CCHa1-R	up_regulated
11900.0229774735	2.17228597987286	0.13037721760702	5.19437430890919e-63	4.23730061734639e-62	FBgn0028371	jbug	up_regulated
1904.90733350348	3.44928061979331	0.207836031217068	7.38954910598731e-63	6.0193925383725e-62	FBgn0032684	Ugt301D1	up_regulated
285.582556995199	5.91827276447326	0.354928248510097	8.17865154817665e-63	6.65267045274954e-62	FBgn0004870	bab1	up_regulated
330.171205742974	3.28471139625508	0.197956389781832	1.1384693596268e-62	9.24073847742668e-62	FBgn0085409	smal	up_regulated
3829.42175298463	2.59016061761121	0.156077093529989	1.330573312287e-62	1.07923227521869e-61	FBgn0034075	Asph	up_regulated
1038.86129995389	3.48417042694903	0.210511791020558	1.706734592685e-62	1.38138831095442e-61	FBgn0037796	CG12814	up_regulated
5837.71868883038	2.33137955438435	0.140649126096314	1.83371219851385e-62	1.48310746730048e-61	FBgn0265276	l(3)neo38	up_regulated
216.27783450679	5.00742909188239	0.301661429671439	1.93634032668323e-62	1.56500243708384e-61	FBgn0035977	PGRP-LF	up_regulated
2487.47014026724	2.12614387600987	0.128236389171647	1.96865947247043e-62	1.58999598499454e-61	FBgn0030847	CG12991	up_regulated
2344.88389087322	3.70038443431949	0.224025681449889	1.98440879790177e-62	1.60158092499211e-61	FBgn0030574	sbm	up_regulated
340.73331315744	3.07384028524176	0.185769776717523	2.46331575086863e-62	1.98528615961096e-61	FBgn0038654	CG14298	up_regulated
1239.32144465246	2.39086317254032	0.144475715028389	2.94093785556112e-62	2.36854613441516e-61	FBgn0027930	MP1	up_regulated
656.772548537024	2.60552850092477	0.157952966681336	5.49394593193166e-62	4.41841974878569e-61	FBgn0040850	CG15210	up_regulated
1759.708175874	4.83184949820103	0.295194927400119	2.63545286744218e-61	2.1031947393117e-60	FBgn0039678	Obp99a	up_regulated
3593.99869074396	2.26082461615919	0.137727527823148	3.15598863494113e-61	2.51508017369155e-60	FBgn0050115	GEFmeso	up_regulated
5761.32304685868	3.07871477965645	0.188235252794324	4.75615107064658e-61	3.78499284923801e-60	FBgn0267001	Ten-a	up_regulated
253.286834593121	4.52641108801865	0.277010615645704	5.12779815873426e-61	4.07790563970242e-60	FBgn0036550	CG17026	up_regulated
633.150455500844	4.24359640477407	0.25969463549505	5.68537929947008e-61	4.5181717222288e-60	FBgn0266579	tau	up_regulated
1069.65085120136	3.3700163880963	0.206393197227106	6.81924153315383e-61	5.40793851856792e-60	FBgn0039226	Ude	up_regulated
3954.56978124946	2.3770026999348	0.145471901693386	8.44461231601314e-61	6.67833462548826e-60	FBgn0036910	Cyp305a1	up_regulated
2845.97125469321	2.59266063408579	0.158729978038639	8.49962546667622e-61	6.71717973774218e-60	FBgn0263392	Tet	up_regulated
1416.41487189339	2.18497825546984	0.133905044968925	1.50625034326777e-60	1.18462587383571e-59	FBgn0035023	ITP	up_regulated
5194.79432776853	2.52673056994677	0.155041960909067	2.01187503780439e-60	1.57901707512526e-59	FBgn0037007	CG5059	up_regulated
3380.32563027359	4.15573398485459	0.25595548374091	2.70709557173791e-60	2.11882288018717e-59	FBgn0001227	Hsp67Ba	up_regulated
506.537198781053	2.52597532181402	0.155357434087359	3.33762888531392e-60	2.60696496072909e-59	FBgn0287185	nvd	up_regulated
2261.95982423568	2.40824286969523	0.148231861805047	3.98006779408054e-60	3.10663373844807e-59	FBgn0020294	ko	up_regulated
229.972943400556	6.10331411055476	0.374061813506708	4.822530710619e-60	3.75136928178936e-59	FBgn0043535	Obp57a	up_regulated
216.31737428233	3.81680639012485	0.235320191836854	6.04517749194495e-60	4.6992389289362e-59	FBgn0261584	CG42694	up_regulated
309.833408720935	2.98063675014246	0.183949917231947	7.03880696221273e-60	5.46418556821364e-59	FBgn0014342	mia	up_regulated
4258.20408369016	3.65394975985177	0.22587209354249	7.04894673204324e-60	5.46833199171986e-59	FBgn0039419	CG12290	up_regulated
642.563137605167	4.52309297345732	0.280027356355976	8.32051663148372e-60	6.44599643320112e-59	FBgn0036945	Ssk	up_regulated
1880.83151472781	2.37387487641641	0.146568199098432	9.39295948230337e-60	7.26694950850843e-59	FBgn0025632	CG4313	up_regulated
781.031376126551	2.49809927719345	0.154350410869162	1.13021765915112e-59	8.7321765719906e-59	FBgn0033431	CG1827	up_regulated
1543.51654510215	5.24556207144358	0.325574750511639	1.86212693589256e-59	1.43675007186403e-58	FBgn0032495	CG16820	up_regulated
406.111549609993	3.99177676779776	0.248347706036811	3.7306336937686e-59	2.86871130730007e-58	FBgn0000557	eEF1alpha2	up_regulated
277.825902979211	4.65690467048422	0.289392556536332	4.93939489192168e-59	3.78543000594078e-58	FBgn0030160	CG9691	up_regulated
847.12361875239	2.45812510022848	0.152830458301711	5.42590793306002e-59	4.15548701647527e-58	FBgn0038912	CG6656	up_regulated
198.609116585982	3.77854855087617	0.234926015743289	5.61450216394352e-59	4.29703604165885e-58	FBgn0263093	CR43361	up_regulated
259.716128598538	4.25900612823233	0.265206868616746	5.62656959919919e-59	4.3033816880855e-58	FBgn0029526	CR18166	up_regulated
659.806544538104	3.9224360813294	0.24436602723497	5.98531752897817e-59	4.57469339773543e-58	FBgn0038612	cona	up_regulated
620.949320366702	4.3760305552246	0.273610336274652	1.40857413232702e-58	1.07156948010672e-57	FBgn0000015	Abd-B	up_regulated
1519.0679228776	2.88409093261649	0.180161245466524	1.45567995551068e-58	1.10666636244161e-57	FBgn0004959	phm	up_regulated
101570.976906191	2.72738020194568	0.170497157482291	2.57062730712655e-58	1.94909306666761e-57	FBgn0002526	LanA	up_regulated
554.554913525866	2.44632435443318	0.153061306420263	2.85784411332583e-58	2.1611142346026e-57	FBgn0040491	Buffy	up_regulated
277.361685456421	5.36795009230028	0.336205660668598	3.63148131202836e-58	2.74250238779822e-57	FBgn0030634	CG9164	up_regulated
10096.985912332	3.05323322425989	0.19162089685341	4.41333157765832e-58	3.3219502416773e-57	FBgn0004198	ct	up_regulated
627.223354894112	4.86388731873976	0.30571908147847	5.64588100481176e-58	4.24409366298383e-57	FBgn0087011	CG41520	up_regulated
7093.76064033945	2.46121437357038	0.154470131714778	5.94769110393706e-58	4.46507824904261e-57	FBgn0259927	CG42450	up_regulated
725.205471191946	5.11179962218187	0.321034445923229	8.10988799844294e-58	6.07628426234423e-57	FBgn0031888	Pvf2	up_regulated
1102.89146154171	3.67760658220389	0.231914876515253	1.23110418397698e-57	9.20581580091971e-57	FBgn0030653	CG7860	up_regulated
552.246194105435	6.87641511397346	0.433548240809218	2.66627764695112e-57	1.98854058014758e-56	FBgn0032299	CG17127	up_regulated
255.52554795819	4.07857842490259	0.257159270997396	2.8559923254856e-57	2.12724761707411e-56	FBgn0032139	CG13116	up_regulated
670.719438588159	2.31106768198187	0.146018581225178	3.6109301244835e-57	2.68428960852015e-56	FBgn0010452	trn	up_regulated
2112.35309562388	2.0229235702093	0.127751420619337	4.04156286522833e-57	3.00049839818515e-56	FBgn0260660	Mp	up_regulated
270.589757543516	5.40313736613266	0.342351809984877	5.3483303075831e-57	3.95776442761149e-56	FBgn0024244	drm	up_regulated
799.556612324333	4.73650689989043	0.301051387564227	8.18342464276905e-57	6.05180449247217e-56	FBgn0038072	CG6225	up_regulated
240.833065711357	3.10681137379273	0.197216493886931	9.5479953872488e-57	7.05177935405621e-56	FBgn0029754	CG15930	up_regulated
162.141002137282	4.53486686733215	0.288098896161837	2.12890054344302e-56	1.56623309187067e-55	FBgn0031528	CG15412	up_regulated
382.668590259043	3.52012472631572	0.224646377076484	2.91862666446892e-56	2.14308437295669e-55	FBgn0261649	tinc	up_regulated
727.091450367047	4.26290875899352	0.272418235576269	3.17361277915751e-56	2.32731603804884e-55	FBgn0042696	NfI	up_regulated
230.479593284917	5.13887018621465	0.328589981957157	9.07844501492151e-56	6.60651081673343e-55	FBgn0038042	Scgbeta	up_regulated
247.112985871006	3.0952540018864	0.198786927649125	1.70822847675604e-55	1.23835697971449e-54	FBgn0033978	Cyp6a23	up_regulated
168.199847424141	4.04744217474049	0.259657690769405	1.74748904166392e-55	1.2660130399747e-54	FBgn0030367	Cyp311a1	up_regulated
156.483071584738	4.48051357389742	0.287522732186057	2.2788605343599e-55	1.64888219997241e-54	FBgn0263239	dar1	up_regulated
207.533308739614	6.20216749010745	0.396553846556235	3.8494791480223e-55	2.77649774499127e-54	FBgn0004512	Mdr49	up_regulated
441.797078198629	3.47228858499657	0.224099444836365	4.40538521730159e-55	3.17343678485265e-54	FBgn0033633	Smyd4-3	up_regulated
343.985118609695	5.36819063437793	0.348214418842716	1.45153890376768e-54	1.03970693572197e-53	FBgn0040505	Alk	up_regulated
4339.72756885174	2.47998792394974	0.161274699611466	4.02535657804873e-54	2.85634891428663e-53	FBgn0004133	blow	up_regulated
181.028930817704	5.29281512570669	0.34408521774464	6.57288529764098e-54	4.65535120272944e-53	FBgn0026314	Ugt35B1	up_regulated
1842.2774561207	2.56707122877183	0.167597760976299	9.07718719629778e-54	6.40914654826577e-53	FBgn0052280	CG32280	up_regulated
163.695542941038	4.00270419219312	0.261225051915925	9.49436296794764e-54	6.69955172648491e-53	FBgn0250835	CG15394	up_regulated
311.214176543673	3.37058915003542	0.220570632986765	1.10538667676585e-53	7.79034419815933e-53	FBgn0030914	CG6106	up_regulated
4131.41626266156	2.67345114295937	0.174970800401207	1.52110720837062e-53	1.06937308738998e-52	FBgn0028675	Sur	up_regulated
287.74254917502	2.71689295651461	0.178102342557644	2.30875926829726e-53	1.61911511517019e-52	FBgn0038674	CG14285	up_regulated
8175.9822258161	2.19330755517453	0.143684594144531	2.54203990914786e-53	1.78052162290406e-52	FBgn0022774	Oat	up_regulated
5779.82770100202	2.6577345888904	0.174504534763943	3.2839200561743e-53	2.29592349448849e-52	FBgn0004652	fru	up_regulated
505.222119890315	5.46606958310199	0.360335241470436	6.20076700541268e-53	4.31403789949224e-52	FBgn0033192	Corin	up_regulated
2518.17503562229	3.34863117640657	0.221005485799642	7.27897275324969e-53	5.06108441098435e-52	FBgn0003892	ptc	up_regulated
12611.8874147798	2.74472008499867	0.181047815483481	1.03074878602703e-52	7.15372299973448e-52	FBgn0035542	DOR	up_regulated
587.457416061997	4.02887605940788	0.266392751192222	1.20912365720997e-52	8.37639708058653e-52	FBgn0038017	CG4115	up_regulated
193.632019931509	5.56687420679101	0.367129660613667	1.72618430427966e-52	1.19366482594484e-51	FBgn0051102	CG31102	up_regulated
188.89386632556	4.03751026342269	0.267424161033006	2.1906128956837e-52	1.51298330661888e-51	FBgn0011576	Cyp4d2	up_regulated
826.929918685961	3.6956450630343	0.245186224608811	2.23918008938691e-52	1.54559032699293e-51	FBgn0284226	CG46310	up_regulated
190.308770840598	3.19205353427344	0.211389475494398	2.5213807142062e-52	1.73932534013886e-51	FBgn0035949	CG13314	up_regulated
252.689262078941	5.52809028992721	0.365826908616854	2.75022449516211e-52	1.89489470053612e-51	FBgn0039896	yellow-h	up_regulated
233.73303197928	3.44983381186879	0.228808620970683	3.35726628546131e-52	2.30895634213139e-51	FBgn0038385	Fbxl7	up_regulated
791.769916013858	4.52657904781344	0.301287163947585	4.21201951572965e-52	2.89331973485564e-51	FBgn0028863	CG4587	up_regulated
218.141129156821	6.27061567350138	0.414203305230035	5.65173100588156e-52	3.86829588847004e-51	FBgn0033388	CG8046	up_regulated
218.890588254024	4.26966410129187	0.283813146159546	5.93782904465256e-52	4.05923813994365e-51	FBgn0058298	CG40298	up_regulated
184.352473839406	5.70134302880018	0.377269794823967	6.14557134950989e-52	4.19622115632203e-51	FBgn0004777	Ccp84Ag	up_regulated
2327.60181891679	4.48472189032758	0.299049840543824	6.60590716051015e-52	4.50783940126788e-51	FBgn0036091	CG18628	up_regulated
10719.0527978035	2.33597862908458	0.155296403522686	8.09414446025076e-52	5.51350091267291e-51	FBgn0031037	CG14207	up_regulated
302.34415921164	2.80425637405964	0.186820513837372	8.72826926136149e-52	5.94189704315863e-51	FBgn0030993	Mec2	up_regulated
247.284995798882	4.94717980400856	0.329696076794279	9.57551329820951e-52	6.50700951379818e-51	FBgn0284244	l(2)k05911	up_regulated
352.014416614626	4.90013246213772	0.327854289543519	1.61861384976239e-51	1.09665418738955e-50	FBgn0033760	CG8785	up_regulated
429.120724624236	2.05012504545851	0.136993550835608	2.8054055874842e-51	1.89285980313617e-50	FBgn0050428	CG30428	up_regulated
1055.67959399285	3.21624657598598	0.215909750702362	4.17209773857254e-51	2.80668393322153e-50	FBgn0033174	CG11125	up_regulated
407.007778216463	2.17386402040728	0.146259392324011	1.20055156758197e-50	8.0243317678382e-50	FBgn0030617	CG9095	up_regulated
4359.04742399891	2.03679832712652	0.13740300910735	2.33494243808862e-50	1.55517264900397e-49	FBgn0015801	Reg-5	up_regulated
1098.21916789428	5.51083121434721	0.374253834607377	3.33996645253849e-50	2.21808028514736e-49	FBgn0030237	CG15209	up_regulated
200.244121905088	3.9341110073392	0.267218854792713	3.59988218436574e-50	2.38929862393896e-49	FBgn0040377	Vha36-3	up_regulated
185.187021561318	5.85994715830605	0.39518941648101	4.69786834968244e-50	3.11261091354541e-49	FBgn0033158	CG12164	up_regulated
3589.64562710222	3.20936545736985	0.21801371555934	5.35489573951142e-50	3.5417522836606e-49	FBgn0263316	Mrp4	up_regulated
6502.73034746426	3.41736537513914	0.232577312378116	8.35975926632474e-50	5.50999517634683e-49	FBgn0261560	Thor	up_regulated
1691.35871114343	2.33564877146722	0.158785045550055	9.80948292458031e-50	6.45059823476729e-49	FBgn0023001	melt	up_regulated
257.724785504332	3.16495888420437	0.215992775412157	1.58479104572407e-49	1.03973970967597e-48	FBgn0030769	CG13012	up_regulated
245.107472752556	6.43590350990464	0.437157543449489	1.95032383166917e-49	1.27661633461814e-48	FBgn0085359	CG34330	up_regulated
212.977988059814	5.83798477806818	0.398011250298785	2.83763641692372e-49	1.84998310110198e-48	FBgn0069973	CG40485	up_regulated
455.64170030584	3.81861762417203	0.261447881005441	2.92857206993775e-49	1.90817651852548e-48	FBgn0086604	side-VIII	up_regulated
1727.6263686923	4.95149365021708	0.340920954994921	6.08622312069028e-49	3.95431007316913e-48	FBgn0284247	ds	up_regulated
214.512206983523	5.60066655823604	0.383750939785464	8.17569324697641e-49	5.29677090634128e-48	FBgn0031937	CG13795	up_regulated
251.454506775202	4.47796166060626	0.3080152247159	9.83190812202716e-49	6.36616050901259e-48	FBgn0036997	CG5955	up_regulated
165.091811836833	5.21673293165821	0.357525297104531	1.13628408033148e-48	7.34491967070765e-48	FBgn0014000	Hf	up_regulated
369.649475557959	5.01226070677256	0.346298767973253	1.57438055535409e-48	1.0147986882814e-47	FBgn0039536	unc80	up_regulated
5402.44582160712	3.98331471614775	0.274895266678981	1.66897330323034e-48	1.0751622251901e-47	FBgn0020521	pio	up_regulated
186.235947890765	4.09230832157928	0.282348974544851	1.90668552186476e-48	1.22483586286194e-47	FBgn0036862	Gbs-76A	up_regulated
366.076400097879	3.81716859138971	0.264457555284523	3.63258296519659e-48	2.32697669878473e-47	FBgn0033807	AQP	up_regulated
792.080006138906	2.41343030604409	0.167091005291405	4.40820815128596e-48	2.82224382539634e-47	FBgn0039043	CG17121	up_regulated
286.683930786835	6.41745672950768	0.443186708704803	4.46846812253038e-48	2.85921744662303e-47	FBgn0032613	Nepl9	up_regulated
296.467211679736	4.41051427065503	0.306348466894357	5.10622405905011e-48	3.26363036326052e-47	FBgn0261990	CG42808	up_regulated
571.839111190945	4.74627265809894	0.329841119901522	5.21987363041863e-48	3.33439909709925e-47	FBgn0265416	Neto	up_regulated
358.051666015794	4.1581341409437	0.289842269973794	6.32329644815496e-48	4.03021735588221e-47	FBgn0038631	CG7695	up_regulated
1065.86471685259	3.94617845689352	0.274824059133627	8.57386414852871e-48	5.44636320159605e-47	FBgn0028491	CG2930	up_regulated
487.81360187382	2.0300017171264	0.140899354365067	1.05187269594976e-47	6.67064064721396e-47	FBgn0035264	Oseg4	up_regulated
207.587309880442	3.64470881782226	0.253592230643944	1.14009629848439e-47	7.2140685272227e-47	FBgn0000633	CG17716	up_regulated
180.794248587906	5.74658753401651	0.397826583088238	1.16450891299228e-47	7.36445259293008e-47	FBgn0036727	SecCl	up_regulated
313.217192287429	7.20431141218074	0.497819410680064	1.21698782405379e-47	7.68780113243737e-47	FBgn0030394	Cpr11A	up_regulated
556.29285630506	3.03618124674651	0.211939337516588	1.90423594031762e-47	1.19827016984316e-46	FBgn0024980	Syx4	up_regulated
695.142271341982	6.56956220533284	0.458971390661525	2.20555090872626e-47	1.38405606585047e-46	FBgn0020416	Idgf1	up_regulated
162.416030015832	5.13758736866997	0.357834696635819	2.65092159645826e-47	1.66171080930904e-46	FBgn0036984	CG13248	up_regulated
350.496344532848	4.55448928395824	0.319266782945489	3.57307323507011e-47	2.23483768314264e-46	FBgn0030992	CG33253	up_regulated
771.716189225411	3.91663129892605	0.275142832997873	5.75668880959629e-47	3.5887979034004e-46	FBgn0027073	Ugt49B1	up_regulated
133.999413384651	4.68499334711529	0.328025446819626	8.16154450109235e-47	5.07413863253946e-46	FBgn0039915	Gat	up_regulated
7529.07717811018	2.04142812939757	0.143151306283814	8.47948554785952e-47	5.26606088846905e-46	FBgn0028990	Spn27A	up_regulated
155.929966121589	4.0396869895281	0.283885424475841	1.01195431386957e-46	6.26411263490365e-46	FBgn0038070	CG6753	up_regulated
172.732203783031	4.65579787674537	0.328378776571704	1.80043774312198e-46	1.11026994159189e-45	FBgn0087012	5-HT2A	up_regulated
198.319352608811	5.88835409942151	0.412933594100887	1.95671585504383e-46	1.20598885257325e-45	FBgn0038819	Cpr92F	up_regulated
152.296101715577	4.19198747230094	0.296060310869399	3.26089670965766e-46	2.00329805408403e-45	FBgn0265052	St3	up_regulated
260.81050384233	2.57015701627818	0.181785329712878	3.71379020720679e-46	2.27907125478345e-45	FBgn0053108	CG33108	up_regulated
941.959219140606	4.06685153008473	0.288655236927087	3.7548611800917e-46	2.30303541487217e-45	FBgn0031568	CG10019	up_regulated
585.83825758316	4.16594701098447	0.295469376700604	3.85350393199502e-46	2.36226631570819e-45	FBgn0000024	Ace	up_regulated
2477.80981730689	2.46973253759923	0.17494482906803	4.9082386419421e-46	2.99915751011111e-45	FBgn0023023	CRMP	up_regulated
130.34963898842	4.16368067593299	0.294806256811641	6.00748161399434e-46	3.66298878935685e-45	FBgn0004580	Cbp53E	up_regulated
427.078861089597	4.3204720703903	0.308413432365913	1.47004348586589e-45	8.88261694853005e-45	FBgn0036282	Smyd4-2	up_regulated
266.994194232993	5.4965661223357	0.392773395055178	1.65799226984433e-45	1.00076694423443e-44	FBgn0243486	rdo	up_regulated
660.419236353311	4.95169807067426	0.355052487574199	1.9705151890155e-45	1.18814767693231e-44	FBgn0032685	CG10211	up_regulated
288.096227793833	3.61453180482715	0.258850517228171	3.031838152324e-45	1.81942220030986e-44	FBgn0052170	CG32170	up_regulated
163.184750432638	4.42874345582387	0.316582762927409	3.16578065074348e-45	1.89680527317943e-44	FBgn0051719	RluA-1	up_regulated
5173.58890170248	2.19458806325769	0.156929967167223	3.90845554298921e-45	2.34055488007909e-44	FBgn0004435	Galphaq	up_regulated
3128.44163296569	2.12071214114756	0.151724776680529	4.37283487018043e-45	2.61727028259328e-44	FBgn0030218	CG1628	up_regulated
203.016488151445	3.11072330825866	0.223238265110249	5.26368006442446e-45	3.1488135440515e-44	FBgn0039501	TTLL6B	up_regulated
146.644564691511	4.30125671781039	0.308477209627724	5.99357883075956e-45	3.5835689588319e-44	FBgn0011589	Elk	up_regulated
160.893136669171	5.17469297975008	0.371496948567814	1.17110580569255e-44	6.98373718559514e-44	FBgn0001320	kni	up_regulated
126.614400365165	4.19228949763632	0.301617761586709	1.26127306428746e-44	7.50964881955063e-44	FBgn0050196	CG30196	up_regulated
145.201168230629	5.14231764200672	0.36920670981994	1.28963939356379e-44	7.67453291334358e-44	FBgn0033880	CG6553	up_regulated
198.34844079649	5.59234823804973	0.403130200394544	1.61846999736925e-44	9.62634868998954e-44	FBgn0260874	Ir76a	up_regulated
15278.004220765	2.6268616180577	0.1903355886027	2.95661834235424e-44	1.75213846227087e-43	FBgn0028984	Spn88Ea	up_regulated
901.117840165934	3.98286693336339	0.289006816058864	3.04938850415561e-44	1.80617626784602e-43	FBgn0052677	X11Lbeta	up_regulated
175.527758434067	3.59816547256045	0.26103404006404	4.34628854553623e-44	2.56633700854564e-43	FBgn0039024	Nepl15	up_regulated
212.689016043845	5.36957250729314	0.389535410914741	6.31947331092385e-44	3.7237186065816e-43	FBgn0032283	CG7296	up_regulated
6361.49336228149	2.36378451515118	0.171790646505553	6.66874538880712e-44	3.92749470030211e-43	FBgn0264490	Eip93F	up_regulated
260.137295563011	4.21318186293069	0.306961227079854	7.23681343151765e-44	4.25765234205344e-43	FBgn0038621	CG10864	up_regulated
240.748461350891	3.25971928568736	0.237431551269401	8.75167902944003e-44	5.14358608661674e-43	FBgn0052085	CG32085	up_regulated
1176.88578048028	3.29139927106952	0.240205351462689	1.04100797656086e-43	6.09939686420955e-43	FBgn0030484	GstT4	up_regulated
759.510896963936	5.52806836777849	0.40559799245203	1.67350562632658e-43	9.75512537985563e-43	FBgn0035293	CG5687	up_regulated
751.66516549736	6.59183666555427	0.483186287301157	1.85961791275428e-43	1.08344610090735e-42	FBgn0031907	CG5171	up_regulated
155.277380421425	3.0819779068661	0.225440282229597	2.52965168072339e-43	1.47006173143925e-42	FBgn0259099	DCX-EMAP	up_regulated
617.992527973719	2.89350763564989	0.212076517993199	2.96325336688948e-43	1.72028707942295e-42	FBgn0025111	Ant2	up_regulated
213.946208674	3.57307900318094	0.262477024072249	3.48909779692692e-43	2.02246991321359e-42	FBgn0053203	CG33203	up_regulated
191.548495850374	4.0036265029142	0.294154322406662	3.83790093931771e-43	2.22239426343824e-42	FBgn0032785	CG10026	up_regulated
210.887542684892	7.03795317231187	0.509772612068134	5.27717003716726e-43	3.04962625474432e-42	FBgn0003117	pnr	up_regulated
170.528076323805	4.49136844353966	0.330268690552748	6.17329118019599e-43	3.56387164587201e-42	FBgn0038202	CG12402	up_regulated
1835.16312167401	2.793653018773	0.206026040214655	9.18701023540573e-43	5.29565850494101e-42	FBgn0259244	CG42342	up_regulated
5212.19691031112	2.17170893050004	0.159689400234102	9.28183557858598e-43	5.34761366297097e-42	FBgn0085432	pan	up_regulated
324.609803668763	4.30390754465329	0.318347873774424	1.28391675835622e-42	7.38592396679834e-42	FBgn0259935	CG42458	up_regulated
150.755552790702	4.90615841475961	0.361655025663286	1.28974133988249e-42	7.41568734071688e-42	FBgn0032375	CG14932	up_regulated
138.687526925938	4.32891641108509	0.319699379018923	1.58848995397136e-42	9.10585086290622e-42	FBgn0030272	CG15201	up_regulated
10816.8509523004	3.28976003624421	0.243883928769919	1.94936650707426e-42	1.11520987523184e-41	FBgn0086708	stv	up_regulated
602.354126764878	3.2789518260317	0.243519340066293	2.76989275109411e-42	1.58144778514371e-41	FBgn0003255	rk	up_regulated
5982.84838373004	3.48593712206503	0.259275593071734	3.29577509902641e-42	1.88075378209839e-41	FBgn0002868	MtnA	up_regulated
295.16327695808	3.40552639741706	0.253792637541493	5.16065324675418e-42	2.93760261738315e-41	FBgn0004581	bgcn	up_regulated
230.788096448958	4.66629683070794	0.34722959013113	5.58987770435316e-42	3.17242262543867e-41	FBgn0032603	CG17928	up_regulated
2081.41788068861	3.94143973517155	0.294372746790859	6.55823850230899e-42	3.71829283444345e-41	FBgn0053470	CG33470	up_regulated
1216.21199696868	2.45474854789892	0.182998717858475	8.07948032793999e-42	4.57395716926002e-41	FBgn0029830	Grip	up_regulated
166.848622230349	6.17086703794638	0.457246516375856	1.10630856852935e-41	6.25682007293324e-41	FBgn0046878	Obp83cd	up_regulated
230.788364272185	3.02986767969784	0.226733234393476	1.30888878799021e-41	7.39518920571961e-41	FBgn0038494	beat-IIb	up_regulated
193.137686816424	4.30445824711099	0.323028034068407	2.25726907145439e-41	1.2721977417554e-40	FBgn0035719	tow	up_regulated
172.590309262244	5.33767784899328	0.399758394529369	2.93609647075337e-41	1.65396714684653e-40	FBgn0039500	CG5984	up_regulated
371.474688459709	4.32920158797626	0.326543761083639	3.90160961213894e-41	2.19244295561811e-40	FBgn0261089	Sytalpha	up_regulated
158.16168912318	6.20947233679668	0.462978774132375	4.76713883298678e-41	2.67617311038017e-40	FBgn0033724	CG8501	up_regulated
173.819171619536	4.82822375100068	0.363752127053594	4.84594044371974e-41	2.7190712602969e-40	FBgn0003009	ord	up_regulated
349.854716360479	4.41418848865902	0.334232729392447	4.93127270482161e-41	2.76558975118834e-40	FBgn0035985	Cpr67B	up_regulated
136.407076895359	4.98607357965809	0.374481947980765	4.98037742123336e-41	2.79175509554232e-40	FBgn0032318	CG14072	up_regulated
181.586751407138	2.56696636616891	0.193410571844771	6.1339973216086e-41	3.43335134956049e-40	FBgn0037046	CG10581	up_regulated
720.520565839637	3.6021993932044	0.272338031130378	6.30912904493314e-41	3.52964332823063e-40	FBgn0003866	tsh	up_regulated
185.505508497027	6.84498877637662	0.50930710876109	7.23139986454612e-41	4.03965847335135e-40	FBgn0050054	CG30054	up_regulated
666.992044685373	3.06474558585338	0.231810310555785	7.79317101944839e-41	4.34708648740254e-40	FBgn0260386	mtg	up_regulated
176.713580842966	4.1397920786296	0.31400474474348	1.45973868693049e-40	8.09497911253523e-40	FBgn0004919	gol	up_regulated
459.758730373252	4.25278163012139	0.323622259478594	1.63711202178358e-40	9.06977569287589e-40	FBgn0035103	Vdup1	up_regulated
336.363817865573	2.03978196583441	0.154549535897791	2.01218580517631e-40	1.11368962777024e-39	FBgn0051118	RabX4	up_regulated
2309.36735167739	2.26679152016495	0.172140999873916	2.35975597955881e-40	1.30479277744067e-39	FBgn0014073	Tie	up_regulated
458.531264827558	4.19915917897307	0.320386429664964	2.75322235782753e-40	1.51940542323499e-39	FBgn0004607	zfh2	up_regulated
146.982089153336	4.37268464552893	0.332854172702977	2.91804669755544e-40	1.60958664885488e-39	FBgn0263046	CG43341	up_regulated
258.993395095645	3.57540166830901	0.272794623796989	3.64978214876168e-40	2.01223596358433e-39	FBgn0004575	Syn	up_regulated
152.188593696634	5.27043740458415	0.401169978268278	4.56443730989101e-40	2.50922950234047e-39	FBgn0034221	CG10764	up_regulated
1849.48768693062	6.44943267378751	0.495037623944282	5.66641833847309e-40	3.10305158026138e-39	FBgn0033367	PPO2	up_regulated
306.196298598365	2.59792913865304	0.198482881547499	6.1258946153954e-40	3.3514495937132e-39	FBgn0003950	unc	up_regulated
647.342762737225	3.35180022456503	0.256904777324255	7.24462907951105e-40	3.95780407431006e-39	FBgn0014135	bnl	up_regulated
210.208454538157	3.46191467933766	0.265163154755896	7.53447116524044e-40	4.11417505505894e-39	FBgn0033061	SmydA-5	up_regulated
179.303943498325	5.10532256585618	0.391247129886326	9.54637836806598e-40	5.19782741913425e-39	FBgn0031902	Wnt6	up_regulated
132.041707872412	4.93761549492577	0.377248793667966	1.00770229039608e-39	5.48413338173533e-39	FBgn0085282	CG34253	up_regulated
135.298822426834	4.74510131120755	0.363407914873282	1.23629776151652e-39	6.72177924152779e-39	FBgn0005636	nvy	up_regulated
476.111247665612	2.23961190075072	0.171708304118682	1.32331343059818e-39	7.18460212248539e-39	FBgn0028424	JhI-26	up_regulated
626.804529855841	2.17652712686802	0.167141873494975	1.87413626121294e-39	1.01558044853936e-38	FBgn0038966	pinta	up_regulated
152.772282791476	5.48161559704454	0.421001489376602	1.97248524112917e-39	1.06735241253124e-38	FBgn0033136	Tsp42Eo	up_regulated
194.229491397085	4.91406623754006	0.378834669155655	2.71243250656748e-39	1.462890716746e-38	FBgn0033135	Tsp42En	up_regulated
204.245607530166	4.54977629116496	0.351798230929304	3.02712261028452e-39	1.62952712644319e-38	FBgn0264443	CG43861	up_regulated
154.291164440504	5.94958972959505	0.457649192213816	6.39491281248263e-39	3.42550747949399e-38	FBgn0029170	TwdlT	up_regulated
157.065720664272	2.81481889658408	0.218145258142239	6.39652502313374e-39	3.42550747949399e-38	FBgn0050383	CG30383	up_regulated
188.889198259201	7.04364301767054	0.536888886447213	6.45323856920507e-39	3.45425583535279e-38	FBgn0034126	jtb	up_regulated
716.49220026703	2.2050026535866	0.171535514979823	1.50245737924558e-38	7.99719957677845e-38	FBgn0052982	CG32982	up_regulated
151.48387759976	4.96198961089225	0.386166621639211	1.51926201975876e-38	8.08287113780152e-38	FBgn0027074	Ugt36F1	up_regulated
135.775039402814	4.91216872649305	0.382658849286829	1.98516947622673e-38	1.05272179390785e-37	FBgn0050446	Tdc2	up_regulated
1767.80008083248	2.68872810252696	0.210003272450833	2.21497486075384e-38	1.17294858332485e-37	FBgn0052694	CG32694	up_regulated
167.781822925559	3.498795511593	0.273908663742327	2.76484405256571e-38	1.45871124180736e-37	FBgn0030723	dpr18	up_regulated
164.304464750638	5.08165438335674	0.397106523690137	2.83473426075061e-38	1.49489271797844e-37	FBgn0050285	CG30285	up_regulated
1271.16264916457	2.96678679029584	0.232317470006282	3.01008899844621e-38	1.58589802248234e-37	FBgn0010423	TpnC47D	up_regulated
160.918749278259	4.54370043214958	0.355839377110688	3.14898308637787e-38	1.6583092075953e-37	FBgn0045759	bin	up_regulated
213.652043554143	5.89496685978816	0.461889077105061	3.9713632095589e-38	2.09042287002925e-37	FBgn0014143	croc	up_regulated
154.578858719068	2.81560001521955	0.223034286395028	2.29009373314735e-37	1.19715175151134e-36	FBgn0085390	Dgk	up_regulated
574.314727524639	2.33346837881765	0.184753359511238	2.58693669252894e-37	1.35108755948945e-36	FBgn0037130	Syn1	up_regulated
119.43586993928	4.97765290533358	0.394230813732903	3.83323494105058e-37	1.9974186277189e-36	FBgn0034655	CG10307	up_regulated
392.282197812011	4.35294002146325	0.346975754575745	4.00785801112182e-37	2.08555022350431e-36	FBgn0053978	CG33978	up_regulated
173.671344172676	4.4403269355311	0.356115480245242	1.34498187882379e-36	6.92295098964584e-36	FBgn0031855	meng	up_regulated
136.387862549122	4.81389722172113	0.384658759735599	1.38509799390929e-36	7.1262197465419e-36	FBgn0264750	CG44008	up_regulated
205.647478692266	4.6887476805162	0.376794848038591	1.60510972551905e-36	8.24699298107082e-36	FBgn0265595	CG44422	up_regulated
195.672171182794	4.37351800903518	0.352317792133264	2.63432948377115e-36	1.34381462833733e-35	FBgn0263216	CG43386	up_regulated
165.931876063294	6.39125117277521	0.510426209631974	2.90203988277152e-36	1.4797157272512e-35	FBgn0085466	CG34437	up_regulated
170.469925901336	4.27404724431996	0.345036093404412	3.18368335632808e-36	1.62187105626798e-35	FBgn0036627	Gagr	up_regulated
156.168378347212	3.06911397996254	0.247464588293015	3.7740549591581e-36	1.92090800868985e-35	FBgn0051777	CG31777	up_regulated
99.261644670637	4.50746983481676	0.362688942345795	4.90175409385164e-36	2.48821334759614e-35	FBgn0033756	CG17760	up_regulated
166.135101167308	2.70711445291093	0.218557929381243	4.92281368048203e-36	2.4977909484761e-35	FBgn0264478	CG43886	up_regulated
822.972920612347	2.74839894621186	0.222264695280485	5.43928870280103e-36	2.75616425331794e-35	FBgn0267967	corolla	up_regulated
161.173893112165	3.74327410357186	0.303475018625672	7.82245836632544e-36	3.94445732489578e-35	FBgn0032615	CG6012	up_regulated
157.389735057766	3.06162849859307	0.248303364669394	8.7131085149038e-36	4.39162249605678e-35	FBgn0051125	CG31125	up_regulated
2815.06388366358	2.2688794093015	0.184019887014308	1.13899424100784e-35	5.72309451963199e-35	FBgn0004885	tok	up_regulated
424.502809124693	4.510118540458	0.367770086587087	1.27655218973681e-35	6.40862940715449e-35	FBgn0031264	CG11835	up_regulated
188.746847801967	4.32652859119184	0.352606289632704	1.77533502074273e-35	8.89306281159743e-35	FBgn0034162	CG6426	up_regulated
143.389068234108	3.1277718624863	0.254772848023266	1.92434771922357e-35	9.63103496191119e-35	FBgn0038311	CG14864	up_regulated
1141.58400492197	2.02949267456246	0.165606730201712	3.39336334310122e-35	1.69163467445239e-34	FBgn0038243	CG8066	up_regulated
244.624732167581	3.63103265511037	0.298273415527235	5.52183194085025e-35	2.74549724249256e-34	FBgn0034725	CG6044	up_regulated
234.811641404915	3.55809522254002	0.292686989487128	6.30876500234107e-35	3.12857641282327e-34	FBgn0033113	Spn42Dc	up_regulated
150.441428594144	4.13290726588195	0.339720431810614	6.98347584658499e-35	3.46016046729055e-34	FBgn0038680	Cyp12a5	up_regulated
170.023678703843	5.0116133393377	0.413127183281681	7.93977528080426e-35	3.92375017779902e-34	FBgn0032233	dpr19	up_regulated
113.738635100585	4.63988688283587	0.383330125412036	1.69099738138272e-34	8.32783325766527e-34	FBgn0032387	CG16965	up_regulated
645.112333644731	4.37281186959878	0.363182166375665	1.81171935439051e-34	8.91851134455042e-34	FBgn0034439	CG10062	up_regulated
83657.8013516002	4.63128600326537	0.384420680017696	1.9568332018619e-34	9.62039308387327e-34	FBgn0086906	sls	up_regulated
169.508656067317	4.69376221500231	0.389641685850709	2.28039360416164e-34	1.11966245209074e-33	FBgn0001323	knrl	up_regulated
133.779712409566	3.84683685069696	0.319380973384789	2.51220330757102e-34	1.23188764600169e-33	FBgn0031306	CG4577	up_regulated
1124.85843755885	2.54019005407734	0.211248270890766	4.03472103983632e-34	1.9708393043281e-33	FBgn0260943	Rbp6	up_regulated
376.060595909773	2.4857788991489	0.206630225964388	4.23772428554622e-34	2.0691133658134e-33	FBgn0029524	CG3176	up_regulated
102.70900110338	4.32784386902772	0.359420230184472	4.48916010206849e-34	2.18906583325513e-33	FBgn0052647	CG32647	up_regulated
280.486064575615	2.06315130668082	0.171771611566347	6.67879943585108e-34	3.2484677068271e-33	FBgn0033982	Cyp317a1	up_regulated
99.6542670261383	3.99517336378882	0.332686778582366	6.69148120892926e-34	3.25324743417056e-33	FBgn0035445	Ids	up_regulated
417.694152097713	3.66340635255289	0.307082552892946	8.70089504212174e-34	4.22297273850168e-33	FBgn0263934	esn	up_regulated
2010.23279856911	2.19941765943906	0.183621030395522	8.78920287175085e-34	4.2622023798499e-33	FBgn0028622	qsm	up_regulated
4578.70874390003	2.57530423234147	0.215640318051875	1.04509779094756e-33	5.06374762994828e-33	FBgn0052091	CG32091	up_regulated
875.786942277067	2.43759446702088	0.204408867761475	1.43562834693429e-33	6.94120519374761e-33	FBgn0033033	scaf	up_regulated
184.161637225576	3.98055771553173	0.33504663814973	1.52938687875279e-33	7.38825471397492e-33	FBgn0038652	CG7720	up_regulated
194.07511943811	3.77126805478114	0.318507469442507	2.37254405453573e-33	1.14275198839768e-32	FBgn0035816	CG13685	up_regulated
171.37615727382	5.36933378894749	0.452451183829942	2.57281098677387e-33	1.23816528738492e-32	FBgn0030994	HP1D3csd	up_regulated
158.903222147032	5.69885188283856	0.479632914830652	3.12511070609839e-33	1.50142333923682e-32	FBgn0033065	Cyp6w1	up_regulated
283.630007158676	3.22223298729477	0.272748838773164	3.73686086631055e-33	1.79080178437658e-32	FBgn0031397	CG15385	up_regulated
12680.1427479928	2.16102583837829	0.182073526535632	3.75093755053598e-33	1.79679211121934e-32	FBgn0085376	CG34347	up_regulated
301.689641688023	3.74233500799418	0.317111595401108	3.79473891723349e-33	1.81701028154592e-32	FBgn0039647	jus	up_regulated
118.671654687432	5.66700274428674	0.475524392461231	4.82304160871668e-33	2.30647847977068e-32	FBgn0030985	Obp18a	up_regulated
172.561075595328	7.09202514378824	0.590351652066208	4.91838985759969e-33	2.3501035982057e-32	FBgn0028400	Syt4	up_regulated
201.593527267877	4.7309351135902	0.402931703738433	8.95123253483587e-33	4.24680457814278e-32	FBgn0038194	Cyp6d5	up_regulated
132.79426458529	5.3627838888631	0.453960590863002	9.31906714496042e-33	4.41947936679022e-32	FBgn0033744	Dh44-R2	up_regulated
257.919443531623	3.00520271397002	0.256297499362826	1.17406323527023e-32	5.55863092195244e-32	FBgn0051370	CG31370	up_regulated
185.768259268044	2.99094770317814	0.255732676620801	1.85138455084762e-32	8.70754368198905e-32	FBgn0053557	CG33557	up_regulated
119.41807360056	3.22833768491628	0.275774148088284	1.87702257519412e-32	8.82448402100338e-32	FBgn0037712	CG16789	up_regulated
96.9351914757361	4.24388649868293	0.361758365560512	1.98740694632575e-32	9.33573353682118e-32	FBgn0263031	CG43326	up_regulated
675.663730673358	3.71093654478543	0.318522606650269	2.13721234750756e-32	1.00270366044447e-31	FBgn0034588	CG9394	up_regulated
115.1672858663	4.85188491697316	0.414226953970083	2.25823651205608e-32	1.05817694454733e-31	FBgn0038865	cDIP	up_regulated
307.711938825628	3.65517857409933	0.31457207857768	3.68824503913083e-32	1.725420380375e-31	FBgn0268063	ltl	up_regulated
107.474441286959	4.1915142346327	0.36071602048467	5.27396964761051e-32	2.45716100180578e-31	FBgn0029123	SoxN	up_regulated
185.92927526644	4.00149512343148	0.34577847538443	6.33925885150481e-32	2.95107001110085e-31	FBgn0263117	CG34377	up_regulated
198.180896054059	4.03783107022963	0.349520255426082	6.75446875283626e-32	3.14179289417641e-31	FBgn0053548	SmydA-8	up_regulated
2713.12071146995	2.02960466646097	0.174673843734492	7.13781655558619e-32	3.31874979467402e-31	FBgn0283680	IP3K2	up_regulated
135.825095536027	4.96754215817257	0.428739096772504	8.1459378012558e-32	3.78593422443357e-31	FBgn0051778	CG31778	up_regulated
1554.80371436741	6.51786218225562	0.566710002700883	8.8419287826143e-32	4.09937430458391e-31	FBgn0283437	PPO1	up_regulated
135.077839520807	4.47818625605591	0.389498105615355	1.58099496518483e-31	7.30617138006743e-31	FBgn0039758	CG9737	up_regulated
177.70367550973	3.86678348713045	0.336620257669936	1.85333406941568e-31	8.5508482004296e-31	FBgn0052476	mthl14	up_regulated
776.899074806748	2.95980210672449	0.25828393936591	2.68176670047414e-31	1.23380756231745e-30	FBgn0086758	chinmo	up_regulated
228.236666816327	3.53237222969566	0.308636027793142	2.73278173439767e-31	1.25677080892639e-30	FBgn0053542	upd3	up_regulated
280.087064104455	3.47515309508601	0.304053679359952	3.27806187120631e-31	1.50450233927777e-30	FBgn0031294	IA-2	up_regulated
629.966370004186	2.1778867115728	0.189907076750028	3.51814958366312e-31	1.61339366822636e-30	FBgn0036834	CG6836	up_regulated
225.508688097419	2.32905398321747	0.203046945109854	3.5368313520207e-31	1.62130853128029e-30	FBgn0085352	CG34323	up_regulated
131.698720641451	5.106003332889	0.446100140477918	3.6395143628729e-31	1.66770831038599e-30	FBgn0029898	CG14439	up_regulated
125.797619562328	4.46898572518798	0.39083083752381	3.70940063817811e-31	1.69904862028447e-30	FBgn0038606	CG15803	up_regulated
175.522747942371	3.66223877762763	0.321003319938267	4.12514941153786e-31	1.8879599475456e-30	FBgn0262970	CR43281	up_regulated
160.035786761281	7.19547185056032	0.616888913451667	4.64789160002361e-31	2.12549649574113e-30	FBgn0034139	CG4927	up_regulated
127.45474369778	3.66547376712592	0.321382041168537	5.82135665037529e-31	2.65892506563835e-30	FBgn0010105	comm	up_regulated
116.287710167147	5.42543960980882	0.473076209108734	5.93165742747033e-31	2.70605156298846e-30	FBgn0035711	CG8519	up_regulated
217.16320422475	4.62561977037659	0.408129623716427	7.99715384148498e-31	3.64105334309081e-30	FBgn0037698	CG16779	up_regulated
191.844316123079	4.38372954049673	0.387209359557739	9.84552580134857e-31	4.47545321229231e-30	FBgn0031835	CG11319	up_regulated
355.438222665393	3.51705664163057	0.311067357958119	1.20322155245929e-30	5.46291347084702e-30	FBgn0016061	side	up_regulated
275.246766841307	4.87452126640206	0.431451677002901	1.30694949857636e-30	5.92913872841407e-30	FBgn0038130	CG8630	up_regulated
3760.11238099457	2.7645101546208	0.244952423698082	2.07718391978815e-30	9.38976118599989e-30	FBgn0015609	CadN	up_regulated
101.740971298046	4.48021805335312	0.396046242669892	2.29320361806604e-30	1.03498409629626e-29	FBgn0005659	Ets98B	up_regulated
584.091981398443	2.03761459758267	0.180239764158626	2.66577949359369e-30	1.20123460296535e-29	FBgn0030357	Sclp	up_regulated
143.357603852647	3.44250742825999	0.306242728945029	3.40448231613091e-30	1.53168102939707e-29	FBgn0033321	CG8738	up_regulated
311.845110020514	3.88595583223793	0.347279989753979	4.10323506426346e-30	1.84314019678149e-29	FBgn0032405	firl	up_regulated
289.921339224668	4.70469357148631	0.420261818900088	4.61199073666235e-30	2.06922230059071e-29	FBgn0033320	CG8586	up_regulated
637.635850703307	2.01940896275719	0.179850110097251	6.41518124709084e-30	2.86583322194619e-29	FBgn0005564	Shal	up_regulated
151.363209544815	2.90353524076834	0.259441732608194	6.73982801930992e-30	3.00732498465372e-29	FBgn0032230	lft	up_regulated
160.7240375637	7.19784912408051	0.631810613751237	8.16240038912532e-30	3.63922984485415e-29	FBgn0038139	PK2-R2	up_regulated
130.850500491316	6.69049192396634	0.587479069654321	8.41902688804945e-30	3.7507126824164e-29	FBgn0027929	NimB1	up_regulated
180.171382331744	5.95491350506509	0.533150852574353	8.61277946588766e-30	3.83553086335505e-29	FBgn0039656	CG11951	up_regulated
699.139462120857	3.78915645618456	0.340766155460534	9.43053361662073e-30	4.19314713597385e-29	FBgn0085384	CG34355	up_regulated
102.505437211793	5.82239215263879	0.516633825381436	1.25202408641925e-29	5.54961745967864e-29	FBgn0050148	CG30148	up_regulated
1635.75649342325	2.43164359744282	0.218466987831536	1.44876286742043e-29	6.41418090020326e-29	FBgn0013672	mt:ATPase6	up_regulated
229.116575849454	3.85383179072479	0.347708859882804	1.47343542993404e-29	6.5208816153508e-29	FBgn0052783	Gem4c	up_regulated
333.414368636505	3.57940708149432	0.323558230095981	2.09141351094561e-29	9.23788696540163e-29	FBgn0010387	Acbp2	up_regulated
10813.4482631689	6.23276461659178	0.566416069730037	2.40260820890573e-29	1.06042304991052e-28	FBgn0033188	Drat	up_regulated
111.179519644165	3.31029343067454	0.299039329202411	2.65389153747546e-29	1.16951848264e-28	FBgn0031829	IFT52	up_regulated
252.470635276651	4.44201874764107	0.403289645561064	2.73960283305695e-29	1.20635679619463e-28	FBgn0036369	CG10089	up_regulated
633.392697171145	2.00035109957868	0.180364254934481	3.09991818892771e-29	1.36449083356586e-28	FBgn0039945	CG17159	up_regulated
84.2242094791497	3.91773893634106	0.354209747847245	3.6966989190074e-29	1.62466567223326e-28	FBgn0039326	CG10562	up_regulated
143.026212407908	5.92157357616846	0.534791623575019	3.92541828414838e-29	1.72319209422785e-28	FBgn0004197	Ser	up_regulated
127.102420652463	3.64316253408531	0.331095332595822	4.26280487889969e-29	1.86913906887037e-28	FBgn0065032	Arpc3B	up_regulated
107.566303828174	5.40562053966086	0.48799535876031	4.79560780370631e-29	2.09872298506287e-28	FBgn0030926	psh	up_regulated
150.153164600423	4.55723536814314	0.414338536797715	4.82460708102041e-29	2.11060354300609e-28	FBgn0053281	CG33281	up_regulated
190.002468611985	2.77561778330877	0.252507229399731	5.47683922847349e-29	2.39409512265761e-28	FBgn0036287	CG10663	up_regulated
3107.44709141519	2.08894983897291	0.189386114812689	5.48031162138703e-29	2.394694449284e-28	FBgn0261555	CG42673	up_regulated
907.792430627656	14.6532209632273	3.27531400594083	6.26157584765899e-29	2.72979794796947e-28	FBgn0052581	CG32581	up_regulated
100.353873640099	4.57939570681828	0.415916711154054	6.61201997098894e-29	2.88147531890593e-28	FBgn0029977	hdm	up_regulated
84.6215421771682	4.53270242021227	0.411279241173664	7.72862593709469e-29	3.3616572969134e-28	FBgn0037409	Osi24	up_regulated
124.353505593744	5.84036053342661	0.530048588217165	1.06190388570852e-28	4.6118356255847e-28	FBgn0039131	CG12268	up_regulated
88.1665299228035	3.58661241179248	0.327603981658068	1.12022172003464e-28	4.85955337705167e-28	FBgn0030778	CG4678	up_regulated
212.011551229016	3.2002484156887	0.293583803187265	1.43331338662711e-28	6.19652479286894e-28	FBgn0035189	CG9119	up_regulated
108.421195904357	4.87866812147265	0.448383593992605	1.91885024895229e-28	8.27363504996604e-28	FBgn0033753	Cyp301a1	up_regulated
182.460847746722	2.84675985890536	0.261700385726786	1.96480123567787e-28	8.46856084787634e-28	FBgn0030925	Hayan	up_regulated
144.3982474256	4.99024079200081	0.459050804626166	2.13936368155992e-28	9.21397903063374e-28	FBgn0040817	CG14132	up_regulated
169.887603049259	4.37407343055473	0.403247016444712	2.50929073706348e-28	1.07705752314785e-27	FBgn0036208	CG10361	up_regulated
224.612632279382	2.90048878838088	0.268900977661515	5.27750105154626e-28	2.24831409283818e-27	FBgn0034182	SmydA-7	up_regulated
119.105480350621	5.64863202750327	0.522098122127794	6.08396936642419e-28	2.5851198694918e-27	FBgn0038295	Gyc88E	up_regulated
148757.716769801	4.73642985228687	0.441810785898822	6.28907231496454e-28	2.67027824520625e-27	FBgn0005666	bt	up_regulated
805.035241752758	14.4682378065311	3.27335958908302	8.94747205348164e-28	3.78631234762261e-27	FBgn0030562	CG9400	up_regulated
5296.96467823563	2.49763671757496	0.232577176641484	1.01985683755244e-27	4.31093787861558e-27	FBgn0020762	Atet	up_regulated
928.183818088688	3.34668889892254	0.312869520304825	1.11275864052651e-27	4.70189005096038e-27	FBgn0036381	CG8745	up_regulated
90.0893845251046	4.2369205931218	0.395306112815691	1.61561778496712e-27	6.80901637480965e-27	FBgn0032225	CG5022	up_regulated
99.9045883894838	3.58957837035674	0.337118225586128	2.43286380597872e-27	1.02192834253349e-26	FBgn0042179	Ugt305A1	up_regulated
3514.60202043207	2.2009708439415	0.2064950969796	2.7296242669233e-27	1.14573842157856e-26	FBgn0039313	CG11892	up_regulated
138.410484649166	4.12074719757993	0.388159007629388	2.86679778322562e-27	1.20287288430188e-26	FBgn0040636	CG13255	up_regulated
139.66960176225	3.59851098739728	0.339117872219907	4.20981148041057e-27	1.75925968576307e-26	FBgn0031012	CG8051	up_regulated
188.788223846675	2.97827298760889	0.280999504289367	4.23125629331284e-27	1.76757319349681e-26	FBgn0031646	snsl	up_regulated
168.193446156886	4.70273829921926	0.445798002082339	4.67643270679063e-27	1.95068181283258e-26	FBgn0035776	CG8564	up_regulated
124.495772479682	3.01608962969447	0.285586135975486	5.99490408669696e-27	2.49426531478636e-26	FBgn0039481	Cpr97Eb	up_regulated
168.698494952949	2.62947074254459	0.248578924451467	6.06393241612419e-27	2.52206473774275e-26	FBgn0035727	CG10063	up_regulated
862.341551699508	2.04387834267865	0.192875139453653	6.48521837086007e-27	2.69531541044206e-26	FBgn0000395	cv-2	up_regulated
2006.45174933891	2.07225677403689	0.196582902747534	1.15197777413483e-26	4.75994877231347e-26	FBgn0003090	pk	up_regulated
1416.97683571677	2.97737032017866	0.284852077432909	1.78410076551219e-26	7.3319914618741e-26	FBgn0287423	Nplp2	up_regulated
255.789176869721	3.85786542773355	0.371128257652797	2.62688470520216e-26	1.07490047039439e-25	FBgn0026403	Ndg	up_regulated
99.9588807454022	3.8989326752049	0.375027814973793	3.70313772355272e-26	1.51203717297051e-25	FBgn0036698	CG7724	up_regulated
113.487044889773	4.32393663509466	0.415913662673008	4.03687141817273e-26	1.64594585622527e-25	FBgn0034229	CG4847	up_regulated
815.483124590858	2.83818341099384	0.273781633208231	4.57672430959558e-26	1.86339229125228e-25	FBgn0034909	CG4797	up_regulated
160.594863117026	7.75981435591861	0.724487373033475	5.35012539608692e-26	2.17284493990757e-25	FBgn0038353	CG5399	up_regulated
1467.82845057595	2.3777324168984	0.229232690545868	5.50742450113604e-26	2.23354482615467e-25	FBgn0037548	CG7900	up_regulated
91.6160978227266	4.96024123214734	0.477731039549558	5.68124585330648e-26	2.30321870310497e-25	FBgn0032803	CG13082	up_regulated
144.85331000074	2.25131746448752	0.217263693711563	7.26812081505099e-26	2.94236251539329e-25	FBgn0033274	CG14757	up_regulated
376.090276758215	3.28917334997001	0.31903698001029	7.30259539396571e-26	2.9552690734955e-25	FBgn0034200	Gbp2	up_regulated
166.48903678916	4.81820063042981	0.468305652561209	7.39160493342166e-26	2.99022825066643e-25	FBgn0030078	CG10970	up_regulated
771.756949578505	2.27791190497382	0.220142917236694	7.45600238166257e-26	3.01520947982352e-25	FBgn0035262	CG18171	up_regulated
125.651685732057	6.43110046690043	0.61513430139081	7.94131963279823e-26	3.20691986305346e-25	FBgn0046876	Obp83ef	up_regulated
82.4944271963776	4.09161312612762	0.396074387675271	8.30391654427647e-26	3.35097142133763e-25	FBgn0086368	tw	up_regulated
489.981799571141	3.75363914486951	0.365396967530433	8.72689372240369e-26	3.51792291689114e-25	FBgn0040827	CG13315	up_regulated
116.279535055101	6.49787538135632	0.621049456560833	9.15562068253181e-26	3.68553349693156e-25	FBgn0035480	CG14984	up_regulated
105.34130402078	2.57842197755474	0.250285800760934	1.23470814166087e-25	4.9579753285297e-25	FBgn0063923	Kaz1-ORFB	up_regulated
2798.04095006407	2.59686256213256	0.253162239421211	1.58599296316889e-25	6.35512510839403e-25	FBgn0010651	MFS14	up_regulated
397.553009529541	4.06338651141633	0.398843983925915	1.85680388931159e-25	7.42200530431249e-25	FBgn0051313	CG31313	up_regulated
86.0074035343638	4.3313165593256	0.422962716798146	1.97891021315117e-25	7.90177322672414e-25	FBgn0000422	Ddc	up_regulated
140.535763575674	3.99419694681761	0.39193935394301	2.14016289451166e-25	8.53668055507698e-25	FBgn0003380	Sh	up_regulated
97.2148465982929	3.93665892351064	0.386019784516076	2.74244439417848e-25	1.09047091123719e-24	FBgn0036235	CG6938	up_regulated
737.381623190234	3.67383364837092	0.361458003800117	2.83322068340867e-25	1.1261731045736e-24	FBgn0032136	Apoltp	up_regulated
677.678850041065	2.62940575003968	0.257913994877225	2.98610659106247e-25	1.18528981928763e-24	FBgn0265669	CG44476	up_regulated
88.4261388857282	3.23491550236046	0.317568511549378	3.58168220704206e-25	1.41922289400039e-24	FBgn0031821	KFase	up_regulated
105.441473975777	2.94791370312108	0.289662647307337	3.77384380375298e-25	1.49432675425882e-24	FBgn0027111	miple1	up_regulated
305.2602122164	2.97678202494152	0.293029770725295	3.84164041077957e-25	1.52011576809875e-24	FBgn0035091	CG3829	up_regulated
247.510350633758	2.34553062929965	0.231452297347255	6.66376327969413e-25	2.62405827005509e-24	FBgn0034199	Gbp1	up_regulated
507.65111554657	3.57187372848987	0.354667779854544	7.02472374171715e-25	2.76524185701584e-24	FBgn0040942	CG12643	up_regulated
81.3084895525382	4.45017582951637	0.439914388918354	7.33220911085429e-25	2.88528504928507e-24	FBgn0022800	Cad96Ca	up_regulated
120.800558069376	4.53695656935896	0.450649971323644	8.0187633745993e-25	3.14892582415347e-24	FBgn0036170	CG11714	up_regulated
98.4621729636119	4.13998246236156	0.410658520176832	8.71266657252493e-25	3.4202393475885e-24	FBgn0085236	CG34207	up_regulated
279.469529302612	3.47755298853848	0.34618968248127	9.9106773618762e-25	3.88785126388782e-24	FBgn0259145	CG42260	up_regulated
184.859590356423	3.05964791067053	0.304121950895272	1.08209064048162e-24	4.2361748330225e-24	FBgn0051436	CG31436	up_regulated
334.764000599601	3.8300593392145	0.382340193842935	1.15760043574946e-24	4.52556245825072e-24	FBgn0015519	nAChRalpha3	up_regulated
74.0500072528739	4.40456591204204	0.435600517970976	1.16810879864074e-24	4.56507814448212e-24	FBgn0259211	grh	up_regulated
114.395081436616	5.56198757678784	0.553833665357149	1.29493895125885e-24	5.05554103752854e-24	FBgn0085447	sif	up_regulated
181.01695447876	4.17174485468685	0.416914076238305	1.36214114478203e-24	5.31062623535271e-24	FBgn0031632	CG15628	up_regulated
243.684703733106	4.40577051482058	0.440283101571434	1.39866153756149e-24	5.45114462450434e-24	FBgn0028573	prc	up_regulated
1371.32409948553	2.31100279895737	0.229691606091654	1.42908165041336e-24	5.5677998249951e-24	FBgn0039883	RhoGAP100F	up_regulated
114.114526556226	3.07479826949852	0.308255296333303	2.79479400013521e-24	1.08000923789559e-23	FBgn0031959	spz3	up_regulated
331.18538263292	4.75884095808934	0.480864613707178	3.33374275824771e-24	1.28653343965428e-23	FBgn0002633	E(spl)m7-HLH	up_regulated
111.178633308515	5.52728924722376	0.55574148398303	3.91853312415543e-24	1.51016582627242e-23	FBgn0014859	Hr38	up_regulated
75.1709401003741	4.97855530698748	0.497491381741187	4.45776539608236e-24	1.71566006260569e-23	FBgn0031649	hoe2	up_regulated
1951.41773426274	3.32050694745526	0.335796931828798	4.58489413650851e-24	1.76399235582887e-23	FBgn0002609	E(spl)m3-HLH	up_regulated
138.712949394609	3.56280675417896	0.360234826432843	5.2042115314966e-24	1.99822084275388e-23	FBgn0030899	Hesr	up_regulated
151.256419792762	4.54510042342509	0.461155262363787	6.34814099689495e-24	2.4366256248102e-23	FBgn0051051	CG31051	up_regulated
96.2006084819512	2.91834148447376	0.294899660323932	6.75848999945735e-24	2.59151251796151e-23	FBgn0034290	CG5773	up_regulated
158.113141288515	3.76425381406698	0.382071293904655	7.14007498246871e-24	2.73598838265681e-23	FBgn0039323	CG10559	up_regulated
465.80519173534	2.14760292084514	0.216677391199172	7.3042345939082e-24	2.79701133844683e-23	FBgn0034706	CG11275	up_regulated
94.5757901808021	3.69190145005569	0.37387483442107	7.75901206185129e-24	2.96518113537416e-23	FBgn0037750	Whamy	up_regulated
83.7660720066191	3.83611702082075	0.389509796430342	8.73084143743514e-24	3.32876109136872e-23	FBgn0029082	hbs	up_regulated
1087.38333902973	2.86267976918371	0.290704291686681	9.05099004769844e-24	3.44736238581455e-23	FBgn0050197	CG30197	up_regulated
114.710499658077	5.10788195137286	0.518812504133207	9.10860893514712e-24	3.46814926244359e-23	FBgn0039789	CG9717	up_regulated
110.28478439674	4.16179036148412	0.423673215887478	1.01010958208477e-23	3.84219252250934e-23	FBgn0262685	CG43155	up_regulated
125.638066652159	3.73028735668894	0.380157139907169	1.05055867824298e-23	3.99471694936838e-23	FBgn0035112	CG13877	up_regulated
128.178572654643	3.83548046703357	0.390533102194765	1.06126263808016e-23	4.03272725027058e-23	FBgn0050151	CG30151	up_regulated
77.1274579217212	3.62773062185808	0.368319494559952	1.0827565388614e-23	4.11303117228817e-23	FBgn0038105	yellow-f2	up_regulated
70.6566897733832	3.9765185847201	0.403464560117627	1.17041655889782e-23	4.4401022320904e-23	FBgn0013342	nSyb	up_regulated
146.367728696006	4.10619533614133	0.418612723682422	1.17308354545648e-23	4.44873879667957e-23	FBgn0038126	CG8483	up_regulated
207.814812804956	3.54972208032917	0.362800251313614	1.41674447767552e-23	5.36564309325034e-23	FBgn0035168	cep290	up_regulated
577.984486305722	2.8675755618053	0.292736996549214	1.49804955176346e-23	5.66791922041714e-23	FBgn0001258	Ldh	up_regulated
90.3550561228606	4.46630699532394	0.455648381326426	1.52681414445982e-23	5.77483371731301e-23	FBgn0034860	CG9812	up_regulated
90.4859849061871	5.02304122518662	0.514615040693947	2.65897952353617e-23	1.00104825405412e-22	FBgn0033133	Tsp42Ek	up_regulated
4247.60822675177	2.09823219365321	0.214631229268388	2.91122098203519e-23	1.09456530225249e-22	FBgn0016076	vri	up_regulated
73.8813345290333	4.16676478707815	0.427306301571855	2.94574462568879e-23	1.10718026894292e-22	FBgn0030262	Vago	up_regulated
149.362823400204	2.08033322572182	0.213365972141795	3.98747062555793e-23	1.49183241132167e-22	FBgn0283545	vilya	up_regulated
331.860260305933	3.47867742073148	0.360240490893017	4.60581495103243e-23	1.72034962903853e-22	FBgn0027790	GV1	up_regulated
182.840103841026	3.87844742333299	0.402888644371437	5.87727765134946e-23	2.18737609780465e-22	FBgn0259150	OtopLc	up_regulated
239.304431502226	5.16048205032695	0.536660284481221	6.7612794838929e-23	2.50982218235972e-22	FBgn0004644	hh	up_regulated
77.9830943963035	5.91353768268305	0.601681460310583	6.93689101463058e-23	2.57417160542918e-22	FBgn0030763	CG9782	up_regulated
459.683690742268	2.57043108035388	0.266739230097842	8.08675274879643e-23	2.99209851705468e-22	FBgn0032187	CG4839	up_regulated
139.805778347394	5.87971495062424	0.610831248980504	1.10362490880039e-22	4.07019723646903e-22	FBgn0032470	Ttc30	up_regulated
115.435160134123	6.68614105073874	0.687295776243026	1.24487997374428e-22	4.58817987735764e-22	FBgn0031887	Ugt307A1	up_regulated
86.8436995837692	6.28124878801053	0.643426072657288	1.47126272497859e-22	5.41204325818463e-22	FBgn0030348	CG10352	up_regulated
83.5614172935327	3.8404375496993	0.401411921996946	1.52245417162273e-22	5.59854396250811e-22	FBgn0031232	CG11617	up_regulated
61.5226959655191	4.27805096358409	0.44579123320639	1.86902064207131e-22	6.85307568759479e-22	FBgn0054054	CG34054	up_regulated
145.808063764877	2.82995490092557	0.296733524081279	2.07000251507217e-22	7.58512818706186e-22	FBgn0039154	Npc2f	up_regulated
269.968859770531	3.28194600450302	0.345306356141634	2.32270772079302e-22	8.50838225205956e-22	FBgn0033913	CG8468	up_regulated
812.822562950069	7.99384546478734	0.84974918756226	3.60432617062911e-22	1.31355615735495e-21	FBgn0261804	CG42750	up_regulated
383.695526491264	3.81839911818983	0.40602285318053	4.66333904177574e-22	1.69516464816831e-21	FBgn0030300	Sk1	up_regulated
1369.09832927167	2.17209234402171	0.229242149973821	4.99090962704859e-22	1.8130827577254e-21	FBgn0032618	CG31743	up_regulated
66.3933302267703	3.80645976975795	0.405493394307813	9.25375610513611e-22	3.34461796936667e-21	FBgn0039290	CG13654	up_regulated
65.6628097360524	5.01017240699493	0.529581724440174	1.00229492127211e-21	3.61804020361638e-21	FBgn0034642	CG15674	up_regulated
924.601944814276	2.76790588706556	0.295591418348561	1.00710429662268e-21	3.6342497037087e-21	FBgn0002733	E(spl)mbeta-HLH	up_regulated
566.343840111349	3.44824618135821	0.369760822751293	1.14873167265581e-21	4.13877525816807e-21	FBgn0011603	ine	up_regulated
104.631938473086	4.28294450993771	0.458292777596992	1.16688999307933e-21	4.20286926710872e-21	FBgn0031942	CG7203	up_regulated
204.308828281724	4.63999220774803	0.49916548171444	1.23945192315206e-21	4.4628101473115e-21	FBgn0000535	eag	up_regulated
106.06218401433	6.33334837679606	0.675261455581682	1.94633683951473e-21	6.97060170430856e-21	FBgn0032772	CG17350	up_regulated
1238.14620093058	2.50732423398621	0.269446233003382	2.08401908091074e-21	7.44497850973632e-21	FBgn0034602	Lapsyn	up_regulated
70.6651105447646	4.87027807967562	0.521386699249302	2.11796326724743e-21	7.56387007005695e-21	FBgn0062412	Ctr1B	up_regulated
520.129704508804	2.4836042244077	0.26761324860166	2.59394221554636e-21	9.24056439148682e-21	FBgn0031939	CG13796	up_regulated
1066.48772222157	2.02093232206331	0.217197022037268	2.86493773863759e-21	1.01900219942303e-20	FBgn0032202	REPTOR-BP	up_regulated
349.54031322469	2.74354459391224	0.296996979135607	3.3798345243516e-21	1.19989390154239e-20	FBgn0034267	CG4984	up_regulated
70.6505863222437	3.14815510173119	0.340653066479031	3.77614520983643e-21	1.33850546846955e-20	FBgn0040256	Ugt35C1	up_regulated
59.2116014344009	3.76511786990871	0.406740483441516	3.86133120928479e-21	1.36784987444854e-20	FBgn0034094	Tsf3	up_regulated
178.109777268673	3.70749890515373	0.405180625879413	5.14456350860869e-21	1.81677860998155e-20	FBgn0054034	CG34034	up_regulated
56371.1786039803	3.53763890093825	0.38801195725752	6.26372603803491e-21	2.20449110344181e-20	FBgn0261836	Msp300	up_regulated
245.81321947558	3.16233583939662	0.348126561684093	1.25204753536137e-20	4.3634048051921e-20	FBgn0037902	CG5281	up_regulated
173.275507370268	2.88517674347204	0.31776656661659	1.34735070716895e-20	4.69027855111452e-20	FBgn0028979	tio	up_regulated
69.330832801957	5.54063222767065	0.601536089031638	1.39408163252045e-20	4.84801778584162e-20	FBgn0032810	CG13077	up_regulated
141.286619827429	2.73203084279109	0.300706274921755	1.52283441923588e-20	5.28769684387936e-20	FBgn0039827	CG1544	up_regulated
63.0069045870117	3.12574736002958	0.34378069826136	1.5738829350153e-20	5.46162299860974e-20	FBgn0016013	Faa	up_regulated
78.7279315808594	3.79616580522446	0.418548083892134	1.64997188996869e-20	5.72392074827494e-20	FBgn0031791	AANATL2	up_regulated
126.915183328415	3.57776538514769	0.395582142680653	1.72317084201613e-20	5.97240113005347e-20	FBgn0030230	Rph	up_regulated
74.3963620112728	3.81427134401251	0.421015885275012	1.88345841512624e-20	6.52001582587444e-20	FBgn0029580	CG14778	up_regulated
158.691610317412	3.53673255694297	0.392831927692526	2.15662867525926e-20	7.45207410044104e-20	FBgn0026411	Lim1	up_regulated
71.8815207238949	3.21215365674408	0.355000342787707	2.15838470232888e-20	7.45588119664743e-20	FBgn0030588	CG9521	up_regulated
111.585170161154	4.03984682251571	0.448760382912914	2.32547565148158e-20	8.02820979227024e-20	FBgn0030310	PGRP-SA	up_regulated
151.304145775951	2.23361516342458	0.247305556821241	3.12732443594782e-20	1.07508263264137e-19	FBgn0027654	jdp	up_regulated
128.76121552846	4.1062369439763	0.457821127013441	3.18161196507133e-20	1.09341525795998e-19	FBgn0039844	CG1607	up_regulated
76.1215211362548	5.35296061592265	0.591277552980344	3.42156656518807e-20	1.17481688993321e-19	FBgn0052105	Lmx1a	up_regulated
63.7779175133577	5.60405570407475	0.613280171745928	3.52053487022118e-20	1.20770666408912e-19	FBgn0030897	Frq1	up_regulated
78.0408095005697	4.79796806697263	0.533355970053693	3.59647538382841e-20	1.23227400703874e-19	FBgn0036588	CG13068	up_regulated
62.0838832273181	4.46104173459922	0.495517195867935	4.04607556202147e-20	1.3850729079242e-19	FBgn0036806	Cyp12c1	up_regulated
80.7654343208696	4.509983724794	0.502536550691793	4.10456760013149e-20	1.40467424537833e-19	FBgn0020429	GluRIIB	up_regulated
219.458828732983	3.90266907583114	0.43729374022898	4.19744521505334e-20	1.43559680884597e-19	FBgn0037408	NPFR	up_regulated
87.0578167279381	3.53751549231053	0.397029764560619	6.00063472113513e-20	2.04373082134059e-19	FBgn0031737	obst-E	up_regulated
59.9629320507125	3.99115033807039	0.445949586702731	6.31779743972377e-20	2.14790034675096e-19	FBgn0039900	Syt7	up_regulated
86.5005119157882	6.26261866196211	0.691456237375932	6.99844924081197e-20	2.37576191683924e-19	FBgn0033558	CG12344	up_regulated
77.9970001729617	5.70079205124919	0.634512656818735	7.69626116827174e-20	2.60953859784662e-19	FBgn0038818	Nep4	up_regulated
106.553405808334	4.57791603397423	0.516162760066911	8.62546752696308e-20	2.92025632612214e-19	FBgn0030508	CG15760	up_regulated
56.2868822771545	4.53377561233729	0.506835442589493	9.35878451310203e-20	3.16382997067074e-19	FBgn0037714	CG9396	up_regulated
106.089408927394	3.37949675020767	0.381394391140632	9.52794812878815e-20	3.22006218492496e-19	FBgn0052368	CG32368	up_regulated
309.87700947775	2.08991808487024	0.234462799084506	1.01939785360999e-19	3.44005269166106e-19	FBgn0262847	CR43211	up_regulated
154.060601628317	5.97864743947263	0.676485358068614	1.02162782775856e-19	3.44655734906351e-19	FBgn0028396	TotA	up_regulated
62.5614163599292	4.92619839355846	0.553302082061065	1.32152275508884e-19	4.44249950353757e-19	FBgn0037915	CG6790	up_regulated
158.593731574413	2.67043894539115	0.302601595517495	1.56190399931425e-19	5.24438950388484e-19	FBgn0033817	GstE14	up_regulated
114.8288529214	5.65051984465351	0.64425207418822	1.78777812303578e-19	5.99221161473992e-19	FBgn0052750	CG32750	up_regulated
61.0756990938303	5.76123888508549	0.640157492404499	1.88708459516311e-19	6.32320377726516e-19	FBgn0054003	NimB3	up_regulated
120.140254567451	2.0171567611168	0.227822797140205	1.95567768835695e-19	6.55111785317925e-19	FBgn0040763	CG18336	up_regulated
58.403534317033	3.72879018283515	0.426331557169842	3.29549374715313e-19	1.0952302928713e-18	FBgn0036150	Ir68a	up_regulated
122.952043224281	7.73482844917111	0.853179355355887	4.51616618215788e-19	1.49654637429111e-18	FBgn0024294	Spn43Aa	up_regulated
203.573565330935	4.79833776631815	0.555470604394774	4.55740913517408e-19	1.50977425885011e-18	FBgn0031089	CG9572	up_regulated
111.181210303879	6.17866172958908	0.710499388313943	4.78384617599284e-19	1.58386725803644e-18	FBgn0037127	CG14566	up_regulated
162.491383856825	4.44647218086013	0.514517253994067	5.16532442935456e-19	1.70719365420315e-18	FBgn0010015	CanA1	up_regulated
52.1085318716443	4.29630138669437	0.492237123507808	5.19973594198848e-19	1.71806873861701e-18	FBgn0033981	Cyp6a21	up_regulated
128.299189090928	2.44324899922969	0.281615557818477	6.75233055347311e-19	2.22654973921816e-18	FBgn0029837	Tsp5D	up_regulated
308.862757888897	10.475696688841	1.32571925440187	7.43906187693479e-19	2.45157747685219e-18	FBgn0010385	Def	up_regulated
222.047759257576	4.17473231750788	0.487813940926451	9.7502712176524e-19	3.19936915624436e-18	FBgn0051300	CG31300	up_regulated
241.434890775834	3.09417382003154	0.360873582301337	1.15296649651014e-18	3.77238191048795e-18	FBgn0086367	t	up_regulated
126.334707834494	5.71059508202868	0.667305559075954	1.5549499402968e-18	5.07306313187012e-18	FBgn0032055	Sgp	up_regulated
127.887427943765	3.00490491327371	0.35417545367079	2.74237895129357e-18	8.90374658944203e-18	FBgn0259101	CG42249	up_regulated
52.9314307026055	4.53966550749296	0.533718664758734	3.69098973389577e-18	1.1932629505667e-17	FBgn0063499	GstE10	up_regulated
351.25237492686	3.29579720718115	0.391452555371659	3.95495664687225e-18	1.27787598377534e-17	FBgn0262870	axo	up_regulated
188.896216317788	2.44508332159672	0.289452830949512	4.58699554322658e-18	1.47832016998332e-17	FBgn0047095	CG33939	up_regulated
109.112535964123	3.29238973333748	0.391647507017422	4.66812912776053e-18	1.50361785019669e-17	FBgn0030389	CG15927	up_regulated
64.8377646133897	3.89687558290776	0.461689899996257	4.77243835133297e-18	1.53634766812968e-17	FBgn0037195	CG11226	up_regulated
69.3188626086714	4.934688727875	0.584906267496477	5.2517332794857e-18	1.68825817921069e-17	FBgn0034736	gas	up_regulated
89.0210320460694	3.78152244288656	0.452615028855608	7.63049154036952e-18	2.44192871648557e-17	FBgn0023550	FarO	up_regulated
119.438195667397	11.4031025478409	2.99272991757334	8.07867857669051e-18	2.58390741116938e-17	FBgn0036131	CG12522	up_regulated
200.88024668049	2.08367883666068	0.248160897499778	9.39873556065097e-18	3.00190556191644e-17	FBgn0001255	ImpE3	up_regulated
117.001278832922	3.0950092285941	0.372588262316903	1.10001472750084e-17	3.50847126633071e-17	FBgn0051248	CG31248	up_regulated
71.0688605211565	2.65112492748835	0.318464710876315	1.39729132557988e-17	4.44667186436981e-17	FBgn0034454	CG15120	up_regulated
153.771877891077	2.34048105924052	0.281123124994279	1.41221331504581e-17	4.49290422620381e-17	FBgn0086608	CG34112	up_regulated
99.0398871069586	2.36554467946224	0.283920500892686	1.43244454069366e-17	4.55599720506416e-17	FBgn0038660	Sgsh	up_regulated
56.5738810520831	3.44213603930114	0.414000074415781	1.45941442220694e-17	4.64048179561115e-17	FBgn0025878	wrapper	up_regulated
116.648785594455	2.75442126800445	0.331996843563224	1.46880157878514e-17	4.66902727805732e-17	FBgn0052817	CG32817	up_regulated
105.905672864492	3.25774541969143	0.393750341504069	1.56338899135931e-17	4.96416298287287e-17	FBgn0034636	twz	up_regulated
485.525817228911	2.92665838854139	0.355779325863729	2.32248335716875e-17	7.32549691068229e-17	FBgn0051100	CG31100	up_regulated
3481.16257358738	3.87920292204917	0.474034089883031	2.34251008191938e-17	7.38662005909057e-17	FBgn0030040	CG15347	up_regulated
253.225947727965	2.26234316050508	0.273970665903902	2.67756870829369e-17	8.43382338300577e-17	FBgn0028899	CG31817	up_regulated
53.4662960239917	4.4339913814496	0.538236924036977	3.07638757844146e-17	9.67665273086363e-17	FBgn0037238	CG1090	up_regulated
485.211794135884	3.86279794858756	0.474255970463211	3.22821914351238e-17	1.0151430838705e-16	FBgn0002563	Lsp1beta	up_regulated
54.3856011248123	3.21025372671269	0.391782855220073	3.89931787420593e-17	1.22448681439655e-16	FBgn0069969	CG40498	up_regulated
56.2819151446717	5.39712957388152	0.653769190800622	4.8297694796784e-17	1.51416927071293e-16	FBgn0034957	Rsph4a	up_regulated
78.3894089134599	3.03675978083253	0.373324863623304	5.16025437774322e-17	1.61688916383728e-16	FBgn0265725	CG44532	up_regulated
195.804809969904	2.51667229754575	0.309046459592954	5.57633943343449e-17	1.74534370182421e-16	FBgn0287209	Gfat1	up_regulated
104.570888797418	11.1813776180526	2.97912137918048	6.86312785582147e-17	2.14397491899511e-16	FBgn0040718	CG15353	up_regulated
68.060775836143	5.66465096757054	0.69448593327504	8.14556578087372e-17	2.53486804038331e-16	FBgn0265959	rdgC	up_regulated
72.0299539068369	5.11776198242208	0.631321926769657	8.7435627248748e-17	2.71725227195727e-16	FBgn0051871	CG31871	up_regulated
419.616856417926	2.55262131673908	0.315639758673129	9.01907958553549e-17	2.80134725965556e-16	FBgn0035086	CG12851	up_regulated
49.2357121961	5.21536191005003	0.634482367913291	9.03904440508645e-17	2.80678337984646e-16	FBgn0004573	5-HT7	up_regulated
108.677822980032	4.0169522846063	0.500789538454345	9.92331384547686e-17	3.07717236960692e-16	FBgn0264908	pHCl-1	up_regulated
757.381725266449	3.31042887518443	0.414255760253636	1.28355448197092e-16	3.96728692067822e-16	FBgn0037429	Osi19	up_regulated
92.1525372937288	4.90572183087293	0.614337289074833	1.31681767990049e-16	4.06678977781733e-16	FBgn0031116	CG1695	up_regulated
89.1868586422009	2.87143256065905	0.357765105454021	1.36855921300941e-16	4.22429598901821e-16	FBgn0031018	narya	up_regulated
62.8286580473359	3.88829577215918	0.485442426594349	1.38687275963586e-16	4.27850621786959e-16	FBgn0035246	CG13928	up_regulated
53.1195528540382	5.32157915783941	0.653345641118859	1.41395627888652e-16	4.36087841791361e-16	FBgn0034839	CG13540	up_regulated
3290.48851190648	5.92355559648394	0.755349190647881	2.68840807200254e-16	8.22914273127612e-16	FBgn0028494	CG6424	up_regulated
3769.2121715576	3.58522438925898	0.455139073850663	3.05301224959891e-16	9.3301495297477e-16	FBgn0003366	sev	up_regulated
58.6229977461265	3.42447042408139	0.433051605600732	3.50938524108095e-16	1.07047521968304e-15	FBgn0051720	mthl15	up_regulated
66.9439439999026	2.48974727587017	0.3138064525926	3.70923058683589e-16	1.13082910025633e-15	FBgn0063495	GstE5	up_regulated
80.6068805027813	3.56819873269697	0.452952770236737	3.71762680663248e-16	1.13308572047028e-15	FBgn0036461	Zip71B	up_regulated
100.622690322154	3.86322050227143	0.491495980513376	3.84552598414896e-16	1.17175438811127e-15	FBgn0012042	AttA	up_regulated
63.3310589731405	3.60618426428768	0.457496287876056	4.29399044589727e-16	1.30630846560185e-15	FBgn0030613	Rab3-GEF	up_regulated
41.8852589878636	4.45820274807318	0.559409172688933	4.36652889307218e-16	1.32731297053749e-15	FBgn0004552	Akh	up_regulated
78.3694070900888	4.85168442051266	0.619535253298333	4.67932660586109e-16	1.42050095898756e-15	FBgn0263118	tx	up_regulated
508.37091604176	2.50430642571979	0.318409196119399	5.39846118662748e-16	1.63619318305337e-15	FBgn0010395	Itgbn	up_regulated
81.6234335713615	3.98256747918995	0.509080192207939	5.67256208790821e-16	1.71789842024454e-15	FBgn0029826	CG6041	up_regulated
62.9382739948721	3.90919986920013	0.498054366707145	5.82307012061656e-16	1.76207400675906e-15	FBgn0031936	CG13794	up_regulated
54.6187847179622	5.56102686330227	0.699411562469735	6.42821522761357e-16	1.94209811065441e-15	FBgn0040717	Nplp4	up_regulated
45.4818308618288	3.8792991234782	0.494037861417079	6.67153213518379e-16	2.01400742284912e-15	FBgn0050154	CG30154	up_regulated
130.158753007016	3.59091054495902	0.459516073570179	6.73687083878701e-16	2.03319332835849e-15	FBgn0259823	CG42404	up_regulated
137.909770954065	2.98328124854141	0.382306633105492	6.97978493560577e-16	2.10427590280855e-15	FBgn0039494	grass	up_regulated
307.534745761254	4.31938520063773	0.558907658515069	8.63649601492727e-16	2.59824468284348e-15	FBgn0035439	CG14961	up_regulated
75.5602113844359	3.26552782523251	0.419369406807962	8.75365796451859e-16	2.63210253729957e-15	FBgn0036836	CG11619	up_regulated
48.2270364936726	3.87083739882783	0.496165274654941	8.82780871946153e-16	2.65369844808714e-15	FBgn0033312	CG8642	up_regulated
99.2355931960496	5.43799014621296	0.700173494006758	9.07332434321359e-16	2.72606391287271e-15	FBgn0032836	CG10680	up_regulated
47.9719951631447	3.54929444051199	0.456144774222523	1.04960833627284e-15	3.14772015793824e-15	FBgn0039622	eIF4E6	up_regulated
49.3790655849761	5.00837579283297	0.640277188833046	1.27816522646749e-15	3.81907994777754e-15	FBgn0034883	Eglp2	up_regulated
89.2583467381371	3.2840776067172	0.426109854707567	1.55184321723484e-15	4.62468757939546e-15	FBgn0040322	GNBP2	up_regulated
51.3117838684892	4.14936570444227	0.537991457370779	1.75816285178656e-15	5.22860747885169e-15	FBgn0031728	Hsp60C	up_regulated
126.899873860154	2.41702188504875	0.312855289973436	1.82176755687809e-15	5.40929209957861e-15	FBgn0032682	grnd	up_regulated
104.193856553761	2.70468126121306	0.350999397093026	1.8383778786834e-15	5.45576935038439e-15	FBgn0015400	kek2	up_regulated
64.2215914351122	6.05249231332799	0.773015397809549	1.96554111663355e-15	5.82405266904731e-15	FBgn0032494	CG5945	up_regulated
46.3020326589282	4.74002999014323	0.614330626158605	2.52799526190037e-15	7.45181216617602e-15	FBgn0039324	CG10553	up_regulated
254.292546686728	2.29728725135836	0.298736348340169	2.52862036210975e-15	7.45181216617602e-15	FBgn0033214	CG1941	up_regulated
84.48147509891	10.8166682269181	2.95889875955651	2.78417602071318e-15	8.19010581622288e-15	FBgn0267648	pre-mod(mdg4)-G	up_regulated
43.6767102274441	3.56255614309369	0.465359867435818	3.16325460820314e-15	9.28365941670951e-15	FBgn0038261	CG14856	up_regulated
88.7028325427349	2.72697354930069	0.359004431473887	4.26242930599546e-15	1.2467824530576e-14	FBgn0010109	dpn	up_regulated
61.9943310306162	4.07613458141998	0.538602845832327	4.37142869854418e-15	1.27768149393715e-14	FBgn0052506	tbc	up_regulated
57.0874441255963	2.71114665671982	0.356938194104736	4.93928848455427e-15	1.44180664882122e-14	FBgn0030271	CG15202	up_regulated
53.3721965058183	2.88835359247029	0.381165037488912	5.53208172326752e-15	1.61319353424659e-14	FBgn0034517	Cpr57A	up_regulated
66.7429533810345	3.89945253744963	0.518111019186682	5.62547840151705e-15	1.63958956173116e-14	FBgn0261611	CG42700	up_regulated
67.2175943812	4.27360164872204	0.567867712657544	5.77858900547955e-15	1.68378420625019e-14	FBgn0025643	CG3588	up_regulated
103.946057812048	2.81862157257199	0.373456112966404	5.81533528795834e-15	1.69362537545549e-14	FBgn0037751	topi	up_regulated
1764.54041296147	4.32148305897492	0.579024470239566	6.16558315241614e-15	1.79425397356829e-14	FBgn0041182	Tep2	up_regulated
69.8299528520046	5.68837134878343	0.750157504615768	6.38892895109051e-15	1.857826851917e-14	FBgn0036750	CG6034	up_regulated
57.0592764086914	3.88622131714083	0.516222383425221	6.66176613051974e-15	1.93617665961242e-14	FBgn0053017	CG33017	up_regulated
109.852771526258	4.63571978996182	0.622018972958347	7.97055174589484e-15	2.31184544912745e-14	FBgn0033250	CG14762	up_regulated
46.5958011992581	5.31365280254374	0.701214115925917	1.032730147906e-14	2.98478132526929e-14	FBgn0035859	CG13678	up_regulated
48.6948668283333	4.52943759361234	0.603093545491171	1.05290597152507e-14	3.0423216154918e-14	FBgn0051103	CG31103	up_regulated
141.272522092855	2.88284600776892	0.387890333900607	1.29677892682768e-14	3.73844994943795e-14	FBgn0035344	Cyp4d20	up_regulated
6071.78640935903	2.08430754064846	0.278810638885417	1.54762329157888e-14	4.45034444381351e-14	FBgn0005612	Sox14	up_regulated
86.2174903249555	3.72112851955303	0.503127317387858	1.55039378351375e-14	4.45718656834579e-14	FBgn0038172	Adgf-D	up_regulated
142.74071420446	3.11477808274769	0.422404292082907	1.86051091682268e-14	5.34199607158259e-14	FBgn0264002	MsR2	up_regulated
201.920292970713	3.96862052672378	0.541075600749822	1.91495346934472e-14	5.49692940469835e-14	FBgn0038033	CG10097	up_regulated
71.4051573968843	3.14509653387815	0.426221743436767	2.10005750775415e-14	6.01766541573204e-14	FBgn0286833	CG46387	up_regulated
164.630599985646	3.21542810136274	0.43826493020137	2.42447232776704e-14	6.93506190944607e-14	FBgn0267252	Ggamma30A	up_regulated
191.444080639712	2.32904156579423	0.315691127411214	2.69507798593684e-14	7.69366451095596e-14	FBgn0033809	CG4630	up_regulated
74.5716801440265	2.89889492067868	0.394537789087795	2.78399868172299e-14	7.93955179602483e-14	FBgn0054010	Glyat	up_regulated
73.5251989856371	5.07883792180598	0.698389517184942	3.30809055504987e-14	9.3942187803011e-14	FBgn0024913	Actbeta	up_regulated
42.5638901197732	3.35872784159626	0.459139326787469	3.85324168922133e-14	1.09259871337065e-13	FBgn0259201	CG42305	up_regulated
40.5415992396415	3.36659315871391	0.459432631952178	3.8957051039691e-14	1.10381539942396e-13	FBgn0030455	CG4318	up_regulated
78.831041533421	4.95873799388228	0.68350681728331	3.94136705009929e-14	1.11619828287603e-13	FBgn0035157	CG13894	up_regulated
148.976997204404	2.82269722391237	0.387385076884183	3.99623678967281e-14	1.13145625975432e-13	FBgn0039848	Loxl1	up_regulated
69.1331637005198	3.53696721828445	0.488505562862164	4.56667458019295e-14	1.2916809013621e-13	FBgn0036970	Spn77Bc	up_regulated
91.2040212517472	3.40061755240678	0.471589021857148	6.05609831270237e-14	1.70660970256074e-13	FBgn0266435	CG45065	up_regulated
60.0363143597717	6.66356724698688	0.883002755472504	6.65479751439443e-14	1.87208275670301e-13	FBgn0262823	hemo	up_regulated
50.4507547986861	4.84851818647181	0.671194603621197	8.10993173696783e-14	2.27413341718714e-13	FBgn0000411	D	up_regulated
55.0423920528945	10.1091830284944	2.87732570023675	8.17357472254221e-14	2.29141592959634e-13	FBgn0265533	CR44383	up_regulated
36.8129364669114	4.98224000153201	0.678297930562379	8.40425135117332e-14	2.35550537132246e-13	FBgn0036790	AstC-R1	up_regulated
47.7881922631111	3.46404900719041	0.481731966669209	8.73392654698191e-14	2.44610044063421e-13	FBgn0034135	Syn2	up_regulated
50.4278433167523	6.00128407758629	0.812018006076047	9.06612520457353e-14	2.53789149671628e-13	FBgn0034784	CG9826	up_regulated
62.9173997361939	2.6658703581538	0.370309354676737	9.9800182631993e-14	2.7902916616148e-13	FBgn0038516	P5cr-2	up_regulated
99.3257046137666	4.2599180686261	0.598669462857803	1.0489473773901e-13	2.92955696831685e-13	FBgn0034479	CG8654	up_regulated
103.361288950775	4.25756497634622	0.598798871390955	1.04909810351887e-13	2.92955696831685e-13	FBgn0051326	CG31326	up_regulated
106.460940759835	3.71796872014122	0.521648244992926	1.05182495659582e-13	2.93573284481165e-13	FBgn0031417	CG3597	up_regulated
92.9271112027776	2.27510070931485	0.316157839745062	1.10684989942703e-13	3.08553362374522e-13	FBgn0010052	Jhe	up_regulated
39.5415527937853	3.39486729668278	0.473900935842688	1.21727755535371e-13	3.387568991651e-13	FBgn0027491	Cdk5alpha	up_regulated
71.0088551802434	3.71045227128099	0.522898340106227	1.46320205949756e-13	4.05906783593822e-13	FBgn0051454	CG31454	up_regulated
75.0932495187314	4.02393148124121	0.568687517305769	1.61957281929079e-13	4.4841233840228e-13	FBgn0037288	CG14661	up_regulated
430.249640905426	7.47121842718115	1.07000531660564	1.73798577447084e-13	4.80496988982769e-13	FBgn0032835	CG16772	up_regulated
176.644414041732	3.47275095358682	0.493603782608327	1.83735659968138e-13	5.07108641558948e-13	FBgn0010388	Dro	up_regulated
70.4571702562285	3.53673356314399	0.50110844951171	1.90905198899594e-13	5.26513951272937e-13	FBgn0034789	PIP5K59B	up_regulated
65.2084987371159	2.73163338913282	0.386744459151587	2.30783585058396e-13	6.3465485891059e-13	FBgn0261277	rtv	up_regulated
72.7359078290005	2.54474682513015	0.359272250233155	2.34070495743824e-13	6.43228205810614e-13	FBgn0034264	Dlish	up_regulated
85.5432174773185	3.28013204938441	0.46666064296137	2.49033414518651e-13	6.84016580345758e-13	FBgn0011706	rpr	up_regulated
613.668390618615	2.41431101263577	0.341830939209184	2.52399193317406e-13	6.92927296325019e-13	FBgn0051176	CG31176	up_regulated
73.3698925921452	2.50245534330064	0.354831788103277	2.93086764577988e-13	8.01924794509184e-13	FBgn0023535	arg	up_regulated
101.844355520819	2.7586878696989	0.393286598176731	3.08840541986664e-13	8.43611413346122e-13	FBgn0001216	Hsc70-1	up_regulated
205.278119529717	2.40646324907218	0.342181768471712	3.25390912906125e-13	8.88393589716866e-13	FBgn0029728	CG2861	up_regulated
86.3135979891341	3.36736379292659	0.483699870363123	3.49226543787925e-13	9.52329670497055e-13	FBgn0034538	CG16799	up_regulated
38.4146366419159	5.01840936303698	0.708373698803192	3.7464526586956e-13	1.01969368279186e-12	FBgn0037115	CG11249	up_regulated
34.2835864675103	4.13057091289717	0.58654976699782	3.83062045562253e-13	1.04210433784374e-12	FBgn0037296	Prosbeta2R2	up_regulated
59.6770254036452	5.08996038298828	0.728684450428693	3.99785282849504e-13	1.08682086912045e-12	FBgn0036553	CG17027	up_regulated
49.6775796170222	4.09780205679181	0.587941333627294	4.38211114098816e-13	1.19071384269673e-12	FBgn0035538	DopEcR	up_regulated
35.6756498406602	3.91861371306369	0.560702036639655	4.72513328064335e-13	1.28269697156293e-12	FBgn0051004	mesh	up_regulated
48.0373013866427	3.05410751168983	0.43863193509957	4.9776654814882e-13	1.34964253692695e-12	FBgn0040828	CG13306	up_regulated
70.6909745678861	2.87537723239584	0.413935178023973	5.2097155231127e-13	1.41121744952204e-12	FBgn0267435	chp	up_regulated
114.432668889101	2.94678056380185	0.425370165623599	5.26805306952825e-13	1.42634195249095e-12	FBgn0085382	CG34353	up_regulated
312.181667289328	3.87321126942519	0.563663035870176	5.42179159660847e-13	1.46761845688718e-12	FBgn0037146	CG7470	up_regulated
82.9457703015505	3.1972770500212	0.462282682621522	5.67581083071464e-13	1.53492027116336e-12	FBgn0033775	Cyp9h1	up_regulated
135.058330168347	3.15463605054482	0.457459556077479	6.04561359759479e-13	1.63453885072812e-12	FBgn0038681	Cyp12a4	up_regulated
171.871451225824	2.10337679664768	0.301796208172119	6.3194019160059e-13	1.7073471843244e-12	FBgn0052026	CG32026	up_regulated
43.0220873266536	3.77118124096656	0.54588217220058	6.60273525980472e-13	1.78230291685682e-12	FBgn0261514	NimA	up_regulated
87.917924680449	3.85234855981297	0.561743819502782	6.60309136097709e-13	1.78230291685682e-12	FBgn0039064	CG4467	up_regulated
152.584399430452	2.09621865087511	0.30139356220753	7.09296189730514e-13	1.91239601796057e-12	FBgn0031801	CG9498	up_regulated
110.040870652077	2.37323135523753	0.342490708915546	7.13256937533643e-13	1.92248724222644e-12	FBgn0037654	CG11983	up_regulated
34.3561368368832	3.74480626779809	0.540552502409083	7.37982193281092e-13	1.98725072651969e-12	FBgn0036778	Cyp312a1	up_regulated
564.510062268754	6.57301222380284	0.973326713873281	7.62513527682006e-13	2.05233919732266e-12	FBgn0015035	Cyp4e3	up_regulated
108.342706720821	3.41286176354779	0.500718285552105	7.98241013305551e-13	2.14698007732595e-12	FBgn0259226	CG42326	up_regulated
87.2693595582878	3.00335623723457	0.43772713034065	8.20228763089239e-13	2.20507831662302e-12	FBgn0033579	CG13229	up_regulated
99.0577722504884	7.34569810323074	1.04263880976424	8.55322519408617e-13	2.29725558123512e-12	FBgn0036289	CG10657	up_regulated
55.7763340401453	3.26950650944222	0.477484769319979	9.23621865623337e-13	2.47777654911571e-12	FBgn0032601	yellow-b	up_regulated
35.1353684156296	4.89317977378483	0.701412210828914	9.27523007975384e-13	2.48765643654683e-12	FBgn0037222	CG14642	up_regulated
79.2376125634439	3.44524690709648	0.505237515446419	1.01321406886424e-12	2.71556621090708e-12	FBgn0037153	olf413	up_regulated
79.8683446900773	3.43877549229759	0.50509493470358	1.02343329401438e-12	2.7416656837301e-12	FBgn0051516	CG31516	up_regulated
111.332683276057	5.43561267209338	0.802777784412487	1.02845343709091e-12	2.75317250859479e-12	FBgn0038299	Spn88Eb	up_regulated
48.4166481713862	3.04485663708827	0.445077387274217	1.04378270492511e-12	2.79355277250506e-12	FBgn0033942	Cpr51A	up_regulated
735.225429357031	4.56305235148546	0.678417784937365	1.19482942148634e-12	3.19031773365939e-12	FBgn0266491	SclA	up_regulated
34.6295268744025	4.00721149857684	0.585027165550593	1.37557567862286e-12	3.66434325235766e-12	FBgn0010329	Tbh	up_regulated
52.0716330771924	3.177069680883	0.466987903871925	1.40210857535408e-12	3.733277879611e-12	FBgn0028704	Nckx30C	up_regulated
37.9320194031529	4.59969763960412	0.671604691067355	1.54672130573087e-12	4.11448085903572e-12	FBgn0036206	CG5964	up_regulated
102.720396632671	3.08874479591995	0.45698502216048	1.5699937082619e-12	4.17541383882207e-12	FBgn0039479	CG14257	up_regulated
39.0166152227403	4.64385589439543	0.679580322358447	1.72143354706087e-12	4.57389990727574e-12	FBgn0038045	NANS	up_regulated
40.295987195658	4.66876548705144	0.689788825210121	2.16691056257113e-12	5.72418005819671e-12	FBgn0035144	Kah	up_regulated
271.151459151178	2.31717050780016	0.34273022037005	2.27163214505238e-12	5.99248146412429e-12	FBgn0035078	Tpc2	up_regulated
33.4685954283519	4.82584301021763	0.704199401533293	2.28154239481673e-12	6.01723145830398e-12	FBgn0085440	Lgr4	up_regulated
65.9587154723614	2.98908641335163	0.445317255204082	2.38346709296712e-12	6.27442619345189e-12	FBgn0038938	CG7084	up_regulated
55.2041161893263	3.61493298664678	0.539102537189675	2.44543398696606e-12	6.4360659850959e-12	FBgn0030725	CG8958	up_regulated
59.528278351709	2.87207428330769	0.42748230144073	2.48355911697834e-12	6.53338866507044e-12	FBgn0039742	CG15528	up_regulated
1676.61645328185	8.99499846719189	1.37474450440792	2.53337524280612e-12	6.66136231357141e-12	FBgn0283461	Drs	up_regulated
31.2444217745419	4.31332687539716	0.634448670816516	2.55726904524099e-12	6.72233933791967e-12	FBgn0037114	Cpr78E	up_regulated
70.2262433069579	3.1671930798738	0.473625536699709	2.62449972315407e-12	6.89619526056347e-12	FBgn0039801	Npc2h	up_regulated
358.268924320553	2.71068507054444	0.404757106267282	2.74374830698906e-12	7.19957534111152e-12	FBgn0032773	fon	up_regulated
212.710720925552	4.3497970463339	0.658216308475647	2.91255315341284e-12	7.63724246118102e-12	FBgn0039808	CG12071	up_regulated
59.4890850650459	4.44953110363322	0.668125538330853	3.15047375113807e-12	8.24782882333321e-12	FBgn0264087	Slob	up_regulated
110.976826667237	3.98406537937318	0.602065427979586	3.32630921802846e-12	8.70016521658304e-12	FBgn0032377	CG14937	up_regulated
151.554351485231	2.26591400366427	0.33761113439452	3.35482213269112e-12	8.77071645426657e-12	FBgn0054056	CG34056	up_regulated
128.822094960003	4.85953853651913	0.736346436912972	3.36525202853552e-12	8.7959660819245e-12	FBgn0031689	Cyp28d1	up_regulated
233.930758989581	2.04470274788874	0.304239779727724	3.69097796519965e-12	9.62966687074524e-12	FBgn0033204	CG2065	up_regulated
50.3885027453002	2.92117384812792	0.438013742245058	3.75507886496097e-12	9.79018044957567e-12	FBgn0037684	Srr	up_regulated
46.2854572250604	4.07709797390935	0.61327990356275	3.8613499598904e-12	1.00557459193124e-11	FBgn0051663	CG31663	up_regulated
55.1760523305132	3.6536495864814	0.553714651991273	4.46923879270848e-12	1.16122766260159e-11	FBgn0263354	CG42784	up_regulated
53.7736666123391	3.26012556967476	0.494294451645943	5.13392809927964e-12	1.33029205592066e-11	FBgn0052447	CG32447	up_regulated
55.7412116243368	2.64269816651757	0.399413143007593	5.37930562776227e-12	1.3929235840486e-11	FBgn0063498	GstE2	up_regulated
40.3168005961194	4.84269590067426	0.730485247216779	5.44721659580675e-12	1.40986782479704e-11	FBgn0033958	jef	up_regulated
40.0326088841484	6.03912273299021	0.878918459833705	6.11626396110281e-12	1.57908799503234e-11	FBgn0051361	dpr17	up_regulated
34.3918392401607	5.10752895164273	0.764871426989261	7.9581181363092e-12	2.04488645504802e-11	FBgn0033484	CG2269	up_regulated
35.151104685913	4.15643591848362	0.631590635391854	7.98179448518279e-12	2.0505078889347e-11	FBgn0038508	CG5866	up_regulated
241.906053022797	2.19164539801746	0.333162615734112	8.63008240072214e-12	2.21505448285202e-11	FBgn0000639	Fbp1	up_regulated
264.883891204613	2.89841450818251	0.445411687388141	8.81640941976993e-12	2.26084162348556e-11	FBgn0267796	Tmc	up_regulated
33.8114806990528	4.81556058016426	0.731717135186408	1.08510280610485e-11	2.77696644472734e-11	FBgn0034484	CG11044	up_regulated
166.685057145599	5.04160474697445	0.789123927210256	1.08739979107119e-11	2.78222003121853e-11	FBgn0085256	CG34227	up_regulated
54.9917648413362	10.0395382429562	2.94619239596559	1.10371323865322e-11	2.82332571665367e-11	FBgn0051225	Ir94f	up_regulated
600.836271763359	2.5602345192459	0.39497443208856	1.1653376017411e-11	2.97762047296897e-11	FBgn0050438	Ugt50B3	up_regulated
38.8419452800375	5.99398552600316	0.887511831831905	1.32968107764278e-11	3.39221973602353e-11	FBgn0036577	CG13073	up_regulated
52.6416000734755	3.06475122730898	0.474979799961643	1.38498423986355e-11	3.5301454702494e-11	FBgn0037060	CG10508	up_regulated
73.1099195995358	2.41787720500557	0.372815717105253	1.41750201038601e-11	3.61060637245394e-11	FBgn0260479	CG31904	up_regulated
106.434404213021	2.15574496709356	0.331688623867011	1.56077478083927e-11	3.97022084875989e-11	FBgn0044028	Notum	up_regulated
63.337793095732	3.07884106387026	0.480053523661568	1.77121723938849e-11	4.49650070395884e-11	FBgn0034460	CG18367	up_regulated
100.225004073388	2.34197348601077	0.363154782286892	1.82796634831967e-11	4.63850022388132e-11	FBgn0032813	PCNA2	up_regulated
56.4367606051173	2.13186669035283	0.328614124804626	1.83040027404273e-11	4.64260884108411e-11	FBgn0037672	sage	up_regulated
34.5213755067079	3.85041938027538	0.600203140252218	2.07430257231251e-11	5.24955632113553e-11	FBgn0031695	Cyp4ac3	up_regulated
272.065157120642	2.1399208160151	0.332195148141476	2.23975457120327e-11	5.65947740430874e-11	FBgn0031239	CG17075	up_regulated
30.1764547507821	4.42677485777148	0.68556667619177	2.2441004211739e-11	5.66920159603143e-11	FBgn0031468	CG2975	up_regulated
62.871999805874	2.12192743400146	0.329177006903514	2.32894630061938e-11	5.88093774470606e-11	FBgn0037635	CG9837	up_regulated
75.0607666594776	2.4199572874394	0.377537903085011	2.39056010623324e-11	6.03251172954695e-11	FBgn0040392	CG14050	up_regulated
34.7193021399505	3.25094476944878	0.509056559816972	2.42365808875727e-11	6.11467956154037e-11	FBgn0023541	Cyp4d14	up_regulated
37.8739609190075	9.44732991034675	2.85073832648193	2.45174688941889e-11	6.18417608495301e-11	FBgn0046875	Obp83g	up_regulated
30.6378205539111	4.26830478760511	0.665299203171208	2.80686306576122e-11	7.05959203209333e-11	FBgn0262607	CG43133	up_regulated
33.1768842354209	4.20241753152159	0.65933371199739	2.92693230728727e-11	7.35995599599421e-11	FBgn0041706	CG3253	up_regulated
95.2039867033694	4.07531406738789	0.650334326621971	2.96348560053089e-11	7.44694198536935e-11	FBgn0041581	AttB	up_regulated
61.0682220464086	2.08075424159105	0.324169228394365	2.97395173751806e-11	7.47159479734477e-11	FBgn0035636	Cralbp	up_regulated
36.2524216440001	3.92191455033979	0.618039134769285	3.09894990637501e-11	7.7770608088636e-11	FBgn0024189	sns	up_regulated
405.892078865883	5.69253125281531	0.917578793445487	3.18805946001525e-11	7.99716610308911e-11	FBgn0259989	CG42486	up_regulated
63.0083662555731	4.86700319793648	0.77336439146168	3.44428701504996e-11	8.62661424692514e-11	FBgn0010014	CanB	up_regulated
40.5510672104494	5.63505698200994	0.874359549082762	3.65854441805013e-11	9.15922060371249e-11	FBgn0014454	Acp1	up_regulated
157.238404084565	4.00713106594962	0.647223404502428	4.79346755730386e-11	1.19454092025005e-10	FBgn0035501	CG1299	up_regulated
48.6181981071828	2.35268925330905	0.372990083175166	5.12600331456087e-11	1.27657197929929e-10	FBgn0037042	CG12984	up_regulated
109.722508976061	3.6477506165748	0.588358363553402	5.22056736651926e-11	1.29955407839348e-10	FBgn0039102	SPE	up_regulated
43.7624304922997	4.08386132926593	0.654443090656631	5.32634050828742e-11	1.32559459341436e-10	FBgn0029769	frma	up_regulated
28.6332296127855	8.99741759730183	2.7807893657134	5.8326262448282e-11	1.45032966803539e-10	FBgn0261929	5-HT2B	up_regulated
79.8623757965616	3.36189640672209	0.541769410449421	5.84525758866606e-11	1.45315347906716e-10	FBgn0031538	CG3246	up_regulated
45.0027536140501	3.88792689279384	0.628641194115589	6.49353852504149e-11	1.61115534577341e-10	FBgn0085228	CG34199	up_regulated
29.2477706308895	4.86287933933668	0.765278081966471	6.71210225991676e-11	1.66465979007642e-10	FBgn0000577	en	up_regulated
44.163595780369	6.72681766387745	1.01014413037441	7.24151243174742e-11	1.79517676032616e-10	FBgn0036560	CG5895	up_regulated
33.5284211856625	3.91455390439646	0.630847372766874	7.34805339170486e-11	1.82119218033642e-10	FBgn0034838	CG12782	up_regulated
30.4168221088129	9.08566482645748	2.80364541403132	7.67026854950375e-11	1.90022566065532e-10	FBgn0035512	Cpr64Ac	up_regulated
31.4367841710636	4.70645082917067	0.749603068726459	7.75265396282382e-11	1.91980105520079e-10	FBgn0262728	Pal2	up_regulated
39.0767695151812	9.4713727523252	2.88169486650737	8.98883634049834e-11	2.22061085923085e-10	FBgn0044812	TotC	up_regulated
47.1994462617424	4.05689039271327	0.662251807094265	9.11018087760688e-11	2.24912524439359e-10	FBgn0038784	CG4362	up_regulated
54.6938640058914	2.6969597503661	0.436439434249106	9.53635339630842e-11	2.35280977060686e-10	FBgn0003308	ry	up_regulated
254.648073168214	3.30843215459184	0.541604128644015	9.76077108221306e-11	2.40661504225227e-10	FBgn0028526	CG15293	up_regulated
37.0580916441058	4.20485950831158	0.686166759139014	1.1794923463234e-10	2.89874806527958e-10	FBgn0027563	CG9631	up_regulated
178.577649791229	4.65813414377447	0.774258432003691	1.21637973256191e-10	2.98618341927521e-10	FBgn0032638	SPH93	up_regulated
56.3670347579026	5.15042113185303	0.842532043978787	1.24776262244176e-10	3.06190845076364e-10	FBgn0003965	v	up_regulated
25.9628654581757	8.82781326693392	2.76429557425937	1.39435418240555e-10	3.41354678038531e-10	FBgn0053465	CG33465	up_regulated
28.9834935604631	4.5650037146166	0.743257507382039	1.63857460314805e-10	4.00454560958078e-10	FBgn0053516	dpr3	up_regulated
51.9164385848701	4.2167515854414	0.698813267302011	1.67462641328466e-10	4.09002199009686e-10	FBgn0031563	CG10031	up_regulated
125.424073624351	3.02778310488258	0.502235643612227	1.84599330588996e-10	4.50373361462686e-10	FBgn0037387	CG1213	up_regulated
40.1818758805675	5.59059005905574	0.911286132613979	1.9360509126365e-10	4.71739067787163e-10	FBgn0053533	lectin-37Db	up_regulated
2059.93456587284	2.866031628452	0.475817518616819	1.99376758569201e-10	4.85594687038816e-10	FBgn0287184	FASN3	up_regulated
28.5428345439596	3.43918642550707	0.566939115292606	2.08620135988934e-10	5.07456791831354e-10	FBgn0038946	rdhB	up_regulated
495.112515848194	2.37213749426066	0.391487133561418	2.14159900310398e-10	5.20598597256249e-10	FBgn0259108	futsch	up_regulated
36.5949502791347	4.19469407502175	0.694751954605421	2.17305037087575e-10	5.28018806535181e-10	FBgn0262580	CG43120	up_regulated
70.6601054059779	3.3702160776886	0.562291025558379	2.17568418401677e-10	5.285460874239e-10	FBgn0034140	Lst	up_regulated
97.8343800977505	3.43056731487837	0.574594744444741	2.2951812747925e-10	5.57219552780899e-10	FBgn0035578	CG13707	up_regulated
40.4015428827759	3.65956026185312	0.608923421536867	2.33326637869234e-10	5.66103973846666e-10	FBgn0042630	Sox21b	up_regulated
47.1961068532436	6.77982011900563	1.06698380418003	2.51169793468043e-10	6.07971743067506e-10	FBgn0265089	eIF4E3	up_regulated
29.0256812410351	4.83717810052584	0.791285252110577	2.60990569270905e-10	6.31073313687935e-10	FBgn0010399	Nmdar1	up_regulated
31.9839887601715	5.69347803030627	0.909455190322452	2.62558430517945e-10	6.34595095266701e-10	FBgn0013973	Gycbeta100B	up_regulated
340.689475677728	5.2820530969768	0.901432527979636	2.67089823012584e-10	6.45273610992453e-10	FBgn0002592	E(spl)m2-BFM	up_regulated
158.566554393504	3.03987820285068	0.51080990252675	2.8721369726744e-10	6.93450697894014e-10	FBgn0037166	CG11426	up_regulated
88.2974439136068	3.10294170481886	0.525187849925313	3.72616171878339e-10	8.95095677640293e-10	FBgn0031866	Nlg2	up_regulated
32.4842228214587	4.71958960187133	0.789596277636967	3.77260884759073e-10	9.06062179707988e-10	FBgn0033129	Tsp42Eh	up_regulated
73.0761733703482	2.09532753301756	0.350819523041938	4.72889645575124e-10	1.13167795064555e-09	FBgn0261561	CG42675	up_regulated
61.6437738022553	2.37150116392639	0.39939193257959	4.75312676395533e-10	1.1369990050805e-09	FBgn0035186	CG13912	up_regulated
31.1540874626194	4.07876999533673	0.691254392654258	4.85990631353626e-10	1.16181020241366e-09	FBgn0031446	Trf5	up_regulated
70.0218113573869	6.35848400262391	1.07701186437469	4.88768631008852e-10	1.1682062330069e-09	FBgn0038613	Vha100-4	up_regulated
36.7143648096551	3.68331053395499	0.627898778119345	5.20266179372334e-10	1.2419257185017e-09	FBgn0038466	CG8907	up_regulated
33.7513549650319	3.56615072808183	0.607456883360057	5.56227416177736e-10	1.32582464646758e-09	FBgn0037690	Task7	up_regulated
52.0140324937901	3.68637795498454	0.632215544799347	5.69164361689521e-10	1.35637747089372e-09	FBgn0262101	CG42854	up_regulated
42.8607574370304	7.47033263349498	1.35754382444501	5.96680452992413e-10	1.42105965356354e-09	FBgn0262018	CadN2	up_regulated
28.3572341302453	4.53998496875353	0.766626140984448	6.54465118997851e-10	1.55478100815083e-09	FBgn0051030	CG31030	up_regulated
34.3721381884228	4.2208748369156	0.725003725337598	7.22742060245348e-10	1.71448137355453e-09	FBgn0011829	Ret	up_regulated
30.8263114746949	3.33315054247959	0.57110385759153	7.59721277934449e-10	1.79995502772162e-09	FBgn0032669	CG15155	up_regulated
68.1037148779689	2.58187942404241	0.442924721306979	7.8428622496349e-10	1.85776882554229e-09	FBgn0002562	Lsp1alpha	up_regulated
74.2763583966493	5.35259928217131	0.929885402087244	8.10989442533708e-10	1.91942589555849e-09	FBgn0036278	CrzR	up_regulated
35.4002470118187	6.37638624576828	1.02418147194867	8.17094731906877e-10	1.93227050525229e-09	FBgn0033603	Cpr47Ef	up_regulated
67.9677004254831	2.07667124763129	0.35339555449854	8.51453406595679e-10	2.01060153782933e-09	FBgn0052037	CG32037	up_regulated
30.0138896210166	9.0115471291735	2.8444467784898	8.64973785533625e-10	2.04210508803422e-09	FBgn0053910	His2B:CG33910	up_regulated
21.5778262137349	8.5019583947416	2.74050250578729	8.96417577635495e-10	2.11546380508058e-09	FBgn0045477	Gr64c	up_regulated
29.665253854078	2.91633670938664	0.501268355724564	9.45206168757152e-10	2.22737169130614e-09	FBgn0036849	CG14079	up_regulated
39.2567777395267	4.57597545056688	0.793735876970178	9.52846165884458e-10	2.24491108257583e-09	FBgn0038930	BomT3	up_regulated
6085.89693933572	5.05190751853868	0.89479002091385	9.73646321833265e-10	2.29344222480609e-09	FBgn0003067	Pepck1	up_regulated
27.7646268272617	3.17492176827619	0.547054134147666	1.01646608232111e-09	2.39232702894081e-09	FBgn0000279	CecC	up_regulated
30.6927849873179	4.059567589203	0.70368794056492	1.09297417672391e-09	2.56974081245011e-09	FBgn0031860	CG11236	up_regulated
158.819257595027	2.25730137991347	0.389065838660219	1.09934497480818e-09	2.58326880277627e-09	FBgn0035282	CNMa	up_regulated
42.9327541493266	7.44711070914582	1.37982328596092	1.12468222206527e-09	2.6410217602835e-09	FBgn0053329	Sp212	up_regulated
26.3360996969297	3.54692467231506	0.613536597549298	1.13677070434066e-09	2.66775925590324e-09	FBgn0031288	CG13949	up_regulated
43.7663084567416	2.28848141341152	0.393703741491935	1.16345965365993e-09	2.72814531133921e-09	FBgn0051475	CG31475	up_regulated
25.8863964169335	3.97328993402207	0.688262318406596	1.22971144312436e-09	2.88053270418195e-09	FBgn0034286	dpr13	up_regulated
73.9636624468574	4.84605878026385	0.862260041163709	1.28595012102021e-09	3.00979412182097e-09	FBgn0000047	Act88F	up_regulated
24.6701360553233	4.59349153707954	0.78429268448285	1.30211617099718e-09	3.04700531513017e-09	FBgn0037562	Nazo	up_regulated
41.0003165581682	7.39132609787749	1.37709427583499	1.4476786237792e-09	3.38276514180599e-09	FBgn0053458	CG33458	up_regulated
35.9150825449132	2.60562227947233	0.45376600625345	1.48512477103705e-09	3.46671075189231e-09	FBgn0004168	5-HT1A	up_regulated
80.5221829278279	2.94531356795611	0.518654389094096	1.52732398616739e-09	3.56375596772391e-09	FBgn0053294	CR33294	up_regulated
24.807380898666	4.10690432845399	0.714069574111879	1.58154046633059e-09	3.68724123451378e-09	FBgn0086675	fne	up_regulated
41.7703967422529	2.74570701652786	0.481706051350619	1.76127416418951e-09	4.09705661871885e-09	FBgn0261262	CG42613	up_regulated
142.953783566587	3.02563820771352	0.536071455952407	1.81070821482306e-09	4.20947181071472e-09	FBgn0025454	Cyp6g1	up_regulated
75.5236534923132	3.15689513575839	0.561043652382928	1.92840313264875e-09	4.4766922183062e-09	FBgn0038878	CG3301	up_regulated
33.4939618767922	6.29173640819147	1.0382734647731	2.03881721213409e-09	4.73108551200980e-09	FBgn0051086	CG31086	up_regulated
89.2137771123878	7.04547770801963	1.24597662917765	2.06280174001347e-09	4.78576722907033e-09	FBgn0034511	GNBP-like3	up_regulated
38.9016596998523	2.42318408578305	0.425449969373482	2.09042008640345e-09	4.84885554745648e-09	FBgn0039734	Tace	up_regulated
22.6065991282534	3.78936433223893	0.662883098151286	2.11183435287963e-09	4.89753037961259e-09	FBgn0052191	CG32191	up_regulated
24.808587941186	4.90523230209392	0.844988945810738	2.18676535439003e-09	5.06820784596885e-09	FBgn0262534	CG43088	up_regulated
35.8231775866088	3.2004842811472	0.567952079692164	2.27456473830578e-09	5.27062622158045e-09	FBgn0046332	gskt	up_regulated
69.6281885483804	4.08063535127008	0.735796226787868	2.40885431742866e-09	5.57613321174427e-09	FBgn0038449	CG17562	up_regulated
56.2081215249577	2.30314731506311	0.406687969998756	2.54494249230399e-09	5.8839855228842e-09	FBgn0027550	CG6495	up_regulated
49.5609683033289	3.9215041245442	0.704826120644541	2.55028197955644e-09	5.89513457181038e-09	FBgn0262820	CG43191	up_regulated
25.4616606879432	4.63130278747129	0.810360265557901	2.67028418645137e-09	6.16752302164569e-09	FBgn0053460	CG33460	up_regulated
27.0273055866624	5.41179155958816	0.928973576633914	2.68760065417271e-09	6.20626080140874e-09	FBgn0038833	CG15696	up_regulated
35.8642107229506	7.1912796949797	1.36548188068873	2.83683189826842e-09	6.54423811997307e-09	FBgn0039806	CG15545	up_regulated
35.3637652868501	2.47428834598328	0.438521635702336	2.884775453426e-09	6.65079932576222e-09	FBgn0263029	CG43324	up_regulated
43.7298821564056	4.23909220622107	0.767054545023674	2.90457088920742e-09	6.69508289915206e-09	FBgn0032004	CG8292	up_regulated
46.0224000525344	2.79313148811905	0.499007857662556	3.01016179207235e-09	6.93426395440803e-09	FBgn0043025	Adgf-A2	up_regulated
24.5474324314543	4.31449227955952	0.763560947420184	3.23403290362858e-09	7.4394507407653e-09	FBgn0085317	CG34288	up_regulated
33.1002974313699	3.15068121734177	0.56548106880083	3.3065123683717e-09	7.59851077837546e-09	FBgn0036676	CG13028	up_regulated
33.7785185657534	2.80805813433385	0.502884978940172	3.39901962605285e-09	7.80794752237417e-09	FBgn0032879	CarT	up_regulated
42.563612669694	2.18431924471268	0.388182534807772	3.52871830504229e-09	8.10424703834381e-09	FBgn0263744	CR43669	up_regulated
82.0188045895199	3.22862523813667	0.585667493501074	3.70970714803663e-09	8.51476790715518e-09	FBgn0037230	Nepl11	up_regulated
71.3577157647949	2.18522879384067	0.389923998090086	3.93736366611134e-09	9.02276218359237e-09	FBgn0035317	Oseg2	up_regulated
40.0634997443261	4.16086902422726	0.755026333410865	3.96067438859978e-09	9.07435571622097e-09	FBgn0011701	repo	up_regulated
28.1933812130066	3.38979016252204	0.611664604670039	4.05012442142485e-09	9.27556629954937e-09	FBgn0024361	Tsp2A	up_regulated
29.7648273443788	6.91752577095973	1.32772465790612	4.15591254902075e-09	9.5101966684017e-09	FBgn0039108	CG10232	up_regulated
194.048819441181	3.21792780330974	0.588380401910227	4.37344944538306e-09	1.00019726830394e-08	FBgn0033782	sug	up_regulated
24.802566819173	3.74569888670591	0.67586082621409	4.73802372824595e-09	1.08205447709601e-08	FBgn0034045	CG8249	up_regulated
69.8964833936494	7.24900234107238	1.28437236619523	4.94468271098813e-09	1.12789439900762e-08	FBgn0036575	CG5157	up_regulated
49.853529399629	2.08301288772946	0.373248427190628	5.00537829953500e-09	1.141282334964e-08	FBgn0000153	b	up_regulated
26.5936999135457	4.99317263650148	0.889323944311586	5.42641365548841e-09	1.23407323923261e-08	FBgn0030261	CG15203	up_regulated
30.2955100720223	3.59149720294205	0.660223036280111	6.19916530802521e-09	1.40700433878222e-08	FBgn0033027	TpnC4	up_regulated
87.0923190948927	3.03371659359226	0.559722973570456	6.43561996289739e-09	1.45921856540348e-08	FBgn0053110	CG33110	up_regulated
35.8298889743139	4.24522999239478	0.785685897893881	6.81295379336069e-09	1.54232064817518e-08	FBgn0036789	AstC-R2	up_regulated
25.5164129992915	4.60364198783363	0.835421511181243	6.83210556530592e-09	1.54634905704521e-08	FBgn0000036	nAChRalpha1	up_regulated
57.782386421466	2.84918836336921	0.525251273641484	7.01027530312443e-09	1.58510113798425e-08	FBgn0041713	yellow-c	up_regulated
22.4043438399653	4.15871102249169	0.757016392992585	7.34884864764675e-09	1.66099720723091e-08	FBgn0033876	Syngr	up_regulated
24.9888178702908	3.46473393366612	0.636472148255344	8.01109405131785e-09	1.80709477056251e-08	FBgn0031426	CG18641	up_regulated
24.357333603376	3.88576547247132	0.71293647973328	8.15345268759079e-09	1.83811566424896e-08	FBgn0053296	CG33296	up_regulated
58.0504613036758	2.87994795742316	0.533633722224282	8.45279341225706e-09	1.90484543654502e-08	FBgn0039651	Cyt-c1L	up_regulated
56.8047236339777	2.75576220145852	0.510097578677727	8.48163477717299e-09	1.91096698142869e-08	FBgn0051769	CG31769	up_regulated
79.2982340567727	2.99906889435366	0.559325201733764	9.287575381804e-09	2.08965861897411e-08	FBgn0025620	CG13360	up_regulated
33.9319135293771	3.54363431983056	0.661209788750398	9.51378558536578e-09	2.13802209684142e-08	FBgn0032639	CG18563	up_regulated
30.9043263008783	6.15118448558486	1.07147510749933	9.61841231368206e-09	2.16025673485851e-08	FBgn0028430	He	up_regulated
38.0716914801698	2.29379582500555	0.421447209084129	9.63651346344196e-09	2.16389571289428e-08	FBgn0031343	CG18131	up_regulated
41.5014173284384	2.27557890094911	0.418060958761407	9.85199881046815e-09	2.21054102075399e-08	FBgn0031097	obst-A	up_regulated
46.4468622767905	3.45287327024495	0.649406400758474	9.9725776765232e-09	2.23671511910369e-08	FBgn0051268	CG31268	up_regulated
22.734762753639	5.15606056305538	0.92033289580169	1.02657078692626e-08	2.30110163017538e-08	FBgn0052499	Cda4	up_regulated
46.0508253997245	3.41786937800466	0.640902457140995	1.04873520506131e-08	2.34985969266196e-08	FBgn0053147	Hs3st-A	up_regulated
39.4510967625905	3.46500346273539	0.650955655097379	1.04947600056616e-08	2.35105730341104e-08	FBgn0000037	mAChR-A	up_regulated
19.6418489132857	8.29091650076711	2.76361193290951	1.05558562102811e-08	2.36335043953562e-08	FBgn0037139	CG14563	up_regulated
23.8469721798249	3.84088425356363	0.713863162954955	1.13964745105945e-08	2.54855226692964e-08	FBgn0013467	igl	up_regulated
39.2280905989564	2.9154995102139	0.544666692061358	1.15352950205443e-08	2.57807848703907e-08	FBgn0003651	svp	up_regulated
74.9987395154678	4.67712917712003	0.893400262529132	1.22221030678213e-08	2.72890059876356e-08	FBgn0040653	IM4	up_regulated
26.5321299369704	5.93116251769929	1.03535814611867	1.25507589771638e-08	2.80008710461547e-08	FBgn0030748	Traf-like	up_regulated
265.697170871018	3.46870705761831	0.661101680383102	1.33411352852139e-08	2.97118580633766e-08	FBgn0037763	CG16904	up_regulated
43.4666541865811	4.09137644754909	0.781428813990698	1.43407321097822e-08	3.19001534860259e-08	FBgn0031627	fipi	up_regulated
29.9648830157246	6.07910803267263	1.07963334653337	1.43531804097958e-08	3.19158719902504e-08	FBgn0263983	CG43732	up_regulated
45.6715297738011	2.22792794207931	0.414927908835686	1.46503712318763e-08	3.25703532107809e-08	FBgn0037845	CG14694	up_regulated
36.3451831556674	2.61544505835744	0.490697661213618	1.49757552793179e-08	3.32677791740948e-08	FBgn0037183	CG14451	up_regulated
38.8463500277762	2.04070287354084	0.378445742690297	1.54994674448534e-08	3.44043496302201e-08	FBgn0030647	CG6324	up_regulated
458.546488474896	2.42742114853393	0.456633141088532	1.58257822534858e-08	3.50876682024754e-08	FBgn0031461	daw	up_regulated
29.1026320593882	2.94641991678046	0.555706873404227	1.62993458240978e-08	3.61305864639989e-08	FBgn0030691	Efhc1.1	up_regulated
40.2905455750472	2.66564666594375	0.50273987787749	1.64323181590424e-08	3.64182609374654e-08	FBgn0259098	CG42246	up_regulated
178.850202718306	9.29435302979503	1.89420668044214	1.68990734589089e-08	3.74235991328654e-08	FBgn0004034	y	up_regulated
36.2374792062274	5.7852952230255	1.07493527504249	1.69955116173756e-08	3.76298524172551e-08	FBgn0031701	TotM	up_regulated
231.371637112071	3.35792754380053	0.646399592016161	1.8189735701045e-08	4.02114894372664e-08	FBgn0027584	CG4757	up_regulated
148.617012359398	3.88235209352602	0.752145881921502	1.89885407484444e-08	4.19367074359054e-08	FBgn0025583	BomS2	up_regulated
30.7625953432474	2.71770152734048	0.515717061540591	2.02573489561303e-08	4.46696495170396e-08	FBgn0051321	CG31321	up_regulated
48.0647055734462	2.36141482156907	0.446987238208567	2.03385703934037e-08	4.48400751021916e-08	FBgn0033502	CG12910	up_regulated
25.4078632887056	3.47718337071078	0.661277023812654	2.058210873904e-08	4.53506788843968e-08	FBgn0053189	CG33189	up_regulated
26.1883291001523	3.81967832022068	0.726077953177569	2.06414379552127e-08	4.54690541853249e-08	FBgn0030326	CG2444	up_regulated
133.822837590725	2.91358155967753	0.559071989668287	2.07703276093399e-08	4.57388702291859e-08	FBgn0034331	BomBc2	up_regulated
47.9701397903532	2.75324359494957	0.524890440387531	2.11474442603558e-08	4.65513376069181e-08	FBgn0031844	CG13771	up_regulated
23.346488513563	5.1909818033218	0.952901333749254	2.17508132475873e-08	4.78425531305743e-08	FBgn0031564	CG2816	up_regulated
78.6205033692291	3.49610975091901	0.678486999223447	2.25667551243579e-08	4.95512025813454e-08	FBgn0039232	sosie	up_regulated
39.645095004103	4.53905814159298	0.87877564234915	2.29554956662476e-08	5.03756650515228e-08	FBgn0035508	CG15005	up_regulated
38.2174706374309	4.17695366193454	0.80849287410874	2.29875226596581e-08	5.04362357007054e-08	FBgn0037765	CG9458	up_regulated
116.982153735408	3.06514140754212	0.592075695389472	2.39326432878462e-08	5.24493082515953e-08	FBgn0001187	Hex-C	up_regulated
85.2812356541375	2.73829048982562	0.526408374825465	2.48871233928639e-08	5.44782286179555e-08	FBgn0005660	Ets21C	up_regulated
2081.15615543495	3.20497838997146	0.622255080803504	2.5549337071537e-08	5.58741595216341e-08	FBgn0044047	Ilp6	up_regulated
25.9543064231972	5.87331751954061	1.05987951752749	2.62659420072664e-08	5.74192739525815e-08	FBgn0035815	Snmp2	up_regulated
64.5829906718142	3.29650052160508	0.642362502129325	2.73836485367558e-08	5.98053006371921e-08	FBgn0031940	CG7214	up_regulated
20.5864547480785	3.61851326201855	0.691679082999622	2.80975229705891e-08	6.1352629195791e-08	FBgn0050502	fa2h	up_regulated
48.9134385371394	4.48654510475344	0.882356127984872	2.81047834034475e-08	6.1356726372737e-08	FBgn0259229	CG42329	up_regulated
23.9139811329634	3.01445165784898	0.579744777647647	2.97132953108568e-08	6.47814641979192e-08	FBgn0053481	dpr7	up_regulated
159.668182169558	3.32087351997313	0.650821451440369	3.0438008069798e-08	6.63234302033304e-08	FBgn0039415	CG6142	up_regulated
67.4922471389044	2.54654368935661	0.491283179716658	3.05417281327055e-08	6.65367107245865e-08	FBgn0034247	CG6484	up_regulated
174.475847721223	2.94051113510741	0.573223589014766	3.10184340952535e-08	6.75236055299921e-08	FBgn0260954	CG42586	up_regulated
25.7611626336521	6.66410786191367	1.36999998771458	3.29090241487541e-08	7.15981747230244e-08	FBgn0034660	Loxl2	up_regulated
45.3006577258757	2.72501125900703	0.528826596246978	3.32330996795361e-08	7.22894453040644e-08	FBgn0086693	iav	up_regulated
146.39365621087	3.48732468871088	0.688618578954391	3.48951905411404e-08	7.57891350117851e-08	FBgn0037762	eloF	up_regulated
38.0046512272433	2.36423060804617	0.456210286259587	3.65020160940465e-08	7.92186203404597e-08	FBgn0039309	CG11891	up_regulated
27.5623097140269	3.8350236802422	0.752701756048388	3.83375366249056e-08	8.31546569047248e-08	FBgn0033072	CG17994	up_regulated
141.834652165659	2.34487870179058	0.455486106983428	4.07956413598193e-08	8.83517918921515e-08	FBgn0001208	Hn	up_regulated
49.5895672442968	2.36206582640035	0.457978191736927	4.17404032379143e-08	9.0363532541655e-08	FBgn0038598	CG7131	up_regulated
26.9994105368018	2.44655841247376	0.473176449969876	4.18183557365233e-08	9.05150962912478e-08	FBgn0036416	CG7924	up_regulated
42.1913756807427	4.20044748442172	0.831785535802077	4.23779174433605e-08	9.16914272231889e-08	FBgn0035756	unc-13-4A	up_regulated
48.9127032445703	2.10477594447693	0.405806695632911	4.29582673959548e-08	9.29294637897306e-08	FBgn0052667	ssp7	up_regulated
15.7046599360181	7.89811866799452	2.72359072513721	4.3818561170502e-08	9.47185741841882e-08	FBgn0029993	CG1571	up_regulated
25.9348491535021	2.76697245165266	0.53963594608946	4.64011352210274e-08	1.00130152807958e-07	FBgn0031715	tomb	up_regulated
24.7911179504412	3.18710140565334	0.62423057395668	4.71968357595809e-08	1.0177013061801e-07	FBgn0053098	CG33098	up_regulated
73.2437339406729	8.07490313443668	1.70093121318159	4.96557225052643e-08	1.06991229659669e-07	FBgn0004240	DptA	up_regulated
271.088167996897	2.18083636494851	0.42682913647936	5.56779530809252e-08	1.19650377769229e-07	FBgn0034493	CG8908	up_regulated
623.150708595455	2.43434582308194	0.479346006750716	5.66513355041058e-08	1.21696252479696e-07	FBgn0039682	Obp99c	up_regulated
19.5519481307743	3.36642171255352	0.661333807809483	5.97904292475542e-08	1.28342763553424e-07	FBgn0037292	plh	up_regulated
56.1351685343393	2.97020109180086	0.593692539167291	5.99081304095836e-08	1.28571196637969e-07	FBgn0260238	CG42512	up_regulated
19.1989707907804	4.17631097639471	0.813892967396767	6.0695733305516e-08	1.30236975475364e-07	FBgn0030395	Mks1	up_regulated
42.6956344958919	3.6370915663439	0.733454671187248	6.41606564779174e-08	1.37490568112514e-07	FBgn0259716	Nepl6	up_regulated
70.0598075457902	2.98530608686686	0.597319081091722	6.79192424062981e-08	1.45408169540142e-07	FBgn0031142	r-cup	up_regulated
21.6295236316781	3.49735081873953	0.69492500628595	6.80034430464333e-08	1.45561088834928e-07	FBgn0030954	CCKLR-17D3	up_regulated
34.2357194088005	3.0854586442398	0.617569476244612	6.94904003500519e-08	1.48688059029138e-07	FBgn0036179	CG7368	up_regulated
99.2869842121734	2.36509362093672	0.469239614655924	7.10415614656181e-08	1.51921492674457e-07	FBgn0002564	Lsp1gamma	up_regulated
26.6010435943567	2.69944077689747	0.537005643813996	7.433058505927e-08	1.58627593133978e-07	FBgn0010407	Ror	up_regulated
25.8071671673059	3.60539424497467	0.723656872797384	7.7002204194647e-08	1.6417532628666e-07	FBgn0262531	CG43085	up_regulated
174.773407930943	2.39030524673466	0.47628550905276	7.70628662521368e-08	1.64273928883156e-07	FBgn0000640	Fbp2	up_regulated
20.9560919748313	4.03470853548278	0.803798359463495	8.3648218278342e-08	1.78045404463949e-07	FBgn0040503	CG7763	up_regulated
38.0543863920507	2.319674575428	0.461254052075666	8.45739410561706e-08	1.79847850769942e-07	FBgn0262577	CG43117	up_regulated
22.0094419829582	6.41899996878318	1.3650074951812	8.50938395976453e-08	1.80919663443053e-07	FBgn0038201	PK1-R	up_regulated
30.6441871561765	2.6252354501755	0.526294287624734	8.97634597130825e-08	1.90669969597444e-07	FBgn0030742	CG9919	up_regulated
238.780151636316	3.09075698439865	0.630023681675289	9.18097369604276e-08	1.94907556334023e-07	FBgn0038450	CG17560	up_regulated
40.6209057460998	3.04809609456947	0.618288332259248	9.23041941743033e-08	1.9588428246003e-07	FBgn0265185	CG44250	up_regulated
16.7178535895468	7.96590797150186	2.76934724791168	9.46262295608184e-08	2.00737250944729e-07	FBgn0032660	elfless	up_regulated
178.169910861192	2.88094131278903	0.586096198616044	9.71797519347116e-08	2.05962516839869e-07	FBgn0036765	CG7408	up_regulated
23.7987349118534	2.98625110107115	0.602044696498394	9.80942865788013e-08	2.07823478314188e-07	FBgn0029606	CG14052	up_regulated
23.038436999753	4.15302473801684	0.838929753636393	1.01666690742764e-07	2.1519197765686e-07	FBgn0031064	CG12531	up_regulated
37.3875900795873	3.08110203458516	0.626778992475048	1.05358287381552e-07	2.22922956368394e-07	FBgn0025642	CG32812	up_regulated
19.310767113362	4.86980547252061	0.952650227180546	1.0578686612201e-07	2.23788217250126e-07	FBgn0001981	esg	up_regulated
82.2470894898583	2.33835174701303	0.470623544857298	1.06461657253131e-07	2.25132129533621e-07	FBgn0042206	GstD10	up_regulated
14.0875712657928	7.69704459342675	2.71118623126377	1.08334845131747e-07	2.29050815421407e-07	FBgn0266393	CR45033	up_regulated
844.109178156069	7.05855604577292	1.51334609575401	1.09692027748784e-07	2.31791275398692e-07	FBgn0013277	Hsp70Ba	up_regulated
28.5445787107919	2.60021391952516	0.524566754789513	1.1404611884063e-07	2.40768723658359e-07	FBgn0030085	CG6999	up_regulated
26.5263905147541	6.65151151106399	1.43850724957667	1.14764020267787e-07	2.42239447114596e-07	FBgn0263030	CG43325	up_regulated
53.602144134767	3.53688968102583	0.731061750302811	1.22462706797485e-07	2.58154829201655e-07	FBgn0053300	Muc30E	up_regulated
157.500186120737	3.28168985574281	0.680179246090782	1.27828780691776e-07	2.69217664898074e-07	FBgn0039184	CG6432	up_regulated
21.3078786825902	4.61400073654927	0.926739991398742	1.2804383085253e-07	2.69620749518742e-07	FBgn0266211	CR44906	up_regulated
56.0167404389346	7.63390006913503	1.67747622541176	1.30302394569382e-07	2.74224577749341e-07	FBgn0032061	CG9314	up_regulated
17.2447456871173	4.00454667903249	0.804851439262091	1.36064727783376e-07	2.86140180442766e-07	FBgn0033303	Cyp6a15Psi	up_regulated
79.5102063242202	2.26722034292743	0.46068835968861	1.40199696294729e-07	2.9467276631773e-07	FBgn0033405	CG13954	up_regulated
106.012470810452	2.69114335020029	0.552702509643759	1.40790210544175e-07	2.95859347107028e-07	FBgn0034885	Eglp4	up_regulated
18.4197475079682	4.79755915069851	0.94853722161342	1.41609121277528e-07	2.97525358790323e-07	FBgn0035199	tfc	up_regulated
26.2204514883814	2.68668553752734	0.548444052940936	1.48577616525647e-07	3.11821458181634e-07	FBgn0262985	CG43293	up_regulated
70.9884978287473	3.07956058023524	0.640044204472504	1.57522219615504e-07	3.30107248021015e-07	FBgn0015570	alpha-Est2	up_regulated
56.1290810636468	3.93916663312016	0.829777696350495	1.64662152290314e-07	3.44942994025812e-07	FBgn0085261	CG34232	up_regulated
29.6462282460732	4.48939212484468	0.935763964315542	1.71209283348507e-07	3.58394745231371e-07	FBgn0039217	CG13627	up_regulated
21.3673877039388	5.56726160527962	1.08108717000339	1.79006315553367e-07	3.74578768278767e-07	FBgn0030913	CG6123	up_regulated
22.6224419682202	6.42602949726785	1.41175052442239	1.8252717532239e-07	3.81665998160359e-07	FBgn0038113	CG11668	up_regulated
506.997233514216	3.96808800869459	0.845667510468358	1.87576434478198e-07	3.91936385646048e-07	FBgn0028699	Rh50	up_regulated
43.5193357004065	2.08603091969842	0.427043590419436	2.02346577971263e-07	4.22256290525639e-07	FBgn0085452	CG34423	up_regulated
31.6628336234413	3.71601113558189	0.784373699429663	2.03638504850893e-07	4.24874478447598e-07	FBgn0035385	FMRFaR	up_regulated
20.455580616609	3.42426599760948	0.710753853504157	2.17632239036411e-07	4.5349003402065e-07	FBgn0000576	ems	up_regulated
14.573362076872	7.71579153213848	2.74855440163056	2.34412010876606e-07	4.87830401013477e-07	FBgn0085294	CG34265	up_regulated
177.827361731958	3.04156034098532	0.644635161127069	2.34950472776903e-07	4.88861710382616e-07	FBgn0263113	Cc2d2a	up_regulated
31.4686347368138	2.37860221317431	0.493432059205042	2.49846643768486e-07	5.19192624432105e-07	FBgn0038492	Mur89F	up_regulated
37.4841373344116	2.62339448542446	0.550402273564546	2.55525168518917e-07	5.30799274597444e-07	FBgn0030161	CG15249	up_regulated
85.2137593337093	2.1467160768906	0.444882039736913	2.55672414601584e-07	5.31008353708702e-07	FBgn0031675	CG9121	up_regulated
43.9245684594646	2.49740789685333	0.522196113341631	2.57101887035762e-07	5.33879938895688e-07	FBgn0263512	Vsx2	up_regulated
67.0759704881158	3.86426425836077	0.834761311583229	2.76528159454386e-07	5.73487698842981e-07	FBgn0038292	CG3987	up_regulated
268.923367962857	2.76912179614029	0.588236769999899	2.84963465841636e-07	5.90659086346178e-07	FBgn0050008	CG30008	up_regulated
22.5104293477916	2.61413154150245	0.54724283875533	2.95339854916817e-07	6.11832937035456e-07	FBgn0039788	Rpt6R	up_regulated
55.739659195961	3.57034648005296	0.768225510859987	2.95821607601736e-07	6.12719563836674e-07	FBgn0037090	Est-Q	up_regulated
20.0031836377293	6.24244980447335	1.39738488479766	2.96217652256784e-07	6.13428378178868e-07	FBgn0053236	Ste:CG33236	up_regulated
108.692421474474	3.46814187181381	0.748187715164337	2.99947074827234e-07	6.21038674551446e-07	FBgn0061356	CG18003	up_regulated
21.7199179537496	3.66690773036775	0.775177771198349	3.02808100559226e-07	6.26848522065928e-07	FBgn0039058	VhaAC39-2	up_regulated
21.3943735128849	3.63435320434526	0.76951518462674	3.08182746783088e-07	6.37742978452891e-07	FBgn0260474	CG30002	up_regulated
17.8181494192752	3.57174338639902	0.749927999096361	3.15843063170271e-07	6.53357696113342e-07	FBgn0034837	RpL22-like	up_regulated
63.7760045579454	7.7999056095906	1.78101956901178	3.36246641224687e-07	6.94934117409599e-07	FBgn0261538	CG42662	up_regulated
18.4066127535156	6.12443938915798	1.37900565987043	3.52338930615444e-07	7.27401169074927e-07	FBgn0039679	ppk19	up_regulated
27.6128936635325	2.89805851626289	0.618715665102425	3.55483257091588e-07	7.33493970272631e-07	FBgn0052793	CG32793	up_regulated
28.9506349219549	2.65118294406858	0.563744440427351	3.5626596251535e-07	7.34975906738764e-07	FBgn0032428	CG6405	up_regulated
11.5062650215705	7.3353333732095	2.67462687678404	3.58897225979737e-07	7.40002313599618e-07	FBgn0034509	Obp57c	up_regulated
61.5362979732661	2.44807958970868	0.519877092524582	3.63755123987088e-07	7.49883030563829e-07	FBgn0034647	pirk	up_regulated
24.7299022151134	3.13067499285495	0.670343962632272	3.68135998980485e-07	7.58776965885623e-07	FBgn0028415	Met75Cb	up_regulated
20.8215728244821	4.26145430148982	0.904273664550241	3.8672830915378e-07	7.96090283799941e-07	FBgn0002855	Acp26Aa	up_regulated
29.2304298004518	3.18196273071065	0.68430272503764	3.87076298699712e-07	7.96662723493212e-07	FBgn0004511	dy	up_regulated
18.763177243906	3.62531304090189	0.772426758534497	3.88786770563308e-07	8.00038648851473e-07	FBgn0035041	CG13594	up_regulated
35.5054238445031	2.67433522230676	0.570682267881887	3.90670108867972e-07	8.03769012576171e-07	FBgn0013307	Odc1	up_regulated
225.227060829819	2.55291788956378	0.546991679833222	3.90771392450911e-07	8.03832272269058e-07	FBgn0037547	CG7910	up_regulated
17.4600554866848	4.30159386798692	0.904019236239501	3.91594338582302e-07	8.05379729739021e-07	FBgn0028938	Vajk1	up_regulated
11.7633895738702	7.36466104751409	2.68765334713157	4.05286507930883e-07	8.32938691502317e-07	FBgn0032602	ppk17	up_regulated
24.2294582073632	2.63779996814998	0.561235351489548	4.09134428394819e-07	8.40392203674721e-07	FBgn0265541	CR44391	up_regulated
40.6203372811273	2.1084444530954	0.445459412204745	4.18035433415936e-07	8.57747893267556e-07	FBgn0039855	CG1638	up_regulated
51.5744319468438	4.25478816975381	0.940654784909108	4.32284247719692e-07	8.86505540221991e-07	FBgn0041712	yellow-d	up_regulated
21.1975507874073	8.25647592154787	2.91240390641399	4.35628796007758e-07	8.93042950045766e-07	FBgn0260470	SP555	up_regulated
21.0051607507561	3.59990723861808	0.775541107164365	4.49488605255222e-07	9.21289954224551e-07	FBgn0004892	sob	up_regulated
20.1206408656018	3.55034030004795	0.762932152615925	4.58635422141824e-07	9.39605017305375e-07	FBgn0032362	spz4	up_regulated
12.2092766583875	7.41572439496506	2.70678954055321	4.61936495975649e-07	9.45952975406737e-07	FBgn0029814	CG15765	up_regulated
36.4293447098678	2.48412233537106	0.533062655338537	4.80617308930449e-07	9.83500602005996e-07	FBgn0267978	ap	up_regulated
24.8968782615068	3.37329048700188	0.733693453527651	4.817656748965e-07	9.85673542391476e-07	FBgn0064227	Rdh	up_regulated
177.431026594032	7.70611810572723	1.74968551552845	4.83041457559182e-07	9.8792901118888e-07	FBgn0035798	frac	up_regulated
17.7519153289825	4.71996445924479	0.98990322757069	5.01233598523282e-07	1.02384980978156e-06	FBgn0035513	Cpr64Ad	up_regulated
41.2923988709732	4.08938584371392	0.904701416270889	5.01446814888697e-07	1.02410177463649e-06	FBgn0019929	Ser7	up_regulated
17.982357336076	4.01986611928641	0.864424545160988	5.15838461046536e-07	1.05236217366386e-06	FBgn0038204	CG14357	up_regulated
16.5243077485708	4.21480587476314	0.899027448836699	5.5794820622912e-07	1.13725232662977e-06	FBgn0032668	CG17681	up_regulated
20.789626208256	2.98635238607299	0.649574350012018	5.87447359016305e-07	1.19652370033062e-06	FBgn0033020	COX4L	up_regulated
20.7935979813977	3.97525819396843	0.868614281040427	6.10796652105963e-07	1.24274926752358e-06	FBgn0038014	CG10041	up_regulated
10.833253421151	7.21705548774444	2.67140368514526	6.26232592327523e-07	1.27347370131414e-06	FBgn0053194	CheA29a	up_regulated
19.7462462072533	5.39933986887603	1.11915728260352	6.26730289969666e-07	1.27425840936562e-06	FBgn0038919	Qsox2	up_regulated
20.399922807911	4.90243232447004	1.04870338457751	6.34356480711734e-07	1.2895337948967e-06	FBgn0050203	CG30203	up_regulated
22.4223393125496	5.01423607266816	1.08088109905621	6.35057037035081e-07	1.29049750250567e-06	FBgn0040252	Ugt303A1	up_regulated
26.48926976568	6.56658468558674	1.53597147655189	6.41771939683875e-07	1.30367790100489e-06	FBgn0039311	CG10513	up_regulated
19.2195354085743	3.46676192490506	0.758709602383152	6.73940593027644e-07	1.36780534250099e-06	FBgn0024941	RSG7	up_regulated
16.77669274512	5.98172827930904	1.38446597208621	6.80873225802341e-07	1.38138352879535e-06	FBgn0038498	beat-IIa	up_regulated
27.8293084797804	5.29751059996374	1.15920657893867	6.91806768584781e-07	1.40331611512854e-06	FBgn0250757	CG42235	up_regulated
18.8104439477964	3.61733065013072	0.794044656505535	7.17887955231113e-07	1.45492639833074e-06	FBgn0035481	CG12605	up_regulated
17.7192280720485	6.04884850117046	1.41127517619409	7.79552309642375e-07	1.57709535250923e-06	FBgn0036839	SmydA-2	up_regulated
20.0734482722239	3.19281662352526	0.70600863606078	7.97872296099041e-07	1.61301271710922e-06	FBgn0259188	Ir7f	up_regulated
24.5615260032522	3.50030586075061	0.77997169170257	8.23324840394359e-07	1.66210981065263e-06	FBgn0036786	skl	up_regulated
49.3771691519943	2.01208675817322	0.43913146545875	9.57297406554706e-07	1.92608779044799e-06	FBgn0031811	CG13982	up_regulated
304.426896524478	4.03159317223932	0.930367353023765	9.60016073532675e-07	1.93121680034923e-06	FBgn0261575	tobi	up_regulated
20.2832584787055	3.93037920671209	0.878660696010084	9.81584211756848e-07	1.97286308239525e-06	FBgn0033644	Tret1-2	up_regulated
19.3495226366097	8.06999931933729	2.91583552010256	1.00658948510593e-06	2.0213381096506e-06	FBgn0043575	PGRP-SC2	up_regulated
41.595374219822	7.13950130656186	1.72207551955154	1.03395893206094e-06	2.07447112495889e-06	FBgn0034407	DptB	up_regulated
39.0009998049987	2.19323960026294	0.484180863226796	1.03568714594597e-06	2.07757273634928e-06	FBgn0030583	CG14410	up_regulated
32.7525630482912	2.02227843982052	0.44262663845231	1.05064870817327e-06	2.10610249399165e-06	FBgn0027544	CG2217	up_regulated
116.763473114409	2.42586005607711	0.542031088063989	1.06082255817311e-06	2.1261227353044e-06	FBgn0014031	Spat	up_regulated
38.8892860910489	2.51315956246521	0.561581205206024	1.08790100181524e-06	2.17924412316514e-06	FBgn0259151	CG42266	up_regulated
16.1832974188251	7.79583899955018	2.85106089001588	1.09538858791217e-06	2.19385735463041e-06	FBgn0031560	CG16713	up_regulated
16.2338072427067	5.91437652129969	1.40185067226988	1.11368481489109e-06	2.22932586518511e-06	FBgn0031406	Send1	up_regulated
40.9240992635668	4.03512478209214	0.931012608117806	1.11781043685758e-06	2.23719138363698e-06	FBgn0028841	jhamt	up_regulated
15.6537790998061	5.85432929042392	1.38924338781408	1.12874235188125e-06	2.25867389675833e-06	FBgn0032533	CG16888	up_regulated
15.2777940492106	4.10300149242527	0.902998276398275	1.1619971298665e-06	2.32358646989973e-06	FBgn0035476	CG12766	up_regulated
10.5767053281984	7.14908668980383	2.68728618453472	1.18231456497037e-06	2.36255598499077e-06	FBgn0030570	CG12540	up_regulated
19.4375437103536	3.12908466133189	0.706036466418104	1.20242939320133e-06	2.40123969817773e-06	FBgn0041195	Pkd2	up_regulated
20.7840227739312	4.1804888969288	0.948120189530904	1.20962535365685e-06	2.41501235638988e-06	FBgn0053191	CG33191	up_regulated
16.0426256650946	3.59635457588491	0.805422921643622	1.24869465488207e-06	2.49214085587323e-06	FBgn0030947	CG6696	up_regulated
27.8448661318281	2.80972459968854	0.637001508666138	1.30390685083374e-06	2.59960155215208e-06	FBgn0037030	CG3288	up_regulated
18.4324923674047	4.02282163402086	0.913024625599168	1.39654174157361e-06	2.77894005360099e-06	FBgn0265578	CG44405	up_regulated
28.3222845164122	2.52709831926599	0.572387022892371	1.44888074013173e-06	2.87906624490692e-06	FBgn0036729	CG13733	up_regulated
41.9711217246711	4.04974229074914	0.951522983632781	1.52662242820395e-06	3.02879338297567e-06	FBgn0050271	CG30271	up_regulated
16.2437216570535	5.88822597596355	1.42251447101293	1.54936835610851e-06	3.07178179996739e-06	FBgn0050462	ste24c	up_regulated
21.7151594146017	3.81945642048297	0.876896742358486	1.58883041735598e-06	3.14673469520139e-06	FBgn0032074	Tsp29Fa	up_regulated
29.2326685998863	3.73289955063246	0.86823609272472	1.66592962912312e-06	3.29542337328365e-06	FBgn0039054	Cow	up_regulated
66.8541535551232	2.60525722195295	0.597944650527968	1.67463066398859e-06	3.31206023026968e-06	FBgn0036319	Ent3	up_regulated
12.7564427232077	7.41229307106194	2.77789732670358	1.69575390545701e-06	3.35034873553886e-06	FBgn0035799	CG14838	up_regulated
21.5499138538016	5.47173755856181	1.20944544484639	1.69762089950094e-06	3.3534560184976e-06	FBgn0052266	CG32266	up_regulated
2092.61763319547	2.59417358685197	0.595895763928307	1.7115958835006e-06	3.37989025963834e-06	FBgn0032264	Lip4	up_regulated
1253.36953561851	2.42192922068221	0.55359588373713	1.71592240305453e-06	3.38784679577432e-06	FBgn0029990	CG2233	up_regulated
18.3916549539058	4.70900324472128	1.06424113905865	1.76356947959597e-06	3.48071316062967e-06	FBgn0034990	CG11406	up_regulated
1329.29102477899	2.3217516669176	0.53103272236108	1.8288703319531e-06	3.60522509997189e-06	FBgn0038412	Zip89B	up_regulated
16.0821583793261	3.18891841766451	0.729130462456578	1.85959809331902e-06	3.66389693490033e-06	FBgn0033696	Cyp6g2	up_regulated
30.8529741588142	2.72777393950619	0.630168629580388	1.90189882009153e-06	3.74460302075579e-06	FBgn0005626	ple	up_regulated
14.7694806587235	5.76135951435441	1.4026027823744	1.9401366274553e-06	3.81664025659944e-06	FBgn0045479	Gr64a	up_regulated
16.090721868997	4.14262029375844	0.947167438111948	2.05674278424683e-06	4.04044833119753e-06	FBgn0004242	Syt1	up_regulated
50.0898522789646	2.65377438416084	0.617357378928978	2.12732605594672e-06	4.17550942707006e-06	FBgn0043578	PGRP-SB1	up_regulated
703.853230859409	3.03374605600533	0.716048121089199	2.15279624489666e-06	4.22404717748663e-06	FBgn0027560	Tps1	up_regulated
226.95002454524	9.33709635731875	2.3968588082215	2.19692666112352e-06	4.30915253531217e-06	FBgn0260396	CG42521	up_regulated
20.8482287328479	2.54860902215544	0.586719059787333	2.19849075890306e-06	4.3114783494165e-06	FBgn0031688	Cyp28d2	up_regulated
14.6399468645769	3.69644371841984	0.850813643497397	2.27211670807975e-06	4.44897628956647e-06	FBgn0044011	Spn43Ad	up_regulated
16.8057273454447	3.43155190298542	0.796660757286196	2.29033094992089e-06	4.48387072758949e-06	FBgn0032538	Vajk2	up_regulated
33.0577329340384	3.8617181122002	0.92358732358147	2.42019449989165e-06	4.73404334376334e-06	FBgn0262364	CG43062	up_regulated
14.3560312261655	5.69652849185662	1.406559983796	2.42592477383105e-06	4.7444377419905e-06	FBgn0085385	bma	up_regulated
3173.81097309446	3.89100534870378	0.942777085403961	2.435561569817e-06	4.76246733864697e-06	FBgn0002565	Lsp2	up_regulated
32.3131569411066	2.11481048908318	0.484882905169033	2.44648318172758e-06	4.78218221937694e-06	FBgn0051469	CG31469	up_regulated
30.3728364582701	2.02626124062466	0.464728704484477	2.71645318145046e-06	5.29627039449264e-06	FBgn0039798	CG11313	up_regulated
22.8662751175715	3.6622320698796	0.871356844546118	2.72422261021978e-06	5.31050989840311e-06	FBgn0028996	onecut	up_regulated
18.2577371767769	3.97533510722649	0.938987310123722	2.74712885200618e-06	5.3533311213171e-06	FBgn0039585	CG1894	up_regulated
30.8573231207428	3.2206282730862	0.766566318975252	2.75389374745899e-06	5.36559636622373e-06	FBgn0039916	Ekar	up_regulated
7622.67261890409	2.49565332011193	0.586341209345162	2.7770643480157e-06	5.40889169543444e-06	FBgn0087002	apolpp	up_regulated
58.0452940231035	2.27519243588781	0.532347969456165	3.07117424419359e-06	5.9715239185856e-06	FBgn0038914	fit	up_regulated
14.7132575838037	3.69771817754147	0.866648598759257	3.10772427404589e-06	6.04156018884799e-06	FBgn0051230	CG31230	up_regulated
32.1884678535266	2.91753618829848	0.696787646975266	3.14283722557017e-06	6.10773755501325e-06	FBgn0034880	ItgaPS5	up_regulated
13.4263581239652	3.88449429274753	0.901602426772608	3.24480738524268e-06	6.30268023900214e-06	FBgn0033031	CG8245	up_regulated
52.5911637631048	2.12136578932725	0.494859188997258	3.31443472623763e-06	6.43682654059373e-06	FBgn0259992	CG42489	up_regulated
13.9236213500112	5.64030542142119	1.41932431261969	3.47950325343756e-06	6.75509694653738e-06	FBgn0029851	CG14445	up_regulated
31.1947669524162	2.30265943009632	0.542445224180348	3.53129574922394e-06	6.85447902540555e-06	FBgn0039613	Nepl20	up_regulated
14.1337197340348	3.95949577371564	0.926992650430037	3.64138733774821e-06	7.06336171931551e-06	FBgn0036479	CG13458	up_regulated
9.73582626339324	6.95554445865082	2.70488311079339	3.68063296119473e-06	7.13584437321795e-06	FBgn0029521	Or1a	up_regulated
23.3889588116206	3.12004817122503	0.75248047658372	3.82255852280018e-06	7.40596343519736e-06	FBgn0003889	betaTub85D	up_regulated
19.5595189417598	2.535235867439	0.601809281651347	3.9511257223898e-06	7.65115186616044e-06	FBgn0031693	Cyp4ac1	up_regulated
9.18557671281844	6.85867252368478	2.68568381035621	4.12024310180543e-06	7.96645578353829e-06	FBgn0033138	Tsp42Eq	up_regulated
20.0602428352706	3.85392480706769	0.937455516163214	4.21391113211081e-06	8.1392764850059e-06	FBgn0033821	CG10799	up_regulated
25.1710250561638	3.95011998452514	0.976640239240795	4.72368671602788e-06	9.09156119166589e-06	FBgn0051706	CG31706	up_regulated
16.7828330955019	3.06463661988782	0.739216894158759	4.75955955868776e-06	9.15751151963628e-06	FBgn0034716	Oatp58Dc	up_regulated
25.7856269208134	2.12726872465439	0.504596068956736	4.78923056008362e-06	9.20838054035987e-06	FBgn0045980	niki	up_regulated
15.1356277336226	4.41298542814634	1.04934383416489	4.9626562207005e-06	9.52736359351464e-06	FBgn0063667	CG32335	up_regulated
25.6302292130275	2.3778815657425	0.570796177297834	5.00685217442428e-06	9.6073560161204e-06	FBgn0031414	eys	up_regulated
130.502741004399	5.52182404527411	1.440190250867	5.41432753415695e-06	1.03700296771853e-05	FBgn0034329	BomS1	up_regulated
85.8253525464199	3.32140403997881	0.834468964562631	5.67135254539071e-06	1.08422636482591e-05	FBgn0016675	Lectin-galC1	up_regulated
15.8251822163071	5.764677907175	1.50606907482192	5.83469761272826e-06	1.11489292412225e-05	FBgn0040371	CG12470	up_regulated
23.9491403840216	2.26457591609367	0.546293764990499	5.90183140686093e-06	1.12734278767327e-05	FBgn0032192	CG5731	up_regulated
16.920212372626	7.74523925582377	2.96141547485959	5.92175715220897e-06	1.13095935154304e-05	FBgn0035544	CG15021	up_regulated
121.165651267848	2.49890684246757	0.614672480764788	6.15058133090203e-06	1.17348107897136e-05	FBgn0039755	CG15531	up_regulated
230.385346452943	5.73345351639019	1.5232187439951	6.22960267985916e-06	1.18796104651397e-05	FBgn0040299	Myo28B1	up_regulated
13.5241316653946	3.55360808496091	0.866164394907448	6.32128919311193e-06	1.20484046905341e-05	FBgn0085399	CG34370	up_regulated
94.6698428303902	2.1084346787325	0.510487431166177	6.34841176283857e-06	1.2089990048347e-05	FBgn0038221	IFT54	up_regulated
6138.6250987878	2.51828715974456	0.619427768929688	6.41278783951807e-06	1.22085082223769e-05	FBgn0031913	CG5958	up_regulated
30.6702509573776	2.36232087113554	0.577955715243292	6.49789902794271e-06	1.23664090384828e-05	FBgn0051477	ATPsynepsilonL	up_regulated
13.4378225404045	4.81085098640987	1.11412375476892	6.55038474223324e-06	1.24642151481867e-05	FBgn0045502	Gr10a	up_regulated
365.945796151118	3.3779796090424	0.859624844855738	6.6131298916446e-06	1.2579407151591e-05	FBgn0024289	Sodh-1	up_regulated
19.1652121299803	3.09905436080399	0.767954886481842	6.858209135392e-06	1.30368892922314e-05	FBgn0034950	Pask	up_regulated
16.8703619769196	3.87259491464192	0.959269374415828	6.93498309770702e-06	1.31784337804684e-05	FBgn0035915	S-Lap1	up_regulated
555.287766953666	3.355742634564	0.857337348359414	7.13233841051428e-06	1.35466880877035e-05	FBgn0042627	FASN2	up_regulated
8.46724897796876	6.69872954106106	2.67970459101947	7.15057412853938e-06	1.35767981954073e-05	FBgn0052255	Gr64f	up_regulated
23.0506492603939	2.67919320769506	0.663248000084393	7.23623360027339e-06	1.37325758715596e-05	FBgn0035817	CG7409	up_regulated
69.8372305534595	2.66371809652981	0.665040849170838	7.35023022597401e-06	1.39465906851815e-05	FBgn0039151	CG13607	up_regulated
25.5892278107099	2.05625843470304	0.497769568902645	7.35918423432337e-06	1.39612557906358e-05	FBgn0040368	eIF4E7	up_regulated
8.23142939091709	6.6516480712485	2.66898190022493	7.41965314112818e-06	1.40712876013142e-05	FBgn0039078	CG4374	up_regulated
12.3984959716341	5.4418429653321	1.43057065007885	7.53087622432649e-06	1.42798445012354e-05	FBgn0019940	Rh6	up_regulated
8.53075397629684	6.70390259600589	2.68593865816619	7.6059727795974e-06	1.44198412570773e-05	FBgn0035486	Gr64d	up_regulated
24.1807856448256	2.75807486283085	0.686296743623761	7.614240662668e-06	1.44331148688896e-05	FBgn0034070	SP2353	up_regulated
18.3950625316587	3.53395279436715	0.885463167713588	7.73296616925508e-06	1.46457891604597e-05	FBgn0039203	CG13618	up_regulated
19.8436143210707	3.8221884275954	0.965159205823686	7.74860876546947e-06	1.46707335921731e-05	FBgn0036552	CG17028	up_regulated
12.9898009959202	3.49806719766382	0.863382782297807	8.16767216681639e-06	1.54385125249692e-05	FBgn0033423	Alp6	up_regulated
20.0321430561069	2.56954668131795	0.637139740285174	8.29725508347696e-06	1.56756496902028e-05	FBgn0053288	CG33288	up_regulated
24.1051112274058	3.16108669761592	0.799166534906024	8.36162772091598e-06	1.57920300808019e-05	FBgn0003944	Ubx	up_regulated
19.2134136434715	3.08879131190028	0.780312391060986	9.2002569559497e-06	1.73299385570253e-05	FBgn0030747	CG4301	up_regulated
16.7129809315355	3.393803239239	0.856295287226881	9.29921826887413e-06	1.75134508993703e-05	FBgn0040250	Ugt304A1	up_regulated
16.7740835915595	3.82299174316621	0.969962868617004	9.3327193040353e-06	1.75736399849283e-05	FBgn0036895	ms(3)76Cc	up_regulated
23.3207572365221	4.5616298359822	1.17252591855676	9.36804267777778e-06	1.76372401050645e-05	FBgn0051025	Ppi1	up_regulated
13.0080025737256	5.48797680495021	1.46693182789326	9.39638016116508e-06	1.76876690314895e-05	FBgn0286930	CG46427	up_regulated
8.16288926654122	6.61872623284544	2.67833686056104	9.60585549776718e-06	1.80611003551485e-05	FBgn0045476	Gr64e	up_regulated
47.6996393684655	2.70123813624537	0.688801578508804	1.03903793224134e-05	1.94879464710702e-05	FBgn0031702	fusl	up_regulated
24.5763139759994	2.44557389151759	0.61427157054252	1.03994441228244e-05	1.95017385591092e-05	FBgn0023534	CG17778	up_regulated
27.3846673628682	2.31137614590589	0.579972434333018	1.05897370670383e-05	1.98487900684159e-05	FBgn0034974	CG16786	up_regulated
19.6872177508697	2.35569030643169	0.589069525266024	1.09124173428373e-05	2.04435160346825e-05	FBgn0034740	nsr	up_regulated
12.0484966552635	5.37088019009002	1.44900825652409	1.10825324945068e-05	2.07519783613866e-05	FBgn0031520	CG8837	up_regulated
18.4176715379696	3.02732644624344	0.773713484345062	1.15364384644679e-05	2.15806389922974e-05	FBgn0260764	CG42562	up_regulated
14.4829947000064	3.63433897831435	0.926331423444784	1.18162005408999e-05	2.20894720085458e-05	FBgn0261041	stj	up_regulated
98.8697755082752	2.76979585882891	0.715933589712845	1.1845347608291e-05	2.21403282506289e-05	FBgn0031307	MFS3	up_regulated
11.1678158903377	5.28494989614103	1.42759646066838	1.2385938846578e-05	2.31242069291617e-05	FBgn0020277	lush	up_regulated
12.8823271438926	4.72169203572662	1.14218767358635	1.24054511877444e-05	2.31530497437824e-05	FBgn0032582	CG13258	up_regulated
12.9439669288305	4.72105387211629	1.14492563134757	1.25270559219398e-05	2.33761796768342e-05	FBgn0033904	CG18327	up_regulated
13.9586485139289	4.82160958789194	1.17893252526195	1.29072432359114e-05	2.40738042416443e-05	FBgn0032260	CG13144	up_regulated
26.3434618273936	2.79396335002847	0.721844609647752	1.34052048726047e-05	2.4978043611544e-05	FBgn0035670	CG10472	up_regulated
146.938000239413	10.7671406245215	3.95328759991963	1.35778902291936e-05	2.52874059571646e-05	FBgn0034328	BomBc1	up_regulated
14.3683555158344	5.58290062164741	1.53779934398231	1.36541594484656e-05	2.54169880879964e-05	FBgn0032536	Ance-3	up_regulated
12.868328358323	4.69502532254952	1.15031239936678	1.39044808915667e-05	2.58745042848293e-05	FBgn0035092	Nplp1	up_regulated
17.3076907364936	5.07074878764074	1.28012817872383	1.47402215504859e-05	2.73939277216793e-05	FBgn0036605	CG13041	up_regulated
18.1025204070848	3.4706639344118	0.912935630488429	1.56323843363602e-05	2.9014112686834e-05	FBgn0050090	CG30090	up_regulated
12.7981094841761	3.19615650154022	0.82527850059229	1.58130511977131e-05	2.93351019777208e-05	FBgn0031219	CG13694	up_regulated
454.1341947957	9.83842142415952	3.05788329607523	1.59479750891323e-05	2.95709606436302e-05	FBgn0037627	CG13318	up_regulated
22.7451168805251	2.63069256834242	0.684925166312408	1.61947049428174e-05	3.00056615455893e-05	FBgn0051161	CG31161	up_regulated
55.9114819713723	3.17886993648996	0.850318565161538	1.61955795162267e-05	3.00056615455893e-05	FBgn0030425	Nep6	up_regulated
23.802043862136	2.32108469951794	0.596003360364586	1.62322809685299e-05	3.00638832955252e-05	FBgn0083973	dunk	up_regulated
14.2484134395496	4.28001800634625	1.10201371636036	1.63987009457102e-05	3.03671751669342e-05	FBgn0030296	CG15196	up_regulated
56.6549602131294	2.91208662249564	0.772940003994068	1.64229388186237e-05	3.04071179166588e-05	FBgn0039030	CG6660	up_regulated
9.82275442919368	6.85197946399649	2.79629255998732	1.65115242506772e-05	3.05612035667886e-05	FBgn0263846	CG43707	up_regulated
40.7483430627875	3.76771020899059	1.0192860656145	1.65899218363215e-05	3.06913553971948e-05	FBgn0011581	Ms	up_regulated
29.8354385462736	3.11546503403172	0.829503858772371	1.70330740535546e-05	3.14805241508771e-05	FBgn0034741	CG4269	up_regulated
25.702798168281	2.17955984574094	0.55825709265131	1.71776990517881e-05	3.17375256799899e-05	FBgn0085201	CG34172	up_regulated
7.50265412215137	6.44592756849778	2.67826249371116	1.75223884561718e-05	3.23638798778824e-05	FBgn0040798	CG13069	up_regulated
16.6252771288614	3.35904905848456	0.885336759689958	1.75397106651707e-05	3.23906243299765e-05	FBgn0039023	Nepl14	up_regulated
22.4656510477091	2.02089740169319	0.514535169483597	1.78757143931723e-05	3.29950828028169e-05	FBgn0023523	Or2a	up_regulated
22.6164847315275	3.60332760480123	0.965319595583057	1.79928281306067e-05	3.31951221266625e-05	FBgn0041337	Cyp309a2	up_regulated
71.6600356983734	4.11517275622025	1.14027850259931	1.81494037418238e-05	3.34785699323121e-05	FBgn0029762	NAAT1	up_regulated
11.7889813710151	4.58106138979813	1.1380533295771	1.94393717861643e-05	3.58116845902244e-05	FBgn0031613	HP6	up_regulated
28.2786174814941	2.65831692567405	0.701471293898996	1.94976701807526e-05	3.59132777404003e-05	FBgn0039343	CG5111	up_regulated
22.9924493447256	3.59023873167191	0.971594502175182	1.95662333820543e-05	3.60337420203444e-05	FBgn0032284	CG7294	up_regulated
38.700037070824	2.94278547148077	0.789842459999444	1.97252168249258e-05	3.63147933662123e-05	FBgn0030575	CG5321	up_regulated
17.2060099654474	3.59594461020595	0.962344322589399	2.00984748784837e-05	3.69900225638243e-05	FBgn0034480	CG16898	up_regulated
942.581356953761	3.05159080598946	0.827111177046824	2.01352871378529e-05	3.70517894756938e-05	FBgn0029172	Fad2	up_regulated
38.4099587544168	2.33292397191085	0.612696794719115	2.05952137862153e-05	3.78553316625339e-05	FBgn0285944	para	up_regulated
26.3150176079858	4.15656983338377	1.14037015934245	2.08649960595696e-05	3.83264821236066e-05	FBgn0039264	CG11786	up_regulated
20.6190093159818	2.80098186698687	0.74334416557978	2.08769111505036e-05	3.83421884723833e-05	FBgn0040262	Ugt37C2	up_regulated
81.3401046823132	2.35329768285708	0.620516637655032	2.10853831409177e-05	3.87125868010147e-05	FBgn0040349	CG3699	up_regulated
23.102390933125	5.42436573077667	1.43475709820444	2.13278521096572e-05	3.91325394689508e-05	FBgn0015010	Ag5r	up_regulated
12.4843722744588	2.94741992996153	0.773695375477667	2.16689386547931e-05	3.97263875337874e-05	FBgn0025383	CG14780	up_regulated
12.4017047693772	4.08362615949713	1.06488764372786	2.22630155284678e-05	4.07565180662521e-05	FBgn0030589	CG9519	up_regulated
17.6553188099749	4.16150712641313	1.12564701391156	2.32786382207457e-05	4.25747650719978e-05	FBgn0036094	CG14153	up_regulated
12.5898523179601	3.16943967370838	0.839308389395215	2.33093881284609e-05	4.26241635288737e-05	FBgn0028481	CG4341	up_regulated
241.712857727107	2.19208434488314	0.577674229590501	2.36144086292228e-05	4.31417620082958e-05	FBgn0032285	CG17108	up_regulated
10.8900177142777	5.19013429242864	1.47198954801623	2.3746700013332e-05	4.33719754102639e-05	FBgn0040350	CG3690	up_regulated
13.3051773602878	4.16103308220076	1.10277968517099	2.4922592226295e-05	4.54865248255698e-05	FBgn0031853	TTLL3B	up_regulated
8.09202022005167	6.52405278586124	2.73824996680804	2.55037423231824e-05	4.65099451936289e-05	FBgn0029810	CG12239	up_regulated
7.93925813380948	6.49267430072284	2.73162542425738	2.63292109168579e-05	4.7984597410605e-05	FBgn0033580	CG13231	up_regulated
17.5742854834761	4.48849914894111	1.23026836194564	2.82787138135281e-05	5.14388224451663e-05	FBgn0032464	Vha68-3	up_regulated
20.6626242101274	2.98643321159254	0.81942253635682	2.87576738480015e-05	5.22850113547902e-05	FBgn0028379	fan	up_regulated
738.574497588402	3.22814622153748	0.906459393803984	2.90858858770087e-05	5.28564432234717e-05	FBgn0040609	CG3348	up_regulated
10.4423312833807	6.88498691708348	2.86674301975404	2.92837512275482e-05	5.31905688538635e-05	FBgn0039463	Spag1	up_regulated
19.4545959615795	2.46893380929653	0.666332025270139	3.04590018479858e-05	5.52636180639462e-05	FBgn0032843	CG10730	up_regulated
25.0330113510994	3.39284667640515	0.950690889225093	3.18099554875262e-05	5.76780036174779e-05	FBgn0034717	CG5819	up_regulated
11.6222234855458	4.5415942425713	1.17235505010757	3.20659209361747e-05	5.81328722540005e-05	FBgn0034485	CG11099	up_regulated
10.030318444087	5.073848321839	1.46509319232515	3.23868560905357e-05	5.86960260826567e-05	FBgn0010414	SerT	up_regulated
13.6551875089858	2.87763687102433	0.78067629624421	3.26507643667218e-05	5.91460993042698e-05	FBgn0259195	CG42299	up_regulated
91.7430678782414	2.62803144820078	0.724296304449071	3.26825668327571e-05	5.91942993684202e-05	FBgn0038291	CG3984	up_regulated
11.0222620145083	5.17676746501847	1.50768570066067	3.28986083952051e-05	5.957612287808e-05	FBgn0024232	gprs	up_regulated
14.6214814137791	3.33434999772301	0.919384267411536	3.29109502702782e-05	5.95890036987751e-05	FBgn0038342	B9d1	up_regulated
15.2372610709964	3.41833990977698	0.942079976380385	3.31521391819772e-05	6.00161680886119e-05	FBgn0005633	fln	up_regulated
28.9863507306722	2.30860558947167	0.626281724041204	3.41838649297727e-05	6.17857771196971e-05	FBgn0033943	CG12869	up_regulated
12.6683340992954	4.64883284375129	1.21771112718488	3.44516386606611e-05	6.22302859687579e-05	FBgn0034978	CG3257	up_regulated
12.7991922337098	4.094910593917	1.11345722894917	3.5770742743279e-05	6.45107428869137e-05	FBgn0031849	CG11327	up_regulated
11.1682789408567	3.54837460688129	0.95999113350488	3.6011436961724e-05	6.4934546774653e-05	FBgn0030829	CG12998	up_regulated
14.1366411125506	4.74985799395228	1.27185520501475	3.63191215423706e-05	6.54789921051821e-05	FBgn0017590	klg	up_regulated
12.9704386016048	3.19577678725236	0.87759676614583	3.67484099965949e-05	6.62424676243586e-05	FBgn0002576	lz	up_regulated
23.7737643835465	4.02661170581406	1.14586546794885	3.68193519614273e-05	6.6359850538103e-05	FBgn0039611	Nepl18	up_regulated
91.0126236633868	2.11717926210624	0.573735980866534	3.72692436346029e-05	6.71494546181714e-05	FBgn0039800	Npc2g	up_regulated
21.0057016644795	2.59021055067247	0.714716821990309	3.85823964224818e-05	6.94166387165461e-05	FBgn0038846	CG5697	up_regulated
38.4006027729938	3.04457318090209	0.86258575017826	3.89286770226736e-05	7.00175510338366e-05	FBgn0064237	Idgf5	up_regulated
17196.9615690936	3.0108597034097	0.853118723887896	3.90433555788257e-05	7.0212731604276e-05	FBgn0041164	armi	up_regulated
15.9017070061497	5.59792579097171	1.68765099822496	3.96816280503398e-05	7.13155390729653e-05	FBgn0267106	CG45546	up_regulated
6.55470638735465	6.16576424564387	2.67191234756306	4.04321579352306e-05	7.26071339158348e-05	FBgn0051681	CG31681	up_regulated
9.95563361474705	5.02992751555909	1.4827306243332	4.04913058920529e-05	7.27018941146739e-05	FBgn0085369	Drgx	up_regulated
12.019753776316	3.99835915039186	1.09533784356445	4.09505613487824e-05	7.35149018794461e-05	FBgn0030270	CG15199	up_regulated
16.9766629561327	2.1827815938197	0.591589147684325	4.17084292587295e-05	7.48400661049411e-05	FBgn0003372	Sgs1	up_regulated
26.3050869358963	3.5798283241168	1.03480807103025	4.34907694534576e-05	7.79523134148479e-05	FBgn0260454	CG17139	up_regulated
16.2667154943648	3.29260241727584	0.932661760863158	4.62056476574714e-05	8.2688373226216e-05	FBgn0041707	7B2	up_regulated
11.8822098188408	3.98292908985567	1.1009639037466	4.65830692848192e-05	8.33114654064343e-05	FBgn0051632	sens-2	up_regulated
444.781389245686	6.06122978812325	1.94324860112768	4.66272859148804e-05	8.33774596400404e-05	FBgn0287234	slf	up_regulated
201.858608899733	2.15443504800603	0.595324461737378	4.70441296993575e-05	8.40964552241378e-05	FBgn0039685	Obp99b	up_regulated
32.379320052695	2.61288083298849	0.73712826657487	4.79199474057295e-05	8.56217812222787e-05	FBgn0039031	Gbp3	up_regulated
21.3670754259496	2.0525125433678	0.560194965738289	4.85360691646326e-05	8.66818749725989e-05	FBgn0032414	CG17211	up_regulated
10.9769268966806	3.86559360332682	1.07021568147752	5.02826547736658e-05	8.97167893847965e-05	FBgn0034828	CG13545	up_regulated
26.5218630286297	3.30663411999957	0.963734435765212	5.13012442319888e-05	9.14482995882597e-05	FBgn0261648	salm	up_regulated
9.93893161158582	5.02240361754792	1.5066018055828	5.15120565039938e-05	9.17953707458191e-05	FBgn0036713	Mip	up_regulated
139.533175470389	4.50695019236217	1.38718758733366	5.15364804572563e-05	9.18245358491078e-05	FBgn0041579	AttC	up_regulated
27.2562819921223	2.68028506812544	0.763763652764326	5.22632326830932e-05	9.30466801525591e-05	FBgn0266099	CG44836	up_regulated
11.4080167347169	4.45898399710253	1.21265692180978	5.51174615504602e-05	9.80669151957915e-05	FBgn0262881	CG43236	up_regulated
13.114575785858	2.630813308702	0.737644321023179	5.53223087753732e-05	9.84006603409011e-05	FBgn0035240	CG33791	up_regulated
62.8011731520376	3.60520903567458	1.08026208941025	5.59255148735236e-05	9.94270152104017e-05	FBgn0033787	CG13321	up_regulated
29.7130711925851	2.75462357365562	0.791835094965535	5.65621900220144e-05	0.000100527560432139	FBgn0033366	Ance-4	up_regulated
6.43253233921966	6.09743024520224	2.69076672485247	5.82386241706716e-05	0.000103410308670766	FBgn0031700	CG14022	up_regulated
10.6023440089563	3.82810361314961	1.06770902076969	5.87327013556574e-05	0.000104255119104217	FBgn0261529	ms(2)34Fe	up_regulated
30.1637019923267	2.52270868864699	0.724852289735166	6.21045701149845e-05	0.000110051886336552	FBgn0001269	inv	up_regulated
20.8463360318707	2.46807109724753	0.703113775833217	6.25940488979066e-05	0.000110884778678772	FBgn0039283	danr	up_regulated
16.7759087604813	2.58787570710666	0.736526820787449	6.29975348621588e-05	0.000111582205049605	FBgn0036260	Rh7	up_regulated
42.2244777357414	2.45565289619993	0.704959132223358	6.40063466802984e-05	0.000113280994994359	FBgn0039911	CG1909	up_regulated
19.9631539448564	2.01552179764755	0.561343833114364	6.67872300643729e-05	0.000118110998419242	FBgn0041711	yellow-e	up_regulated
16.8156387734491	3.26453306529289	0.96312322927566	6.79975045327597e-05	0.000120195371747376	FBgn0038693	unc79	up_regulated
11.1542928691947	6.87293267327959	2.97801022067942	6.98947075826458e-05	0.000123472343452462	FBgn0262838	BomT1	up_regulated
30.3379282516765	3.48362976184886	1.05281707000421	7.18651727993417e-05	0.000126874594767048	FBgn0034382	CG18609	up_regulated
9.10579387676261	4.87801942195048	1.50422496083894	7.38468227227785e-05	0.00013023187739845	FBgn0085480	CG34451	up_regulated
14.8895718458845	4.76820916630225	1.36795006003906	7.43429950584707e-05	0.000131046059038876	FBgn0032535	Ance-2	up_regulated
30.7887553670621	4.75660291094516	1.47715093828419	7.570362219779e-05	0.000133361953712477	FBgn0040582	BomBc3	up_regulated
9.89398177410617	4.24194689343982	1.17664360022547	7.743881347093e-05	0.000136292311708837	FBgn0259817	SteXh:CG42398	up_regulated
10.5931227459322	4.32452741240348	1.21179223985044	7.87875792426517e-05	0.000138601922360182	FBgn0052843	Dh31-R	up_regulated
10.8621278815771	4.37534180103247	1.22526824414217	7.97784304582434e-05	0.000140280048372495	FBgn0259179	CG42284	up_regulated
10.088566611608	4.26012531828596	1.19079772008994	8.15011226893625e-05	0.000143220785530914	FBgn0283479	Alp1	up_regulated
82.5445958862196	2.92229345098567	0.88057911595505	8.24710428455485e-05	0.000144902868373091	FBgn0038257	smp-30	up_regulated
14.4194936430303	3.77465625108283	1.13132704597861	8.26843023759901e-05	0.000145255173404776	FBgn0004372	aly	up_regulated
275.928899451697	3.22519419673755	0.991500907337666	8.38559432905916e-05	0.000147199989177385	FBgn0040736	BomS3	up_regulated
27.2095536282415	2.02956785669527	0.579200871792399	8.51681502812778e-05	0.000149434371147874	FBgn0039332	alrm	up_regulated
29.810168333578	3.22039492014961	0.981711489312498	8.66002394192796e-05	0.00015185356645978	FBgn0038542	TyrR	up_regulated
12.6686022744376	2.56652373034388	0.745177887496835	8.86464841860271e-05	0.000155369937524449	FBgn0036391	CG17364	up_regulated
14.1203047481354	3.24848906451851	0.97331843264526	9.27219088997047e-05	0.000162188622228862	FBgn0052820	CG32820	up_regulated
16.8151866070883	3.24684743848497	0.985204692237218	9.31704315247055e-05	0.000162923160603889	FBgn0264740	CG43998	up_regulated
11.9975224126233	3.27656636198097	0.977577796685595	9.95057893150152e-05	0.000173814833696185	FBgn0038282	dpr9	up_regulated
6.54309439238178	6.05701658484802	2.74734273945921	0.000100073063985119	0.000174778948225964	FBgn0085487	CG34458	up_regulated
12.7216415661992	4.50879611286177	1.32720413142493	0.000101947781050655	0.000177862356529893	FBgn0020258	ppk	up_regulated
16.3360354937715	3.02025241241092	0.918883138101849	0.000103433120136098	0.000180279824801917	FBgn0036498	CG13455	up_regulated
10.6237892124149	3.77462616262052	1.11737896042808	0.000106315528505859	0.000185114096692554	FBgn0035022	CG11413	up_regulated
95.4073894065202	2.46925207410499	0.742208690161743	0.000106705116271042	0.000185707315978129	FBgn0030157	CG1468	up_regulated
5.8816947869351	5.89137353814866	2.70125502610075	0.000109753766004751	0.00019083825410286	FBgn0053459	CG33459	up_regulated
5.94132912027222	5.90318216447151	2.70673053533642	0.000110510143715199	0.000192094813572058	FBgn0035626	lin-28	up_regulated
10.7351058292179	3.78413463517988	1.1269444930143	0.000111636709521921	0.000193964314943102	FBgn0032706	Irk3	up_regulated
22.8855249701201	3.48784507503768	1.09277909624547	0.000111666952470046	0.000193987285114123	FBgn0037396	CG11459	up_regulated
20.930311535682	3.58875552139565	1.12093344317135	0.000115001645152634	0.000199567344016966	FBgn0039770	CG15537	up_regulated
5.95023491131097	5.89800351098151	2.71249473822263	0.000116483937128676	0.000202108853154445	FBgn0034870	CG13559	up_regulated
22.1363763326065	2.35969669508502	0.70614734601635	0.000118908548258039	0.00020625294002262	FBgn0033830	CG10814	up_regulated
12.2495902823653	6.92564360679725	3.08764482747161	0.000119119834081849	0.000206587981920065	FBgn0039038	CG6688	up_regulated
10332.9130284434	2.74387423968117	0.84189618722726	0.000120438071333865	0.000208810628468085	FBgn0010019	Cyp4g1	up_regulated
9.66991847741341	4.18780894624633	1.20975313853596	0.000120500417905238	0.000208886942873151	FBgn0259192	CG42296	up_regulated
9.16515162319988	4.12233908006055	1.18503513172766	0.000122835095402391	0.000212804613439594	FBgn0036992	Hpd	up_regulated
24.564689267119	2.11160942954828	0.623523625537982	0.000123602860616024	0.000214069635194561	FBgn0032219	CG4995	up_regulated
11.3527429462722	2.56519962543978	0.76333181867877	0.000124477717592574	0.000215534801700478	FBgn0040837	CG8620	up_regulated
17.0609419763366	2.2674568793262	0.673975704697965	0.000127340283270611	0.000220341613749147	FBgn0038262	CG14857	up_regulated
10.0893567771868	4.25630510850792	1.23791569094696	0.000127981958871824	0.000221418309291529	FBgn0053543	CG33543	up_regulated
14.9510014684258	4.15471698048845	1.29965827116382	0.000129067373954403	0.000223262263749906	FBgn0031558	CG16704	up_regulated
434.496749349512	3.70152437334448	1.21664437096702	0.000129101929314121	0.000223288144857144	FBgn0033820	CG4716	up_regulated
8.75500845198868	4.74670485321163	1.54941045415315	0.000130094888927171	0.000224971373932327	FBgn0033645	CG13196	up_regulated
13.8656566446522	2.52580595336135	0.760909364346422	0.000130929799948441	0.000226360240647114	FBgn0038404	CG8925	up_regulated
5.76339140379107	5.83664932359781	2.70733617663897	0.000130937759419601	0.000226360240647114	FBgn0050098	CG30098	up_regulated
537.444094147643	2.46260944920437	0.754135793244356	0.00013111453279206	0.00022663145998761	FBgn0000406	Cyt-b5-r	up_regulated
8.29555773220527	4.68169701332519	1.52380163337111	0.000131148631568383	0.000226656021436654	FBgn0038716	CG7342	up_regulated
25.266076691221	2.56850361901787	0.786682618652147	0.000134742316884365	0.00023272559005975	FBgn0026563	CG1979	up_regulated
12.3871369654954	5.13506727935912	1.73255961444213	0.00014114868906488	0.000243311217755767	FBgn0270928	VAChT	up_regulated
15.5097284425662	3.83735297366908	1.21771593264452	0.00014144743444949	0.000243789316846095	FBgn0040363	CG11384	up_regulated
14.9616271706283	3.32648620939333	1.04005203846812	0.000142404326420109	0.000245364333819711	FBgn0023524	CG3078	up_regulated
7.9787439644279	4.64253562895037	1.51584398172961	0.000143399663311113	0.000247041959651314	FBgn0030164	CG1889	up_regulated
22.4103432421014	2.30811745599841	0.69909524383957	0.000143582773885599	0.000247320025876705	FBgn0038180	Cht5	up_regulated
11.5582750776992	3.47072455793955	1.07598851641509	0.000144573594392914	0.000248913836183963	FBgn0261245	sing	up_regulated
12.5426400835818	3.92644692538543	1.2260769023095	0.000145458973616436	0.000250400372104668	FBgn0033983	ADPS	up_regulated
8.81910145202652	4.73650563744328	1.56848608555104	0.000148096010395162	0.000254709045346101	FBgn0085273	CG34244	up_regulated
16.951634507512	2.80995278508879	0.875036922646731	0.000153150041659836	0.000263123454659353	FBgn0052695	CG32695	up_regulated
20.818115042648	2.53160932304773	0.783048776596818	0.000156544186335225	0.00026875226686897	FBgn0262484	CG43074	up_regulated
19.821884480354	2.99619561002683	0.950731359126199	0.000159004551895184	0.000272688619021447	FBgn0010241	Mdr50	up_regulated
12.1289837874879	5.10081760508299	1.74233150025013	0.000163048532440901	0.00027941369559346	FBgn0052185	edin	up_regulated
25.278014246542	2.41370916342369	0.746204263999861	0.000165012398093491	0.000282651629140753	FBgn0030667	CG15599	up_regulated
11.0808950130296	3.14935981385429	0.979669519388413	0.000167065221600663	0.000286038952127577	FBgn0033705	CG13168	up_regulated
[truncated: 9,421 more rows]
