# Supplementary material for: TORC1-dependent translation drives chromatin remodeling during the germ-cell-to-maternal transition in Drosophila
Source: EMBO J. 2026 Jan 26;45(5):1648–71. doi: 10.1038/s44318-026-00697-0 (PMC12953698; doi:10.1038/s44318-026-00697-0)
Supplement: Supplementary file 10 — Source data Fig. 5 [file 44318_2026_697_MOESM10_ESM.zip › Figure 5/5D/5E_common_640_up.txt]

Tg
rgn
cora
Mipp1
CG10479
Mp20
CG4607
stumps
CG1572
regucalcin
Fas2
Gs2
CG5023
CG42390
Rbp9
htl
Alp4
sals
CG9626
CG7378
CG7702
Zasp66
Ugt317A1
SP1173
Dif
tn
Spn77Ba
jp
CG9338
Tsp42Ed
SPARC
CG9416
Tdc1
CG45078
Cyp9f2
CG32354
Esyt2
side-V
CG4250
Tep4
CG13124
Tsp42Eg
Trpgamma
kon
CG44085
CG5758
Poxm
RIC-3
CG5867
CG31826
ths
CG43373
Cyp4g15
beat-IIIc
CG5397
Pxn
CG5080
fat-spondin
OtopLa
CG1092
Sr-CI
Hml
eater
CngB
CG11155
Ance-5
CG34445
CG14696
CG30116
CG8547
CG5597
Dscam1
CG17549
Mf
Ih
Karl
CG4950
CG1674
CG3328
Hk
CG45076
CG31690
CG14629
Nep3
abd-A
CG33521
Mlc2
wat
NtR
CG13506
Nna1
CG17732
nrm
GluRIIE
NKCC
CG30269
Pkcdelta
ana
Sobp
Vmat
CG15695
EbpIII
NijA
CG6006
CG9743
Cyp313b1
Tm2
CG43078
CG5177
CG13282
CG30026
Prm
CG17032
CG17224
CG7990
CG31999
CG15629
AANAT1
CG13793
Ugt49C1
CG9372
Pde1c
CG15546
Blimp-1
lectin-24Db
CG11852
mthl4
ckd
CG3091
Ca-alpha1T
CG14196
so
up
CG33143
Ppn
cv-d
CG3104
Obp44a
NetB
CAP
CG17190
CAH9
shakB
Twdlbeta
TpnC73F
Mhc
Gasp
corn
Mlc1
CG9297
CG18304
bowl
CG5612
Antp
CG44245
tutl
Cyp6d2
CG15186
SmydA-4
CG4945
CG13067
NimB5
CG32813
CG2736
CG14964
ATP8B
CG34396
form3
Spn31A
CG6329
ham
Npc2b
CG1648
CG8888
Mmp1
CG3191
CG31140
bab2
AdoR
CngA
CG12730
wgn
cas
Trim9
CG9360
CHKov1
mthl2
ringer
dpy
axed
CG6910
Mlp84B
CG17278
CG30195
Nepl19
Act57B
TrissinR
CG1136
NimB2
PKD
CG6282
Wnt4
TM4SF
Mpcp1
Snmp1
Cyp318a1
CG5910
GluRIID
CG42369
sqa
Cadps
zormin
mspo
sli
vvl
CG15431
CG2145
shf
CG14687
RhoGAP102A
CG8012
CG6867
sano
et
Adgf-C
Ca-Ma2d
CG4213
robo1
Glt
CG13937
fng
RyR
CG6847
nec
Gal
CG42394
AstA-R2
clumsy
CG43897
NimC2
Cyp12e1
pyd3
CG12541
Rgk1
CG4928
CG31676
Ca-alpha1D
Unc-89
Vha68-1
CG15247
Oct-TyrR
CG12105
qvr
Nlg1
Shaw
NimC1
l(2)01289
CG7497
IRSp53
ACXD
CG8563
Spn28Dc
Mgat2
NimB4
tnc
Cyp4d8
egr
CG10132
CG45263
Tsp29Fb
CG15096
lbm
CG34446
Dscam3
drl
dysc
ETHR
su(r)
Strn-Mlck
CG10311
CG31445
CG10433
verm
Frq2
Ugt37D1
GluRIIA
Tsp42Ei
Tep3
CG18067
CG34331
dsx-c73A
slo
SK
CG13920
CG4259
Octalpha2R
Phk-3
Tig
fz2
Stacl
disco
CG42807
Nepl16
CG42566
CG10550
Cyp313a4
CG17264
Cyp12b2
Shab
CG42711
Cyp28a5
sick
Nrx-1
CG8008
Sik2
CG9664
Fie
Scgdelta
sunn
Ktl
loh
CG9411
dpp
mbl
Had2
Rgk3
Eip63F-1
hth
stan
CG16743
santa-maria
CG15211
CG32444
CG9760
serp
CG7443
CG32599
Pepck2
SmydA-9
CG5254
CG14109
otk
CG3505
ect
Achl
CG12768
TyrRII
CAH1
CG11400
CG31675
dsx
CG10359
CG10710
CG7582
NetA
CG40486
Ank2
CG11073
Ac76E
CG6055
Kif3C
CG3746
SLC22A
Spn43Ab
Act87E
CG17029
Con
CG32333
unc-5
CG32407
Wnt2
MsR1
side-IV
RpS19b
CG5810
frm
CG8852
Aldh7A1
CG10947
Scgalpha
CG5783
CG5376
LUBEL
CG31323
d
pdm3
St1
CG3097
CG14905
Gpo1
GluRIIC
CG6972
CCHa1-R
CG12814
PGRP-LF
sbm
Obp99a
tau
Hsp67Ba
Ssk
eEF1alpha2
CR18166
cona
Abd-B
CG9164
CG41520
Pvf2
CG17127
CG13116
drm
CG6225
CG15930
CG15412
tinc
NfI
Scgbeta
dar1
Smyd4-3
Alk
Ugt35B1
Corin
ptc
CG4115
CG31102
yellow-h
CG8046
CG8785
CG15209
Vha36-3
CG12164
Mrp4
CG34330
side-VIII
CG13795
CG5955
Hf
unc80
pio
AQP
CG42808
Neto
CG2930
Idgf1
CG13248
Ugt49B1
CG6753
5-HT2A
St3
Cbp53E
Smyd4-2
rdo
CG10211
CG32170
Elk
kni
CG30196
CG7296
CG10864
CG5687
CG5171
DCX-EMAP
CG10026
pnr
CG12402
CG42342
CG42458
CG14932
CG15201
MtnA
CG17928
Obp83cd
tow
CG8501
ord
mtg
Vdup1
CG10764
PPO2
bnl
Wnt6
nvy
CG30285
TpnC47D
bin
croc
CG10307
CG33978
meng
CG44008
CG44422
CG34437
Gagr
CG6426
CG14864
Cyp12a5
CG16965
sls
knrl
CG4577
CG13685
HP1D3csd
Obp18a
SoxN
CG34323
CG15803
comm
CG8519
CG8630
Ets98B
PK2-R2
NimB1
CG34355
CG30148
Acbp2
Drat
CG10562
Ser
CG33281
CG12268
Cyp301a1
CG14132
CG10361
Gyc88E
bt
CG9400
Ugt305A1
CG11892
CG13255
CG8564
Obp83ef
CG31313
CG12643
CG42260
CG31436
sif
CG15628
E(spl)m7-HLH
CG31051
CG9717
yellow-f2
nSyb
CG8483
cep290
Tsp42Ek
GV1
hh
Ttc30
CG10352
CG13654
eag
CG17350
Ctr1B
CG5281
Rph
Lim1
CG13068
GluRIIB
NPFR
obst-E
CG9396
NimB3
Spn43Aa
CG9572
CanA1
GstE10
axo
Lsp1beta
CG13928
tx
CG6041
CG30154
grass
CG14961
eIF4E6
Eglp2
Hsp60C
CG42700
Ggamma30A
CG13894
Loxl1
D
AstC-R1
CG8654
CG3597
CG14661
rpr
CG2861
CG16799
CG13306
CG34353
CG13229
olf413
NANS
Cyp28d1
CG42784
GstE2
CG11044
CG18367
CanB
SPE
CG5895
CG12782
ry
v
CG33465
dpr3
eIF4E3
E(spl)m2-BFM
CG42854
CG33458
CG8292
CG34288
Nepl11
CG8249
CG15203
CG18563
Traf-like
CG14694
CG42246
elfless
esg
Eglp4
alpha-Est2
Rh50
CG18003
RpL22-like
CG6405
Spn43Ad
CG1894
ATPsynepsilonL
Ubx
CG8837
MFS3
CG3699
CG17108
CG15599
CG14591
CG16756
CG13285
CG32971
