# Supplementary material for: TORC1-dependent translation drives chromatin remodeling during the germ-cell-to-maternal transition in Drosophila
Source: EMBO J. 2026 Jan 26;45(5):1648–71. doi: 10.1038/s44318-026-00697-0 (PMC12953698; doi:10.1038/s44318-026-00697-0)
Supplement: Supplementary file 10 — Source data Fig. 5 [file 44318_2026_697_MOESM10_ESM.zip › Figure 5/5B/rps19b expansion nup44a RNAi quantification.csv]

	Control	nup44a GKD
No RpS19b-GFP expansion	100	0
RpS19b-GFP expansion	0	100
