# Supplementary material for: TORC1-dependent translation drives chromatin remodeling during the germ-cell-to-maternal transition in Drosophila
Source: EMBO J. 2026 Jan 26;45(5):1648–71. doi: 10.1038/s44318-026-00697-0 (PMC12953698; doi:10.1038/s44318-026-00697-0)
Supplement: Supplementary file 11 — Source data Fig. 6 [file 44318_2026_697_MOESM11_ESM.zip]

Archive with 19 entries (16 files):
- Figure 6/
- Figure 6/.DS_Store
- __MACOSX/Figure 6/._.DS_Store
- Figure 6/6B/
- Figure 6/6C/
- Figure 6/6B/TOP rep x mio RNAi.tif
- __MACOSX/Figure 6/6B/._TOP rep x mio RNAi.tif
- Figure 6/6B/TOP rep control.tif
- __MACOSX/Figure 6/6B/._TOP rep control.tif
- Figure 6/6B/TOP rep x nup44a RNAi.tif
- __MACOSX/Figure 6/6B/._TOP rep x nup44a RNAi.tif
- Figure 6/6B/TOP rep x zfrp8 RNAi.tif
- __MACOSX/Figure 6/6B/._TOP rep x zfrp8 RNAi.tif
- Figure 6/6C/.DS_Store
- __MACOSX/Figure 6/6C/._.DS_Store
- Figure 6/6C/TOP rep intensity quantification.csv
- __MACOSX/Figure 6/6C/._TOP rep intensity quantification.csv
- Figure 6/6C/README.txt
- __MACOSX/Figure 6/6C/._README.txt
