# Supplementary material for: TORC1-dependent translation drives chromatin remodeling during the germ-cell-to-maternal transition in Drosophila
Source: EMBO J. 2026 Jan 26;45(5):1648–71. doi: 10.1038/s44318-026-00697-0 (PMC12953698; doi:10.1038/s44318-026-00697-0)
Supplement: Supplementary file 11 — Source data Fig. 6 [file 44318_2026_697_MOESM11_ESM.zip › Figure 6/6C/TOP rep intensity quantification.csv]

Control	zfrp8 GKD	mio GKD	nup44a GKD
58.720000000	16.800000000	34.200000000	56.080000000
66.080000000	16.520000000	37.280000000	65.880000000
75.520000000	30.760000000	36.280000000	75.200000000
100.480000000	33.320000000	46.160000000	38.520000000
91.160000000	31.280000000	38.960000000	44.120000000
115.560000000	31.640000000	35.840000000	47.360000000
54.560000000	30.880000000	31.480000000	66.480000000
81.000000000	46.320000000	36.520000000	48.600000000
68.440000000	38.800000000	16.920000000	43.440000000
52.560000000	40.880000000	18.640000000	29.160000000
53.760000000	22.600000000	17.400000000	44.120000000
82.160000000	26.280000000	21.920000000	39.800000000
75.720000000	20.000000000	15.240000000	38.680000000
67.800000000	25.800000000	20.720000000	43.080000000
56.120000000	22.360000000	20.160000000	30.760000000
78.520000000	36.040000000	18.120000000	34.640000000
63.840000000	49.880000000	19.480000000	29.600000000
47.560000000	28.480000000	19.080000000	22.360000000
65.760000000	38.440000000	20.640000000	34.960000000
56.840000000	53.680000000	23.160000000	31.200000000
