# Supplementary material for: TORC1-dependent translation drives chromatin remodeling during the germ-cell-to-maternal transition in Drosophila
Source: EMBO J. 2026 Jan 26;45(5):1648–71. doi: 10.1038/s44318-026-00697-0 (PMC12953698; doi:10.1038/s44318-026-00697-0)
Supplement: Supplementary file 12 — Expanded view and appendix Source Data [file 44318_2026_697_MOESM12_ESM.zip]

Archive with 81 entries (64 files):
- Source data for expanded view  and appendix/
- Source data for expanded view  and appendix/Appendix 4 /
- Source data for expanded view  and appendix/.DS_Store
- __MACOSX/Source data for expanded view  and appendix/._.DS_Store
- Source data for expanded view  and appendix/Appendix 3 /
- Source data for expanded view  and appendix/Extended View Figure 4/
- __MACOSX/Source data for expanded view  and appendix/._Extended View Figure 4
- Source data for expanded view  and appendix/Extended View Figure 3/
- __MACOSX/Source data for expanded view  and appendix/._Extended View Figure 3
- Source data for expanded view  and appendix/Appendix 1 /
- Source data for expanded view  and appendix/Appendix 2 /
- Source data for expanded view  and appendix/Extended View Figure 1/
- __MACOSX/Source data for expanded view  and appendix/._Extended View Figure 1
- Source data for expanded view  and appendix/Appendix 4 /Kotb_Sup_Table_4.xlsx
- __MACOSX/Source data for expanded view  and appendix/Appendix 4 /._Kotb_Sup_Table_4.xlsx
- Source data for expanded view  and appendix/Appendix 3 /Modified_sup 3.xlsx
- __MACOSX/Source data for expanded view  and appendix/Appendix 3 /._Modified_sup 3.xlsx
- Source data for expanded view  and appendix/Extended View Figure 4/EV4A/
- __MACOSX/Source data for expanded view  and appendix/Extended View Figure 4/._EV4A
- Source data for expanded view  and appendix/Extended View Figure 4/.DS_Store
- __MACOSX/Source data for expanded view  and appendix/Extended View Figure 4/._.DS_Store
- Source data for expanded view  and appendix/Extended View Figure 4/EV4B/
- __MACOSX/Source data for expanded view  and appendix/Extended View Figure 4/._EV4B
- Source data for expanded view  and appendix/Extended View Figure 3/.DS_Store
- __MACOSX/Source data for expanded view  and appendix/Extended View Figure 3/._.DS_Store
- Source data for expanded view  and appendix/Extended View Figure 3/EV3A/
- __MACOSX/Source data for expanded view  and appendix/Extended View Figure 3/._EV3A
- Source data for expanded view  and appendix/Extended View Figure 3/EV3B/
- __MACOSX/Source data for expanded view  and appendix/Extended View Figure 3/._EV3B
- Source data for expanded view  and appendix/Appendix 1 /.DS_Store
- __MACOSX/Source data for expanded view  and appendix/Appendix 1 /._.DS_Store
- Source data for expanded view  and appendix/Appendix 1 /Kotb_Sup_Table_1.xlsx
- __MACOSX/Source data for expanded view  and appendix/Appendix 1 /._Kotb_Sup_Table_1.xlsx
- Source data for expanded view  and appendix/Appendix 2 /Kotb_ Sup_Table_2.xls
- __MACOSX/Source data for expanded view  and appendix/Appendix 2 /._Kotb_ Sup_Table_2.xls
- Source data for expanded view  and appendix/Extended View Figure 1/EV1C/
- __MACOSX/Source data for expanded view  and appendix/Extended View Figure 1/._EV1C
- Source data for expanded view  and appendix/Extended View Figure 1/EV1D/
- __MACOSX/Source data for expanded view  and appendix/Extended View Figure 1/._EV1D
- Source data for expanded view  and appendix/Extended View Figure 1/EV1E/
- __MACOSX/Source data for expanded view  and appendix/Extended View Figure 1/._EV1E
- Source data for expanded view  and appendix/Extended View Figure 1/EV1B/
- __MACOSX/Source data for expanded view  and appendix/Extended View Figure 1/._EV1B
- Source data for expanded view  and appendix/Extended View Figure 1/.DS_Store
- __MACOSX/Source data for expanded view  and appendix/Extended View Figure 1/._.DS_Store
- Source data for expanded view  and appendix/Extended View Figure 1/EV1A/
- __MACOSX/Source data for expanded view  and appendix/Extended View Figure 1/._EV1A
- Source data for expanded view  and appendix/Extended View Figure 4/EV4A/Supp5A_deepTools_Nup44a_ChromHMM_states.bed
- __MACOSX/Source data for expanded view  and appendix/Extended View Figure 4/EV4A/._Supp5A_deepTools_Nup44a_ChromHMM_states.bed
- Source data for expanded view  and appendix/Extended View Figure 4/EV4B/Supp5A_deepTools_Nup44a_ChromHMM_states.bed
- __MACOSX/Source data for expanded view  and appendix/Extended View Figure 4/EV4B/._Supp5A_deepTools_Nup44a_ChromHMM_states.bed
- Source data for expanded view  and appendix/Extended View Figure 3/EV3A/Supp3A_deepTools_Zfrp8_ChromHMM_states.bed
- __MACOSX/Source data for expanded view  and appendix/Extended View Figure 3/EV3A/._Supp3A_deepTools_Zfrp8_ChromHMM_states.bed
- Source data for expanded view  and appendix/Extended View Figure 3/EV3B/Supp3A_deepTools_Zfrp8_ChromHMM_states.bed
- __MACOSX/Source data for expanded view  and appendix/Extended View Figure 3/EV3B/._Supp3A_deepTools_Zfrp8_ChromHMM_states.bed
- Source data for expanded view  and appendix/Extended View Figure 1/EV1C/.DS_Store
- __MACOSX/Source data for expanded view  and appendix/Extended View Figure 1/EV1C/._.DS_Store
- Source data for expanded view  and appendix/Extended View Figure 1/EV1C/p-s6 in Dcr2_40X cropped_7_ps.tif
- __MACOSX/Source data for expanded view  and appendix/Extended View Figure 1/EV1C/._p-s6 in Dcr2_40X cropped_7_ps.tif
- Source data for expanded view  and appendix/Extended View Figure 1/EV1C/p-s6 in Dcr2_40X cropped_7_red1b1_ps_ps6.tif
- __MACOSX/Source data for expanded view  and appendix/Extended View Figure 1/EV1C/._p-s6 in Dcr2_40X cropped_7_red1b1_ps_ps6.tif
- Source data for expanded view  and appendix/Extended View Figure 1/EV1D/bamGAL4 blanks control.tif
- __MACOSX/Source data for expanded view  and appendix/Extended View Figure 1/EV1D/._bamGAL4 blanks control.tif
- Source data for expanded view  and appendix/Extended View Figure 1/EV1D/bamGAL4 x mio RNAi blanks.tif
- __MACOSX/Source data for expanded view  and appendix/Extended View Figure 1/EV1D/._bamGAL4 x mio RNAi blanks.tif
- Source data for expanded view  and appendix/Extended View Figure 1/EV1D/bamGAL4 x zfrp8 RNAi blanks.tif
- __MACOSX/Source data for expanded view  and appendix/Extended View Figure 1/EV1D/._bamGAL4 x zfrp8 RNAi blanks.tif
- Source data for expanded view  and appendix/Extended View Figure 1/EV1D/bamGAL4 x eEF1a1 blanks.tif
- __MACOSX/Source data for expanded view  and appendix/Extended View Figure 1/EV1D/._bamGAL4 x eEF1a1 blanks.tif
- Source data for expanded view  and appendix/Extended View Figure 1/EV1E/blanks phenotype quantification.csv
- __MACOSX/Source data for expanded view  and appendix/Extended View Figure 1/EV1E/._blanks phenotype quantification.csv
- Source data for expanded view  and appendix/Extended View Figure 1/EV1E/README.txt
- __MACOSX/Source data for expanded view  and appendix/Extended View Figure 1/EV1E/._README.txt
- Source data for expanded view  and appendix/Extended View Figure 1/EV1B/rps19b expression in EC.csv
- __MACOSX/Source data for expanded view  and appendix/Extended View Figure 1/EV1B/._rps19b expression in EC.csv
- Source data for expanded view  and appendix/Extended View Figure 1/EV1B/README.txt
- __MACOSX/Source data for expanded view  and appendix/Extended View Figure 1/EV1B/._README.txt
- Source data for expanded view  and appendix/Extended View Figure 1/EV1A/Area of Egg Chamber 3.csv
- __MACOSX/Source data for expanded view  and appendix/Extended View Figure 1/EV1A/._Area of Egg Chamber 3.csv
- Source data for expanded view  and appendix/Extended View Figure 1/EV1A/README.txt
- __MACOSX/Source data for expanded view  and appendix/Extended View Figure 1/EV1A/._README.txt
