# Supplementary material for: TORC1-dependent translation drives chromatin remodeling during the germ-cell-to-maternal transition in Drosophila
Source: EMBO J. 2026 Jan 26;45(5):1648–71. doi: 10.1038/s44318-026-00697-0 (PMC12953698; doi:10.1038/s44318-026-00697-0)
Supplement: Supplementary file 12 — Expanded view and appendix Source Data [file 44318_2026_697_MOESM12_ESM.zip › Source data for expanded view and appendix/Extended View Figure 4/EV4A/Supp5A_deepTools_Nup44a_ChromHMM_states.bed]

#chrom	start	end	strand	deepTools_group
chr2L	5000	10400	*	state_1
chr2L	365800	384000	*	state_1
chr2L	385000	386400	*	state_1
chr2L	512200	515200	*	state_1
chr2L	583200	585600	*	state_1
chr2L	586800	600600	*	state_1
chr2L	1622800	1624000	*	state_1
chr2L	1628000	1669800	*	state_1
chr2L	1670000	1679200	*	state_1
chr2L	1686400	1702000	*	state_1
chr2L	1946400	1947000	*	state_1
chr2L	1947400	1956400	*	state_1
chr2L	1957000	1972800	*	state_1
chr2L	1973600	1974000	*	state_1
chr2L	2448400	2450000	*	state_1
chr2L	2454800	2457600	*	state_1
chr2L	2458800	2459400	*	state_1
chr2L	2806200	2806600	*	state_1
chr2L	2808400	2809600	*	state_1
chr2L	2810000	2810800	*	state_1
chr2L	3531200	3563800	*	state_1
chr2L	3564400	3568600	*	state_1
chr2L	3569400	3615000	*	state_1
chr2L	3657800	3667200	*	state_1
chr2L	3668400	3669600	*	state_1
chr2L	3672200	3673000	*	state_1
chr2L	3818200	3852200	*	state_1
chr2L	3855400	3856400	*	state_1
chr2L	5027600	5029200	*	state_1
chr2L	5370400	5371400	*	state_1
chr2L	5372400	5375000	*	state_1
chr2L	5376000	5377000	*	state_1
chr2L	5379800	5461400	*	state_1
chr2L	5461600	5463600	*	state_1
chr2L	5464000	5470800	*	state_1
chr2L	5471600	5474200	*	state_1
chr2L	5478400	5479800	*	state_1
chr2L	5487600	5488600	*	state_1
chr2L	5489000	5489400	*	state_1
chr2L	5491200	5492200	*	state_1
chr2L	5492800	5493000	*	state_1
chr2L	5496200	5498000	*	state_1
chr2L	5498600	5501000	*	state_1
chr2L	5507600	5510200	*	state_1
chr2L	6534200	6535200	*	state_1
chr2L	6536800	6541600	*	state_1
chr2L	6545800	6548000	*	state_1
chr2L	6548400	6550000	*	state_1
chr2L	6552000	6552600	*	state_1
chr2L	6808200	6839800	*	state_1
chr2L	6841800	6845000	*	state_1
chr2L	7288800	7296000	*	state_1
chr2L	7296200	7326200	*	state_1
chr2L	7334800	7335200	*	state_1
chr2L	7342600	7343400	*	state_1
chr2L	7353200	7359800	*	state_1
chr2L	7361600	7362400	*	state_1
chr2L	8799400	8800200	*	state_1
chr2L	8810400	8813400	*	state_1
chr2L	8815200	8839200	*	state_1
chr2L	8841000	8843600	*	state_1
chr2L	8844400	8844600	*	state_1
chr2L	9579600	9580800	*	state_1
chr2L	9581400	9582200	*	state_1
chr2L	11201000	11202200	*	state_1
chr2L	11203800	11210000	*	state_1
chr2L	11313800	11315200	*	state_1
chr2L	11317600	11318400	*	state_1
chr2L	11320000	11321000	*	state_1
chr2L	11329800	11331400	*	state_1
chr2L	11332200	11333000	*	state_1
chr2L	11334200	11339600	*	state_1
chr2L	11341400	11371400	*	state_1
chr2L	11372600	11375200	*	state_1
chr2L	11376000	11376800	*	state_1
chr2L	11379400	11380200	*	state_1
chr2L	11429800	11447600	*	state_1
chr2L	11448200	11456400	*	state_1
chr2L	12082000	12089600	*	state_1
chr2L	12569200	12570600	*	state_1
chr2L	12572200	12627600	*	state_1
chr2L	12628800	12629600	*	state_1
chr2L	12631200	12637800	*	state_1
chr2L	12642400	12643800	*	state_1
chr2L	12645400	12647600	*	state_1
chr2L	12649400	12661400	*	state_1
chr2L	12671600	12672600	*	state_1
chr2L	12677400	12678200	*	state_1
chr2L	14380600	14381600	*	state_1
chr2L	14410600	14430800	*	state_1
chr2L	14469000	14470800	*	state_1
chr2L	14472800	14474600	*	state_1
chr2L	14475200	14489800	*	state_1
chr2L	14529600	14530000	*	state_1
chr2L	14555400	14555800	*	state_1
chr2L	15106000	15112800	*	state_1
chr2L	15324600	15348400	*	state_1
chr2L	15416200	15417000	*	state_1
chr2L	15419800	15421400	*	state_1
chr2L	15422000	15429200	*	state_1
chr2L	16413000	16413400	*	state_1
chr2L	16413800	16434000	*	state_1
chr2L	16434600	16439800	*	state_1
chr2L	16453800	16454600	*	state_1
chr2L	16464600	16486000	*	state_1
chr2L	16486600	16487400	*	state_1
chr2L	16488400	16491000	*	state_1
chr2L	18724200	18725600	*	state_1
chr2L	18730200	18731200	*	state_1
chr2L	18733200	18742800	*	state_1
chr2L	18787600	18789000	*	state_1
chr2L	18789800	18792400	*	state_1
chr2L	18792800	18795400	*	state_1
chr2L	18797400	18799600	*	state_1
chr2L	18800400	18801000	*	state_1
chr2L	18803800	18804600	*	state_1
chr2L	18861400	18862600	*	state_1
chr2L	18863200	18864000	*	state_1
chr2L	18870200	18872400	*	state_1
chr2L	18873400	18883600	*	state_1
chr2L	18884200	18889000	*	state_1
chr2L	18889600	18891800	*	state_1
chr2L	18894000	18896000	*	state_1
chr2L	18897200	18899000	*	state_1
chr2L	18905000	18908600	*	state_1
chr2L	18927200	18936200	*	state_1
chr2L	18936600	18937200	*	state_1
chr2L	19466400	19467200	*	state_1
chr2L	20109400	20111200	*	state_1
chr2L	20112000	20113600	*	state_1
chr2L	20113800	20118000	*	state_1
chr2L	20118200	20119800	*	state_1
chr2L	20767800	20787200	*	state_1
chr2L	21797000	21798000	*	state_1
chr2L	21820400	21826600	*	state_1
chr2L	21827400	21827800	*	state_1
chr2L	21829400	21833800	*	state_1
chr2L	21834600	21838200	*	state_1
chr2L	21839000	21839200	*	state_1
chr2L	21840400	21840600	*	state_1
chr2L	21841600	21842400	*	state_1
chr2L	21843800	21845000	*	state_1
chr2L	21848200	21849400	*	state_1
chr2L	21864800	21866200	*	state_1
chr2L	21868000	21869400	*	state_1
chr2L	21871800	21872800	*	state_1
chr2L	21892600	21899200	*	state_1
chr2L	21899800	21904200	*	state_1
chr2L	22011800	22013400	*	state_1
chr2L	22014600	22018800	*	state_1
chr2L	22019400	22024200	*	state_1
chr2L	22024800	22026800	*	state_1
chr2L	22027000	22032600	*	state_1
chr2R	68800	70000	*	state_1
chr2R	77600	78000	*	state_1
chr2R	81400	81800	*	state_1
chr2R	99600	101600	*	state_1
chr2R	112000	113200	*	state_1
chr2R	162000	163000	*	state_1
chr2R	320400	321800	*	state_1
chr2R	328000	328800	*	state_1
chr2R	331400	334600	*	state_1
chr2R	386600	388600	*	state_1
chr2R	389200	391400	*	state_1
chr2R	399400	400800	*	state_1
chr2R	401000	406200	*	state_1
chr2R	456600	458400	*	state_1
chr2R	459200	461600	*	state_1
chr2R	463800	469800	*	state_1
chr2R	473200	476400	*	state_1
chr2R	487800	488400	*	state_1
chr2R	489400	491800	*	state_1
chr2R	492200	495400	*	state_1
chr2R	496000	498200	*	state_1
chr2R	502400	503200	*	state_1
chr2R	508200	510600	*	state_1
chr2R	523800	527400	*	state_1
chr2R	527800	529400	*	state_1
chr2R	544400	546400	*	state_1
chr2R	547200	552800	*	state_1
chr2R	554000	562000	*	state_1
chr2R	562600	565400	*	state_1
chr2R	573800	576400	*	state_1
chr2R	596200	599200	*	state_1
chr2R	599600	601800	*	state_1
chr2R	603200	605000	*	state_1
chr2R	611000	613800	*	state_1
chr2R	620200	622400	*	state_1
chr2R	623600	626200	*	state_1
chr2R	627600	632000	*	state_1
chr2R	633400	634600	*	state_1
chr2R	635800	642000	*	state_1
chr2R	651200	653200	*	state_1
chr2R	670000	671600	*	state_1
chr2R	672600	673600	*	state_1
chr2R	675400	678200	*	state_1
chr2R	1891800	1893200	*	state_1
chr2R	1921600	1923000	*	state_1
chr2R	1926200	1928800	*	state_1
chr2R	1929400	1931200	*	state_1
chr2R	1960200	1961600	*	state_1
chr2R	1962000	1965200	*	state_1
chr2R	1985600	1987000	*	state_1
chr2R	2012200	2013800	*	state_1
chr2R	2046400	2050200	*	state_1
chr2R	2050800	2053600	*	state_1
chr2R	2191800	2193000	*	state_1
chr2R	2212600	2213600	*	state_1
chr2R	2241000	2243000	*	state_1
chr2R	3069400	3070200	*	state_1
chr2R	3092200	3093600	*	state_1
chr2R	3093800	3096400	*	state_1
chr2R	3104200	3105000	*	state_1
chr2R	3116800	3118200	*	state_1
chr2R	3123200	3126200	*	state_1
chr2R	3128600	3130600	*	state_1
chr2R	3133000	3135800	*	state_1
chr2R	3138200	3141000	*	state_1
chr2R	3150200	3150600	*	state_1
chr2R	3151800	3152800	*	state_1
chr2R	3153000	3154200	*	state_1
chr2R	3154600	3156200	*	state_1
chr2R	3158800	3160200	*	state_1
chr2R	3160800	3161600	*	state_1
chr2R	3162800	3166200	*	state_1
chr2R	3168600	3168800	*	state_1
chr2R	3169800	3171200	*	state_1
chr2R	3172200	3175400	*	state_1
chr2R	3179800	3182400	*	state_1
chr2R	3286800	3288800	*	state_1
chr2R	3292200	3293200	*	state_1
chr2R	3345200	3346600	*	state_1
chr2R	3347400	3349400	*	state_1
chr2R	3381200	3382600	*	state_1
chr2R	3384000	3385600	*	state_1
chr2R	3393800	3395600	*	state_1
chr2R	3396200	3397000	*	state_1
chr2R	3399200	3400800	*	state_1
chr2R	3463200	3464800	*	state_1
chr2R	3479400	3481200	*	state_1
chr2R	3481800	3482400	*	state_1
chr2R	3489200	3491000	*	state_1
chr2R	3491400	3493200	*	state_1
chr2R	3504400	3504800	*	state_1
chr2R	3515400	3516400	*	state_1
chr2R	3517800	3518200	*	state_1
chr2R	3525200	3526200	*	state_1
chr2R	3531400	3532600	*	state_1
chr2R	3546800	3548200	*	state_1
chr2R	3548800	3549400	*	state_1
chr2R	3549800	3552600	*	state_1
chr2R	3552800	3554200	*	state_1
chr2R	3557600	3559000	*	state_1
chr2R	3581600	3583200	*	state_1
chr2R	3586000	3589000	*	state_1
chr2R	5714400	5726800	*	state_1
chr2R	5727000	5735400	*	state_1
chr2R	5735600	5746800	*	state_1
chr2R	5747000	5748400	*	state_1
chr2R	6322400	6323600	*	state_1
chr2R	6326800	6327400	*	state_1
chr2R	6327800	6328600	*	state_1
chr2R	6329400	6329800	*	state_1
chr2R	6338000	6338400	*	state_1
chr2R	6338800	6342000	*	state_1
chr2R	6417800	6419000	*	state_1
chr2R	6502800	6503400	*	state_1
chr2R	7409200	7418800	*	state_1
chr2R	7420200	7420800	*	state_1
chr2R	8014600	8015800	*	state_1
chr2R	8017600	8051600	*	state_1
chr2R	8267200	8271600	*	state_1
chr2R	8273400	8274800	*	state_1
chr2R	8638400	8640200	*	state_1
chr2R	8641600	8642000	*	state_1
chr2R	8646400	8647200	*	state_1
chr2R	9192200	9203600	*	state_1
chr2R	9973400	9988600	*	state_1
chr2R	11463800	11472800	*	state_1
chr2R	11473800	11493600	*	state_1
chr2R	11494400	11548400	*	state_1
chr2R	11549000	11555000	*	state_1
chr2R	11556000	11557200	*	state_1
chr2R	11558000	11564800	*	state_1
chr2R	11565600	11566800	*	state_1
chr2R	11568600	11571400	*	state_1
chr2R	12883600	12884200	*	state_1
chr2R	12885000	12913400	*	state_1
chr2R	12950000	12950800	*	state_1
chr2R	12951400	12955800	*	state_1
chr2R	12956200	12959600	*	state_1
chr2R	12960600	12971600	*	state_1
chr2R	12973600	12974200	*	state_1
chr2R	12982000	12984400	*	state_1
chr2R	12986400	12990600	*	state_1
chr2R	12992600	12995800	*	state_1
chr2R	13000200	13004600	*	state_1
chr2R	13008200	13012600	*	state_1
chr2R	13016800	13023600	*	state_1
chr2R	13024200	13035200	*	state_1
chr2R	13036200	13038000	*	state_1
chr2R	13039600	13043000	*	state_1
chr2R	14195400	14196200	*	state_1
chr2R	14201600	14203200	*	state_1
chr2R	14204600	14211200	*	state_1
chr2R	14441400	14467400	*	state_1
chr2R	14476400	14479600	*	state_1
chr2R	14777200	14778200	*	state_1
chr2R	14783000	14805000	*	state_1
chr2R	14805600	14806400	*	state_1
chr2R	14811200	14812000	*	state_1
chr2R	14813600	14814800	*	state_1
chr2R	14818000	14820200	*	state_1
chr2R	15609000	15610200	*	state_1
chr2R	15667800	15669200	*	state_1
chr2R	15670000	15674600	*	state_1
chr2R	16826400	16828200	*	state_1
chr2R	17808200	17834800	*	state_1
chr2R	18534800	18535600	*	state_1
chr2R	18537600	18538600	*	state_1
chr2R	18652000	18652600	*	state_1
chr2R	18653000	18653600	*	state_1
chr2R	19254200	19280200	*	state_1
chr2R	20885800	20917000	*	state_1
chr2R	21380000	21380800	*	state_1
chr2R	21522400	21522600	*	state_1
chr2R	22232000	22233000	*	state_1
chr2R	22234200	22234600	*	state_1
chr2R	22235200	22275400	*	state_1
chr2R	22279200	22280200	*	state_1
chr2R	22281400	22283600	*	state_1
chr2R	22674600	22676600	*	state_1
chr2R	23032200	23033000	*	state_1
chr2R	23035600	23042400	*	state_1
chr2R	23043600	23044600	*	state_1
chr2R	23044800	23055000	*	state_1
chr2R	23618200	23648200	*	state_1
chr2R	24339600	24342400	*	state_1
chr2R	24369800	24372600	*	state_1
chr2R	24800000	24823000	*	state_1
chr2R	24823600	24828000	*	state_1
chr2R	24830600	24832000	*	state_1
chr2R	24832400	24833600	*	state_1
chr2R	24837800	24839200	*	state_1
chr2R	24841000	24846400	*	state_1
chr2R	24846600	24856000	*	state_1
chr2R	25051200	25052200	*	state_1
chr2R	25052600	25053000	*	state_1
chr2R	25053400	25055200	*	state_1
chr2R	25060400	25065200	*	state_1
chr2R	25095200	25095800	*	state_1
chr2R	25096200	25096800	*	state_1
chr2R	25100200	25103000	*	state_1
chr2R	25106600	25109600	*	state_1
chr2R	25110400	25122800	*	state_1
chr2R	25123600	25128200	*	state_1
chr2R	25202400	25205000	*	state_1
chr2R	25210400	25219200	*	state_1
chr2R	25221000	25222200	*	state_1
chr2R	25228200	25228800	*	state_1
chr2R	25231800	25233400	*	state_1
chr2R	25256200	25258200	*	state_1
chr3L	44400	53000	*	state_1
chr3L	366800	394800	*	state_1
chr3L	396200	402800	*	state_1
chr3L	409600	410800	*	state_1
chr3L	411600	415000	*	state_1
chr3L	415600	434000	*	state_1
chr3L	620200	621600	*	state_1
chr3L	623800	624000	*	state_1
chr3L	1104200	1106800	*	state_1
chr3L	1108200	1108600	*	state_1
chr3L	1109800	1110200	*	state_1
chr3L	1178800	1188200	*	state_1
chr3L	1363000	1365800	*	state_1
chr3L	3423000	3424400	*	state_1
chr3L	3619600	3632400	*	state_1
chr3L	3633200	3633600	*	state_1
chr3L	3843600	3845600	*	state_1
chr3L	3846400	3847200	*	state_1
chr3L	3850600	3853400	*	state_1
chr3L	3876200	3880600	*	state_1
chr3L	3884200	3885000	*	state_1
chr3L	4018400	4019600	*	state_1
chr3L	5845800	5846800	*	state_1
chr3L	6776400	6777600	*	state_1
chr3L	6779400	6781200	*	state_1
chr3L	6783200	6798800	*	state_1
chr3L	6869600	6870400	*	state_1
chr3L	6885800	6886200	*	state_1
chr3L	6886800	6887600	*	state_1
chr3L	6895000	6904000	*	state_1
chr3L	6904400	6914800	*	state_1
chr3L	6915400	6916400	*	state_1
chr3L	6981600	6993800	*	state_1
chr3L	7939200	7969000	*	state_1
chr3L	9003200	9046800	*	state_1
chr3L	9348800	9349000	*	state_1
chr3L	9542600	9544600	*	state_1
chr3L	10317800	10321800	*	state_1
chr3L	10322200	10325200	*	state_1
chr3L	10326000	10331200	*	state_1
chr3L	10955600	10956200	*	state_1
chr3L	10956600	10960600	*	state_1
chr3L	10978000	10980000	*	state_1
chr3L	10981600	10984000	*	state_1
chr3L	10985000	10988000	*	state_1
chr3L	10989000	10994200	*	state_1
chr3L	10995400	10999600	*	state_1
chr3L	11000200	11008800	*	state_1
chr3L	11009400	11021600	*	state_1
chr3L	11024400	11026400	*	state_1
chr3L	11925600	11926600	*	state_1
chr3L	11927800	11928200	*	state_1
chr3L	11929800	11930400	*	state_1
chr3L	12420200	12471000	*	state_1
chr3L	12572600	12609400	*	state_1
chr3L	12609600	12627800	*	state_1
chr3L	12628000	12632200	*	state_1
chr3L	12637200	12639400	*	state_1
chr3L	12647000	12653200	*	state_1
chr3L	12653400	12658400	*	state_1
chr3L	12659400	12660000	*	state_1
chr3L	12660600	12661400	*	state_1
chr3L	12676200	12676600	*	state_1
chr3L	12677600	12680600	*	state_1
chr3L	12681600	12692200	*	state_1
chr3L	13396200	13409400	*	state_1
chr3L	14115200	14187800	*	state_1
chr3L	14566400	14567200	*	state_1
chr3L	14567600	14603600	*	state_1
chr3L	14613600	14614000	*	state_1
chr3L	14617600	14618800	*	state_1
chr3L	19652200	19653400	*	state_1
chr3L	19654000	19684200	*	state_1
chr3L	20612200	20621600	*	state_1
chr3L	20622000	20634000	*	state_1
chr3L	20636000	20637000	*	state_1
chr3L	20638200	20639200	*	state_1
chr3L	20685800	20687600	*	state_1
chr3L	20688000	20690200	*	state_1
chr3L	20690800	20702600	*	state_1
chr3L	21455400	21465200	*	state_1
chr3L	21465800	21484000	*	state_1
chr3L	21585400	21586200	*	state_1
chr3L	21800400	21808000	*	state_1
chr3L	21810200	21812200	*	state_1
chr3L	21812600	21814600	*	state_1
chr3L	23463200	23463800	*	state_1
chr3L	23816400	23816800	*	state_1
chr3L	24149200	24150200	*	state_1
chr3L	24462000	24463400	*	state_1
chr3L	24686600	24687000	*	state_1
chr3L	24712400	24713400	*	state_1
chr3L	24718600	24730400	*	state_1
chr3L	24731200	24736400	*	state_1
chr3L	24738000	24739000	*	state_1
chr3L	24739200	24759200	*	state_1
chr3L	24760800	24764400	*	state_1
chr3L	24767000	24768800	*	state_1
chr3L	24770400	24772800	*	state_1
chr3L	24835800	24837600	*	state_1
chr3L	24866000	24869600	*	state_1
chr3L	25229600	25233200	*	state_1
chr3L	25270400	25272600	*	state_1
chr3L	25332800	25335000	*	state_1
chr3L	25335400	25336800	*	state_1
chr3L	25413000	25414400	*	state_1
chr3L	25416400	25417200	*	state_1
chr3L	25419600	25422200	*	state_1
chr3L	25440800	25441200	*	state_1
chr3L	25452000	25453000	*	state_1
chr3L	25453800	25456400	*	state_1
chr3L	25462000	25464800	*	state_1
chr3L	25481200	25482600	*	state_1
chr3L	25486400	25488200	*	state_1
chr3L	25490600	25497600	*	state_1
chr3L	25497800	25499000	*	state_1
chr3L	25499400	25501400	*	state_1
chr3L	25509400	25512200	*	state_1
chr3L	25606400	25608000	*	state_1
chr3L	25627200	25628600	*	state_1
chr3L	25635200	25635600	*	state_1
chr3L	25664800	25665200	*	state_1
chr3L	25670600	25673000	*	state_1
chr3L	25673400	25676200	*	state_1
chr3L	25689800	25691200	*	state_1
chr3L	25710600	25711400	*	state_1
chr3L	25727000	25728600	*	state_1
chr3L	25729600	25731800	*	state_1
chr3L	25758800	25760200	*	state_1
chr3L	25763400	25765600	*	state_1
chr3L	25768400	25770800	*	state_1
chr3L	26540800	26542000	*	state_1
chr3L	26543600	26545400	*	state_1
chr3L	26643000	26644800	*	state_1
chr3L	26660800	26663200	*	state_1
chr3L	26712800	26716800	*	state_1
chr3L	26717200	26718600	*	state_1
chr3L	26721800	26723200	*	state_1
chr3L	26724000	26725600	*	state_1
chr3L	26726200	26728400	*	state_1
chr3L	26743800	26748000	*	state_1
chr3L	26751000	26752600	*	state_1
chr3L	26817800	26819400	*	state_1
chr3L	26821000	26822400	*	state_1
chr3L	26829600	26831200	*	state_1
chr3L	26832400	26835400	*	state_1
chr3L	26836200	26836400	*	state_1
chr3L	26844000	26848800	*	state_1
chr3L	26850600	26854600	*	state_1
chr3L	26864800	26874200	*	state_1
chr3R	442200	446800	*	state_1
chr3R	447200	450200	*	state_1
chr3R	465800	466400	*	state_1
chr3R	544800	546800	*	state_1
chr3R	556800	558000	*	state_1
chr3R	558400	560600	*	state_1
chr3R	563800	567600	*	state_1
chr3R	590400	593400	*	state_1
chr3R	593600	598800	*	state_1
chr3R	604200	611600	*	state_1
chr3R	613200	615000	*	state_1
chr3R	629000	631200	*	state_1
chr3R	637200	638800	*	state_1
chr3R	640400	644000	*	state_1
chr3R	645400	648600	*	state_1
chr3R	692600	696200	*	state_1
chr3R	697600	698200	*	state_1
chr3R	700200	701000	*	state_1
chr3R	720800	722800	*	state_1
chr3R	726200	727600	*	state_1
chr3R	751400	753800	*	state_1
chr3R	754000	758200	*	state_1
chr3R	759600	760600	*	state_1
chr3R	761200	762400	*	state_1
chr3R	768000	768800	*	state_1
chr3R	770600	772000	*	state_1
chr3R	773000	775800	*	state_1
chr3R	781000	782200	*	state_1
chr3R	798800	800800	*	state_1
chr3R	801000	805800	*	state_1
chr3R	812800	814600	*	state_1
chr3R	816400	819800	*	state_1
chr3R	820800	823000	*	state_1
chr3R	827200	830600	*	state_1
chr3R	832000	836400	*	state_1
chr3R	842400	842600	*	state_1
chr3R	844000	847800	*	state_1
chr3R	850200	853800	*	state_1
chr3R	860200	861800	*	state_1
chr3R	867000	870400	*	state_1
chr3R	871200	882200	*	state_1
chr3R	883000	885400	*	state_1
chr3R	889800	896800	*	state_1
chr3R	897200	899600	*	state_1
chr3R	900800	903800	*	state_1
chr3R	906600	908200	*	state_1
chr3R	911000	912600	*	state_1
chr3R	933400	936800	*	state_1
chr3R	944600	950600	*	state_1
chr3R	957600	959800	*	state_1
chr3R	960400	962400	*	state_1
chr3R	1005600	1015600	*	state_1
chr3R	1018800	1020200	*	state_1
chr3R	1020800	1033600	*	state_1
chr3R	1059600	1061600	*	state_1
chr3R	1061800	1064000	*	state_1
chr3R	1064400	1066600	*	state_1
chr3R	1135000	1147000	*	state_1
chr3R	1156600	1163200	*	state_1
chr3R	1164400	1168600	*	state_1
chr3R	1170600	1172200	*	state_1
chr3R	1174200	1175600	*	state_1
chr3R	1191800	1194600	*	state_1
chr3R	1194800	1196600	*	state_1
chr3R	1198800	1205600	*	state_1
chr3R	1218800	1219600	*	state_1
chr3R	1223200	1224600	*	state_1
chr3R	1226600	1230600	*	state_1
chr3R	1242000	1244200	*	state_1
chr3R	1245200	1256400	*	state_1
chr3R	1267000	1271200	*	state_1
chr3R	1272600	1273200	*	state_1
chr3R	1287000	1289400	*	state_1
chr3R	1289600	1293000	*	state_1
chr3R	1300800	1302400	*	state_1
chr3R	1309800	1311800	*	state_1
chr3R	1312200	1316000	*	state_1
chr3R	1341800	1343800	*	state_1
chr3R	1393600	1395200	*	state_1
chr3R	1395600	1402400	*	state_1
chr3R	1416200	1420400	*	state_1
chr3R	1421000	1430600	*	state_1
chr3R	1432000	1438600	*	state_1
chr3R	1439000	1441000	*	state_1
chr3R	1443200	1450800	*	state_1
chr3R	1451400	1454800	*	state_1
chr3R	1462400	1464400	*	state_1
chr3R	1474000	1476000	*	state_1
chr3R	1482600	1485200	*	state_1
chr3R	1490800	1492200	*	state_1
chr3R	1495800	1498600	*	state_1
chr3R	1502800	1505200	*	state_1
chr3R	1510600	1519600	*	state_1
chr3R	1522200	1523400	*	state_1
chr3R	1538600	1542600	*	state_1
chr3R	1542800	1547600	*	state_1
chr3R	1584600	1585800	*	state_1
chr3R	1586600	1589000	*	state_1
chr3R	1608200	1610400	*	state_1
chr3R	1610600	1618000	*	state_1
chr3R	1643600	1647200	*	state_1
chr3R	1648000	1650000	*	state_1
chr3R	1675000	1676400	*	state_1
chr3R	1677000	1678200	*	state_1
chr3R	1680800	1683600	*	state_1
chr3R	1684200	1684800	*	state_1
chr3R	1687400	1688600	*	state_1
chr3R	1691600	1692200	*	state_1
chr3R	1704400	1707200	*	state_1
chr3R	1707400	1708600	*	state_1
chr3R	1714400	1715800	*	state_1
chr3R	1716600	1718400	*	state_1
chr3R	1821400	1822800	*	state_1
chr3R	1824000	1825000	*	state_1
chr3R	1829400	1832400	*	state_1
chr3R	1835000	1837600	*	state_1
chr3R	1838200	1841400	*	state_1
chr3R	1842400	1844000	*	state_1
chr3R	1844600	1847200	*	state_1
chr3R	1847600	1851400	*	state_1
chr3R	1852800	1876600	*	state_1
chr3R	1912600	1915400	*	state_1
chr3R	1916400	1918000	*	state_1
chr3R	1939800	1942000	*	state_1
chr3R	1944400	1945800	*	state_1
chr3R	1950600	1954000	*	state_1
chr3R	1954200	1959800	*	state_1
chr3R	1960400	1967000	*	state_1
chr3R	1972600	1975000	*	state_1
chr3R	1977200	1984800	*	state_1
chr3R	1985200	1988600	*	state_1
chr3R	1994800	1996600	*	state_1
chr3R	2077400	2080000	*	state_1
chr3R	2082200	2084200	*	state_1
chr3R	2093400	2100400	*	state_1
chr3R	2101200	2103400	*	state_1
chr3R	2108600	2112400	*	state_1
chr3R	2116800	2122600	*	state_1
chr3R	2123600	2126200	*	state_1
chr3R	2126600	2128000	*	state_1
chr3R	2133800	2135400	*	state_1
chr3R	2135600	2139000	*	state_1
chr3R	2139200	2140600	*	state_1
chr3R	2156400	2164000	*	state_1
chr3R	2165600	2166800	*	state_1
chr3R	2167200	2170200	*	state_1
chr3R	2170800	2172800	*	state_1
chr3R	2176600	2177800	*	state_1
chr3R	2198800	2209200	*	state_1
chr3R	2211000	2218400	*	state_1
chr3R	2270800	2272600	*	state_1
chr3R	2274600	2278400	*	state_1
chr3R	2278600	2280000	*	state_1
chr3R	2307000	2308800	*	state_1
chr3R	2331000	2339200	*	state_1
chr3R	2354400	2355800	*	state_1
chr3R	2356600	2358400	*	state_1
chr3R	2379000	2381400	*	state_1
chr3R	2386200	2389600	*	state_1
chr3R	2390200	2393000	*	state_1
chr3R	2397400	2398800	*	state_1
chr3R	2399200	2405600	*	state_1
chr3R	2407400	2408800	*	state_1
chr3R	2415800	2420400	*	state_1
chr3R	2421800	2426000	*	state_1
chr3R	2448600	2449800	*	state_1
chr3R	2451200	2457000	*	state_1
chr3R	2459600	2470800	*	state_1
chr3R	2471000	2476600	*	state_1
chr3R	2488800	2492800	*	state_1
chr3R	2494800	2496600	*	state_1
chr3R	2516800	2519400	*	state_1
chr3R	2520400	2521800	*	state_1
chr3R	2525400	2527400	*	state_1
chr3R	2531400	2533000	*	state_1
chr3R	2533400	2534000	*	state_1
chr3R	2541600	2543800	*	state_1
chr3R	2554800	2556400	*	state_1
chr3R	2559200	2563200	*	state_1
chr3R	2563600	2564800	*	state_1
chr3R	2580600	2582200	*	state_1
chr3R	2590200	2593200	*	state_1
chr3R	2605400	2608600	*	state_1
chr3R	2609800	2616000	*	state_1
chr3R	2624000	2626800	*	state_1
chr3R	2627200	2628000	*	state_1
chr3R	2637200	2640400	*	state_1
chr3R	2640800	2648200	*	state_1
chr3R	2655200	2658000	*	state_1
chr3R	2659000	2660400	*	state_1
chr3R	2684600	2689600	*	state_1
chr3R	2693000	2695200	*	state_1
chr3R	2722600	2724800	*	state_1
chr3R	2771400	2773400	*	state_1
chr3R	2774000	2776000	*	state_1
chr3R	2812200	2813000	*	state_1
chr3R	2818200	2822800	*	state_1
chr3R	2831400	2833800	*	state_1
chr3R	2838200	2840200	*	state_1
chr3R	2845200	2849400	*	state_1
chr3R	2860800	2862200	*	state_1
chr3R	2862600	2864200	*	state_1
chr3R	2873200	2875000	*	state_1
chr3R	2876600	2879000	*	state_1
chr3R	2879400	2881400	*	state_1
chr3R	2883200	2884800	*	state_1
chr3R	2891200	2901200	*	state_1
chr3R	2911600	2915400	*	state_1
chr3R	2939800	2941200	*	state_1
chr3R	2949000	2951800	*	state_1
chr3R	2960600	2961000	*	state_1
chr3R	2963000	2964000	*	state_1
chr3R	2970600	2973800	*	state_1
chr3R	2975800	2978200	*	state_1
chr3R	2980400	2981800	*	state_1
chr3R	2984800	2987400	*	state_1
chr3R	3005600	3007000	*	state_1
chr3R	3009000	3010800	*	state_1
chr3R	3049200	3050400	*	state_1
chr3R	3060000	3064600	*	state_1
chr3R	3071200	3074000	*	state_1
chr3R	3074600	3076000	*	state_1
chr3R	3076200	3078400	*	state_1
chr3R	3078600	3082800	*	state_1
chr3R	3083800	3087400	*	state_1
chr3R	3320200	3321600	*	state_1
chr3R	4566400	4569000	*	state_1
chr3R	4823600	4852400	*	state_1
chr3R	4852800	4884400	*	state_1
chr3R	4885400	4887600	*	state_1
chr3R	4894800	4896000	*	state_1
chr3R	4896600	4903200	*	state_1
chr3R	6666600	6683400	*	state_1
chr3R	6685800	6687000	*	state_1
chr3R	6734800	6737600	*	state_1
chr3R	6739200	6749400	*	state_1
chr3R	6783600	6791200	*	state_1
chr3R	6791600	6805200	*	state_1
chr3R	6810000	6810400	*	state_1
chr3R	6828200	6829800	*	state_1
chr3R	6835200	6870600	*	state_1
chr3R	6871400	6907600	*	state_1
chr3R	6909800	6911800	*	state_1
chr3R	6913000	6943400	*	state_1
chr3R	6944800	6946000	*	state_1
chr3R	6948200	6949400	*	state_1
chr3R	6950400	6953000	*	state_1
chr3R	6953800	6956200	*	state_1
chr3R	6961800	6963600	*	state_1
chr3R	6964600	6970000	*	state_1
chr3R	6971000	6974200	*	state_1
chr3R	6975000	6975600	*	state_1
chr3R	6977000	6978000	*	state_1
chr3R	6982400	7013400	*	state_1
chr3R	7014400	7015800	*	state_1
chr3R	7016600	7029000	*	state_1
chr3R	7032200	7043600	*	state_1
chr3R	7302800	7320800	*	state_1
chr3R	7321200	7321800	*	state_1
chr3R	7937000	7939800	*	state_1
chr3R	8150600	8207600	*	state_1
chr3R	8208400	8214400	*	state_1
chr3R	8330600	8333600	*	state_1
chr3R	8334200	8338600	*	state_1
chr3R	10516400	10517200	*	state_1
chr3R	10517600	10518200	*	state_1
chr3R	10518600	10519400	*	state_1
chr3R	10519800	10543600	*	state_1
chr3R	10545400	10549000	*	state_1
chr3R	10550000	10550600	*	state_1
chr3R	10551000	10557200	*	state_1
chr3R	10561400	10561800	*	state_1
chr3R	10564200	10565200	*	state_1
chr3R	10568000	10568600	*	state_1
chr3R	10580800	10581600	*	state_1
chr3R	10583600	10584600	*	state_1
chr3R	10590800	10592200	*	state_1
chr3R	10593800	10595200	*	state_1
chr3R	10600000	10601000	*	state_1
chr3R	10608400	10608800	*	state_1
chr3R	10612400	10613200	*	state_1
chr3R	10617400	10639400	*	state_1
chr3R	10639800	10673000	*	state_1
chr3R	11354000	11358600	*	state_1
chr3R	11361800	11363400	*	state_1
chr3R	11367200	11368200	*	state_1
chr3R	11369600	11370400	*	state_1
chr3R	12240400	12244400	*	state_1
chr3R	12244600	12252800	*	state_1
chr3R	12254000	12255600	*	state_1
chr3R	12259600	12261000	*	state_1
chr3R	12270000	12289600	*	state_1
chr3R	13853200	13855800	*	state_1
chr3R	13858800	13912000	*	state_1
chr3R	13915200	13916000	*	state_1
chr3R	13935800	13936800	*	state_1
chr3R	15988200	15994000	*	state_1
chr3R	16008000	16013800	*	state_1
chr3R	16016000	16034200	*	state_1
chr3R	16036400	16037200	*	state_1
chr3R	16038800	16040200	*	state_1
chr3R	16386400	16387600	*	state_1
chr3R	16389600	16392000	*	state_1
chr3R	16393200	16431400	*	state_1
chr3R	16663800	16664600	*	state_1
chr3R	16667200	16668600	*	state_1
chr3R	16669000	16702800	*	state_1
chr3R	16703200	16756400	*	state_1
chr3R	16762400	16764200	*	state_1
chr3R	16764400	16792600	*	state_1
chr3R	16793200	16795200	*	state_1
chr3R	16802800	16807200	*	state_1
chr3R	16811600	16813600	*	state_1
chr3R	16816600	16818600	*	state_1
chr3R	16821000	16827200	*	state_1
chr3R	16831600	16836400	*	state_1
chr3R	16837200	16839600	*	state_1
chr3R	16840200	16847200	*	state_1
chr3R	16847600	16849200	*	state_1
chr3R	16856800	16858000	*	state_1
chr3R	16860000	16861000	*	state_1
chr3R	16863200	16864400	*	state_1
chr3R	16865600	16866200	*	state_1
chr3R	16869600	16914600	*	state_1
chr3R	16915000	16932800	*	state_1
chr3R	16934200	16948600	*	state_1
chr3R	16948800	16969600	*	state_1
chr3R	16970200	16977200	*	state_1
chr3R	17550400	17564600	*	state_1
chr3R	17564800	17568600	*	state_1
chr3R	18059000	18061600	*	state_1
chr3R	18063200	18068800	*	state_1
chr3R	18110200	18110600	*	state_1
chr3R	18113200	18113800	*	state_1
chr3R	18115000	18119800	*	state_1
chr3R	18120800	18121200	*	state_1
chr3R	18122400	18124600	*	state_1
chr3R	18126400	18128200	*	state_1
chr3R	18130000	18130600	*	state_1
chr3R	18137600	18141200	*	state_1
chr3R	18141600	18142600	*	state_1
chr3R	18230400	18238600	*	state_1
chr3R	18369000	18376200	*	state_1
chr3R	19535400	19542800	*	state_1
chr3R	19543200	19543600	*	state_1
chr3R	19543800	19544000	*	state_1
chr3R	21377800	21386200	*	state_1
chr3R	21386600	21391000	*	state_1
chr3R	21394800	21395400	*	state_1
chr3R	21396200	21400200	*	state_1
chr3R	21412600	21416800	*	state_1
chr3R	21418400	21420000	*	state_1
chr3R	21421000	21478400	*	state_1
chr3R	21489800	21506000	*	state_1
chr3R	21510000	21511800	*	state_1
chr3R	21546000	21547200	*	state_1
chr3R	21556200	21563600	*	state_1
chr3R	21566200	21567200	*	state_1
chr3R	23192400	23213000	*	state_1
chr3R	23285600	23307600	*	state_1
chr3R	23308000	23309800	*	state_1
chr3R	23310600	23313400	*	state_1
chr3R	23315400	23316800	*	state_1
chr3R	25076800	25097400	*	state_1
chr3R	25725400	25725800	*	state_1
chr3R	25740800	25744200	*	state_1
chr3R	26009200	26012000	*	state_1
chr3R	26014200	26016800	*	state_1
chr3R	26035400	26035600	*	state_1
chr3R	26091200	26091400	*	state_1
chr3R	26091600	26103000	*	state_1
chr3R	28545200	28550800	*	state_1
chr3R	28552200	28553400	*	state_1
chr3R	28555800	28557800	*	state_1
chr3R	28579400	28592400	*	state_1
chr3R	29505400	29509400	*	state_1
chr3R	29509600	29511600	*	state_1
chr3R	29512800	29523600	*	state_1
chr3R	29525400	29577800	*	state_1
chr3R	29689800	29695600	*	state_1
chr3R	29697800	29700000	*	state_1
chr3R	29702400	29703200	*	state_1
chr3R	29708800	29710000	*	state_1
chr3R	30752600	30755800	*	state_1
chr3R	30756600	30763200	*	state_1
chr3R	30764600	30768600	*	state_1
chr3R	30770000	30770600	*	state_1
chr3R	30772400	30773000	*	state_1
chr3R	30775000	30775400	*	state_1
chr3R	30775800	30776600	*	state_1
chr3R	30778000	30781600	*	state_1
chr3R	30786800	30787400	*	state_1
chr3R	30899000	30933000	*	state_1
chr3R	31061600	31074400	*	state_1
chr3R	31081800	31083800	*	state_1
chr3R	32068800	32070200	*	state_1
chr3R	32071200	32072200	*	state_1
chr4	421600	423200	*	state_1
chr4	426400	428000	*	state_1
chr4	495600	496000	*	state_1
chr4	496600	512400	*	state_1
chr4	513600	515400	*	state_1
chr4	516000	516800	*	state_1
chr4	520200	521400	*	state_1
chr4	521800	522800	*	state_1
chr4	530200	534400	*	state_1
chr4	534800	536000	*	state_1
chr4	697800	711400	*	state_1
chr4	711600	716000	*	state_1
chr4	798200	803600	*	state_1
chr4	805200	812200	*	state_1
chr4	813000	813600	*	state_1
chr4	828400	829000	*	state_1
chr4	829400	830000	*	state_1
chr4	831600	834400	*	state_1
chr4	836200	836400	*	state_1
chr4	837200	840000	*	state_1
chr4	841600	843200	*	state_1
chr4	844600	845600	*	state_1
chr4	846200	847000	*	state_1
chr4	848200	848800	*	state_1
chr4	849600	850200	*	state_1
chr4	974000	976000	*	state_1
chr4	977200	991000	*	state_1
chr4	991400	1008600	*	state_1
chr4	1086800	1093000	*	state_1
chr4	1094200	1104600	*	state_1
chrX	524800	527000	*	state_1
chrX	541200	542000	*	state_1
chrX	545000	546600	*	state_1
chrX	550600	551400	*	state_1
chrX	559000	563600	*	state_1
chrX	565600	571000	*	state_1
chrX	580000	581000	*	state_1
chrX	581600	582400	*	state_1
chrX	586200	587400	*	state_1
chrX	588200	592600	*	state_1
chrX	594400	596600	*	state_1
chrX	776400	777400	*	state_1
chrX	1022600	1026400	*	state_1
chrX	1145400	1146400	*	state_1
chrX	1163200	1165000	*	state_1
chrX	1207600	1209000	*	state_1
chrX	2124600	2125400	*	state_1
chrX	2131600	2132000	*	state_1
chrX	2139000	2141200	*	state_1
chrX	2758400	2758800	*	state_1
chrX	3096200	3097200	*	state_1
chrX	3104000	3104200	*	state_1
chrX	4371400	4372800	*	state_1
chrX	4373200	4383400	*	state_1
chrX	4384600	4505000	*	state_1
chrX	4506000	4508000	*	state_1
chrX	4508600	4515600	*	state_1
chrX	4516200	4524000	*	state_1
chrX	4526400	4527800	*	state_1
chrX	4530800	4533800	*	state_1
chrX	4557600	4559400	*	state_1
chrX	4571000	4571800	*	state_1
chrX	4574400	4575400	*	state_1
chrX	4576400	4577200	*	state_1
chrX	4582200	4583200	*	state_1
chrX	4586800	4589800	*	state_1
chrX	4592000	4596800	*	state_1
chrX	4598400	4599200	*	state_1
chrX	4607200	4608400	*	state_1
chrX	4610400	4617000	*	state_1
chrX	4617800	4621200	*	state_1
chrX	4626000	4627800	*	state_1
chrX	4641000	4642800	*	state_1
chrX	4888600	4889200	*	state_1
chrX	5312200	5317200	*	state_1
chrX	5529200	5580400	*	state_1
chrX	5581200	5612400	*	state_1
chrX	5992400	5993200	*	state_1
chrX	5994400	6023400	*	state_1
chrX	6024400	6026600	*	state_1
chrX	6027800	6031400	*	state_1
chrX	6033400	6034200	*	state_1
chrX	7071000	7071400	*	state_1
chrX	7188200	7190000	*	state_1
chrX	7190600	7212800	*	state_1
chrX	7213400	7219000	*	state_1
chrX	7219800	7221000	*	state_1
chrX	7224800	7232400	*	state_1
chrX	7233600	7234400	*	state_1
chrX	7236800	7238200	*	state_1
chrX	7507600	7508400	*	state_1
chrX	7509600	7512600	*	state_1
chrX	7513400	7514000	*	state_1
chrX	7516600	7517400	*	state_1
chrX	7518200	7520800	*	state_1
chrX	7542200	7548600	*	state_1
chrX	7558200	7560800	*	state_1
chrX	7566200	7568800	*	state_1
chrX	7574600	7576000	*	state_1
chrX	7590800	7592400	*	state_1
chrX	7593400	7597800	*	state_1
chrX	7599000	7613800	*	state_1
chrX	7614400	7615400	*	state_1
chrX	7616000	7617600	*	state_1
chrX	7618200	7632800	*	state_1
chrX	7634800	7637200	*	state_1
chrX	7644200	7645000	*	state_1
chrX	8444800	8456200	*	state_1
chrX	8457600	8460600	*	state_1
chrX	8606600	8607800	*	state_1
chrX	8609000	8611800	*	state_1
chrX	8613600	8650800	*	state_1
chrX	8651200	8664600	*	state_1
chrX	8665800	8676800	*	state_1
chrX	8707200	8707400	*	state_1
chrX	8725800	8729200	*	state_1
chrX	8730000	8735000	*	state_1
chrX	8736000	8750600	*	state_1
chrX	8753000	8827600	*	state_1
chrX	8828000	8829400	*	state_1
chrX	8830800	8833400	*	state_1
chrX	8835000	8836000	*	state_1
chrX	8921200	8921400	*	state_1
chrX	8929800	8930400	*	state_1
chrX	9283200	9284000	*	state_1
chrX	9284200	9310400	*	state_1
chrX	9688000	9759800	*	state_1
chrX	9761600	9767600	*	state_1
chrX	9768200	9772200	*	state_1
chrX	9772800	9774000	*	state_1
chrX	9774800	9775000	*	state_1
chrX	10602800	10603200	*	state_1
chrX	10606400	10607200	*	state_1
chrX	10816600	10816800	*	state_1
chrX	10819600	10820600	*	state_1
chrX	11195800	11199600	*	state_1
chrX	13362600	13368600	*	state_1
chrX	13969600	13970200	*	state_1
chrX	13980800	13981400	*	state_1
chrX	13991400	13995000	*	state_1
chrX	14007000	14013400	*	state_1
chrX	14017400	14018000	*	state_1
chrX	14027200	14030800	*	state_1
chrX	14035200	14038800	*	state_1
chrX	14061400	14062200	*	state_1
chrX	14114800	14116200	*	state_1
chrX	14277800	14278000	*	state_1
chrX	15014000	15016200	*	state_1
chrX	15609200	15609400	*	state_1
chrX	15624000	15624400	*	state_1
chrX	15625800	15626400	*	state_1
chrX	15626800	15627400	*	state_1
chrX	15628200	15630000	*	state_1
chrX	15644400	15645400	*	state_1
chrX	15913800	15914200	*	state_1
chrX	15956400	15957200	*	state_1
chrX	15961400	15963400	*	state_1
chrX	16109600	16114200	*	state_1
chrX	16118800	16120000	*	state_1
chrX	16124200	16124400	*	state_1
chrX	16126800	16129000	*	state_1
chrX	16129800	16133000	*	state_1
chrX	16133200	16147000	*	state_1
chrX	16147800	16168000	*	state_1
chrX	16169800	16170600	*	state_1
chrX	16173000	16177800	*	state_1
chrX	16181000	16182600	*	state_1
chrX	16187200	16189000	*	state_1
chrX	16190800	16191400	*	state_1
chrX	16196400	16197200	*	state_1
chrX	16200600	16216800	*	state_1
chrX	16217800	16222800	*	state_1
chrX	16231000	16242000	*	state_1
chrX	16242400	16243800	*	state_1
chrX	17306600	17317400	*	state_1
chrX	17319000	17320800	*	state_1
chrX	17335800	17347000	*	state_1
chrX	17347200	17348000	*	state_1
chrX	17348200	17348400	*	state_1
chrX	17362800	17363800	*	state_1
chrX	17392600	17404200	*	state_1
chrX	17753200	17793000	*	state_1
chrX	17796200	17818000	*	state_1
chrX	18246200	18246600	*	state_1
chrX	18247000	18247800	*	state_1
chrX	18258400	18260200	*	state_1
chrX	18265800	18275000	*	state_1
chrX	18276200	18281800	*	state_1
chrX	18282800	18293600	*	state_1
chrX	18294600	18319400	*	state_1
chrX	18321600	18321800	*	state_1
chrX	18323200	18327200	*	state_1
chrX	18341400	18342200	*	state_1
chrX	18351400	18354000	*	state_1
chrX	18527800	18531600	*	state_1
chrX	18531800	18534400	*	state_1
chrX	18548400	18548600	*	state_1
chrX	18557800	18558200	*	state_1
chrX	18558600	18559400	*	state_1
chrX	18563400	18564200	*	state_1
chrX	18606200	18606400	*	state_1
chrX	18608400	18610400	*	state_1
chrX	18616800	18617600	*	state_1
chrX	19169200	19170200	*	state_1
chrX	19350800	19351200	*	state_1
chrX	19534000	19535000	*	state_1
chrX	19537600	19544200	*	state_1
chrX	19544800	19549000	*	state_1
chrX	19550600	19552400	*	state_1
chrX	19553200	19559800	*	state_1
chrX	19871600	19875600	*	state_1
chrX	19878800	19886400	*	state_1
chrX	19889800	19891800	*	state_1
chrX	19894200	19894800	*	state_1
chrX	20627000	20628200	*	state_1
chrX	20637800	20638400	*	state_1
chrX	20638800	20639400	*	state_1
chrX	20691000	20692800	*	state_1
chrX	20696600	20698600	*	state_1
chrX	20701800	20703200	*	state_1
chrX	21283200	21284600	*	state_1
chrX	21286000	21287200	*	state_1
chrX	21759600	21761000	*	state_1
chrX	21764000	21767200	*	state_1
chrX	21770000	21771800	*	state_1
chrX	21781000	21782600	*	state_1
chrX	22137400	22138400	*	state_1
chrX	22252200	22257800	*	state_1
chrX	22373600	22373800	*	state_1
chrX	22403800	22406400	*	state_1
chrX	22411000	22412200	*	state_1
chrX	22425400	22428000	*	state_1
chrX	22677400	22677800	*	state_1
chrX	22680800	22681600	*	state_1
chrX	22713800	22714000	*	state_1
chrX	22718800	22720200	*	state_1
chrX	22723600	22724600	*	state_1
chrX	22729200	22729800	*	state_1
chrX	22990400	22991600	*	state_1
chrX	23178000	23179400	*	state_1
chrX	23199000	23200000	*	state_1
chrX	23354200	23355200	*	state_1
chrX	23451200	23454200	*	state_1
chrX	23456800	23458600	*	state_1
chrX	23460200	23461800	*	state_1
chr2L	18600	19400	*	state_2
chr2L	21800	23600	*	state_2
chr2L	23800	24000	*	state_2
chr2L	106800	107800	*	state_2
chr2L	1036800	1037200	*	state_2
chr2L	1583400	1583800	*	state_2
chr2L	2145400	2146000	*	state_2
chr2L	2202200	2202600	*	state_2
chr2L	2576800	2577600	*	state_2
chr2L	2885400	2885800	*	state_2
chr2L	2954200	2955200	*	state_2
chr2L	2966200	2967800	*	state_2
chr2L	3134400	3134800	*	state_2
chr2L	3172400	3172800	*	state_2
chr2L	3308600	3308800	*	state_2
chr2L	3770800	3771600	*	state_2
chr2L	3805000	3805400	*	state_2
chr2L	4227000	4227600	*	state_2
chr2L	4811000	4811400	*	state_2
chr2L	4838600	4839000	*	state_2
chr2L	4937600	4938000	*	state_2
chr2L	5068200	5070000	*	state_2
chr2L	5100800	5102200	*	state_2
chr2L	5165600	5166000	*	state_2
chr2L	5167800	5168600	*	state_2
chr2L	5169000	5170200	*	state_2
chr2L	5172400	5173200	*	state_2
chr2L	5278600	5279000	*	state_2
chr2L	6076200	6076800	*	state_2
chr2L	6313400	6314400	*	state_2
chr2L	6566200	6567400	*	state_2
chr2L	6579400	6580200	*	state_2
chr2L	6622800	6623400	*	state_2
chr2L	6670400	6670800	*	state_2
chr2L	6709000	6710000	*	state_2
chr2L	6956200	6957000	*	state_2
chr2L	6965600	6966600	*	state_2
chr2L	7048600	7049200	*	state_2
chr2L	7187600	7188000	*	state_2
chr2L	7200200	7201600	*	state_2
chr2L	7410000	7412400	*	state_2
chr2L	7419400	7420800	*	state_2
chr2L	7421800	7423600	*	state_2
chr2L	7555200	7555600	*	state_2
chr2L	7984400	7985200	*	state_2
chr2L	8542200	8542600	*	state_2
chr2L	8675200	8676400	*	state_2
chr2L	8951600	8952600	*	state_2
chr2L	8954600	8955400	*	state_2
chr2L	9435400	9437400	*	state_2
chr2L	9567800	9568400	*	state_2
chr2L	9712600	9713800	*	state_2
chr2L	9790000	9790600	*	state_2
chr2L	9947800	9948000	*	state_2
chr2L	10227000	10228400	*	state_2
chr2L	10229400	10232400	*	state_2
chr2L	10235400	10239200	*	state_2
chr2L	10263600	10264000	*	state_2
chr2L	10279000	10280400	*	state_2
chr2L	10292600	10293000	*	state_2
chr2L	10300200	10302000	*	state_2
chr2L	10304200	10306800	*	state_2
chr2L	10322400	10322600	*	state_2
chr2L	10322800	10323400	*	state_2
chr2L	10328400	10331200	*	state_2
chr2L	10350600	10356800	*	state_2
chr2L	10365400	10365800	*	state_2
chr2L	10366200	10366600	*	state_2
chr2L	10376000	10376400	*	state_2
chr2L	10405200	10408200	*	state_2
chr2L	10568800	10569200	*	state_2
chr2L	11269200	11269600	*	state_2
chr2L	11808200	11808800	*	state_2
chr2L	12002400	12003000	*	state_2
chr2L	12157200	12158000	*	state_2
chr2L	12174400	12175400	*	state_2
chr2L	13510200	13511200	*	state_2
chr2L	13783600	13784000	*	state_2
chr2L	14021000	14021600	*	state_2
chr2L	14022600	14023800	*	state_2
chr2L	14234200	14234600	*	state_2
chr2L	15061000	15061600	*	state_2
chr2L	15062200	15062800	*	state_2
chr2L	15751200	15752200	*	state_2
chr2L	16242800	16245400	*	state_2
chr2L	16329400	16329800	*	state_2
chr2L	16558400	16558600	*	state_2
chr2L	16679400	16679800	*	state_2
chr2L	16786600	16788000	*	state_2
chr2L	16788600	16788800	*	state_2
chr2L	16791000	16791400	*	state_2
chr2L	16825400	16827000	*	state_2
chr2L	16858400	16859800	*	state_2
chr2L	18150800	18151400	*	state_2
chr2L	18444000	18444800	*	state_2
chr2L	18605400	18606800	*	state_2
chr2L	18616600	18616800	*	state_2
chr2L	18689000	18689600	*	state_2
chr2L	18841800	18842400	*	state_2
chr2L	19022200	19023200	*	state_2
chr2L	19425000	19425200	*	state_2
chr2L	19516800	19518000	*	state_2
chr2L	19787600	19788200	*	state_2
chr2L	20079000	20079400	*	state_2
chr2L	20079800	20080400	*	state_2
chr2L	20085600	20086400	*	state_2
chr2L	20103400	20105200	*	state_2
chr2L	20169400	20169800	*	state_2
chr2L	20170400	20171800	*	state_2
chr2L	20204400	20205600	*	state_2
chr2L	20427600	20428200	*	state_2
chr2L	20634800	20635400	*	state_2
chr2L	20635600	20639200	*	state_2
chr2L	20639600	20641600	*	state_2
chr2L	20900800	20901200	*	state_2
chr2L	21089200	21089400	*	state_2
chr2L	21147400	21152600	*	state_2
chr2L	21266000	21266400	*	state_2
chr2L	21302200	21302800	*	state_2
chr2L	21305800	21306800	*	state_2
chr2L	21394200	21394800	*	state_2
chr2L	21544800	21546200	*	state_2
chr2L	21547200	21547600	*	state_2
chr2L	21547800	21548800	*	state_2
chr2L	21549000	21549400	*	state_2
chr2L	21550200	21550800	*	state_2
chr2L	21553200	21553800	*	state_2
chr2L	21555000	21555600	*	state_2
chr2L	21556000	21560800	*	state_2
chr2L	21570200	21571800	*	state_2
chr2L	21572400	21573600	*	state_2
chr2L	21593000	21593800	*	state_2
chr2L	21594600	21595200	*	state_2
chr2L	21619800	21620200	*	state_2
chr2L	21624200	21624800	*	state_2
chr2L	21645000	21645200	*	state_2
chr2L	21648400	21648600	*	state_2
chr2L	21651600	21653400	*	state_2
chr2L	21656800	21657000	*	state_2
chr2L	21657200	21658600	*	state_2
chr2L	21729800	21730200	*	state_2
chr2L	21733000	21733400	*	state_2
chr2L	22112800	22113200	*	state_2
chr2L	22114000	22114200	*	state_2
chr2L	22114800	22116000	*	state_2
chr2L	22116600	22119000	*	state_2
chr2L	22119600	22120200	*	state_2
chr2L	22120600	22121800	*	state_2
chr2L	22129600	22131800	*	state_2
chr2L	22132200	22134200	*	state_2
chr2L	22144400	22145400	*	state_2
chr2L	22169200	22197800	*	state_2
chr2L	22198200	22199200	*	state_2
chr2L	22199800	22200200	*	state_2
chr2L	22200400	22201400	*	state_2
chr2L	22206600	22212200	*	state_2
chr2L	22212600	22216200	*	state_2
chr2L	22216400	22218600	*	state_2
chr2L	22219600	22226400	*	state_2
chr2L	22226600	22228600	*	state_2
chr2L	22237400	22240200	*	state_2
chr2L	22247600	22249800	*	state_2
chr2L	22251200	22251400	*	state_2
chr2L	22252200	22252800	*	state_2
chr2L	22257600	22258600	*	state_2
chr2L	22260600	22263200	*	state_2
chr2L	22264200	22265800	*	state_2
chr2L	22269200	22270400	*	state_2
chr2L	22272600	22273200	*	state_2
chr2L	22274200	22275800	*	state_2
chr2L	22279800	22280200	*	state_2
chr2L	22280400	22282800	*	state_2
chr2L	22292200	22298800	*	state_2
chr2L	22306800	22308400	*	state_2
chr2L	22308800	22310400	*	state_2
chr2L	22311800	22316200	*	state_2
chr2L	22321000	22323000	*	state_2
chr2L	22325600	22326800	*	state_2
chr2L	22328200	22329600	*	state_2
chr2L	22347200	22348200	*	state_2
chr2L	22350600	22352600	*	state_2
chr2L	22354400	22355000	*	state_2
chr2L	22366400	22367000	*	state_2
chr2L	22367800	22369800	*	state_2
chr2L	22371800	22374000	*	state_2
chr2L	22384800	22385200	*	state_2
chr2L	22392200	22392600	*	state_2
chr2L	22392800	22395200	*	state_2
chr2L	22396400	22397200	*	state_2
chr2L	22406000	22407400	*	state_2
chr2L	22503000	22503400	*	state_2
chr2L	22507600	22509400	*	state_2
chr2L	22512400	22515200	*	state_2
chr2L	22522600	22523000	*	state_2
chr2L	22523200	22525600	*	state_2
chr2L	22525800	22530000	*	state_2
chr2L	22530400	22532200	*	state_2
chr2L	22532400	22533200	*	state_2
chr2L	22536800	22538600	*	state_2
chr2L	22542400	22549000	*	state_2
chr2L	22550000	22554200	*	state_2
chr2L	22554400	22555800	*	state_2
chr2L	22556000	22556400	*	state_2
chr2L	22557600	22561200	*	state_2
chr2L	22565400	22570800	*	state_2
chr2L	22571600	22573800	*	state_2
chr2L	22576800	22577600	*	state_2
chr2L	22578200	22579000	*	state_2
chr2L	22590600	22593200	*	state_2
chr2L	22598400	22601200	*	state_2
chr2L	22625400	22626000	*	state_2
chr2L	22627200	22628000	*	state_2
chr2L	22632200	22636200	*	state_2
chr2L	22638400	22638600	*	state_2
chr2L	22639000	22639400	*	state_2
chr2L	22642600	22643200	*	state_2
chr2L	22646000	22646800	*	state_2
chr2L	22655800	22656800	*	state_2
chr2L	22658400	22664400	*	state_2
chr2L	22671400	22671600	*	state_2
chr2L	22675000	22676000	*	state_2
chr2L	22684600	22696200	*	state_2
chr2L	22696600	22708200	*	state_2
chr2L	22715000	22730200	*	state_2
chr2L	22732200	22733400	*	state_2
chr2L	22734600	22738600	*	state_2
chr2L	22741600	22745600	*	state_2
chr2L	22745800	22765200	*	state_2
chr2L	22773800	22776400	*	state_2
chr2L	22778200	22782000	*	state_2
chr2L	22782400	22782800	*	state_2
chr2L	22839000	22839400	*	state_2
chr2L	22909600	22910600	*	state_2
chr2L	22911000	22912000	*	state_2
chr2L	22913200	22913600	*	state_2
chr2L	22915000	22915400	*	state_2
chr2L	22917800	22918800	*	state_2
chr2L	22920000	22920800	*	state_2
chr2L	22922000	22922200	*	state_2
chr2L	22922600	22924800	*	state_2
chr2L	22930200	22931200	*	state_2
chr2L	22931800	22932200	*	state_2
chr2L	22938400	22944200	*	state_2
chr2L	22945000	22945400	*	state_2
chr2L	22951000	22952400	*	state_2
chr2L	22956400	22957200	*	state_2
chr2L	22959600	22961800	*	state_2
chr2L	22964400	22965000	*	state_2
chr2L	22965200	22965800	*	state_2
chr2L	22966200	22967200	*	state_2
chr2L	22968000	22983000	*	state_2
chr2L	22995200	22995600	*	state_2
chr2L	22998400	23018600	*	state_2
chr2L	23019000	23019800	*	state_2
chr2L	23020000	23021000	*	state_2
chr2L	23021400	23022400	*	state_2
chr2L	23022800	23038400	*	state_2
chr2L	23038600	23039200	*	state_2
chr2L	23039400	23040000	*	state_2
chr2L	23040200	23042600	*	state_2
chr2L	23043000	23044400	*	state_2
chr2L	23045200	23045600	*	state_2
chr2L	23045800	23046400	*	state_2
chr2L	23046600	23049200	*	state_2
chr2L	23049600	23056200	*	state_2
chr2L	23063800	23064200	*	state_2
chr2L	23064400	23065800	*	state_2
chr2L	23068200	23092600	*	state_2
chr2L	23093000	23094200	*	state_2
chr2L	23102000	23102400	*	state_2
chr2L	23103400	23103800	*	state_2
chr2L	23111400	23112000	*	state_2
chr2L	23118800	23119400	*	state_2
chr2L	23123200	23123600	*	state_2
chr2L	23127200	23128000	*	state_2
chr2L	23128200	23129400	*	state_2
chr2L	23129600	23130600	*	state_2
chr2L	23132800	23133400	*	state_2
chr2L	23133600	23134200	*	state_2
chr2L	23134400	23135400	*	state_2
chr2L	23135600	23136800	*	state_2
chr2L	23170200	23171000	*	state_2
chr2L	23172000	23173000	*	state_2
chr2L	23173600	23176600	*	state_2
chr2L	23179600	23182000	*	state_2
chr2L	23188400	23189600	*	state_2
chr2L	23191200	23192600	*	state_2
chr2L	23197200	23198000	*	state_2
chr2L	23214600	23215800	*	state_2
chr2L	23217000	23218000	*	state_2
chr2L	23223200	23224200	*	state_2
chr2L	23230800	23231400	*	state_2
chr2L	23231600	23232400	*	state_2
chr2L	23233000	23233600	*	state_2
chr2L	23239400	23241000	*	state_2
chr2L	23242400	23242800	*	state_2
chr2L	23285000	23286200	*	state_2
chr2L	23286600	23287200	*	state_2
chr2L	23293800	23294200	*	state_2
chr2L	23295800	23300000	*	state_2
chr2L	23301000	23302800	*	state_2
chr2L	23308000	23311400	*	state_2
chr2L	23313400	23316400	*	state_2
chr2L	23317200	23319000	*	state_2
chr2L	23321000	23321400	*	state_2
chr2L	23321800	23322000	*	state_2
chr2L	23324800	23328200	*	state_2
chr2L	23328800	23330000	*	state_2
chr2L	23330400	23334200	*	state_2
chr2L	23336200	23342000	*	state_2
chr2L	23343200	23344000	*	state_2
chr2L	23345200	23346400	*	state_2
chr2L	23347000	23349400	*	state_2
chr2L	23349600	23353200	*	state_2
chr2L	23387800	23391000	*	state_2
chr2L	23393600	23396800	*	state_2
chr2L	23399400	23399600	*	state_2
chr2L	23401600	23403400	*	state_2
chr2L	23421800	23422000	*	state_2
chr2L	23422200	23422600	*	state_2
chr2L	23424800	23425200	*	state_2
chr2L	23427800	23428400	*	state_2
chr2L	23430400	23431800	*	state_2
chr2L	23440600	23441200	*	state_2
chr2L	23443400	23443600	*	state_2
chr2L	23443800	23444800	*	state_2
chr2L	23445000	23445800	*	state_2
chr2L	23455600	23456000	*	state_2
chr2L	23456200	23456800	*	state_2
chr2L	23463200	23463800	*	state_2
chr2L	23466800	23467200	*	state_2
chr2L	23475000	23475800	*	state_2
chr2L	23486200	23487600	*	state_2
chr2L	23488200	23488400	*	state_2
chr2L	23488600	23491400	*	state_2
chr2L	23500000	23500400	*	state_2
chr2L	23503400	23506400	*	state_2
chr2L	23511600	23512400	*	state_2
chr2R	91200	91600	*	state_2
chr2R	648600	649200	*	state_2
chr2R	694800	695800	*	state_2
chr2R	714200	714800	*	state_2
chr2R	735400	736200	*	state_2
chr2R	879800	881000	*	state_2
chr2R	882400	884200	*	state_2
chr2R	885600	887200	*	state_2
chr2R	888800	889800	*	state_2
chr2R	892000	893400	*	state_2
chr2R	897200	897600	*	state_2
chr2R	900800	901200	*	state_2
chr2R	910600	917800	*	state_2
chr2R	918400	918800	*	state_2
chr2R	919000	921800	*	state_2
chr2R	929600	930200	*	state_2
chr2R	942800	943600	*	state_2
chr2R	944800	948000	*	state_2
chr2R	949000	950200	*	state_2
chr2R	950400	951000	*	state_2
chr2R	951400	951600	*	state_2
chr2R	952200	955600	*	state_2
chr2R	960000	964800	*	state_2
chr2R	965800	966600	*	state_2
chr2R	967000	970200	*	state_2
chr2R	972000	978200	*	state_2
chr2R	979000	982800	*	state_2
chr2R	987200	988200	*	state_2
chr2R	988600	989000	*	state_2
chr2R	989200	991400	*	state_2
chr2R	992000	994800	*	state_2
chr2R	995000	1000600	*	state_2
chr2R	1002000	1003000	*	state_2
chr2R	1003200	1003800	*	state_2
chr2R	1004200	1005000	*	state_2
chr2R	1005200	1020200	*	state_2
chr2R	1020600	1029200	*	state_2
chr2R	1029400	1031000	*	state_2
chr2R	1031200	1032200	*	state_2
chr2R	1033000	1033600	*	state_2
chr2R	1033800	1034400	*	state_2
chr2R	1036200	1037200	*	state_2
chr2R	1037600	1038200	*	state_2
chr2R	1038400	1039400	*	state_2
chr2R	1043400	1044000	*	state_2
chr2R	1044200	1044800	*	state_2
chr2R	1045400	1046400	*	state_2
chr2R	1046800	1047800	*	state_2
chr2R	1049800	1050800	*	state_2
chr2R	1066800	1067200	*	state_2
chr2R	1067400	1073000	*	state_2
chr2R	1076600	1077000	*	state_2
chr2R	1095800	1096200	*	state_2
chr2R	1096600	1097400	*	state_2
chr2R	1098200	1098800	*	state_2
chr2R	1099200	1100000	*	state_2
chr2R	1101400	1102800	*	state_2
chr2R	1104400	1106200	*	state_2
chr2R	1107000	1108400	*	state_2
chr2R	1108800	1109200	*	state_2
chr2R	1109600	1111800	*	state_2
chr2R	1116400	1116800	*	state_2
chr2R	1117400	1118200	*	state_2
chr2R	1119000	1119600	*	state_2
chr2R	1144400	1145000	*	state_2
chr2R	1149200	1149600	*	state_2
chr2R	1149800	1151000	*	state_2
chr2R	1151200	1152400	*	state_2
chr2R	1152600	1153400	*	state_2
chr2R	1153800	1154000	*	state_2
chr2R	1154400	1154800	*	state_2
chr2R	1155000	1155400	*	state_2
chr2R	1159800	1160200	*	state_2
chr2R	1160400	1161200	*	state_2
chr2R	1162000	1163000	*	state_2
chr2R	1177400	1179000	*	state_2
chr2R	1179400	1180800	*	state_2
chr2R	1181800	1182200	*	state_2
chr2R	1184400	1186000	*	state_2
chr2R	1186200	1186600	*	state_2
chr2R	1187400	1188000	*	state_2
chr2R	1191200	1193200	*	state_2
chr2R	1194400	1194800	*	state_2
chr2R	1197400	1197800	*	state_2
chr2R	1211000	1211600	*	state_2
chr2R	1212400	1213000	*	state_2
chr2R	1216600	1217000	*	state_2
chr2R	1217200	1217600	*	state_2
chr2R	1218400	1219400	*	state_2
chr2R	1220200	1221400	*	state_2
chr2R	1222000	1222400	*	state_2
chr2R	1222600	1226000	*	state_2
chr2R	1227400	1227800	*	state_2
chr2R	1228000	1229800	*	state_2
chr2R	1232600	1233800	*	state_2
chr2R	1234000	1234400	*	state_2
chr2R	1242400	1242800	*	state_2
chr2R	1243200	1243400	*	state_2
chr2R	1244000	1244400	*	state_2
chr2R	1245200	1249000	*	state_2
chr2R	1251000	1251400	*	state_2
chr2R	1251800	1252200	*	state_2
chr2R	1252600	1254200	*	state_2
chr2R	1254400	1254800	*	state_2
chr2R	1256000	1256400	*	state_2
chr2R	1256600	1258400	*	state_2
chr2R	1258600	1262000	*	state_2
chr2R	1262200	1264400	*	state_2
chr2R	1266200	1266600	*	state_2
chr2R	1268400	1274200	*	state_2
chr2R	1274400	1279400	*	state_2
chr2R	1279600	1280200	*	state_2
chr2R	1281600	1282800	*	state_2
chr2R	1283000	1284600	*	state_2
chr2R	1313200	1321000	*	state_2
chr2R	1322600	1325400	*	state_2
chr2R	1325600	1326400	*	state_2
chr2R	1329000	1331400	*	state_2
chr2R	1333200	1336000	*	state_2
chr2R	1336200	1336800	*	state_2
chr2R	1337400	1339200	*	state_2
chr2R	1340800	1341600	*	state_2
chr2R	1341800	1342400	*	state_2
chr2R	1345200	1349200	*	state_2
chr2R	1350600	1351000	*	state_2
chr2R	1352200	1364000	*	state_2
chr2R	1364600	1366800	*	state_2
chr2R	1367200	1374400	*	state_2
chr2R	1374800	1375800	*	state_2
chr2R	1376000	1380200	*	state_2
chr2R	1380400	1381800	*	state_2
chr2R	1384800	1387400	*	state_2
chr2R	1389400	1390200	*	state_2
chr2R	1390400	1391000	*	state_2
chr2R	1392600	1409800	*	state_2
chr2R	1410600	1414800	*	state_2
chr2R	1417200	1420800	*	state_2
chr2R	1421000	1423600	*	state_2
chr2R	1424600	1432600	*	state_2
chr2R	1434600	1434800	*	state_2
chr2R	1436200	1436600	*	state_2
chr2R	1437200	1445000	*	state_2
chr2R	1447400	1448600	*	state_2
chr2R	1448800	1452600	*	state_2
chr2R	1459400	1464800	*	state_2
chr2R	1467600	1468000	*	state_2
chr2R	1477400	1479200	*	state_2
chr2R	1483000	1483400	*	state_2
chr2R	1484600	1485200	*	state_2
chr2R	1485400	1489800	*	state_2
chr2R	1491400	1491600	*	state_2
chr2R	1498400	1499000	*	state_2
chr2R	1499800	1500800	*	state_2
chr2R	1506800	1507400	*	state_2
chr2R	1507600	1508200	*	state_2
chr2R	1508400	1510400	*	state_2
chr2R	1512800	1516800	*	state_2
chr2R	1517200	1517600	*	state_2
chr2R	1521200	1523600	*	state_2
chr2R	1526000	1527600	*	state_2
chr2R	1529800	1531800	*	state_2
chr2R	1532800	1537800	*	state_2
chr2R	1539800	1540200	*	state_2
chr2R	1552800	1553600	*	state_2
chr2R	1554000	1554400	*	state_2
chr2R	1554600	1555400	*	state_2
chr2R	1555600	1556800	*	state_2
chr2R	1563800	1564600	*	state_2
chr2R	1564800	1565600	*	state_2
chr2R	1566000	1567000	*	state_2
chr2R	1567200	1569600	*	state_2
chr2R	1570800	1571200	*	state_2
chr2R	1571400	1571800	*	state_2
chr2R	1573400	1574000	*	state_2
chr2R	1574800	1575200	*	state_2
chr2R	1576800	1580600	*	state_2
chr2R	1580800	1581600	*	state_2
chr2R	1589400	1591000	*	state_2
chr2R	1591400	1593000	*	state_2
chr2R	1593200	1595200	*	state_2
chr2R	1595400	1596000	*	state_2
chr2R	1596600	1598000	*	state_2
chr2R	1599200	1607800	*	state_2
chr2R	1609400	1609800	*	state_2
chr2R	1615800	1617600	*	state_2
chr2R	1617800	1618800	*	state_2
chr2R	1620600	1621600	*	state_2
chr2R	1621800	1622200	*	state_2
chr2R	1625000	1625800	*	state_2
chr2R	1628200	1629800	*	state_2
chr2R	1631800	1632200	*	state_2
chr2R	1632400	1633800	*	state_2
chr2R	1636800	1637200	*	state_2
chr2R	1637600	1641200	*	state_2
chr2R	1645600	1646400	*	state_2
chr2R	1646800	1651800	*	state_2
chr2R	1652400	1659600	*	state_2
chr2R	1659800	1665000	*	state_2
chr2R	1665200	1668800	*	state_2
chr2R	1682200	1692800	*	state_2
chr2R	1707400	1708600	*	state_2
chr2R	1716400	1717800	*	state_2
chr2R	1726400	1734600	*	state_2
chr2R	1736400	1742200	*	state_2
chr2R	1747800	1758400	*	state_2
chr2R	1758600	1765200	*	state_2
chr2R	1770400	1775400	*	state_2
chr2R	1777200	1781200	*	state_2
chr2R	1806400	1808800	*	state_2
chr2R	1809000	1809800	*	state_2
chr2R	1817000	1818400	*	state_2
chr2R	1862400	1864200	*	state_2
chr2R	1865600	1866400	*	state_2
chr2R	1913600	1914000	*	state_2
chr2R	1983800	1984800	*	state_2
chr2R	2007200	2007800	*	state_2
chr2R	2092000	2093400	*	state_2
chr2R	2173400	2174800	*	state_2
chr2R	2196000	2196800	*	state_2
chr2R	2260400	2260800	*	state_2
chr2R	2262800	2263200	*	state_2
chr2R	2301600	2302000	*	state_2
chr2R	2307600	2309200	*	state_2
chr2R	2312200	2314800	*	state_2
chr2R	2317600	2319400	*	state_2
chr2R	2338400	2339000	*	state_2
chr2R	2371000	2373000	*	state_2
chr2R	2421400	2422600	*	state_2
chr2R	2426200	2428400	*	state_2
chr2R	2496600	2497000	*	state_2
chr2R	2498000	2499000	*	state_2
chr2R	2508200	2510400	*	state_2
chr2R	2511400	2511600	*	state_2
chr2R	2512200	2513000	*	state_2
chr2R	2514200	2519000	*	state_2
chr2R	2519800	2525400	*	state_2
chr2R	2525800	2541000	*	state_2
chr2R	2544800	2545200	*	state_2
chr2R	2545600	2546000	*	state_2
chr2R	2546600	2547000	*	state_2
chr2R	2549400	2549800	*	state_2
chr2R	2551600	2558200	*	state_2
chr2R	2561200	2563400	*	state_2
chr2R	2563800	2568000	*	state_2
chr2R	2568600	2569000	*	state_2
chr2R	2570200	2572000	*	state_2
chr2R	2585800	2586200	*	state_2
chr2R	2588400	2588600	*	state_2
chr2R	2589600	2590800	*	state_2
chr2R	2614600	2616600	*	state_2
chr2R	2617000	2617400	*	state_2
chr2R	2638200	2643000	*	state_2
chr2R	2643200	2643800	*	state_2
chr2R	2644600	2645800	*	state_2
chr2R	2647400	2648400	*	state_2
chr2R	2650200	2650600	*	state_2
chr2R	2650800	2651400	*	state_2
chr2R	2654000	2656200	*	state_2
chr2R	2665200	2677000	*	state_2
chr2R	2677200	2686400	*	state_2
chr2R	2687800	2692200	*	state_2
chr2R	2700600	2701400	*	state_2
chr2R	2702200	2703800	*	state_2
chr2R	2704800	2706200	*	state_2
chr2R	2725000	2727000	*	state_2
chr2R	2737600	2739200	*	state_2
chr2R	2739600	2740800	*	state_2
chr2R	2741600	2755000	*	state_2
chr2R	2769400	2770200	*	state_2
chr2R	2770600	2774800	*	state_2
chr2R	2775200	2786000	*	state_2
chr2R	2787600	2789600	*	state_2
chr2R	2790000	2790400	*	state_2
chr2R	2792400	2792800	*	state_2
chr2R	2793000	2799800	*	state_2
chr2R	2801200	2801400	*	state_2
chr2R	2803000	2803800	*	state_2
chr2R	2804200	2804600	*	state_2
chr2R	2815600	2816000	*	state_2
chr2R	2816200	2817200	*	state_2
chr2R	2823400	2825400	*	state_2
chr2R	2829800	2831800	*	state_2
chr2R	2832200	2833400	*	state_2
chr2R	2835600	2836000	*	state_2
chr2R	2840000	2840600	*	state_2
chr2R	2842800	2846000	*	state_2
chr2R	2846200	2851000	*	state_2
chr2R	2853000	2853600	*	state_2
chr2R	2855600	2857200	*	state_2
chr2R	2862800	2865400	*	state_2
chr2R	2865600	2869600	*	state_2
chr2R	2870400	2871200	*	state_2
chr2R	2872400	2875200	*	state_2
chr2R	2875400	2880000	*	state_2
chr2R	2880200	2884400	*	state_2
chr2R	2885600	2886200	*	state_2
chr2R	2897200	2897600	*	state_2
chr2R	2899000	2900200	*	state_2
chr2R	2907200	2908200	*	state_2
chr2R	2909400	2910200	*	state_2
chr2R	2912600	2915600	*	state_2
chr2R	2916400	2917600	*	state_2
chr2R	2918000	2921000	*	state_2
chr2R	2937000	2940800	*	state_2
chr2R	2941600	2945600	*	state_2
chr2R	2946200	2955400	*	state_2
chr2R	2957000	2957600	*	state_2
chr2R	2957800	2966600	*	state_2
chr2R	2967200	2971200	*	state_2
chr2R	2971600	2974400	*	state_2
chr2R	2976200	2977800	*	state_2
chr2R	2981000	2982200	*	state_2
chr2R	2992200	2992400	*	state_2
chr2R	3003600	3004000	*	state_2
chr2R	3004800	3005000	*	state_2
chr2R	3005400	3006000	*	state_2
chr2R	3007400	3008000	*	state_2
chr2R	3008400	3009600	*	state_2
chr2R	3011400	3012400	*	state_2
chr2R	3018800	3019800	*	state_2
chr2R	3020400	3022600	*	state_2
chr2R	3027800	3031000	*	state_2
chr2R	3200000	3200200	*	state_2
chr2R	3201200	3201600	*	state_2
chr2R	3204200	3205200	*	state_2
chr2R	3260000	3260600	*	state_2
chr2R	3276400	3276800	*	state_2
chr2R	3378000	3378400	*	state_2
chr2R	3450600	3451000	*	state_2
chr2R	3477000	3477400	*	state_2
chr2R	3500600	3501800	*	state_2
chr2R	3503400	3503600	*	state_2
chr2R	3562800	3564200	*	state_2
chr2R	3564600	3565600	*	state_2
chr2R	3578800	3580000	*	state_2
chr2R	3607400	3607600	*	state_2
chr2R	3610000	3611400	*	state_2
chr2R	3611800	3612200	*	state_2
chr2R	3613400	3613800	*	state_2
chr2R	3627400	3627600	*	state_2
chr2R	3656200	3656600	*	state_2
chr2R	3702000	3702400	*	state_2
chr2R	3713200	3714200	*	state_2
chr2R	3770800	3771200	*	state_2
chr2R	3789000	3789600	*	state_2
chr2R	3821000	3823200	*	state_2
chr2R	3826800	3827200	*	state_2
chr2R	3844200	3844600	*	state_2
chr2R	3852600	3853000	*	state_2
chr2R	3870400	3870800	*	state_2
chr2R	3871000	3872200	*	state_2
chr2R	3874400	3874800	*	state_2
chr2R	3875200	3878000	*	state_2
chr2R	3878800	3880600	*	state_2
chr2R	3881400	3881800	*	state_2
chr2R	3882400	3882800	*	state_2
chr2R	3883000	3883400	*	state_2
chr2R	3897200	3900000	*	state_2
chr2R	3908400	3909600	*	state_2
chr2R	3910000	3910400	*	state_2
chr2R	3911800	3912400	*	state_2
chr2R	3913200	3913600	*	state_2
chr2R	3915000	3915400	*	state_2
chr2R	3915800	3916400	*	state_2
chr2R	3920000	3923800	*	state_2
chr2R	3924200	3925000	*	state_2
chr2R	3925600	3926400	*	state_2
chr2R	3936200	3936600	*	state_2
chr2R	3939000	3939400	*	state_2
chr2R	3940200	3941200	*	state_2
chr2R	3941400	3942000	*	state_2
chr2R	3942200	3943400	*	state_2
chr2R	3956400	3956800	*	state_2
chr2R	3960800	3961200	*	state_2
chr2R	3967000	3967400	*	state_2
chr2R	3998400	4014600	*	state_2
chr2R	4015400	4016600	*	state_2
chr2R	4017200	4018800	*	state_2
chr2R	4019200	4020200	*	state_2
chr2R	4021600	4028800	*	state_2
chr2R	4031000	4032000	*	state_2
chr2R	4032800	4033200	*	state_2
chr2R	4033800	4034200	*	state_2
chr2R	4039800	4040200	*	state_2
chr2R	4041000	4041400	*	state_2
chr2R	4044200	4044800	*	state_2
chr2R	4051000	4052400	*	state_2
chr2R	4059400	4060000	*	state_2
chr2R	4071000	4071400	*	state_2
chr2R	4074600	4075000	*	state_2
chr2R	4089400	4095600	*	state_2
chr2R	4100800	4102600	*	state_2
chr2R	4102800	4103400	*	state_2
chr2R	4122200	4125200	*	state_2
chr2R	4126200	4127400	*	state_2
chr2R	4127800	4131600	*	state_2
chr2R	4134400	4142200	*	state_2
chr2R	4150200	4167000	*	state_2
chr2R	4170200	4173600	*	state_2
chr2R	4180200	4183800	*	state_2
chr2R	4184000	4187000	*	state_2
chr2R	4187400	4188000	*	state_2
chr2R	4188600	4195600	*	state_2
chr2R	4196800	4198800	*	state_2
chr2R	4199000	4207000	*	state_2
chr2R	4207600	4208600	*	state_2
chr2R	4210000	4210800	*	state_2
chr2R	4213000	4213400	*	state_2
chr2R	4221000	4221600	*	state_2
chr2R	4224000	4225200	*	state_2
chr2R	4225400	4226600	*	state_2
chr2R	4227800	4228400	*	state_2
chr2R	4230800	4235600	*	state_2
chr2R	4242600	4246200	*	state_2
chr2R	4246600	4249000	*	state_2
chr2R	4249800	4250600	*	state_2
chr2R	4250800	4252000	*	state_2
chr2R	4252200	4253800	*	state_2
chr2R	4258400	4259000	*	state_2
chr2R	4259400	4259800	*	state_2
chr2R	4260200	4260600	*	state_2
chr2R	4260800	4262000	*	state_2
chr2R	4268800	4272600	*	state_2
chr2R	4284400	4288000	*	state_2
chr2R	4288800	4289800	*	state_2
chr2R	4290200	4292400	*	state_2
chr2R	4293000	4300200	*	state_2
chr2R	4307600	4314400	*	state_2
chr2R	4324200	4324600	*	state_2
chr2R	4325600	4326000	*	state_2
chr2R	4328200	4330800	*	state_2
chr2R	4335600	4345800	*	state_2
chr2R	4348800	4351000	*	state_2
chr2R	4352400	4352800	*	state_2
chr2R	4361200	4361600	*	state_2
chr2R	4362400	4364200	*	state_2
chr2R	4364400	4365400	*	state_2
chr2R	4365600	4369800	*	state_2
chr2R	4370000	4370400	*	state_2
chr2R	4372600	4373000	*	state_2
chr2R	4374400	4375200	*	state_2
chr2R	4376200	4376600	*	state_2
chr2R	4377400	4379400	*	state_2
chr2R	4387000	4387400	*	state_2
chr2R	4388400	4391000	*	state_2
chr2R	4391400	4392600	*	state_2
chr2R	4395600	4411200	*	state_2
chr2R	4412000	4413000	*	state_2
chr2R	4413200	4414600	*	state_2
chr2R	4417400	4418600	*	state_2
chr2R	4421000	4421400	*	state_2
chr2R	4422800	4423800	*	state_2
chr2R	4424800	4432000	*	state_2
chr2R	4439000	4440200	*	state_2
chr2R	4447800	4448200	*	state_2
chr2R	4470600	4475400	*	state_2
chr2R	4475800	4480400	*	state_2
chr2R	4480800	4481400	*	state_2
chr2R	4481800	4482600	*	state_2
chr2R	4487800	4488200	*	state_2
chr2R	4492200	4492600	*	state_2
chr2R	4500600	4509600	*	state_2
chr2R	4510000	4513600	*	state_2
chr2R	4515000	4516200	*	state_2
chr2R	4516600	4522400	*	state_2
chr2R	4522600	4523000	*	state_2
chr2R	4523200	4524600	*	state_2
chr2R	4525400	4527800	*	state_2
chr2R	4529800	4530200	*	state_2
chr2R	4531000	4532800	*	state_2
chr2R	4533000	4536000	*	state_2
chr2R	4536400	4541400	*	state_2
chr2R	4541600	4543400	*	state_2
chr2R	4543800	4547800	*	state_2
chr2R	4548200	4551000	*	state_2
chr2R	4551400	4553000	*	state_2
chr2R	4557200	4559000	*	state_2
chr2R	4559400	4559800	*	state_2
chr2R	4566200	4569600	*	state_2
chr2R	4571000	4572000	*	state_2
chr2R	4572400	4572800	*	state_2
chr2R	4575800	4577200	*	state_2
chr2R	4577800	4584200	*	state_2
chr2R	4584600	4585600	*	state_2
chr2R	4590000	4590400	*	state_2
chr2R	4592200	4592600	*	state_2
chr2R	4593000	4595200	*	state_2
chr2R	4596600	4597200	*	state_2
chr2R	4601600	4601800	*	state_2
chr2R	4602000	4602200	*	state_2
chr2R	4602400	4604000	*	state_2
chr2R	4604800	4605200	*	state_2
chr2R	4605600	4606400	*	state_2
chr2R	4611200	4617000	*	state_2
chr2R	4617400	4619400	*	state_2
chr2R	4620800	4623000	*	state_2
chr2R	4624000	4625200	*	state_2
chr2R	4626400	4628800	*	state_2
chr2R	4629400	4636600	*	state_2
chr2R	4636800	4638000	*	state_2
chr2R	4638400	4642000	*	state_2
chr2R	4649400	4650400	*	state_2
chr2R	4651000	4651400	*	state_2
chr2R	4651600	4652000	*	state_2
chr2R	4655000	4659200	*	state_2
chr2R	4670200	4671800	*	state_2
chr2R	4673600	4677800	*	state_2
[truncated: 26,107 more rows]
