# Supplementary material for: TORC1-dependent translation drives chromatin remodeling during the germ-cell-to-maternal transition in Drosophila
Source: EMBO J. 2026 Jan 26;45(5):1648–71. doi: 10.1038/s44318-026-00697-0 (PMC12953698; doi:10.1038/s44318-026-00697-0)
Supplement: Supplementary file 12 — Expanded view and appendix Source Data [file 44318_2026_697_MOESM12_ESM.zip › Source data for expanded view and appendix/Extended View Figure 3/EV3A/Supp3A_deepTools_Zfrp8_ChromHMM_states.bed]

#chrom	start	end	strand	deepTools_group
chr2L	5000	10200	*	state_1
chr2L	365800	382600	*	state_1
chr2L	512200	515200	*	state_1
chr2L	583200	585600	*	state_1
chr2L	586800	598800	*	state_1
chr2L	1630600	1632600	*	state_1
chr2L	1634200	1679200	*	state_1
chr2L	1686400	1698200	*	state_1
chr2L	1698800	1700600	*	state_1
chr2L	1948400	1956200	*	state_1
chr2L	1957000	1972800	*	state_1
chr2L	1973800	1974000	*	state_1
chr2L	2808400	2809400	*	state_1
chr2L	3531200	3563800	*	state_1
chr2L	3564400	3568600	*	state_1
chr2L	3569400	3580200	*	state_1
chr2L	3581400	3614200	*	state_1
chr2L	3657800	3667200	*	state_1
chr2L	3818200	3852200	*	state_1
chr2L	5027800	5028800	*	state_1
chr2L	5380000	5381200	*	state_1
chr2L	5381400	5461200	*	state_1
chr2L	5461600	5463600	*	state_1
chr2L	5464000	5470800	*	state_1
chr2L	5471600	5474200	*	state_1
chr2L	5496600	5498000	*	state_1
chr2L	5508600	5510200	*	state_1
chr2L	6540000	6540800	*	state_1
chr2L	6545800	6547000	*	state_1
chr2L	6547600	6549400	*	state_1
chr2L	6810600	6839800	*	state_1
chr2L	6843000	6844000	*	state_1
chr2L	7288800	7322400	*	state_1
chr2L	7342600	7343400	*	state_1
chr2L	7353800	7357000	*	state_1
chr2L	7549400	7549600	*	state_1
chr2L	8810400	8813400	*	state_1
chr2L	8815200	8839200	*	state_1
chr2L	8842600	8842800	*	state_1
chr2L	11205400	11208400	*	state_1
chr2L	11313800	11315200	*	state_1
chr2L	11316400	11316600	*	state_1
chr2L	11317600	11318400	*	state_1
chr2L	11335200	11338000	*	state_1
chr2L	11342000	11371400	*	state_1
chr2L	11432600	11445000	*	state_1
chr2L	11448200	11456400	*	state_1
chr2L	12082000	12089600	*	state_1
chr2L	12573000	12573800	*	state_1
chr2L	12574200	12618000	*	state_1
chr2L	12618400	12627600	*	state_1
chr2L	12632600	12637800	*	state_1
chr2L	12645400	12647000	*	state_1
chr2L	12651200	12661200	*	state_1
chr2L	14411000	14427000	*	state_1
chr2L	14468800	14470600	*	state_1
chr2L	14473000	14474600	*	state_1
chr2L	14477400	14489800	*	state_1
chr2L	15106200	15112800	*	state_1
chr2L	15324600	15345800	*	state_1
chr2L	15422800	15429200	*	state_1
chr2L	16415400	16434000	*	state_1
chr2L	16434600	16439200	*	state_1
chr2L	16466600	16470000	*	state_1
chr2L	16471000	16485600	*	state_1
chr2L	16488800	16490600	*	state_1
chr2L	18724200	18725600	*	state_1
chr2L	18733400	18735000	*	state_1
chr2L	18736000	18741800	*	state_1
chr2L	18790600	18792200	*	state_1
chr2L	18861400	18862400	*	state_1
chr2L	18874400	18876200	*	state_1
chr2L	18878400	18883600	*	state_1
chr2L	18884200	18885400	*	state_1
chr2L	18889600	18891200	*	state_1
chr2L	18928000	18935800	*	state_1
chr2L	19347800	19348200	*	state_1
chr2L	19463600	19463800	*	state_1
chr2L	20105400	20107200	*	state_1
chr2L	20108200	20108600	*	state_1
chr2L	20109400	20111200	*	state_1
chr2L	20111400	20111800	*	state_1
chr2L	20112000	20113600	*	state_1
chr2L	20113800	20118000	*	state_1
chr2L	20118200	20120400	*	state_1
chr2L	20150800	20151600	*	state_1
chr2L	20152600	20153200	*	state_1
chr2L	20164600	20165200	*	state_1
chr2L	20198000	20198400	*	state_1
chr2L	20220200	20220400	*	state_1
chr2L	20767800	20787200	*	state_1
chr2L	21820400	21826800	*	state_1
chr2L	21827000	21828000	*	state_1
chr2L	21892600	21904200	*	state_1
chr2L	22014600	22018000	*	state_1
chr2L	22020400	22032400	*	state_1
chr2L	22230600	22230800	*	state_1
chr2L	22267800	22268000	*	state_1
chr2L	22288800	22289400	*	state_1
chr2L	22378800	22379000	*	state_1
chr2L	22397000	22397400	*	state_1
chr2L	22398200	22399200	*	state_1
chr2L	22400600	22401000	*	state_1
chr2L	22401200	22401400	*	state_1
chr2L	22402200	22402400	*	state_1
chr2L	22402600	22403000	*	state_1
chr2L	22408600	22409000	*	state_1
chr2L	22409200	22409600	*	state_1
chr2L	22411200	22411600	*	state_1
chr2L	22443400	22443600	*	state_1
chr2L	22468000	22468600	*	state_1
chr2L	22471000	22471400	*	state_1
chr2L	22480000	22480400	*	state_1
chr2L	22482000	22482400	*	state_1
chr2L	22484800	22485200	*	state_1
chr2L	22486800	22487200	*	state_1
chr2L	22505200	22505600	*	state_1
chr2L	22562600	22563000	*	state_1
chr2L	22587600	22588000	*	state_1
chr2L	22622800	22623200	*	state_1
chr2L	22669000	22669400	*	state_1
chr2L	22679600	22680000	*	state_1
chr2L	22907600	22908000	*	state_1
chr2L	23154200	23154600	*	state_1
chr2L	23225400	23225600	*	state_1
chr2L	23228000	23228400	*	state_1
chr2L	23304000	23304400	*	state_1
chr2L	23344200	23344800	*	state_1
chr2L	23374200	23374600	*	state_1
chr2L	23381800	23382600	*	state_1
chr2L	23396400	23397200	*	state_1
chr2L	23397800	23398200	*	state_1
chr2L	23398800	23399400	*	state_1
chr2L	23400200	23400400	*	state_1
chr2L	23405200	23405600	*	state_1
chr2L	23414800	23415200	*	state_1
chr2L	23425800	23426000	*	state_1
chr2L	23440800	23441200	*	state_1
chr2L	23446200	23447000	*	state_1
chr2L	23447200	23447400	*	state_1
chr2L	23447800	23448000	*	state_1
chr2L	23452800	23453000	*	state_1
chr2L	23456200	23456800	*	state_1
chr2L	23457000	23457400	*	state_1
chr2L	23460200	23461000	*	state_1
chr2L	23462600	23463000	*	state_1
chr2L	23463200	23463800	*	state_1
chr2L	23465600	23466000	*	state_1
chr2L	23467400	23467800	*	state_1
chr2L	23473200	23474400	*	state_1
chr2L	23484600	23484800	*	state_1
chr2L	23494600	23495000	*	state_1
chr2L	23497200	23497400	*	state_1
chr2L	23499200	23499400	*	state_1
chr2R	1600	1800	*	state_1
chr2R	4600	4800	*	state_1
chr2R	6400	6800	*	state_1
chr2R	7800	8200	*	state_1
chr2R	8600	8800	*	state_1
chr2R	11000	11800	*	state_1
chr2R	12600	13400	*	state_1
chr2R	15000	16200	*	state_1
chr2R	17400	18000	*	state_1
chr2R	19200	19600	*	state_1
chr2R	20000	20200	*	state_1
chr2R	20600	21200	*	state_1
chr2R	25200	25600	*	state_1
chr2R	25800	26000	*	state_1
chr2R	27000	27200	*	state_1
chr2R	28000	28800	*	state_1
chr2R	30400	30800	*	state_1
chr2R	31000	31800	*	state_1
chr2R	33000	34400	*	state_1
chr2R	36000	37000	*	state_1
chr2R	37800	38000	*	state_1
chr2R	38800	39400	*	state_1
chr2R	39600	40200	*	state_1
chr2R	44600	45000	*	state_1
chr2R	45200	45600	*	state_1
chr2R	51400	52400	*	state_1
chr2R	54200	54400	*	state_1
chr2R	54600	54800	*	state_1
chr2R	60400	60800	*	state_1
chr2R	61400	62000	*	state_1
chr2R	67200	67800	*	state_1
chr2R	68200	68600	*	state_1
chr2R	68800	69800	*	state_1
chr2R	73400	73600	*	state_1
chr2R	74000	74600	*	state_1
chr2R	81400	82600	*	state_1
chr2R	82800	83000	*	state_1
chr2R	83600	83800	*	state_1
chr2R	84800	85000	*	state_1
chr2R	86000	86400	*	state_1
chr2R	88000	88400	*	state_1
chr2R	89000	89200	*	state_1
chr2R	90600	91000	*	state_1
chr2R	92800	93000	*	state_1
chr2R	94400	95000	*	state_1
chr2R	95200	95400	*	state_1
chr2R	95800	96400	*	state_1
chr2R	101200	101600	*	state_1
chr2R	102000	102400	*	state_1
chr2R	110000	110200	*	state_1
chr2R	111600	111800	*	state_1
chr2R	112000	113200	*	state_1
chr2R	113400	113600	*	state_1
chr2R	114800	115200	*	state_1
chr2R	121200	121400	*	state_1
chr2R	124200	124600	*	state_1
chr2R	128200	128600	*	state_1
chr2R	133600	134400	*	state_1
chr2R	135800	136600	*	state_1
chr2R	136800	139000	*	state_1
chr2R	139400	141000	*	state_1
chr2R	142400	143200	*	state_1
chr2R	143600	144000	*	state_1
chr2R	144400	146000	*	state_1
chr2R	146800	147400	*	state_1
chr2R	148400	148800	*	state_1
chr2R	158600	159400	*	state_1
chr2R	162000	165200	*	state_1
chr2R	165400	165800	*	state_1
chr2R	166800	167200	*	state_1
chr2R	178800	179200	*	state_1
chr2R	211600	211800	*	state_1
chr2R	233600	234000	*	state_1
chr2R	259600	259800	*	state_1
chr2R	318600	319000	*	state_1
chr2R	320200	324400	*	state_1
chr2R	326400	326800	*	state_1
chr2R	328000	333800	*	state_1
chr2R	336000	336200	*	state_1
chr2R	346600	347000	*	state_1
chr2R	349800	350000	*	state_1
chr2R	366200	366600	*	state_1
chr2R	375800	376000	*	state_1
chr2R	377000	377400	*	state_1
chr2R	377600	378000	*	state_1
chr2R	379400	379600	*	state_1
chr2R	382000	382400	*	state_1
chr2R	383800	384200	*	state_1
chr2R	386600	389000	*	state_1
chr2R	389200	391400	*	state_1
chr2R	394000	395400	*	state_1
chr2R	396600	397400	*	state_1
chr2R	397800	398200	*	state_1
chr2R	399200	400800	*	state_1
chr2R	401000	401600	*	state_1
chr2R	402600	403000	*	state_1
chr2R	415600	415800	*	state_1
chr2R	426400	426800	*	state_1
chr2R	431200	432800	*	state_1
chr2R	433200	433400	*	state_1
chr2R	434800	435200	*	state_1
chr2R	447400	447800	*	state_1
chr2R	448800	449200	*	state_1
chr2R	452000	452400	*	state_1
chr2R	453400	453800	*	state_1
chr2R	455400	456200	*	state_1
chr2R	456400	458200	*	state_1
chr2R	459400	461800	*	state_1
chr2R	462000	470000	*	state_1
chr2R	473200	475600	*	state_1
chr2R	481800	482000	*	state_1
chr2R	491000	491800	*	state_1
chr2R	492200	493400	*	state_1
chr2R	494800	495200	*	state_1
chr2R	502400	504400	*	state_1
chr2R	505000	505400	*	state_1
chr2R	508000	510800	*	state_1
chr2R	511400	511800	*	state_1
chr2R	512000	513600	*	state_1
chr2R	519000	519200	*	state_1
chr2R	520200	520600	*	state_1
chr2R	522200	522400	*	state_1
chr2R	522800	523600	*	state_1
chr2R	523800	527200	*	state_1
chr2R	528600	529400	*	state_1
chr2R	537800	539200	*	state_1
chr2R	541800	542000	*	state_1
chr2R	545200	546400	*	state_1
chr2R	546800	549400	*	state_1
chr2R	552200	553000	*	state_1
chr2R	553800	561800	*	state_1
chr2R	563000	565400	*	state_1
chr2R	569600	570000	*	state_1
chr2R	573800	575800	*	state_1
chr2R	580400	580600	*	state_1
chr2R	582000	582600	*	state_1
chr2R	583800	584400	*	state_1
chr2R	584600	584800	*	state_1
chr2R	585200	585600	*	state_1
chr2R	586600	587200	*	state_1
chr2R	588400	589400	*	state_1
chr2R	591000	591200	*	state_1
chr2R	591600	592200	*	state_1
chr2R	595600	598800	*	state_1
chr2R	600000	602000	*	state_1
chr2R	603200	605200	*	state_1
chr2R	606000	606400	*	state_1
chr2R	609800	610000	*	state_1
chr2R	611000	613800	*	state_1
chr2R	614000	615800	*	state_1
chr2R	618000	618600	*	state_1
chr2R	619400	620000	*	state_1
chr2R	620200	622400	*	state_1
chr2R	625200	626200	*	state_1
chr2R	627600	629600	*	state_1
chr2R	630600	632000	*	state_1
chr2R	633400	634800	*	state_1
chr2R	638200	638600	*	state_1
chr2R	645200	645800	*	state_1
chr2R	654000	656600	*	state_1
chr2R	659800	660200	*	state_1
chr2R	662400	662600	*	state_1
chr2R	665800	666000	*	state_1
chr2R	669600	669800	*	state_1
chr2R	670000	671200	*	state_1
chr2R	673200	673600	*	state_1
chr2R	676800	678200	*	state_1
chr2R	680600	680800	*	state_1
chr2R	683600	684000	*	state_1
chr2R	684200	685200	*	state_1
chr2R	690800	691600	*	state_1
chr2R	695800	696200	*	state_1
chr2R	697200	697800	*	state_1
chr2R	698200	699200	*	state_1
chr2R	709000	709400	*	state_1
chr2R	710000	710600	*	state_1
chr2R	710800	711600	*	state_1
chr2R	712600	712800	*	state_1
chr2R	714400	714800	*	state_1
chr2R	715400	716000	*	state_1
chr2R	716200	716400	*	state_1
chr2R	716800	717200	*	state_1
chr2R	717400	717800	*	state_1
chr2R	718400	718800	*	state_1
chr2R	719400	719600	*	state_1
chr2R	724600	725000	*	state_1
chr2R	726800	728000	*	state_1
chr2R	728200	728400	*	state_1
chr2R	728600	731000	*	state_1
chr2R	733400	735400	*	state_1
chr2R	739200	739400	*	state_1
chr2R	741600	742200	*	state_1
chr2R	743200	743800	*	state_1
chr2R	746400	746800	*	state_1
chr2R	895000	895600	*	state_1
chr2R	895800	896200	*	state_1
chr2R	937400	937600	*	state_1
chr2R	957200	957400	*	state_1
chr2R	957600	957800	*	state_1
chr2R	1038400	1039400	*	state_1
chr2R	1053200	1053600	*	state_1
chr2R	1056600	1056800	*	state_1
chr2R	1059600	1060000	*	state_1
chr2R	1063000	1063600	*	state_1
chr2R	1137000	1137200	*	state_1
chr2R	1201800	1202200	*	state_1
chr2R	1204000	1204400	*	state_1
chr2R	1231400	1231600	*	state_1
chr2R	1434200	1434400	*	state_1
chr2R	1453600	1453800	*	state_1
chr2R	1456400	1456800	*	state_1
chr2R	1457800	1458000	*	state_1
chr2R	1465800	1466000	*	state_1
chr2R	1468200	1468400	*	state_1
chr2R	1481000	1481200	*	state_1
chr2R	1481400	1481600	*	state_1
chr2R	1482400	1482600	*	state_1
chr2R	1484400	1484600	*	state_1
chr2R	1547600	1547800	*	state_1
chr2R	1562400	1562800	*	state_1
chr2R	1634400	1634800	*	state_1
chr2R	1669800	1670000	*	state_1
chr2R	1671600	1672000	*	state_1
chr2R	1673200	1673800	*	state_1
chr2R	1711800	1712000	*	state_1
chr2R	1746400	1746800	*	state_1
chr2R	1769200	1769400	*	state_1
chr2R	1785400	1785600	*	state_1
chr2R	1810000	1810600	*	state_1
chr2R	1822200	1822400	*	state_1
chr2R	1827400	1827600	*	state_1
chr2R	1835000	1836400	*	state_1
chr2R	1836600	1837600	*	state_1
chr2R	1841000	1842200	*	state_1
chr2R	1842800	1843200	*	state_1
chr2R	1848200	1848400	*	state_1
chr2R	1849200	1849400	*	state_1
chr2R	1851400	1851800	*	state_1
chr2R	1857400	1858400	*	state_1
chr2R	1869000	1869400	*	state_1
chr2R	1869800	1870000	*	state_1
chr2R	1873400	1874400	*	state_1
chr2R	1875800	1876400	*	state_1
chr2R	1877600	1878000	*	state_1
chr2R	1878600	1879400	*	state_1
chr2R	1881200	1882000	*	state_1
chr2R	1882400	1882800	*	state_1
chr2R	1884800	1885200	*	state_1
chr2R	1885400	1886200	*	state_1
chr2R	1886800	1887200	*	state_1
chr2R	1887600	1888600	*	state_1
chr2R	1889600	1890000	*	state_1
chr2R	1894400	1895200	*	state_1
chr2R	1895800	1896000	*	state_1
chr2R	1897000	1897600	*	state_1
chr2R	1898400	1898800	*	state_1
chr2R	1899000	1899400	*	state_1
chr2R	1899800	1900200	*	state_1
chr2R	1901000	1901800	*	state_1
chr2R	1904800	1906000	*	state_1
chr2R	1906800	1907600	*	state_1
chr2R	1912400	1913200	*	state_1
chr2R	1914800	1915400	*	state_1
chr2R	1915600	1916600	*	state_1
chr2R	1931000	1931200	*	state_1
chr2R	1934000	1934200	*	state_1
chr2R	1934600	1935400	*	state_1
chr2R	1936000	1937000	*	state_1
chr2R	1937400	1937800	*	state_1
chr2R	1960400	1961400	*	state_1
chr2R	1964200	1964600	*	state_1
chr2R	1978600	1980600	*	state_1
chr2R	1981000	1981200	*	state_1
chr2R	1989400	1989600	*	state_1
chr2R	2001400	2001600	*	state_1
chr2R	2002800	2003200	*	state_1
chr2R	2004200	2004600	*	state_1
chr2R	2005400	2005600	*	state_1
chr2R	2006000	2006600	*	state_1
chr2R	2006800	2007000	*	state_1
chr2R	2008200	2008400	*	state_1
chr2R	2010400	2011400	*	state_1
chr2R	2012200	2013400	*	state_1
chr2R	2018200	2018400	*	state_1
chr2R	2018600	2019000	*	state_1
chr2R	2019800	2020200	*	state_1
chr2R	2022400	2022800	*	state_1
chr2R	2029400	2029800	*	state_1
chr2R	2030800	2031200	*	state_1
chr2R	2033000	2033200	*	state_1
chr2R	2033400	2033600	*	state_1
chr2R	2034400	2035200	*	state_1
chr2R	2035800	2036600	*	state_1
chr2R	2036800	2037400	*	state_1
chr2R	2038600	2038800	*	state_1
chr2R	2039200	2039600	*	state_1
chr2R	2040600	2041400	*	state_1
chr2R	2043000	2043200	*	state_1
chr2R	2047600	2048000	*	state_1
chr2R	2052400	2053000	*	state_1
chr2R	2054600	2055000	*	state_1
chr2R	2057400	2057800	*	state_1
chr2R	2060200	2061400	*	state_1
chr2R	2061800	2062000	*	state_1
chr2R	2062200	2062600	*	state_1
chr2R	2072200	2072600	*	state_1
chr2R	2083000	2083800	*	state_1
chr2R	2084800	2085200	*	state_1
chr2R	2087800	2088200	*	state_1
chr2R	2089800	2090200	*	state_1
chr2R	2091200	2091400	*	state_1
chr2R	2096800	2097000	*	state_1
chr2R	2102200	2102800	*	state_1
chr2R	2104600	2104800	*	state_1
chr2R	2106200	2106600	*	state_1
chr2R	2106800	2107000	*	state_1
chr2R	2118000	2118200	*	state_1
chr2R	2126400	2126800	*	state_1
chr2R	2128000	2129000	*	state_1
chr2R	2129200	2130000	*	state_1
chr2R	2130800	2131000	*	state_1
chr2R	2138000	2138600	*	state_1
chr2R	2139200	2139800	*	state_1
chr2R	2140000	2141000	*	state_1
chr2R	2141200	2142400	*	state_1
chr2R	2142800	2143200	*	state_1
chr2R	2149400	2149600	*	state_1
chr2R	2152200	2153000	*	state_1
chr2R	2154000	2154400	*	state_1
chr2R	2155600	2156000	*	state_1
chr2R	2156600	2157400	*	state_1
chr2R	2158400	2158800	*	state_1
chr2R	2170600	2171400	*	state_1
chr2R	2178400	2179200	*	state_1
chr2R	2179400	2179800	*	state_1
chr2R	2180800	2181400	*	state_1
chr2R	2183800	2184400	*	state_1
chr2R	2193800	2194200	*	state_1
chr2R	2194600	2194800	*	state_1
chr2R	2197400	2197600	*	state_1
chr2R	2199800	2200000	*	state_1
chr2R	2201200	2202400	*	state_1
chr2R	2203000	2203400	*	state_1
chr2R	2208600	2209000	*	state_1
chr2R	2219600	2219800	*	state_1
chr2R	2222400	2223000	*	state_1
chr2R	2228000	2228600	*	state_1
chr2R	2230200	2230400	*	state_1
chr2R	2230600	2231000	*	state_1
chr2R	2234000	2234400	*	state_1
chr2R	2250200	2251000	*	state_1
chr2R	2251200	2251400	*	state_1
chr2R	2253000	2253200	*	state_1
chr2R	2254200	2254400	*	state_1
chr2R	2256200	2256800	*	state_1
chr2R	2257200	2258000	*	state_1
chr2R	2265200	2265400	*	state_1
chr2R	2265800	2266400	*	state_1
chr2R	2268200	2268600	*	state_1
chr2R	2283800	2284000	*	state_1
chr2R	2286200	2286600	*	state_1
chr2R	2291600	2291800	*	state_1
chr2R	2303000	2303200	*	state_1
chr2R	2303800	2304400	*	state_1
chr2R	2304800	2305200	*	state_1
chr2R	2311200	2311400	*	state_1
chr2R	2323600	2323800	*	state_1
chr2R	2337800	2338000	*	state_1
chr2R	2340800	2341000	*	state_1
chr2R	2342400	2342800	*	state_1
chr2R	2345000	2345400	*	state_1
chr2R	2354600	2355200	*	state_1
chr2R	2361800	2362000	*	state_1
chr2R	2368400	2369000	*	state_1
chr2R	2369600	2370000	*	state_1
chr2R	2374400	2375000	*	state_1
chr2R	2376000	2376200	*	state_1
chr2R	2381200	2381400	*	state_1
chr2R	2385600	2385800	*	state_1
chr2R	2404600	2405000	*	state_1
chr2R	2440400	2440800	*	state_1
chr2R	2444600	2445000	*	state_1
chr2R	2451200	2451400	*	state_1
chr2R	2577200	2577600	*	state_1
chr2R	2579200	2579400	*	state_1
chr2R	2581000	2581400	*	state_1
chr2R	2582600	2583000	*	state_1
chr2R	2584400	2584800	*	state_1
chr2R	2596200	2596800	*	state_1
chr2R	2601200	2601600	*	state_1
chr2R	2602800	2603000	*	state_1
chr2R	2651800	2652000	*	state_1
chr2R	2653800	2654200	*	state_1
chr2R	2659800	2660000	*	state_1
chr2R	2709200	2709400	*	state_1
chr2R	2710400	2711000	*	state_1
chr2R	2712000	2712600	*	state_1
chr2R	2718600	2719000	*	state_1
chr2R	2733000	2733400	*	state_1
chr2R	2735000	2735200	*	state_1
chr2R	2805400	2805800	*	state_1
chr2R	2889200	2889400	*	state_1
chr2R	2889800	2890200	*	state_1
chr2R	2893400	2893800	*	state_1
chr2R	2895600	2896200	*	state_1
chr2R	2926600	2927000	*	state_1
chr2R	2956000	2956600	*	state_1
chr2R	2978800	2979400	*	state_1
chr2R	2984200	2984600	*	state_1
chr2R	2988000	2988200	*	state_1
chr2R	2995000	2995400	*	state_1
chr2R	3006400	3006800	*	state_1
chr2R	3015600	3015800	*	state_1
chr2R	3016600	3017200	*	state_1
chr2R	3035200	3035600	*	state_1
chr2R	3039800	3040600	*	state_1
chr2R	3044200	3044400	*	state_1
chr2R	3050400	3050600	*	state_1
chr2R	3052600	3053000	*	state_1
chr2R	3057200	3057400	*	state_1
chr2R	3060000	3061200	*	state_1
chr2R	3080600	3080800	*	state_1
chr2R	3094000	3095600	*	state_1
chr2R	3099200	3099600	*	state_1
chr2R	3121400	3121800	*	state_1
chr2R	3129600	3130000	*	state_1
chr2R	3131800	3132400	*	state_1
chr2R	3133600	3136000	*	state_1
chr2R	3142200	3143000	*	state_1
chr2R	3148600	3149400	*	state_1
chr2R	3153200	3154200	*	state_1
chr2R	3154600	3155000	*	state_1
chr2R	3166400	3166800	*	state_1
chr2R	3167600	3168000	*	state_1
chr2R	3168200	3169200	*	state_1
chr2R	3169600	3171200	*	state_1
chr2R	3172200	3174000	*	state_1
chr2R	3176200	3176600	*	state_1
chr2R	3179400	3182000	*	state_1
chr2R	3187600	3188000	*	state_1
chr2R	3193400	3193800	*	state_1
chr2R	3194000	3195400	*	state_1
chr2R	3195600	3196000	*	state_1
chr2R	3198600	3199000	*	state_1
chr2R	3202200	3202800	*	state_1
chr2R	3203000	3203200	*	state_1
chr2R	3208000	3208400	*	state_1
chr2R	3213000	3213400	*	state_1
chr2R	3213800	3214000	*	state_1
chr2R	3218200	3218600	*	state_1
chr2R	3222600	3222800	*	state_1
chr2R	3243400	3243800	*	state_1
chr2R	3246200	3246400	*	state_1
chr2R	3251200	3251400	*	state_1
chr2R	3252000	3252600	*	state_1
chr2R	3259200	3259400	*	state_1
chr2R	3260000	3260400	*	state_1
chr2R	3261400	3261800	*	state_1
chr2R	3263000	3263600	*	state_1
chr2R	3263800	3264000	*	state_1
chr2R	3265400	3265800	*	state_1
chr2R	3271200	3272000	*	state_1
chr2R	3275000	3276200	*	state_1
chr2R	3277800	3278400	*	state_1
chr2R	3279000	3279400	*	state_1
chr2R	3282200	3282600	*	state_1
chr2R	3282800	3285600	*	state_1
chr2R	3294200	3294400	*	state_1
chr2R	3295400	3295800	*	state_1
chr2R	3296600	3296800	*	state_1
chr2R	3297000	3297200	*	state_1
chr2R	3298800	3299200	*	state_1
chr2R	3301200	3301800	*	state_1
chr2R	3306000	3306400	*	state_1
chr2R	3313000	3313200	*	state_1
chr2R	3322600	3323000	*	state_1
chr2R	3326400	3326600	*	state_1
chr2R	3333800	3334000	*	state_1
chr2R	3335400	3336000	*	state_1
chr2R	3336200	3336800	*	state_1
chr2R	3337400	3337800	*	state_1
chr2R	3338600	3338800	*	state_1
chr2R	3341400	3342000	*	state_1
chr2R	3343200	3344200	*	state_1
chr2R	3344400	3345000	*	state_1
chr2R	3347400	3348000	*	state_1
chr2R	3351800	3352000	*	state_1
chr2R	3352600	3353200	*	state_1
chr2R	3357600	3358800	*	state_1
chr2R	3360400	3360800	*	state_1
chr2R	3361000	3361600	*	state_1
chr2R	3373200	3373400	*	state_1
chr2R	3374800	3375000	*	state_1
chr2R	3376200	3376600	*	state_1
chr2R	3377000	3377600	*	state_1
chr2R	3379200	3379600	*	state_1
chr2R	3379800	3380400	*	state_1
chr2R	3381200	3382600	*	state_1
chr2R	3383000	3383400	*	state_1
chr2R	3383800	3384800	*	state_1
chr2R	3393000	3393400	*	state_1
chr2R	3393800	3394200	*	state_1
chr2R	3417400	3417600	*	state_1
chr2R	3447200	3448200	*	state_1
chr2R	3457600	3458200	*	state_1
chr2R	3467400	3467600	*	state_1
chr2R	3468200	3468400	*	state_1
chr2R	3469000	3469600	*	state_1
chr2R	3471000	3471200	*	state_1
chr2R	3473200	3473400	*	state_1
chr2R	3476000	3476200	*	state_1
chr2R	3478600	3479000	*	state_1
chr2R	3479400	3482600	*	state_1
chr2R	3484200	3484400	*	state_1
chr2R	3485600	3486200	*	state_1
chr2R	3487600	3488200	*	state_1
chr2R	3492600	3493400	*	state_1
chr2R	3493800	3494000	*	state_1
chr2R	3496400	3496600	*	state_1
chr2R	3496800	3497800	*	state_1
chr2R	3498200	3498800	*	state_1
chr2R	3499800	3500000	*	state_1
chr2R	3500200	3500400	*	state_1
chr2R	3502200	3502800	*	state_1
chr2R	3503800	3505400	*	state_1
chr2R	3505600	3506000	*	state_1
chr2R	3514200	3518800	*	state_1
chr2R	3519000	3519800	*	state_1
chr2R	3520200	3520600	*	state_1
chr2R	3520800	3521000	*	state_1
chr2R	3521600	3522800	*	state_1
chr2R	3531400	3532600	*	state_1
chr2R	3536200	3537000	*	state_1
chr2R	3542200	3542600	*	state_1
chr2R	3542800	3544000	*	state_1
chr2R	3544800	3545600	*	state_1
chr2R	3545800	3546400	*	state_1
chr2R	3549800	3552000	*	state_1
chr2R	3553400	3554000	*	state_1
chr2R	3559600	3560000	*	state_1
chr2R	3566200	3566600	*	state_1
chr2R	3567000	3567400	*	state_1
chr2R	3568800	3569400	*	state_1
chr2R	3569800	3570200	*	state_1
chr2R	3570600	3571000	*	state_1
chr2R	3581600	3582000	*	state_1
chr2R	3591400	3592800	*	state_1
chr2R	3595800	3596400	*	state_1
chr2R	3597600	3597800	*	state_1
chr2R	3599200	3599400	*	state_1
chr2R	3599800	3601600	*	state_1
chr2R	3603200	3604200	*	state_1
chr2R	3604800	3605400	*	state_1
chr2R	3606000	3606800	*	state_1
chr2R	3608000	3608200	*	state_1
chr2R	3608600	3609200	*	state_1
chr2R	3609400	3609600	*	state_1
chr2R	3614000	3614200	*	state_1
chr2R	3622800	3623000	*	state_1
chr2R	3626400	3626800	*	state_1
chr2R	3629000	3629400	*	state_1
chr2R	3634800	3635200	*	state_1
chr2R	3635600	3635800	*	state_1
chr2R	3636200	3636600	*	state_1
chr2R	3646200	3646600	*	state_1
chr2R	3646800	3647200	*	state_1
chr2R	3648600	3649000	*	state_1
chr2R	3650400	3650600	*	state_1
chr2R	3651600	3652000	*	state_1
chr2R	3653400	3654000	*	state_1
chr2R	3658600	3658800	*	state_1
chr2R	3663800	3664400	*	state_1
chr2R	3668400	3668800	*	state_1
chr2R	3669000	3669400	*	state_1
chr2R	3670200	3670800	*	state_1
chr2R	3680400	3680600	*	state_1
chr2R	3681600	3682400	*	state_1
chr2R	3683800	3684200	*	state_1
chr2R	3687400	3687600	*	state_1
chr2R	3689200	3689400	*	state_1
chr2R	3702600	3703400	*	state_1
chr2R	3705000	3705800	*	state_1
chr2R	3709800	3711200	*	state_1
chr2R	3711400	3712200	*	state_1
chr2R	3712600	3712800	*	state_1
chr2R	3714400	3714800	*	state_1
chr2R	3715400	3716000	*	state_1
chr2R	3716600	3717400	*	state_1
chr2R	3722800	3723000	*	state_1
chr2R	3763200	3763800	*	state_1
chr2R	3765000	3765200	*	state_1
chr2R	3769600	3770000	*	state_1
chr2R	3772400	3772800	*	state_1
chr2R	3779400	3779800	*	state_1
chr2R	3781600	3781800	*	state_1
chr2R	3795600	3796000	*	state_1
chr2R	3802000	3802200	*	state_1
chr2R	3811000	3811400	*	state_1
chr2R	3811800	3812200	*	state_1
chr2R	3817200	3817800	*	state_1
chr2R	3818800	3819200	*	state_1
chr2R	3840200	3840400	*	state_1
chr2R	3860600	3861000	*	state_1
chr2R	3867400	3867800	*	state_1
chr2R	3971800	3972000	*	state_1
chr2R	4062400	4062800	*	state_1
chr2R	4065600	4066000	*	state_1
chr2R	4077200	4077600	*	state_1
chr2R	4079400	4079800	*	state_1
chr2R	4212000	4212600	*	state_1
chr2R	4874400	4875000	*	state_1
chr2R	4920200	4920600	*	state_1
chr2R	4958000	4959000	*	state_1
chr2R	4989000	4989200	*	state_1
chr2R	5406800	5407000	*	state_1
chr2R	5585400	5585600	*	state_1
chr2R	5592000	5592400	*	state_1
chr2R	5715400	5726600	*	state_1
chr2R	5727400	5738600	*	state_1
chr2R	5740800	5745400	*	state_1
chr2R	6273400	6274400	*	state_1
chr2R	6274600	6275400	*	state_1
chr2R	6277800	6278200	*	state_1
chr2R	6278400	6278600	*	state_1
chr2R	6278800	6279200	*	state_1
chr2R	6280000	6280600	*	state_1
chr2R	6283600	6284200	*	state_1
chr2R	6284600	6285600	*	state_1
chr2R	6287400	6287800	*	state_1
chr2R	6293000	6294000	*	state_1
chr2R	6296000	6296200	*	state_1
chr2R	6296400	6296800	*	state_1
chr2R	6298400	6298600	*	state_1
chr2R	6298800	6299200	*	state_1
chr2R	6299600	6300200	*	state_1
chr2R	6301800	6302400	*	state_1
chr2R	6302800	6303200	*	state_1
chr2R	6303400	6303600	*	state_1
chr2R	6303800	6304600	*	state_1
chr2R	6306600	6307600	*	state_1
chr2R	6307800	6308600	*	state_1
chr2R	6309800	6311000	*	state_1
chr2R	6311400	6311600	*	state_1
chr2R	6311800	6312400	*	state_1
chr2R	6317200	6318000	*	state_1
chr2R	6318800	6319000	*	state_1
chr2R	6319200	6319400	*	state_1
chr2R	6319800	6320000	*	state_1
chr2R	6320600	6321600	*	state_1
chr2R	6321800	6323800	*	state_1
chr2R	6324200	6324400	*	state_1
chr2R	6324600	6327400	*	state_1
chr2R	6329400	6329800	*	state_1
chr2R	6330000	6330400	*	state_1
chr2R	6338000	6342400	*	state_1
chr2R	6393000	6393400	*	state_1
chr2R	6398600	6398800	*	state_1
chr2R	6409600	6410000	*	state_1
chr2R	6416600	6417400	*	state_1
chr2R	6417800	6419200	*	state_1
chr2R	6425600	6426000	*	state_1
chr2R	6426200	6426400	*	state_1
chr2R	6427600	6427800	*	state_1
chr2R	6428800	6429200	*	state_1
chr2R	6430000	6430200	*	state_1
chr2R	6430400	6430600	*	state_1
chr2R	6431400	6431600	*	state_1
chr2R	6433000	6433600	*	state_1
chr2R	6434600	6434800	*	state_1
chr2R	6435000	6435200	*	state_1
chr2R	6435600	6435800	*	state_1
chr2R	6436000	6437200	*	state_1
chr2R	6437400	6439400	*	state_1
chr2R	6440400	6440800	*	state_1
chr2R	6442000	6442200	*	state_1
chr2R	6443400	6444000	*	state_1
chr2R	6444400	6445200	*	state_1
chr2R	6447000	6447200	*	state_1
chr2R	6447400	6447800	*	state_1
chr2R	6476200	6476400	*	state_1
chr2R	6476800	6477200	*	state_1
chr2R	6477600	6478000	*	state_1
chr2R	6479600	6480000	*	state_1
chr2R	6484000	6484600	*	state_1
chr2R	6488000	6488800	*	state_1
chr2R	6579600	6579800	*	state_1
chr2R	7411000	7418600	*	state_1
chr2R	7420200	7420800	*	state_1
chr2R	7434800	7435000	*	state_1
chr2R	8014600	8015800	*	state_1
chr2R	8017600	8051400	*	state_1
chr2R	8269200	8271400	*	state_1
chr2R	8273800	8274800	*	state_1
chr2R	8633600	8634000	*	state_1
chr2R	8638600	8639600	*	state_1
chr2R	9192600	9203600	*	state_1
chr2R	9973400	9988400	*	state_1
chr2R	11465600	11472800	*	state_1
chr2R	11473800	11487200	*	state_1
chr2R	11487600	11491400	*	state_1
chr2R	11491600	11493400	*	state_1
chr2R	11497000	11500600	*	state_1
chr2R	11500800	11504400	*	state_1
chr2R	11504800	11507600	*	state_1
chr2R	11507800	11518000	*	state_1
chr2R	11518600	11527600	*	state_1
chr2R	11528800	11548400	*	state_1
chr2R	11549000	11555000	*	state_1
chr2R	11558000	11564800	*	state_1
chr2R	12885200	12912400	*	state_1
chr2R	12953600	12955800	*	state_1
chr2R	12956000	12958400	*	state_1
chr2R	12960800	12966800	*	state_1
chr2R	12982200	12984400	*	state_1
chr2R	12986800	12990400	*	state_1
chr2R	12992800	12996000	*	state_1
chr2R	13009200	13011400	*	state_1
chr2R	13017600	13022800	*	state_1
chr2R	13026200	13034600	*	state_1
chr2R	13036200	13038000	*	state_1
chr2R	13039600	13043000	*	state_1
chr2R	13114400	13114600	*	state_1
chr2R	14195400	14196200	*	state_1
chr2R	14201800	14203000	*	state_1
chr2R	14204200	14207600	*	state_1
chr2R	14209200	14211200	*	state_1
chr2R	14441800	14467400	*	state_1
chr2R	14476400	14479600	*	state_1
chr2R	14783000	14804000	*	state_1
chr2R	14818200	14819400	*	state_1
chr2R	15670200	15674600	*	state_1
chr2R	15835400	15835800	*	state_1
chr2R	15836400	15836600	*	state_1
chr2R	17809200	17810200	*	state_1
chr2R	17812400	17817000	*	state_1
chr2R	17817400	17834000	*	state_1
chr2R	18362000	18362400	*	state_1
chr2R	18371200	18371400	*	state_1
chr2R	18652800	18653600	*	state_1
chr2R	19254800	19280200	*	state_1
chr2R	20885200	20891800	*	state_1
chr2R	20892200	20893400	*	state_1
chr2R	20894400	20916400	*	state_1
chr2R	22235400	22275400	*	state_1
chr2R	22683800	22684400	*	state_1
chr2R	23035800	23042400	*	state_1
chr2R	23044800	23055000	*	state_1
chr2R	23618800	23648200	*	state_1
chr2R	24339600	24342000	*	state_1
chr2R	24370000	24372600	*	state_1
chr2R	24800000	24821400	*	state_1
chr2R	24823600	24825200	*	state_1
chr2R	24825600	24828000	*	state_1
chr2R	24843400	24846400	*	state_1
chr2R	24846800	24854400	*	state_1
chr2R	24854800	24855800	*	state_1
chr2R	25062000	25065000	*	state_1
chr2R	25100200	25102800	*	state_1
chr2R	25111600	25122600	*	state_1
chr2R	25124400	25127200	*	state_1
chr2R	25212800	25218400	*	state_1
chr2R	25255200	25256000	*	state_1
chr2R	25256200	25258200	*	state_1
chr2R	25268800	25269200	*	state_1
chr2R	25271600	25272000	*	state_1
chr2R	25274600	25275000	*	state_1
chr3L	44400	46600	*	state_1
chr3L	47600	52600	*	state_1
chr3L	366800	394800	*	state_1
chr3L	396600	399600	*	state_1
chr3L	400000	402800	*	state_1
chr3L	409600	410800	*	state_1
chr3L	411600	415000	*	state_1
chr3L	418800	420400	*	state_1
chr3L	424800	432400	*	state_1
chr3L	620800	621600	*	state_1
chr3L	926400	926600	*	state_1
chr3L	1179200	1188000	*	state_1
chr3L	1364000	1365800	*	state_1
chr3L	3620200	3627600	*	state_1
chr3L	3631600	3631800	*	state_1
chr3L	3876200	3880600	*	state_1
chr3L	5846000	5846400	*	state_1
chr3L	6779400	6781200	*	state_1
chr3L	6783000	6784000	*	state_1
chr3L	6784400	6797600	*	state_1
chr3L	6887000	6887600	*	state_1
chr3L	6895000	6914800	*	state_1
chr3L	6982200	6993200	*	state_1
chr3L	7684400	7684800	*	state_1
chr3L	7940200	7967800	*	state_1
chr3L	9003200	9046200	*	state_1
chr3L	9347000	9347200	*	state_1
chr3L	9348000	9348400	*	state_1
chr3L	9541400	9541600	*	state_1
chr3L	10318800	10324200	*	state_1
chr3L	10327200	10327800	*	state_1
chr3L	10329200	10330400	*	state_1
chr3L	10985200	10986200	*	state_1
chr3L	10989800	10992400	*	state_1
chr3L	10995400	10999400	*	state_1
chr3L	11000200	11008600	*	state_1
chr3L	11011200	11021000	*	state_1
chr3L	12422600	12471000	*	state_1
chr3L	12572600	12609400	*	state_1
chr3L	12609800	12627400	*	state_1
chr3L	12628200	12632200	*	state_1
chr3L	12647400	12652800	*	state_1
chr3L	12653800	12658200	*	state_1
chr3L	12682800	12688400	*	state_1
chr3L	12689000	12691000	*	state_1
chr3L	13396200	13409200	*	state_1
chr3L	14115200	14147400	*	state_1
chr3L	14149600	14187800	*	state_1
chr3L	14568000	14603000	*	state_1
chr3L	14617600	14618400	*	state_1
chr3L	17863200	17863800	*	state_1
chr3L	17919600	17920000	*	state_1
chr3L	18222800	18223000	*	state_1
chr3L	19471400	19471600	*	state_1
chr3L	19654600	19684200	*	state_1
chr3L	20612200	20620800	*	state_1
chr3L	20622000	20633800	*	state_1
chr3L	20685800	20687400	*	state_1
chr3L	20690800	20702000	*	state_1
chr3L	21456200	21465000	*	state_1
chr3L	21465800	21484000	*	state_1
chr3L	21487200	21488000	*	state_1
chr3L	21800400	21808000	*	state_1
chr3L	21810200	21812200	*	state_1
chr3L	21812600	21814000	*	state_1
chr3L	23109200	23109400	*	state_1
chr3L	23190000	23190400	*	state_1
chr3L	23192600	23192800	*	state_1
chr3L	23202200	23202400	*	state_1
chr3L	23222200	23222800	*	state_1
chr3L	23360600	23360800	*	state_1
chr3L	23361800	23362400	*	state_1
chr3L	23365800	23366200	*	state_1
chr3L	23369400	23369800	*	state_1
chr3L	23408600	23409000	*	state_1
chr3L	23413800	23414200	*	state_1
chr3L	23415200	23415600	*	state_1
chr3L	23422200	23423000	*	state_1
chr3L	23439800	23440000	*	state_1
chr3L	23441600	23441800	*	state_1
chr3L	23443600	23443800	*	state_1
chr3L	23461800	23464000	*	state_1
chr3L	23464200	23464600	*	state_1
chr3L	23499000	23499400	*	state_1
chr3L	23543800	23544200	*	state_1
chr3L	23566800	23567000	*	state_1
chr3L	23604800	23605200	*	state_1
chr3L	23631600	23631800	*	state_1
chr3L	23660600	23661000	*	state_1
chr3L	23788400	23789600	*	state_1
chr3L	23790400	23792000	*	state_1
chr3L	23800000	23800400	*	state_1
chr3L	23808000	23808200	*	state_1
chr3L	23812400	23812800	*	state_1
chr3L	23824600	23824800	*	state_1
chr3L	23852200	23852600	*	state_1
chr3L	23857800	23858000	*	state_1
chr3L	23859200	23859600	*	state_1
chr3L	23867600	23868200	*	state_1
chr3L	23885000	23885400	*	state_1
chr3L	23886800	23887000	*	state_1
chr3L	23896400	23896600	*	state_1
chr3L	23915200	23915400	*	state_1
chr3L	23922200	23922600	*	state_1
chr3L	23930400	23931000	*	state_1
chr3L	23967000	23967600	*	state_1
chr3L	23969600	23969800	*	state_1
chr3L	23972400	23972800	*	state_1
chr3L	23981200	23981600	*	state_1
chr3L	23990400	23990600	*	state_1
chr3L	24046200	24047000	*	state_1
chr3L	24067600	24068000	*	state_1
chr3L	24068800	24069200	*	state_1
chr3L	24090400	24090600	*	state_1
chr3L	24097400	24097800	*	state_1
chr3L	24104200	24104600	*	state_1
chr3L	24106800	24107000	*	state_1
chr3L	24108600	24109000	*	state_1
chr3L	24115800	24116000	*	state_1
chr3L	24116600	24117000	*	state_1
chr3L	24140600	24141000	*	state_1
chr3L	24143200	24143400	*	state_1
chr3L	24144600	24144800	*	state_1
chr3L	24147000	24147400	*	state_1
chr3L	24147600	24148000	*	state_1
chr3L	24148600	24149000	*	state_1
chr3L	24169200	24169600	*	state_1
chr3L	24173000	24173200	*	state_1
chr3L	24175000	24175600	*	state_1
chr3L	24176000	24176600	*	state_1
chr3L	24196000	24196400	*	state_1
chr3L	24217000	24217400	*	state_1
chr3L	24219400	24219600	*	state_1
chr3L	24279800	24280800	*	state_1
chr3L	24284400	24285200	*	state_1
chr3L	24389000	24389400	*	state_1
chr3L	24390200	24390600	*	state_1
chr3L	24399800	24400400	*	state_1
chr3L	24435200	24435400	*	state_1
chr3L	24449000	24450000	*	state_1
chr3L	24450200	24450400	*	state_1
chr3L	24451000	24451800	*	state_1
chr3L	24452000	24452200	*	state_1
chr3L	24452400	24452800	*	state_1
chr3L	24454800	24455000	*	state_1
chr3L	24456200	24456400	*	state_1
chr3L	24462000	24463200	*	state_1
chr3L	24476200	24476600	*	state_1
chr3L	24479800	24480400	*	state_1
chr3L	24481000	24481400	*	state_1
chr3L	24488600	24488800	*	state_1
chr3L	24489200	24489400	*	state_1
chr3L	24502800	24503000	*	state_1
chr3L	24507800	24508200	*	state_1
chr3L	24513800	24514000	*	state_1
chr3L	24521600	24522000	*	state_1
chr3L	24523600	24524200	*	state_1
chr3L	24525400	24525800	*	state_1
chr3L	24529200	24529800	*	state_1
chr3L	24554800	24555200	*	state_1
chr3L	24575000	24575200	*	state_1
chr3L	24575400	24575600	*	state_1
chr3L	24647200	24647600	*	state_1
chr3L	24649200	24649400	*	state_1
chr3L	24650200	24651200	*	state_1
chr3L	24656000	24656600	*	state_1
chr3L	24669400	24669600	*	state_1
chr3L	24669800	24671200	*	state_1
chr3L	24671400	24671600	*	state_1
chr3L	24671800	24672200	*	state_1
chr3L	24686200	24687000	*	state_1
chr3L	24688400	24689400	*	state_1
chr3L	24694000	24694600	*	state_1
chr3L	24694800	24695000	*	state_1
chr3L	24698200	24698600	*	state_1
chr3L	24708400	24710400	*	state_1
chr3L	24711200	24711400	*	state_1
chr3L	24712000	24713400	*	state_1
chr3L	24718600	24730400	*	state_1
chr3L	24731200	24735600	*	state_1
chr3L	24739200	24756000	*	state_1
chr3L	24761800	24762200	*	state_1
chr3L	24763200	24765000	*	state_1
chr3L	24766000	24768800	*	state_1
chr3L	24769800	24771600	*	state_1
chr3L	24778800	24779400	*	state_1
chr3L	24812600	24813400	*	state_1
chr3L	24814400	24814600	*	state_1
chr3L	24817000	24817600	*	state_1
chr3L	24823400	24823600	*	state_1
chr3L	24827800	24828600	*	state_1
chr3L	24830000	24831200	*	state_1
chr3L	24834400	24834600	*	state_1
chr3L	24842400	24843600	*	state_1
chr3L	24860200	24861000	*	state_1
chr3L	24861400	24862800	*	state_1
chr3L	24863000	24863400	*	state_1
chr3L	24866000	24866800	*	state_1
chr3L	24871400	24872000	*	state_1
chr3L	24872400	24872800	*	state_1
chr3L	24873000	24873200	*	state_1
chr3L	24873400	24873600	*	state_1
chr3L	24873800	24874200	*	state_1
chr3L	24874400	24874600	*	state_1
chr3L	24875200	24876200	*	state_1
chr3L	24877600	24877800	*	state_1
chr3L	24878200	24879000	*	state_1
chr3L	24879600	24880000	*	state_1
chr3L	24898400	24898800	*	state_1
chr3L	24907600	24908000	*	state_1
chr3L	24914600	24915200	*	state_1
chr3L	24942000	24942600	*	state_1
chr3L	24943800	24944200	*	state_1
chr3L	25033400	25033600	*	state_1
chr3L	25076400	25079200	*	state_1
chr3L	25087800	25088000	*	state_1
chr3L	25090400	25090800	*	state_1
chr3L	25225400	25225600	*	state_1
chr3L	25225800	25226200	*	state_1
chr3L	25226600	25227000	*	state_1
chr3L	25229600	25230000	*	state_1
chr3L	25245200	25245600	*	state_1
chr3L	25259600	25259800	*	state_1
chr3L	25260000	25261000	*	state_1
chr3L	25262400	25262800	*	state_1
chr3L	25270600	25272200	*	state_1
chr3L	25275000	25275200	*	state_1
chr3L	25276800	25277000	*	state_1
chr3L	25279800	25280400	*	state_1
chr3L	25280800	25281600	*	state_1
chr3L	25291400	25292000	*	state_1
chr3L	25294000	25294200	*	state_1
chr3L	25295400	25295600	*	state_1
chr3L	25296200	25297200	*	state_1
chr3L	25317000	25317200	*	state_1
chr3L	25330800	25331400	*	state_1
chr3L	25335400	25336200	*	state_1
chr3L	25338400	25338600	*	state_1
chr3L	25356800	25357400	*	state_1
chr3L	25363000	25363200	*	state_1
chr3L	25363400	25363600	*	state_1
chr3L	25366400	25367000	*	state_1
chr3L	25368600	25368800	*	state_1
chr3L	25373200	25373400	*	state_1
chr3L	25378400	25379000	*	state_1
chr3L	25379600	25380000	*	state_1
chr3L	25389200	25389600	*	state_1
chr3L	25390000	25390400	*	state_1
chr3L	25391000	25391800	*	state_1
chr3L	25393800	25394200	*	state_1
chr3L	25400800	25401400	*	state_1
chr3L	25410200	25410400	*	state_1
chr3L	25424000	25425000	*	state_1
chr3L	25425400	25426000	*	state_1
chr3L	25433400	25434400	*	state_1
chr3L	25435200	25435400	*	state_1
chr3L	25436400	25437200	*	state_1
chr3L	25443000	25443600	*	state_1
chr3L	25446800	25447200	*	state_1
chr3L	25452000	25453200	*	state_1
chr3L	25462000	25462400	*	state_1
chr3L	25464200	25464800	*	state_1
chr3L	25471200	25471800	*	state_1
chr3L	25472800	25473400	*	state_1
chr3L	25477800	25478000	*	state_1
chr3L	25479000	25479600	*	state_1
chr3L	25482200	25483200	*	state_1
chr3L	25487200	25488400	*	state_1
chr3L	25488600	25489200	*	state_1
chr3L	25489600	25490000	*	state_1
chr3L	25491200	25491800	*	state_1
chr3L	25498200	25498800	*	state_1
chr3L	25500600	25503600	*	state_1
chr3L	25507200	25507800	*	state_1
chr3L	25508200	25509000	*	state_1
chr3L	25521200	25521400	*	state_1
chr3L	25521600	25522000	*	state_1
chr3L	25523000	25523400	*	state_1
chr3L	25532400	25532800	*	state_1
chr3L	25534000	25534400	*	state_1
chr3L	25534600	25535200	*	state_1
chr3L	25537400	25538000	*	state_1
chr3L	25558400	25558800	*	state_1
chr3L	25559600	25560000	*	state_1
chr3L	25566800	25567200	*	state_1
chr3L	25588200	25588600	*	state_1
chr3L	25595600	25595800	*	state_1
chr3L	25598000	25598400	*	state_1
chr3L	25601800	25602600	*	state_1
chr3L	25603600	25604600	*	state_1
chr3L	25609200	25609600	*	state_1
chr3L	25611600	25612400	*	state_1
chr3L	25616200	25616600	*	state_1
chr3L	25617200	25618400	*	state_1
chr3L	25618600	25618800	*	state_1
chr3L	25622400	25622800	*	state_1
chr3L	25627600	25628800	*	state_1
chr3L	25633200	25633600	*	state_1
chr3L	25634600	25635200	*	state_1
chr3L	25637200	25638200	*	state_1
chr3L	25639000	25639200	*	state_1
chr3L	25640000	25640200	*	state_1
chr3L	25643000	25643400	*	state_1
chr3L	25645000	25645400	*	state_1
chr3L	25648800	25649200	*	state_1
chr3L	25649600	25649800	*	state_1
chr3L	25654800	25655000	*	state_1
chr3L	25656200	25656400	*	state_1
chr3L	25658600	25659000	*	state_1
chr3L	25659400	25659600	*	state_1
chr3L	25659800	25660200	*	state_1
chr3L	25661800	25662600	*	state_1
chr3L	25666400	25667000	*	state_1
chr3L	25670000	25670200	*	state_1
chr3L	25670600	25672800	*	state_1
chr3L	25677200	25678800	*	state_1
chr3L	25681400	25681800	*	state_1
chr3L	25683800	25684000	*	state_1
chr3L	25687200	25688000	*	state_1
chr3L	25688200	25689800	*	state_1
chr3L	25698800	25699200	*	state_1
chr3L	25701200	25701400	*	state_1
chr3L	25704600	25705000	*	state_1
chr3L	25711000	25712000	*	state_1
chr3L	25714600	25715000	*	state_1
chr3L	25720400	25721400	*	state_1
chr3L	25727000	25728600	*	state_1
chr3L	25731200	25731800	*	state_1
chr3L	25734200	25734400	*	state_1
chr3L	25736400	25736800	*	state_1
chr3L	25742800	25743000	*	state_1
chr3L	25745200	25745400	*	state_1
chr3L	25747400	25747800	*	state_1
chr3L	25771600	25772400	*	state_1
chr3L	25773200	25773600	*	state_1
chr3L	25777000	25777200	*	state_1
chr3L	25783000	25784200	*	state_1
chr3L	25784400	25785200	*	state_1
chr3L	25790400	25791000	*	state_1
chr3L	25793200	25794000	*	state_1
chr3L	25795400	25796000	*	state_1
chr3L	25804000	25804400	*	state_1
chr3L	25831200	25831800	*	state_1
chr3L	25915600	25915800	*	state_1
chr3L	25963000	25963600	*	state_1
chr3L	25971400	25971800	*	state_1
chr3L	25992600	25993000	*	state_1
chr3L	26018800	26019000	*	state_1
chr3L	26038800	26039200	*	state_1
chr3L	26062000	26062600	*	state_1
chr3L	26069600	26070000	*	state_1
chr3L	26071000	26071400	*	state_1
chr3L	26085800	26086000	*	state_1
chr3L	26087800	26088000	*	state_1
chr3L	26089200	26089600	*	state_1
chr3L	26109000	26109200	*	state_1
chr3L	26114400	26115000	*	state_1
chr3L	26117400	26117600	*	state_1
chr3L	26124000	26124400	*	state_1
chr3L	26154600	26156200	*	state_1
chr3L	26159800	26160200	*	state_1
chr3L	26172600	26173000	*	state_1
chr3L	26175200	26175600	*	state_1
chr3L	26176200	26176400	*	state_1
chr3L	26184400	26184600	*	state_1
chr3L	26196200	26196400	*	state_1
chr3L	26196800	26197200	*	state_1
chr3L	26207600	26208000	*	state_1
chr3L	26241400	26241800	*	state_1
chr3L	26264000	26264600	*	state_1
chr3L	26279000	26279200	*	state_1
chr3L	26294400	26295200	*	state_1
chr3L	26295800	26296400	*	state_1
chr3L	26296600	26296800	*	state_1
chr3L	26297200	26297400	*	state_1
chr3L	26302200	26302600	*	state_1
chr3L	26305600	26306400	*	state_1
chr3L	26308000	26308400	*	state_1
chr3L	26309600	26310400	*	state_1
chr3L	26310800	26311200	*	state_1
chr3L	26321400	26321600	*	state_1
chr3L	26336600	26337000	*	state_1
chr3L	26342000	26342400	*	state_1
chr3L	26347000	26347200	*	state_1
chr3L	26353800	26354000	*	state_1
chr3L	26355200	26355800	*	state_1
chr3L	26359800	26360000	*	state_1
chr3L	26360400	26360800	*	state_1
chr3L	26361800	26362400	*	state_1
chr3L	26363400	26363600	*	state_1
chr3L	26370200	26370400	*	state_1
chr3L	26384600	26385200	*	state_1
chr3L	26401000	26401200	*	state_1
chr3L	26401800	26402200	*	state_1
chr3L	26412800	26413200	*	state_1
chr3L	26460800	26461000	*	state_1
chr3L	26463600	26464000	*	state_1
chr3L	26470400	26470800	*	state_1
chr3L	26472600	26473000	*	state_1
chr3L	26476000	26476800	*	state_1
chr3L	26481400	26482000	*	state_1
chr3L	26483200	26484200	*	state_1
chr3L	26489000	26489200	*	state_1
chr3L	26489800	26490000	*	state_1
chr3L	26490400	26490600	*	state_1
chr3L	26492000	26492200	*	state_1
chr3L	26494200	26495200	*	state_1
chr3L	26497200	26497400	*	state_1
chr3L	26497800	26498600	*	state_1
chr3L	26501200	26502000	*	state_1
chr3L	26502600	26502800	*	state_1
chr3L	26503000	26503200	*	state_1
chr3L	26504200	26504400	*	state_1
chr3L	26505200	26505600	*	state_1
chr3L	26517000	26517600	*	state_1
chr3L	26526600	26526800	*	state_1
chr3L	26528000	26528600	*	state_1
chr3L	26529600	26530600	*	state_1
chr3L	26532000	26533400	*	state_1
chr3L	26533600	26534000	*	state_1
chr3L	26538000	26538600	*	state_1
chr3L	26538800	26539200	*	state_1
chr3L	26542200	26543200	*	state_1
chr3L	26543400	26544800	*	state_1
chr3L	26550400	26550600	*	state_1
chr3L	26562800	26563600	*	state_1
chr3L	26568600	26569000	*	state_1
chr3L	26569600	26570800	*	state_1
chr3L	26632200	26632800	*	state_1
chr3L	26633600	26634200	*	state_1
chr3L	26637800	26638600	*	state_1
chr3L	26639800	26640000	*	state_1
chr3L	26641800	26642600	*	state_1
chr3L	26646000	26647800	*	state_1
chr3L	26655800	26656200	*	state_1
chr3L	26667400	26667600	*	state_1
chr3L	26667800	26668000	*	state_1
chr3L	26677000	26677400	*	state_1
chr3L	26685000	26685400	*	state_1
chr3L	26686200	26686600	*	state_1
chr3L	26694400	26694600	*	state_1
chr3L	26698400	26698800	*	state_1
chr3L	26701800	26702200	*	state_1
chr3L	26702600	26704600	*	state_1
chr3L	26709800	26710200	*	state_1
chr3L	26711200	26711400	*	state_1
chr3L	26712000	26712400	*	state_1
chr3L	26712600	26713800	*	state_1
chr3L	26714000	26716400	*	state_1
chr3L	26719800	26723200	*	state_1
chr3L	26725000	26725400	*	state_1
chr3L	26726400	26728800	*	state_1
chr3L	26729000	26730000	*	state_1
chr3L	26731600	26731800	*	state_1
chr3L	26732200	26732600	*	state_1
chr3L	26733000	26733600	*	state_1
chr3L	26744600	26747800	*	state_1
chr3L	26748600	26749000	*	state_1
chr3L	26749800	26750600	*	state_1
chr3L	26755800	26757200	*	state_1
chr3L	26758200	26758800	*	state_1
chr3L	26759200	26759400	*	state_1
chr3L	26759600	26760200	*	state_1
chr3L	26762200	26762600	*	state_1
chr3L	26765600	26766800	*	state_1
chr3L	26768200	26768400	*	state_1
chr3L	26769200	26770000	*	state_1
chr3L	26777400	26777600	*	state_1
chr3L	26779200	26779400	*	state_1
chr3L	26785400	26785600	*	state_1
chr3L	26790600	26791200	*	state_1
chr3L	26794400	26794800	*	state_1
chr3L	26796600	26797000	*	state_1
chr3L	26800000	26801000	*	state_1
chr3L	26803000	26803200	*	state_1
chr3L	26803400	26804000	*	state_1
chr3L	26804200	26806800	*	state_1
chr3L	26807800	26808200	*	state_1
chr3L	26808800	26809600	*	state_1
chr3L	26811400	26811800	*	state_1
chr3L	26814000	26814400	*	state_1
chr3L	26815800	26816200	*	state_1
chr3L	26818000	26820800	*	state_1
chr3L	26821000	26822400	*	state_1
chr3L	26824600	26825200	*	state_1
chr3L	26826000	26826200	*	state_1
chr3L	26826600	26827400	*	state_1
chr3L	26827800	26828000	*	state_1
chr3L	26829000	26831200	*	state_1
chr3L	26831600	26836800	*	state_1
chr3L	26844000	26847800	*	state_1
chr3L	26853000	26854600	*	state_1
chr3L	26858800	26859000	*	state_1
chr3L	26861800	26862200	*	state_1
chr3L	26863400	26863600	*	state_1
chr3L	26866400	26868400	*	state_1
chr3L	26876800	26877400	*	state_1
chr3L	26878600	26878800	*	state_1
chr3L	26881400	26881800	*	state_1
chr3L	26938200	26938600	*	state_1
chr3L	26938800	26939000	*	state_1
chr3L	26939400	26939600	*	state_1
chr3L	26944800	26945000	*	state_1
chr3L	27007000	27007400	*	state_1
chr3L	27008200	27008600	*	state_1
chr3L	27010200	27011200	*	state_1
chr3L	27024600	27025000	*	state_1
chr3L	27069000	27069400	*	state_1
chr3L	27077200	27077600	*	state_1
chr3L	27184200	27184400	*	state_1
chr3L	27191000	27191200	*	state_1
chr3L	27195600	27195800	*	state_1
chr3L	27197800	27198200	*	state_1
chr3L	27202000	27202400	*	state_1
chr3L	27207000	27207400	*	state_1
chr3L	27209000	27209400	*	state_1
chr3L	27212200	27212600	*	state_1
chr3L	27220200	27220600	*	state_1
chr3L	27222400	27222600	*	state_1
chr3L	27236800	27237200	*	state_1
chr3L	27240600	27241000	*	state_1
chr3L	27247000	27247600	*	state_1
chr3L	27456000	27456200	*	state_1
chr3L	27458000	27458400	*	state_1
chr3L	27465800	27466200	*	state_1
chr3L	27588400	27588800	*	state_1
chr3L	27590600	27590800	*	state_1
chr3L	27592200	27592400	*	state_1
chr3L	27593200	27593600	*	state_1
chr3L	27598600	27598800	*	state_1
chr3L	27599200	27599600	*	state_1
chr3L	27600600	27601200	*	state_1
chr3L	27603400	27603600	*	state_1
chr3L	27609600	27609800	*	state_1
chr3L	27614600	27614800	*	state_1
chr3L	27618400	27618800	*	state_1
chr3L	27631000	27631200	*	state_1
chr3L	27635000	27635200	*	state_1
chr3L	27636600	27637000	*	state_1
chr3L	27638000	27638200	*	state_1
chr3L	27645200	27645600	*	state_1
chr3L	27645800	27646200	*	state_1
chr3L	27658200	27658600	*	state_1
chr3L	27674800	27675200	*	state_1
chr3L	27675600	27676000	*	state_1
chr3L	27683200	27683400	*	state_1
chr3L	27683800	27684200	*	state_1
chr3L	27698000	27698200	*	state_1
chr3L	27709200	27709400	*	state_1
chr3L	27710400	27710800	*	state_1
chr3L	27720600	27721000	*	state_1
chr3L	27724400	27724800	*	state_1
chr3L	27725800	27726400	*	state_1
chr3L	27728400	27728800	*	state_1
chr3L	27733400	27733600	*	state_1
chr3L	27737400	27737600	*	state_1
chr3L	27738400	27738800	*	state_1
chr3L	27743400	27743600	*	state_1
chr3L	27770600	27771000	*	state_1
chr3L	27772800	27773200	*	state_1
chr3L	27783800	27784000	*	state_1
chr3L	27785200	27785400	*	state_1
chr3L	27786600	27786800	*	state_1
chr3L	27788800	27789200	*	state_1
chr3L	27796600	27797000	*	state_1
chr3L	27867400	27867600	*	state_1
chr3L	27877600	27877800	*	state_1
chr3L	27917800	27918200	*	state_1
chr3L	27918800	27919000	*	state_1
chr3L	27922000	27922200	*	state_1
chr3L	27931200	27931600	*	state_1
chr3L	27936000	27936400	*	state_1
chr3L	27953200	27953600	*	state_1
chr3L	28024000	28024400	*	state_1
chr3L	28059600	28060000	*	state_1
chr3L	28065600	28066200	*	state_1
chr3L	28067000	28067200	*	state_1
chr3L	28070000	28070200	*	state_1
chr3L	28071800	28072200	*	state_1
chr3L	28075800	28076400	*	state_1
chr3L	28076600	28076800	*	state_1
chr3L	28079800	28080200	*	state_1
chr3L	28081000	28081200	*	state_1
chr3L	28098600	28098800	*	state_1
chr3L	28100400	28100600	*	state_1
chr3L	28104600	28104800	*	state_1
chr3L	28105800	28106000	*	state_1
chr3L	28107200	28107600	*	state_1
chr3L	28109000	28109400	*	state_1
chr3L	28110000	28110200	*	state_1
chr3R	195800	196000	*	state_1
chr3R	196200	196600	*	state_1
chr3R	197400	197600	*	state_1
chr3R	198000	198200	*	state_1
chr3R	199400	199600	*	state_1
chr3R	199800	200000	*	state_1
chr3R	201000	201200	*	state_1
chr3R	203200	203400	*	state_1
chr3R	204400	204800	*	state_1
chr3R	205000	205200	*	state_1
chr3R	206600	207000	*	state_1
chr3R	255400	255800	*	state_1
chr3R	259000	259200	*	state_1
chr3R	307000	307600	*	state_1
chr3R	310000	310200	*	state_1
chr3R	311600	312000	*	state_1
chr3R	330800	331400	*	state_1
chr3R	332000	332800	*	state_1
chr3R	333200	333400	*	state_1
chr3R	334800	335000	*	state_1
chr3R	335600	336000	*	state_1
chr3R	338600	338800	*	state_1
chr3R	344200	344400	*	state_1
chr3R	353800	354200	*	state_1
chr3R	361400	361800	*	state_1
chr3R	362000	362200	*	state_1
chr3R	362600	363000	*	state_1
chr3R	363200	363800	*	state_1
chr3R	364600	364800	*	state_1
chr3R	365000	365200	*	state_1
chr3R	366200	366600	*	state_1
chr3R	367600	368600	*	state_1
chr3R	369800	370000	*	state_1
chr3R	374800	375400	*	state_1
chr3R	376400	376600	*	state_1
chr3R	376800	377600	*	state_1
chr3R	377800	378000	*	state_1
chr3R	378400	378800	*	state_1
chr3R	379600	379800	*	state_1
chr3R	380800	381000	*	state_1
chr3R	385400	385600	*	state_1
chr3R	388200	388400	*	state_1
chr3R	389800	390400	*	state_1
chr3R	390800	391200	*	state_1
chr3R	394000	394200	*	state_1
chr3R	399600	400000	*	state_1
chr3R	400400	400800	*	state_1
chr3R	402600	403000	*	state_1
chr3R	410000	410400	*	state_1
chr3R	420000	420400	*	state_1
chr3R	422400	422800	*	state_1
chr3R	429000	429200	*	state_1
chr3R	430600	430800	*	state_1
chr3R	432600	432800	*	state_1
chr3R	433000	433400	*	state_1
chr3R	434400	434800	*	state_1
chr3R	435800	436200	*	state_1
chr3R	439400	439800	*	state_1
chr3R	440200	440400	*	state_1
chr3R	440800	441000	*	state_1
chr3R	442200	450200	*	state_1
chr3R	451200	451800	*	state_1
chr3R	459400	459800	*	state_1
chr3R	460000	461000	*	state_1
chr3R	462600	463600	*	state_1
chr3R	464200	464800	*	state_1
chr3R	465600	466600	*	state_1
chr3R	467800	469600	*	state_1
chr3R	470600	471200	*	state_1
chr3R	471800	473800	*	state_1
chr3R	474000	475000	*	state_1
chr3R	477000	477400	*	state_1
chr3R	481400	481800	*	state_1
chr3R	483800	484000	*	state_1
chr3R	485400	486000	*	state_1
chr3R	488400	489000	*	state_1
chr3R	492000	492600	*	state_1
chr3R	498600	498800	*	state_1
chr3R	506600	507000	*	state_1
chr3R	525200	525400	*	state_1
chr3R	528000	528400	*	state_1
chr3R	528800	529000	*	state_1
chr3R	531000	531200	*	state_1
chr3R	533200	533400	*	state_1
chr3R	533800	534000	*	state_1
chr3R	534800	535000	*	state_1
chr3R	535200	535400	*	state_1
chr3R	535600	536400	*	state_1
chr3R	537000	537200	*	state_1
chr3R	537600	538600	*	state_1
chr3R	539600	540000	*	state_1
chr3R	540600	540800	*	state_1
chr3R	541400	542400	*	state_1
chr3R	543600	544000	*	state_1
chr3R	544800	546800	*	state_1
chr3R	547600	548000	*	state_1
chr3R	553000	553400	*	state_1
chr3R	553600	554000	*	state_1
chr3R	554200	554800	*	state_1
chr3R	555600	561000	*	state_1
chr3R	561600	562000	*	state_1
chr3R	562400	563200	*	state_1
chr3R	563400	568200	*	state_1
chr3R	585800	586200	*	state_1
chr3R	589400	599200	*	state_1
chr3R	601600	601800	*	state_1
chr3R	602600	602800	*	state_1
chr3R	603000	604000	*	state_1
chr3R	604200	611600	*	state_1
chr3R	613000	615000	*	state_1
chr3R	627400	628400	*	state_1
chr3R	630000	631200	*	state_1
chr3R	635800	636600	*	state_1
chr3R	637000	639600	*	state_1
chr3R	639800	640000	*	state_1
chr3R	640200	643400	*	state_1
chr3R	644400	648400	*	state_1
chr3R	649600	651000	*	state_1
chr3R	662400	663000	*	state_1
chr3R	666400	667400	*	state_1
chr3R	668000	668400	*	state_1
chr3R	669000	671400	*	state_1
chr3R	671600	671800	*	state_1
chr3R	672200	673200	*	state_1
chr3R	674400	674800	*	state_1
chr3R	675800	676600	*	state_1
chr3R	691800	692400	*	state_1
chr3R	692600	696800	*	state_1
chr3R	697400	701600	*	state_1
chr3R	704200	704400	*	state_1
chr3R	704600	704800	*	state_1
chr3R	720800	722800	*	state_1
chr3R	723000	723600	*	state_1
chr3R	724400	724600	*	state_1
chr3R	726200	727600	*	state_1
chr3R	728000	728400	*	state_1
chr3R	728600	729000	*	state_1
chr3R	734800	735000	*	state_1
chr3R	742200	742400	*	state_1
chr3R	743400	743600	*	state_1
chr3R	745000	747200	*	state_1
chr3R	748400	748600	*	state_1
chr3R	748800	750200	*	state_1
chr3R	751400	753800	*	state_1
chr3R	754000	755200	*	state_1
chr3R	757000	758200	*	state_1
chr3R	759600	762400	*	state_1
chr3R	762800	763200	*	state_1
chr3R	763600	764000	*	state_1
chr3R	764800	765000	*	state_1
chr3R	768000	769000	*	state_1
chr3R	769600	772400	*	state_1
chr3R	773000	776200	*	state_1
chr3R	777000	780200	*	state_1
chr3R	781000	782200	*	state_1
chr3R	782600	782800	*	state_1
chr3R	784400	784600	*	state_1
chr3R	785400	785600	*	state_1
chr3R	788800	789200	*	state_1
chr3R	792000	792200	*	state_1
chr3R	792600	792800	*	state_1
chr3R	797200	797600	*	state_1
chr3R	798000	798600	*	state_1
chr3R	798800	800800	*	state_1
chr3R	801000	806000	*	state_1
chr3R	812800	814800	*	state_1
chr3R	815400	816000	*	state_1
chr3R	816400	819800	*	state_1
chr3R	820800	823000	*	state_1
chr3R	827200	830600	*	state_1
chr3R	832000	837400	*	state_1
chr3R	842000	843000	*	state_1
chr3R	844000	850000	*	state_1
chr3R	850200	853800	*	state_1
chr3R	854200	854400	*	state_1
chr3R	855400	855800	*	state_1
chr3R	856000	856200	*	state_1
chr3R	856600	858600	*	state_1
chr3R	859400	860000	*	state_1
chr3R	860200	863000	*	state_1
chr3R	863600	866600	*	state_1
chr3R	867000	870000	*	state_1
chr3R	871200	871800	*	state_1
chr3R	872200	882800	*	state_1
chr3R	883000	885600	*	state_1
chr3R	886200	886600	*	state_1
chr3R	887200	887600	*	state_1
chr3R	888000	888400	*	state_1
chr3R	889000	889400	*	state_1
chr3R	889600	899600	*	state_1
chr3R	899800	900400	*	state_1
chr3R	902200	903200	*	state_1
chr3R	904600	905600	*	state_1
chr3R	907000	908600	*	state_1
chr3R	910000	910600	*	state_1
chr3R	911000	912800	*	state_1
chr3R	916800	917000	*	state_1
chr3R	919000	919200	*	state_1
chr3R	924200	924600	*	state_1
chr3R	929400	929800	*	state_1
chr3R	930200	930400	*	state_1
chr3R	931000	931200	*	state_1
chr3R	931600	932400	*	state_1
chr3R	932600	932800	*	state_1
chr3R	933400	936800	*	state_1
chr3R	937400	938200	*	state_1
chr3R	938400	938600	*	state_1
chr3R	938800	939600	*	state_1
chr3R	940600	942200	*	state_1
chr3R	944800	951000	*	state_1
chr3R	951800	952600	*	state_1
chr3R	953200	953600	*	state_1
chr3R	954000	955000	*	state_1
chr3R	955200	955400	*	state_1
chr3R	956000	956200	*	state_1
chr3R	956400	959800	*	state_1
chr3R	960400	960800	*	state_1
chr3R	962000	962400	*	state_1
chr3R	962800	963000	*	state_1
chr3R	963600	963800	*	state_1
chr3R	965000	965200	*	state_1
chr3R	970600	971000	*	state_1
chr3R	971400	972600	*	state_1
chr3R	972800	974800	*	state_1
chr3R	978000	978400	*	state_1
chr3R	979800	980200	*	state_1
chr3R	989600	990200	*	state_1
chr3R	990400	990600	*	state_1
chr3R	990800	991600	*	state_1
chr3R	992200	992400	*	state_1
chr3R	997800	998200	*	state_1
chr3R	1000800	1001000	*	state_1
chr3R	1005400	1008400	*	state_1
chr3R	1009400	1015600	*	state_1
chr3R	1017800	1018400	*	state_1
chr3R	1018800	1020000	*	state_1
chr3R	1020600	1033600	*	state_1
chr3R	1034800	1035400	*	state_1
chr3R	1035600	1035800	*	state_1
chr3R	1036200	1036400	*	state_1
chr3R	1036600	1037000	*	state_1
chr3R	1037600	1038000	*	state_1
chr3R	1038400	1039200	*	state_1
chr3R	1047600	1048000	*	state_1
chr3R	1048600	1049000	*	state_1
chr3R	1049400	1050400	*	state_1
chr3R	1050800	1051000	*	state_1
chr3R	1055200	1055400	*	state_1
chr3R	1056400	1057200	*	state_1
chr3R	1057800	1058200	*	state_1
chr3R	1058400	1058600	*	state_1
chr3R	1059000	1059200	*	state_1
chr3R	1059600	1061600	*	state_1
chr3R	1061800	1064000	*	state_1
chr3R	1064400	1066600	*	state_1
chr3R	1069800	1070200	*	state_1
chr3R	1070400	1070800	*	state_1
chr3R	1075200	1075400	*	state_1
chr3R	1075800	1076200	*	state_1
chr3R	1077000	1077200	*	state_1
chr3R	1078200	1078600	*	state_1
chr3R	1080200	1080400	*	state_1
chr3R	1085600	1086000	*	state_1
chr3R	1091000	1091600	*	state_1
chr3R	1093400	1093600	*	state_1
chr3R	1099400	1099600	*	state_1
chr3R	1106600	1107000	*	state_1
chr3R	1112000	1112400	*	state_1
chr3R	1120600	1120800	*	state_1
chr3R	1124600	1124800	*	state_1
chr3R	1128400	1128600	*	state_1
chr3R	1130200	1130600	*	state_1
chr3R	1130800	1131400	*	state_1
chr3R	1132400	1133600	*	state_1
chr3R	1134000	1134200	*	state_1
chr3R	1135000	1147000	*	state_1
chr3R	1147200	1148000	*	state_1
chr3R	1149000	1149400	*	state_1
chr3R	1150000	1150400	*	state_1
chr3R	1150800	1151200	*	state_1
chr3R	1151800	1152000	*	state_1
chr3R	1153000	1153600	*	state_1
chr3R	1153800	1154600	*	state_1
chr3R	1155200	1156200	*	state_1
chr3R	1156400	1163200	*	state_1
chr3R	1164200	1166000	*	state_1
chr3R	1167200	1168600	*	state_1
chr3R	1169400	1169600	*	state_1
chr3R	1169800	1170200	*	state_1
chr3R	1170600	1172400	*	state_1
chr3R	1172600	1173000	*	state_1
chr3R	1174200	1175600	*	state_1
chr3R	1176000	1176800	*	state_1
chr3R	1183400	1184200	*	state_1
chr3R	1187800	1188200	*	state_1
chr3R	1190400	1190600	*	state_1
chr3R	1191800	1194600	*	state_1
chr3R	1194800	1197000	*	state_1
chr3R	1198000	1207000	*	state_1
chr3R	1210600	1211400	*	state_1
chr3R	1213200	1214200	*	state_1
chr3R	1214800	1215000	*	state_1
chr3R	1216400	1217800	*	state_1
chr3R	1218200	1218600	*	state_1
chr3R	1218800	1219600	*	state_1
chr3R	1219800	1220000	*	state_1
chr3R	1220200	1220400	*	state_1
chr3R	1220600	1221400	*	state_1
chr3R	1223000	1230600	*	state_1
chr3R	1242000	1245000	*	state_1
chr3R	1245200	1257200	*	state_1
chr3R	1266000	1266800	*	state_1
chr3R	1267000	1272200	*	state_1
chr3R	1272400	1273400	*	state_1
chr3R	1275800	1276200	*	state_1
chr3R	1278600	1278800	*	state_1
chr3R	1280800	1282200	*	state_1
chr3R	1282600	1283800	*	state_1
chr3R	1286800	1289400	*	state_1
chr3R	1289600	1293000	*	state_1
chr3R	1294200	1294400	*	state_1
chr3R	1294600	1294800	*	state_1
chr3R	1295000	1295400	*	state_1
chr3R	1295600	1297400	*	state_1
chr3R	1298800	1299600	*	state_1
chr3R	1300800	1302400	*	state_1
chr3R	1303000	1303200	*	state_1
chr3R	1304000	1304200	*	state_1
chr3R	1304400	1305400	*	state_1
chr3R	1305600	1306000	*	state_1
chr3R	1306400	1306800	*	state_1
chr3R	1308800	1309200	*	state_1
chr3R	1309600	1311800	*	state_1
chr3R	1312200	1316000	*	state_1
chr3R	1319000	1319400	*	state_1
chr3R	1319600	1320400	*	state_1
chr3R	1321800	1322400	*	state_1
chr3R	1323000	1324400	*	state_1
chr3R	1324600	1325000	*	state_1
chr3R	1325200	1326000	*	state_1
chr3R	1326200	1326800	*	state_1
chr3R	1327000	1327200	*	state_1
chr3R	1327400	1327800	*	state_1
chr3R	1328200	1328600	*	state_1
chr3R	1328800	1330400	*	state_1
chr3R	1331200	1331600	*	state_1
chr3R	1331800	1332600	*	state_1
chr3R	1333400	1334000	*	state_1
chr3R	1334600	1335200	*	state_1
chr3R	1335600	1335800	*	state_1
chr3R	1336000	1337600	*	state_1
chr3R	1337800	1338000	*	state_1
chr3R	1338400	1338600	*	state_1
chr3R	1341400	1343800	*	state_1
chr3R	1344200	1344400	*	state_1
chr3R	1345200	1346000	*	state_1
chr3R	1346200	1346800	*	state_1
chr3R	1347200	1347600	*	state_1
chr3R	1349400	1349600	*	state_1
chr3R	1351600	1352200	*	state_1
chr3R	1352400	1352600	*	state_1
chr3R	1354400	1355000	*	state_1
chr3R	1355400	1356000	*	state_1
chr3R	1356200	1357400	*	state_1
chr3R	1362000	1362600	*	state_1
chr3R	1362800	1364000	*	state_1
chr3R	1364400	1364600	*	state_1
chr3R	1364800	1365000	*	state_1
chr3R	1365200	1365600	*	state_1
chr3R	1365800	1366600	*	state_1
chr3R	1367200	1367400	*	state_1
chr3R	1367800	1368400	*	state_1
chr3R	1375800	1376400	*	state_1
chr3R	1377200	1378800	*	state_1
chr3R	1388600	1389000	*	state_1
chr3R	1391000	1395400	*	state_1
chr3R	1395600	1402400	*	state_1
chr3R	1404800	1405000	*	state_1
chr3R	1409400	1409800	*	state_1
chr3R	1410000	1410200	*	state_1
chr3R	1416200	1420400	*	state_1
chr3R	1420600	1420800	*	state_1
chr3R	1421000	1430600	*	state_1
chr3R	1430800	1435200	*	state_1
chr3R	1435400	1442000	*	state_1
chr3R	1444200	1454200	*	state_1
chr3R	1462800	1464000	*	state_1
chr3R	1467400	1468000	*	state_1
chr3R	1468400	1468600	*	state_1
chr3R	1472600	1472800	*	state_1
chr3R	1474000	1476600	*	state_1
chr3R	1477000	1477400	*	state_1
chr3R	1477600	1478400	*	state_1
chr3R	1479400	1479800	*	state_1
chr3R	1480000	1480400	*	state_1
chr3R	1482600	1485400	*	state_1
chr3R	1485600	1485800	*	state_1
chr3R	1490800	1492200	*	state_1
chr3R	1493600	1494200	*	state_1
chr3R	1495600	1498600	*	state_1
chr3R	1501600	1501800	*	state_1
chr3R	1502600	1505400	*	state_1
chr3R	1510600	1519600	*	state_1
chr3R	1519800	1520400	*	state_1
chr3R	1520800	1521800	*	state_1
chr3R	1522200	1523400	*	state_1
chr3R	1524400	1525000	*	state_1
chr3R	1526600	1527000	*	state_1
chr3R	1533200	1533600	*	state_1
chr3R	1533800	1534200	*	state_1
chr3R	1537600	1537800	*	state_1
chr3R	1538600	1542600	*	state_1
chr3R	1542800	1544400	*	state_1
chr3R	1544600	1547600	*	state_1
chr3R	1549000	1549400	*	state_1
chr3R	1553400	1554400	*	state_1
chr3R	1557000	1557200	*	state_1
chr3R	1561600	1561800	*	state_1
chr3R	1562000	1562200	*	state_1
chr3R	1564000	1564200	*	state_1
chr3R	1564400	1565000	*	state_1
chr3R	1565200	1565400	*	state_1
chr3R	1566000	1566200	*	state_1
chr3R	1567600	1568200	*	state_1
chr3R	1572800	1573000	*	state_1
chr3R	1574800	1575000	*	state_1
chr3R	1576400	1576600	*	state_1
chr3R	1578600	1578800	*	state_1
chr3R	1579000	1579600	*	state_1
chr3R	1581000	1581200	*	state_1
chr3R	1583400	1583800	*	state_1
chr3R	1584600	1586200	*	state_1
chr3R	1586600	1589000	*	state_1
chr3R	1600600	1600800	*	state_1
chr3R	1603600	1604000	*	state_1
chr3R	1608400	1618000	*	state_1
chr3R	1618400	1619000	*	state_1
chr3R	1621800	1622000	*	state_1
chr3R	1642400	1642600	*	state_1
chr3R	1642800	1643000	*	state_1
chr3R	1643600	1647600	*	state_1
chr3R	1648000	1650000	*	state_1
chr3R	1650400	1650600	*	state_1
chr3R	1665600	1666000	*	state_1
chr3R	1670400	1670800	*	state_1
chr3R	1675000	1676400	*	state_1
chr3R	1676600	1678200	*	state_1
chr3R	1678600	1679600	*	state_1
chr3R	1681000	1683600	*	state_1
chr3R	1684200	1685000	*	state_1
chr3R	1685200	1685800	*	state_1
chr3R	1686400	1687200	*	state_1
chr3R	1687400	1688600	*	state_1
chr3R	1688800	1689200	*	state_1
chr3R	1689400	1690000	*	state_1
chr3R	1691600	1692200	*	state_1
chr3R	1692800	1693600	*	state_1
chr3R	1693800	1694200	*	state_1
chr3R	1695000	1695200	*	state_1
chr3R	1704400	1707200	*	state_1
chr3R	1707400	1708600	*	state_1
chr3R	1708800	1710000	*	state_1
chr3R	1711800	1712000	*	state_1
chr3R	1712600	1712800	*	state_1
chr3R	1714400	1716000	*	state_1
chr3R	1716600	1718400	*	state_1
chr3R	1727000	1727400	*	state_1
chr3R	1731200	1731400	*	state_1
chr3R	1751000	1751200	*	state_1
chr3R	1752000	1752400	*	state_1
chr3R	1755800	1756200	*	state_1
chr3R	1758600	1758800	*	state_1
chr3R	1767800	1768000	*	state_1
chr3R	1770200	1770400	*	state_1
chr3R	1776400	1776800	*	state_1
chr3R	1778800	1779000	*	state_1
chr3R	1782400	1782600	*	state_1
chr3R	1786200	1786400	*	state_1
chr3R	1800400	1800600	*	state_1
chr3R	1804800	1805600	*	state_1
chr3R	1806200	1806600	*	state_1
chr3R	1807800	1808200	*	state_1
chr3R	1812800	1813000	*	state_1
chr3R	1813600	1813800	*	state_1
chr3R	1815800	1816000	*	state_1
chr3R	1816400	1816600	*	state_1
chr3R	1818600	1818800	*	state_1
chr3R	1820200	1821200	*	state_1
chr3R	1821400	1823800	*	state_1
[truncated: 22,139 more rows]
