# Supplementary material for: TORC1-dependent translation drives chromatin remodeling during the germ-cell-to-maternal transition in Drosophila
Source: EMBO J. 2026 Jan 26;45(5):1648–71. doi: 10.1038/s44318-026-00697-0 (PMC12953698; doi:10.1038/s44318-026-00697-0)
Supplement: Supplementary file 12 — Expanded view and appendix Source Data [file 44318_2026_697_MOESM12_ESM.zip › Source data for expanded view and appendix/Extended View Figure 1/EV1B/rps19b expression in EC.csv]

Control #1	Aramis	zfrp8	Mio	Bystin	Raptor	Control #2	eEF1α1
0.140426179	0.680922403	1.631993670	0.895503665	2.542403615	0.334399155	1.97864	3.506080000
0.275063917	0.698014507	1.364810579	0.929746757	2.514000274	0.347004360	1.65020	3.603880000
0.264627540	1.288197842	1.440375392	1.004317234	2.767960173	0.308403310	1.74824	4.037920000
0.148569218	1.376837874	1.098824188	0.910377932	3.823619763	0.391716561	1.83712	3.853760000
0.174119196	1.118584972	1.383177836	0.894996224	2.432108317	0.387974696	1.67404	11.487960000
0.089478908	1.407284077	1.160744803	0.972165981	8.116513868	0.505773372	1.52340	11.469240000
0.066838945	1.594299453	1.439782981	0.964045796	5.254729024	0.508004559	1.47548	12.000920000
0.067779988	1.645053102	1.416932224	1.177069415	7.898404282	0.591665148	1.17568	10.740920000
0.077006380	2.085684680	1.641280065	1.019299018	5.720986460	0.856393941	1.29048	6.861400000
0.084508345	1.668488212	1.259903537	1.511270524	6.860427290	0.563770780	1.49400	7.058480000
0.196859176	2.122943016	4.869623558	1.354906996	1.543277620	0.612534746	1.11132	7.042280000
0.181765707	0.954418102	4.190857015	1.316823368	2.376738630	0.387746235	1.95896	6.766680000
0.230817266	0.983798457	3.110405927	1.254227629	3.099641870	0.602004623	1.44520	1.908000000
0.178545907	0.806443174	4.549716086	1.164453621	3.652401942	0.404064552	2.19756	2.108920000
0.229647325	1.334891769	3.398543431	1.567678706	5.341553836	0.627873967	1.68252	1.554680000
0.403774795	1.532666243	2.427835931	0.520142706	1.960878676	1.362533196	2.14248	1.642160000
0.344016621	1.591408677	2.050583412	0.558450721	1.566156107	0.846016220	1.87108	6.094520000
0.432388588	1.431843458	2.178074486	0.497591617	2.130663420	1.462503553	1.60176	6.450400000
0.325684058	1.126747739	2.837780180	0.651336478	2.663095836	1.123928695	1.59892	6.532560000
0.330835631	1.263320891	2.827861718	0.969024000	3.773991296	0.682299292	2.03292	5.927640000
0.178298172		3.000210581	0.941641180	2.138338792	0.738820925
0.196290470		3.758915619	0.900373904	1.192613231	1.238391839
0.190645114		3.846969697	0.665626291	1.759617451	1.283683650
0.181880702		4.286695482	0.829542289	2.976977219	1.137508015
0.168433999		2.935924456	1.014040661	1.790334509	1.016713640
