# Supplementary material for: TORC1-dependent translation drives chromatin remodeling during the germ-cell-to-maternal transition in Drosophila
Source: EMBO J. 2026 Jan 26;45(5):1648–71. doi: 10.1038/s44318-026-00697-0 (PMC12953698; doi:10.1038/s44318-026-00697-0)
Supplement: Supplementary file 12 — Expanded view and appendix Source Data [file 44318_2026_697_MOESM12_ESM.zip › Source data for expanded view and appendix/Extended View Figure 1/EV1B/README.txt]

This table contains the fluorescence intensity data of rps19b in egg chambers 1-3 across different gene knockdown conditions. This data was used to generate the graph in Figure S1B.
