# Supplementary material for: TORC1-dependent translation drives chromatin remodeling during the germ-cell-to-maternal transition in Drosophila
Source: EMBO J. 2026 Jan 26;45(5):1648–71. doi: 10.1038/s44318-026-00697-0 (PMC12953698; doi:10.1038/s44318-026-00697-0)
Supplement: Supplementary file 12 — Expanded view and appendix Source Data [file 44318_2026_697_MOESM12_ESM.zip › Source data for expanded view and appendix/Extended View Figure 1/EV1A/Area of Egg Chamber 3.csv]

Control	Aramis	zfrp8	Mio	Bysin	Raptor
4770.936000000	1336.000000000	1733.000000000	3168.000000000	1754.000000000	3493.000000000
6044.840000000	2440.000000000	2823.000000000	2635.000000000	1189.000000000	2736.000000000
3879.288000000	2181.000000000	1278.000000000	2719.000000000	2141.000000000	3623.000000000
4507.000000000	2643.000000000	1950.000000000	4029.000000000	2651.000000000	2287.000000000
3944.043000000		1571.000000000	3504.000000000	1878.000000000	3056.000000000
